# Supplementary material for: Model-Based Quantification of the Systemic Interplay between Glucose and Fatty Acids in the Postprandial State
Source: PLoS One. 2015 Sep 10;10(9):e0135665. doi: 10.1371/journal.pone.0135665 (PMC4565650; doi:10.1371/journal.pone.0135665)
Supplement: S3 File — Zip file containing all Matlab m-files to generate figures. The zip-file includes a README file, containing an overview of the simulation files and basic instructions. (ZIP) [file pone.0135665.s004.zip › GlcNEFA/OPT parameters/OPT_solver1_seed100000000_n100_r25/parameters_it7.txt]

2.143661384987422      17.29326954076552      22.43174056375931   0.001609294175331616     0.4698913047397442     -14.09577195047433  8.867246710228144e-05     0.1341077453935597   0.001039498072266802      14.94220420608147      316.1070606407445   0.005824487396268315                    0.9     0.4537627344013768     0.2911929529546369     0.2140288532610054   0.002214698262761846     0.6919088418562246    0.06218111274635831    0.06175123398761868   2.02922747727547e-14 280.478204618242
2.143661416930466      17.29326954076552      22.43174056375931   0.001609294175331616     0.4698913047397442     -14.09577195047433  8.867246710228144e-05     0.1341077453935597   0.001039498072266802      14.94220420608147      316.1070606407445   0.005824487396268315                    0.9     0.4537627344013768     0.2911929529546369     0.2140288532610054   0.002214698262761846     0.6919088418562246    0.06218111274635831    0.06175123398761868   2.02922747727547e-14 280.478195226821
2.143661384987422      17.29326979845532      22.43174056375931   0.001609294175331616     0.4698913047397442     -14.09577195047433  8.867246710228144e-05     0.1341077453935597   0.001039498072266802      14.94220420608147      316.1070606407445   0.005824487396268315                    0.9     0.4537627344013768     0.2911929529546369     0.2140288532610054   0.002214698262761846     0.6919088418562246    0.06218111274635831    0.06175123398761868   2.02922747727547e-14 280.4781943454701
2.143661384987422      17.29326954076552      22.43174089801829   0.001609294175331616     0.4698913047397442     -14.09577195047433  8.867246710228144e-05     0.1341077453935597   0.001039498072266802      14.94220420608147      316.1070606407445   0.005824487396268315                    0.9     0.4537627344013768     0.2911929529546369     0.2140288532610054   0.002214698262761846     0.6919088418562246    0.06218111274635831    0.06175123398761868   2.02922747727547e-14 280.4781965480314
2.143661384987422      17.29326954076552      22.43174056375931    0.00160930907649281     0.4698913047397442     -14.09577195047433  8.867246710228144e-05     0.1341077453935597   0.001039498072266802      14.94220420608147      316.1070606407445   0.005824487396268315                    0.9     0.4537627344013768     0.2911929529546369     0.2140288532610054   0.002214698262761846     0.6919088418562246    0.06218111274635831    0.06175123398761868   2.02922747727547e-14 280.4786787317937
2.143661384987422      17.29326954076552      22.43174056375931   0.001609294175331616     0.4698913196409054     -14.09577195047433  8.867246710228144e-05     0.1341077453935597   0.001039498072266802      14.94220420608147      316.1070606407445   0.005824487396268315                    0.9     0.4537627344013768     0.2911929529546369     0.2140288532610054   0.002214698262761846     0.6919088418562246    0.06218111274635831    0.06175123398761868   2.02922747727547e-14 280.4782051972919
2.143661384987422      17.29326954076552      22.43174056375931   0.001609294175331616     0.4698913047397442      -14.0957721605177  8.867246710228144e-05     0.1341077453935597   0.001039498072266802      14.94220420608147      316.1070606407445   0.005824487396268315                    0.9     0.4537627344013768     0.2911929529546369     0.2140288532610054   0.002214698262761846     0.6919088418562246    0.06218111274635831    0.06175123398761868   2.02922747727547e-14 280.4782215305708
2.143661384987422      17.29326954076552      22.43174056375931   0.001609294175331616     0.4698913047397442     -14.09577195047433  8.868736826347528e-05     0.1341077453935597   0.001039498072266802      14.94220420608147      316.1070606407445   0.005824487396268315                    0.9     0.4537627344013768     0.2911929529546369     0.2140288532610054   0.002214698262761846     0.6919088418562246    0.06218111274635831    0.06175123398761868   2.02922747727547e-14 280.478431548283
2.143661384987422      17.29326954076552      22.43174056375931   0.001609294175331616     0.4698913047397442     -14.09577195047433  8.867246710228144e-05     0.1341077602947209   0.001039498072266802      14.94220420608147      316.1070606407445   0.005824487396268315                    0.9     0.4537627344013768     0.2911929529546369     0.2140288532610054   0.002214698262761846     0.6919088418562246    0.06218111274635831    0.06175123398761868   2.02922747727547e-14 280.4782119142299
2.143661384987422      17.29326954076552      22.43174056375931   0.001609294175331616     0.4698913047397442     -14.09577195047433  8.867246710228144e-05     0.1341077453935597   0.001039512973427996      14.94220420608147      316.1070606407445   0.005824487396268315                    0.9     0.4537627344013768     0.2911929529546369     0.2140288532610054   0.002214698262761846     0.6919088418562246    0.06218111274635831    0.06175123398761868   2.02922747727547e-14 280.4783137903449
2.143661384987422      17.29326954076552      22.43174056375931   0.001609294175331616     0.4698913047397442     -14.09577195047433  8.867246710228144e-05     0.1341077453935597   0.001039498072266802      14.94220442873767      316.1070606407445   0.005824487396268315                    0.9     0.4537627344013768     0.2911929529546369     0.2140288532610054   0.002214698262761846     0.6919088418562246    0.06218111274635831    0.06175123398761868   2.02922747727547e-14 280.4782032167462
2.143661384987422      17.29326954076552      22.43174056375931   0.001609294175331616     0.4698913047397442     -14.09577195047433  8.867246710228144e-05     0.1341077453935597   0.001039498072266802      14.94220420608147      316.1070653511068   0.005824487396268315                    0.9     0.4537627344013768     0.2911929529546369     0.2140288532610054   0.002214698262761846     0.6919088418562246    0.06218111274635831    0.06175123398761868   2.02922747727547e-14 280.4782059699369
2.143661384987422      17.29326954076552      22.43174056375931   0.001609294175331616     0.4698913047397442     -14.09577195047433  8.867246710228144e-05     0.1341077453935597   0.001039498072266802      14.94220420608147      316.1070606407445   0.005824502297429509                    0.9     0.4537627344013768     0.2911929529546369     0.2140288532610054   0.002214698262761846     0.6919088418562246    0.06218111274635831    0.06175123398761868   2.02922747727547e-14 280.4784387603822
2.143661384987422      17.29326954076552      22.43174056375931   0.001609294175331616     0.4698913047397442     -14.09577195047433  8.867246710228144e-05     0.1341077453935597   0.001039498072266802      14.94220420608147      316.1070606407445   0.005824487396268315     0.9000000149011612     0.4537627344013768     0.2911929529546369     0.2140288532610054   0.002214698262761846     0.6919088418562246    0.06218111274635831    0.06175123398761868   2.02922747727547e-14 280.4782154701724
2.143661384987422      17.29326954076552      22.43174056375931   0.001609294175331616     0.4698913047397442     -14.09577195047433  8.867246710228144e-05     0.1341077453935597   0.001039498072266802      14.94220420608147      316.1070606407445   0.005824487396268315                    0.9      0.453762749302538     0.2911929529546369     0.2140288532610054   0.002214698262761846     0.6919088418562246    0.06218111274635831    0.06175123398761868   2.02922747727547e-14 280.4781807270668
2.143661384987422      17.29326954076552      22.43174056375931   0.001609294175331616     0.4698913047397442     -14.09577195047433  8.867246710228144e-05     0.1341077453935597   0.001039498072266802      14.94220420608147      316.1070606407445   0.005824487396268315                    0.9     0.4537627344013768     0.2911929678557981     0.2140288532610054   0.002214698262761846     0.6919088418562246    0.06218111274635831    0.06175123398761868   2.02922747727547e-14 280.4781970780037
2.143661384987422      17.29326954076552      22.43174056375931   0.001609294175331616     0.4698913047397442     -14.09577195047433  8.867246710228144e-05     0.1341077453935597   0.001039498072266802      14.94220420608147      316.1070606407445   0.005824487396268315                    0.9     0.4537627344013768     0.2911929529546369     0.2140288681621665   0.002214698262761846     0.6919088418562246    0.06218111274635831    0.06175123398761868   2.02922747727547e-14 280.478209464912
2.143661384987422      17.29326954076552      22.43174056375931   0.001609294175331616     0.4698913047397442     -14.09577195047433  8.867246710228144e-05     0.1341077453935597   0.001039498072266802      14.94220420608147      316.1070606407445   0.005824487396268315                    0.9     0.4537627344013768     0.2911929529546369     0.2140288532610054    0.00221471316392304     0.6919088418562246    0.06218111274635831    0.06175123398761868   2.02922747727547e-14 280.4782046180237
2.143661384987422      17.29326954076552      22.43174056375931   0.001609294175331616     0.4698913047397442     -14.09577195047433  8.867246710228144e-05     0.1341077453935597   0.001039498072266802      14.94220420608147      316.1070606407445   0.005824487396268315                    0.9     0.4537627344013768     0.2911929529546369     0.2140288532610054   0.002214698262761846     0.6919088567573858    0.06218111274635831    0.06175123398761868   2.02922747727547e-14 280.478204618242
2.143661384987422      17.29326954076552      22.43174056375931   0.001609294175331616     0.4698913047397442     -14.09577195047433  8.867246710228144e-05     0.1341077453935597   0.001039498072266802      14.94220420608147      316.1070606407445   0.005824487396268315                    0.9     0.4537627344013768     0.2911929529546369     0.2140288532610054   0.002214698262761846     0.6919088418562246    0.06218112764751951    0.06175123398761868   2.02922747727547e-14 280.4782046179169
2.143661384987422      17.29326954076552      22.43174056375931   0.001609294175331616     0.4698913047397442     -14.09577195047433  8.867246710228144e-05     0.1341077453935597   0.001039498072266802      14.94220420608147      316.1070606407445   0.005824487396268315                    0.9     0.4537627344013768     0.2911929529546369     0.2140288532610054   0.002214698262761846     0.6919088418562246    0.06218111274635831    0.06175124888877988   2.02922747727547e-14 280.4782046177037
2.143661384987422      17.29326954076552      22.43174056375931   0.001609294175331616     0.4698913047397442     -14.09577195047433  8.867246710228144e-05     0.1341077453935597   0.001039498072266802      14.94220420608147      316.1070606407445   0.005824487396268315                    0.9     0.4537627344013768     0.2911929529546369     0.2140288532610054   0.002214698262761846     0.6919088418562246    0.06218111274635831    0.06175123398761868  1.490118148612243e-08 280.4782943927669
2.27231777552575      18.13525941312352      17.57891662016652   0.001667194015372752     0.5327007202619951     -12.23390100099713  5.404168139968935e-05     0.1246449502082056   0.001122238569958539      14.74763530562136      279.1532913161062   0.005614012559844881     0.8842910619737832     0.4988262611731396      0.303659480171064     0.1817275423583352   0.008396086907706483     0.6919088418562246     0.2078485619557992     0.2638664639379227  2.220446049250313e-14 147.0237979028296
2.272317809385923      18.13525941312352      17.57891662016652   0.001667194015372752     0.5327007202619951     -12.23390100099713  5.404168139968935e-05     0.1246449502082056   0.001122238569958539      14.74763530562136      279.1532913161062   0.005614012559844881     0.8842910619737832     0.4988262611731396      0.303659480171064     0.1817275423583352   0.008396086907706483     0.6919088418562246     0.2078485619557992     0.2638664639379227  2.220446049250313e-14 147.0237958065243
2.27231777552575      18.13525968335994      17.57891662016652   0.001667194015372752     0.5327007202619951     -12.23390100099713  5.404168139968935e-05     0.1246449502082056   0.001122238569958539      14.74763530562136      279.1532913161062   0.005614012559844881     0.8842910619737832     0.4988262611731396      0.303659480171064     0.1817275423583352   0.008396086907706483     0.6919088418562246     0.2078485619557992     0.2638664639379227  2.220446049250313e-14 147.023795893905
2.27231777552575      18.13525941312352      17.57891688211279   0.001667194015372752     0.5327007202619951     -12.23390100099713  5.404168139968935e-05     0.1246449502082056   0.001122238569958539      14.74763530562136      279.1532913161062   0.005614012559844881     0.8842910619737832     0.4988262611731396      0.303659480171064     0.1817275423583352   0.008396086907706483     0.6919088418562246     0.2078485619557992     0.2638664639379227  2.220446049250313e-14 147.0237970903343
2.27231777552575      18.13525941312352      17.57891662016652   0.001667208916533946     0.5327007202619951     -12.23390100099713  5.404168139968935e-05     0.1246449502082056   0.001122238569958539      14.74763530562136      279.1532913161062   0.005614012559844881     0.8842910619737832     0.4988262611731396      0.303659480171064     0.1817275423583352   0.008396086907706483     0.6919088418562246     0.2078485619557992     0.2638664639379227  2.220446049250313e-14 147.0238489205009
2.27231777552575      18.13525941312352      17.57891662016652   0.001667194015372752     0.5327007351631563     -12.23390100099713  5.404168139968935e-05     0.1246449502082056   0.001122238569958539      14.74763530562136      279.1532913161062   0.005614012559844881     0.8842910619737832     0.4988262611731396      0.303659480171064     0.1817275423583352   0.008396086907706483     0.6919088418562246     0.2078485619557992     0.2638664639379227  2.220446049250313e-14 147.0237981557696
2.27231777552575      18.13525941312352      17.57891662016652   0.001667194015372752     0.5327007202619951     -12.23390118329646  5.404168139968935e-05     0.1246449502082056   0.001122238569958539      14.74763530562136      279.1532913161062   0.005614012559844881     0.8842910619737832     0.4988262611731396      0.303659480171064     0.1817275423583352   0.008396086907706483     0.6919088418562246     0.2078485619557992     0.2638664639379227  2.220446049250313e-14 147.0238001256451
2.27231777552575      18.13525941312352      17.57891662016652   0.001667194015372752     0.5327007202619951     -12.23390100099713  5.405658256088319e-05     0.1246449502082056   0.001122238569958539      14.74763530562136      279.1532913161062   0.005614012559844881     0.8842910619737832     0.4988262611731396      0.303659480171064     0.1817275423583352   0.008396086907706483     0.6919088418562246     0.2078485619557992     0.2638664639379227  2.220446049250313e-14 147.0238961120981
2.27231777552575      18.13525941312352      17.57891662016652   0.001667194015372752     0.5327007202619951     -12.23390100099713  5.404168139968935e-05     0.1246449651093668   0.001122238569958539      14.74763530562136      279.1532913161062   0.005614012559844881     0.8842910619737832     0.4988262611731396      0.303659480171064     0.1817275423583352   0.008396086907706483     0.6919088418562246     0.2078485619557992     0.2638664639379227  2.220446049250313e-14 147.0237990095606
2.27231777552575      18.13525941312352      17.57891662016652   0.001667194015372752     0.5327007202619951     -12.23390100099713  5.404168139968935e-05     0.1246449502082056   0.001122253471119733      14.74763530562136      279.1532913161062   0.005614012559844881     0.8842910619737832     0.4988262611731396      0.303659480171064     0.1817275423583352   0.008396086907706483     0.6919088418562246     0.2078485619557992     0.2638664639379227  2.220446049250313e-14 147.0238790145338
2.27231777552575      18.13525941312352      17.57891662016652   0.001667194015372752     0.5327007202619951     -12.23390100099713  5.404168139968935e-05     0.1246449502082056   0.001122238569958539      14.74763552537825      279.1532913161062   0.005614012559844881     0.8842910619737832     0.4988262611731396      0.303659480171064     0.1817275423583352   0.008396086907706483     0.6919088418562246     0.2078485619557992     0.2638664639379227  2.220446049250313e-14 147.0237976758293
2.27231777552575      18.13525941312352      17.57891662016652   0.001667194015372752     0.5327007202619951     -12.23390100099713  5.404168139968935e-05     0.1246449502082056   0.001122238569958539      14.74763530562136      279.1532954758143   0.005614012559844881     0.8842910619737832     0.4988262611731396      0.303659480171064     0.1817275423583352   0.008396086907706483     0.6919088418562246     0.2078485619557992     0.2638664639379227  2.220446049250313e-14 147.0237979918342
2.27231777552575      18.13525941312352      17.57891662016652   0.001667194015372752     0.5327007202619951     -12.23390100099713  5.404168139968935e-05     0.1246449502082056   0.001122238569958539      14.74763530562136      279.1532913161062   0.005614027461006075     0.8842910619737832     0.4988262611731396      0.303659480171064     0.1817275423583352   0.008396086907706483     0.6919088418562246     0.2078485619557992     0.2638664639379227  2.220446049250313e-14 147.0240963585223
2.27231777552575      18.13525941312352      17.57891662016652   0.001667194015372752     0.5327007202619951     -12.23390100099713  5.404168139968935e-05     0.1246449502082056   0.001122238569958539      14.74763530562136      279.1532913161062   0.005614012559844881     0.8842910768749444     0.4988262611731396      0.303659480171064     0.1817275423583352   0.008396086907706483     0.6919088418562246     0.2078485619557992     0.2638664639379227  2.220446049250313e-14 147.023800318867
2.27231777552575      18.13525941312352      17.57891662016652   0.001667194015372752     0.5327007202619951     -12.23390100099713  5.404168139968935e-05     0.1246449502082056   0.001122238569958539      14.74763530562136      279.1532913161062   0.005614012559844881     0.8842910619737832     0.4988262760743008      0.303659480171064     0.1817275423583352   0.008396086907706483     0.6919088418562246     0.2078485619557992     0.2638664639379227  2.220446049250313e-14 147.0237885831873
2.27231777552575      18.13525941312352      17.57891662016652   0.001667194015372752     0.5327007202619951     -12.23390100099713  5.404168139968935e-05     0.1246449502082056   0.001122238569958539      14.74763530562136      279.1532913161062   0.005614012559844881     0.8842910619737832     0.4988262611731396     0.3036594950722252     0.1817275423583352   0.008396086907706483     0.6919088418562246     0.2078485619557992     0.2638664639379227  2.220446049250313e-14 147.0238055839346
2.27231777552575      18.13525941312352      17.57891662016652   0.001667194015372752     0.5327007202619951     -12.23390100099713  5.404168139968935e-05     0.1246449502082056   0.001122238569958539      14.74763530562136      279.1532913161062   0.005614012559844881     0.8842910619737832     0.4988262611731396      0.303659480171064     0.1817275572594964   0.008396086907706483     0.6919088418562246     0.2078485619557992     0.2638664639379227  2.220446049250313e-14 147.0237991406294
2.27231777552575      18.13525941312352      17.57891662016652   0.001667194015372752     0.5327007202619951     -12.23390100099713  5.404168139968935e-05     0.1246449502082056   0.001122238569958539      14.74763530562136      279.1532913161062   0.005614012559844881     0.8842910619737832     0.4988262611731396      0.303659480171064     0.1817275423583352   0.008396101808867677     0.6919088418562246     0.2078485619557992     0.2638664639379227  2.220446049250313e-14 147.0237979028319
2.27231777552575      18.13525941312352      17.57891662016652   0.001667194015372752     0.5327007202619951     -12.23390100099713  5.404168139968935e-05     0.1246449502082056   0.001122238569958539      14.74763530562136      279.1532913161062   0.005614012559844881     0.8842910619737832     0.4988262611731396      0.303659480171064     0.1817275423583352   0.008396086907706483     0.6919088567573858     0.2078485619557992     0.2638664639379227  2.220446049250313e-14 147.0237979028296
2.27231777552575      18.13525941312352      17.57891662016652   0.001667194015372752     0.5327007202619951     -12.23390100099713  5.404168139968935e-05     0.1246449502082056   0.001122238569958539      14.74763530562136      279.1532913161062   0.005614012559844881     0.8842910619737832     0.4988262611731396      0.303659480171064     0.1817275423583352   0.008396086907706483     0.6919088418562246     0.2078485768569603     0.2638664639379227  2.220446049250313e-14 147.0237979028372
2.27231777552575      18.13525941312352      17.57891662016652   0.001667194015372752     0.5327007202619951     -12.23390100099713  5.404168139968935e-05     0.1246449502082056   0.001122238569958539      14.74763530562136      279.1532913161062   0.005614012559844881     0.8842910619737832     0.4988262611731396      0.303659480171064     0.1817275423583352   0.008396086907706483     0.6919088418562246     0.2078485619557992     0.2638664788390839  2.220446049250313e-14 147.0237979028359
2.27231777552575      18.13525941312352      17.57891662016652   0.001667194015372752     0.5327007202619951     -12.23390100099713  5.404168139968935e-05     0.1246449502082056   0.001122238569958539      14.74763530562136      279.1532913161062   0.005614012559844881     0.8842910619737832     0.4988262611731396      0.303659480171064     0.1817275423583352   0.008396086907706483     0.6919088418562246     0.2078485619557992     0.2638664639379227  1.490118339830815e-08 147.0238950622169
2.461270496083584      19.64393939198861      17.37280914747892   0.002048201300537422     0.5538949280497333     -12.52903523080192  3.713571919356504e-05     0.1246476453179253  0.0009973353141460315      15.65341837788477      330.2958687726626     0.0055005423242084     0.8587317105535187     0.5098062302389507     0.2981570172146051      0.205553302252503   0.008376831312251618     0.6919088418562246     0.2065019642599262     0.2624647052691548  2.331468351712829e-14 127.0430591426407
2.461270532759373      19.64393939198861      17.37280914747892   0.002048201300537422     0.5538949280497333     -12.52903523080192  3.713571919356504e-05     0.1246476453179253  0.0009973353141460315      15.65341837788477      330.2958687726626     0.0055005423242084     0.8587317105535187     0.5098062302389507     0.2981570172146051      0.205553302252503   0.008376831312251618     0.6919088418562246     0.2065019642599262     0.2624647052691548  2.331468351712829e-14 127.0430588014227
2.461270496083584      19.64393968470612      17.37280914747892   0.002048201300537422     0.5538949280497333     -12.52903523080192  3.713571919356504e-05     0.1246476453179253  0.0009973353141460315      15.65341837788477      330.2958687726626     0.0055005423242084     0.8587317105535187     0.5098062302389507     0.2981570172146051      0.205553302252503   0.008376831312251618     0.6919088418562246     0.2065019642599262     0.2624647052691548  2.331468351712829e-14 127.0430585529872
2.461270496083584      19.64393939198861      17.37280940635394   0.002048201300537422     0.5538949280497333     -12.52903523080192  3.713571919356504e-05     0.1246476453179253  0.0009973353141460315      15.65341837788477      330.2958687726626     0.0055005423242084     0.8587317105535187     0.5098062302389507     0.2981570172146051      0.205553302252503   0.008376831312251618     0.6919088418562246     0.2065019642599262     0.2624647052691548  2.331468351712829e-14 127.0430588605963
2.461270496083584      19.64393939198861      17.37280914747892   0.002048216201698616     0.5538949280497333     -12.52903523080192  3.713571919356504e-05     0.1246476453179253  0.0009973353141460315      15.65341837788477      330.2958687726626     0.0055005423242084     0.8587317105535187     0.5098062302389507     0.2981570172146051      0.205553302252503   0.008376831312251618     0.6919088418562246     0.2065019642599262     0.2624647052691548  2.331468351712829e-14 127.0430772747716
2.461270496083584      19.64393939198861      17.37280914747892   0.002048201300537422     0.5538949429508945     -12.52903523080192  3.713571919356504e-05     0.1246476453179253  0.0009973353141460315      15.65341837788477      330.2958687726626     0.0055005423242084     0.8587317105535187     0.5098062302389507     0.2981570172146051      0.205553302252503   0.008376831312251618     0.6919088418562246     0.2065019642599262     0.2624647052691548  2.331468351712829e-14 127.0430591888254
2.461270496083584      19.64393939198861      17.37280914747892   0.002048201300537422     0.5538949280497333     -12.52903541749909  3.713571919356504e-05     0.1246476453179253  0.0009973353141460315      15.65341837788477      330.2958687726626     0.0055005423242084     0.8587317105535187     0.5098062302389507     0.2981570172146051      0.205553302252503   0.008376831312251618     0.6919088418562246     0.2065019642599262     0.2624647052691548  2.331468351712829e-14 127.0430599144573
2.461270496083584      19.64393939198861      17.37280914747892   0.002048201300537422     0.5538949280497333     -12.52903523080192  3.715062035475889e-05     0.1246476453179253  0.0009973353141460315      15.65341837788477      330.2958687726626     0.0055005423242084     0.8587317105535187     0.5098062302389507     0.2981570172146051      0.205553302252503   0.008376831312251618     0.6919088418562246     0.2065019642599262     0.2624647052691548  2.331468351712829e-14 127.0430887889463
2.461270496083584      19.64393939198861      17.37280914747892   0.002048201300537422     0.5538949280497333     -12.52903523080192  3.713571919356504e-05     0.1246476602190865  0.0009973353141460315      15.65341837788477      330.2958687726626     0.0055005423242084     0.8587317105535187     0.5098062302389507     0.2981570172146051      0.205553302252503   0.008376831312251618     0.6919088418562246     0.2065019642599262     0.2624647052691548  2.331468351712829e-14 127.0430594174357
2.461270496083584      19.64393939198861      17.37280914747892   0.002048201300537422     0.5538949280497333     -12.52903523080192  3.713571919356504e-05     0.1246476453179253  0.0009973502153072253      15.65341837788477      330.2958687726626     0.0055005423242084     0.8587317105535187     0.5098062302389507     0.2981570172146051      0.205553302252503   0.008376831312251618     0.6919088418562246     0.2065019642599262     0.2624647052691548  2.331468351712829e-14 127.0430625430727
2.461270496083584      19.64393939198861      17.37280914747892   0.002048201300537422     0.5538949280497333     -12.52903523080192  3.713571919356504e-05     0.1246476453179253  0.0009973353141460315      15.65341861113888      330.2958687726626     0.0055005423242084     0.8587317105535187     0.5098062302389507     0.2981570172146051      0.205553302252503   0.008376831312251618     0.6919088418562246     0.2065019642599262     0.2624647052691548  2.331468351712829e-14 127.0430592705738
2.461270496083584      19.64393939198861      17.37280914747892   0.002048201300537422     0.5538949280497333     -12.52903523080192  3.713571919356504e-05     0.1246476453179253  0.0009973353141460315      15.65341837788477      330.2958736944546     0.0055005423242084     0.8587317105535187     0.5098062302389507     0.2981570172146051      0.205553302252503   0.008376831312251618     0.6919088418562246     0.2065019642599262     0.2624647052691548  2.331468351712829e-14 127.0430591910606
2.461270496083584      19.64393939198861      17.37280914747892   0.002048201300537422     0.5538949280497333     -12.52903523080192  3.713571919356504e-05     0.1246476453179253  0.0009973353141460315      15.65341837788477      330.2958687726626   0.005500557225369594     0.8587317105535187     0.5098062302389507     0.2981570172146051      0.205553302252503   0.008376831312251618     0.6919088418562246     0.2065019642599262     0.2624647052691548  2.331468351712829e-14 127.0431319679778
2.461270496083584      19.64393939198861      17.37280914747892   0.002048201300537422     0.5538949280497333     -12.52903523080192  3.713571919356504e-05     0.1246476453179253  0.0009973353141460315      15.65341837788477      330.2958687726626     0.0055005423242084     0.8587317254546799     0.5098062302389507     0.2981570172146051      0.205553302252503   0.008376831312251618     0.6919088418562246     0.2065019642599262     0.2624647052691548  2.331468351712829e-14 127.0430598494091
2.461270496083584      19.64393939198861      17.37280914747892   0.002048201300537422     0.5538949280497333     -12.52903523080192  3.713571919356504e-05     0.1246476453179253  0.0009973353141460315      15.65341837788477      330.2958687726626     0.0055005423242084     0.8587317105535187     0.5098062451401119     0.2981570172146051      0.205553302252503   0.008376831312251618     0.6919088418562246     0.2065019642599262     0.2624647052691548  2.331468351712829e-14 127.0430574866391
2.461270496083584      19.64393939198861      17.37280914747892   0.002048201300537422     0.5538949280497333     -12.52903523080192  3.713571919356504e-05     0.1246476453179253  0.0009973353141460315      15.65341837788477      330.2958687726626     0.0055005423242084     0.8587317105535187     0.5098062302389507     0.2981570321157663      0.205553302252503   0.008376831312251618     0.6919088418562246     0.2065019642599262     0.2624647052691548  2.331468351712829e-14 127.043061999366
2.461270496083584      19.64393939198861      17.37280914747892   0.002048201300537422     0.5538949280497333     -12.52903523080192  3.713571919356504e-05     0.1246476453179253  0.0009973353141460315      15.65341837788477      330.2958687726626     0.0055005423242084     0.8587317105535187     0.5098062302389507     0.2981570172146051     0.2055533171536642   0.008376831312251618     0.6919088418562246     0.2065019642599262     0.2624647052691548  2.331468351712829e-14 127.0430590110063
2.461270496083584      19.64393939198861      17.37280914747892   0.002048201300537422     0.5538949280497333     -12.52903523080192  3.713571919356504e-05     0.1246476453179253  0.0009973353141460315      15.65341837788477      330.2958687726626     0.0055005423242084     0.8587317105535187     0.5098062302389507     0.2981570172146051      0.205553302252503   0.008376846213412812     0.6919088418562246     0.2065019642599262     0.2624647052691548  2.331468351712829e-14 127.0430591427134
2.461270496083584      19.64393939198861      17.37280914747892   0.002048201300537422     0.5538949280497333     -12.52903523080192  3.713571919356504e-05     0.1246476453179253  0.0009973353141460315      15.65341837788477      330.2958687726626     0.0055005423242084     0.8587317105535187     0.5098062302389507     0.2981570172146051      0.205553302252503   0.008376831312251618     0.6919088567573858     0.2065019642599262     0.2624647052691548  2.331468351712829e-14 127.0430591426407
2.461270496083584      19.64393939198861      17.37280914747892   0.002048201300537422     0.5538949280497333     -12.52903523080192  3.713571919356504e-05     0.1246476453179253  0.0009973353141460315      15.65341837788477      330.2958687726626     0.0055005423242084     0.8587317105535187     0.5098062302389507     0.2981570172146051      0.205553302252503   0.008376831312251618     0.6919088418562246     0.2065019791610873     0.2624647052691548  2.331468351712829e-14 127.0430591426832
2.461270496083584      19.64393939198861      17.37280914747892   0.002048201300537422     0.5538949280497333     -12.52903523080192  3.713571919356504e-05     0.1246476453179253  0.0009973353141460315      15.65341837788477      330.2958687726626     0.0055005423242084     0.8587317105535187     0.5098062302389507     0.2981570172146051      0.205553302252503   0.008376831312251618     0.6919088418562246     0.2065019642599262      0.262464720170316  2.331468351712829e-14 127.0430591426116
2.461270496083584      19.64393939198861      17.37280914747892   0.002048201300537422     0.5538949280497333     -12.52903523080192  3.713571919356504e-05     0.1246476453179253  0.0009973353141460315      15.65341837788477      330.2958687726626     0.0055005423242084     0.8587317105535187     0.5098062302389507     0.2981570172146051      0.205553302252503   0.008376831312251618     0.6919088418562246     0.2065019642599262     0.2624647052691548  1.490118450853117e-08 127.0431530285955
2.524880240282725      19.20968800364453      15.65752249917476   0.002086479890311539     0.6250975028266397     -11.66611362920284  3.416268216923643e-05      0.124157124326688  0.0009969338046588313      13.31144566967421      279.9187852974218   0.005758541144265347     0.8156448171134314     0.5139657962238401     0.2893351794083756     0.2589624272194286   0.007932868282335994     0.6919088418562246     0.1999401908958867     0.2790054753667217  2.220446049250313e-14 123.7480881308472
2.524880277906372      19.20968800364453      15.65752249917476   0.002086479890311539     0.6250975028266397     -11.66611362920284  3.416268216923643e-05      0.124157124326688  0.0009969338046588313      13.31144566967421      279.9187852974218   0.005758541144265347     0.8156448171134314     0.5139657962238401     0.2893351794083756     0.2589624272194286   0.007932868282335994     0.6919088418562246     0.1999401908958867     0.2790054753667217  2.220446049250313e-14 123.7480881136475
2.524880240282725      19.20968828989119      15.65752249917476   0.002086479890311539     0.6250975028266397     -11.66611362920284  3.416268216923643e-05      0.124157124326688  0.0009969338046588313      13.31144566967421      279.9187852974218   0.005758541144265347     0.8156448171134314     0.5139657962238401     0.2893351794083756     0.2589624272194286   0.007932868282335994     0.6919088418562246     0.1999401908958867     0.2790054753667217  2.220446049250313e-14 123.7480881928701
2.524880240282725      19.20968800364453      15.65752273249002   0.002086479890311539     0.6250975028266397     -11.66611362920284  3.416268216923643e-05      0.124157124326688  0.0009969338046588313      13.31144566967421      279.9187852974218   0.005758541144265347     0.8156448171134314     0.5139657962238401     0.2893351794083756     0.2589624272194286   0.007932868282335994     0.6919088418562246     0.1999401908958867     0.2790054753667217  2.220446049250313e-14 123.7480881565379
2.524880240282725      19.20968800364453      15.65752249917476   0.002086494791472732     0.6250975028266397     -11.66611362920284  3.416268216923643e-05      0.124157124326688  0.0009969338046588313      13.31144566967421      279.9187852974218   0.005758541144265347     0.8156448171134314     0.5139657962238401     0.2893351794083756     0.2589624272194286   0.007932868282335994     0.6919088418562246     0.1999401908958867     0.2790054753667217  2.220446049250313e-14 123.7480825415345
2.524880240282725      19.20968800364453      15.65752249917476   0.002086479890311539     0.6250975177278009     -11.66611362920284  3.416268216923643e-05      0.124157124326688  0.0009969338046588313      13.31144566967421      279.9187852974218   0.005758541144265347     0.8156448171134314     0.5139657962238401     0.2893351794083756     0.2589624272194286   0.007932868282335994     0.6919088418562246     0.1999401908958867     0.2790054753667217  2.220446049250313e-14 123.7480880747752
2.524880240282725      19.20968800364453      15.65752249917476   0.002086479890311539     0.6250975028266397     -11.66611380304148  3.416268216923643e-05      0.124157124326688  0.0009969338046588313      13.31144566967421      279.9187852974218   0.005758541144265347     0.8156448171134314     0.5139657962238401     0.2893351794083756     0.2589624272194286   0.007932868282335994     0.6919088418562246     0.1999401908958867     0.2790054753667217  2.220446049250313e-14 123.748087979522
2.524880240282725      19.20968800364453      15.65752249917476   0.002086479890311539     0.6250975028266397     -11.66611362920284  3.417758333043027e-05      0.124157124326688  0.0009969338046588313      13.31144566967421      279.9187852974218   0.005758541144265347     0.8156448171134314     0.5139657962238401     0.2893351794083756     0.2589624272194286   0.007932868282335994     0.6919088418562246     0.1999401908958867     0.2790054753667217  2.220446049250313e-14 123.7480937637509
2.524880240282725      19.20968800364453      15.65752249917476   0.002086479890311539     0.6250975028266397     -11.66611362920284  3.416268216923643e-05     0.1241571392278492  0.0009969338046588313      13.31144566967421      279.9187852974218   0.005758541144265347     0.8156448171134314     0.5139657962238401     0.2893351794083756     0.2589624272194286   0.007932868282335994     0.6919088418562246     0.1999401908958867     0.2790054753667217  2.220446049250313e-14 123.7480879508978
2.524880240282725      19.20968800364453      15.65752249917476   0.002086479890311539     0.6250975028266397     -11.66611362920284  3.416268216923643e-05      0.124157124326688  0.0009969487058200251      13.31144566967421      279.9187852974218   0.005758541144265347     0.8156448171134314     0.5139657962238401     0.2893351794083756     0.2589624272194286   0.007932868282335994     0.6919088418562246     0.1999401908958867     0.2790054753667217  2.220446049250313e-14 123.7480925164576
2.524880240282725      19.20968800364453      15.65752249917476   0.002086479890311539     0.6250975028266397     -11.66611362920284  3.416268216923643e-05      0.124157124326688  0.0009969338046588313      13.31144586803021      279.9187852974218   0.005758541144265347     0.8156448171134314     0.5139657962238401     0.2893351794083756     0.2589624272194286   0.007932868282335994     0.6919088418562246     0.1999401908958867     0.2790054753667217  2.220446049250313e-14 123.748087980306
2.524880240282725      19.20968800364453      15.65752249917476   0.002086479890311539     0.6250975028266397     -11.66611362920284  3.416268216923643e-05      0.124157124326688  0.0009969338046588313      13.31144566967421      279.9187894685367   0.005758541144265347     0.8156448171134314     0.5139657962238401     0.2893351794083756     0.2589624272194286   0.007932868282335994     0.6919088418562246     0.1999401908958867     0.2790054753667217  2.220446049250313e-14 123.7480881459211
2.524880240282725      19.20968800364453      15.65752249917476   0.002086479890311539     0.6250975028266397     -11.66611362920284  3.416268216923643e-05      0.124157124326688  0.0009969338046588313      13.31144566967421      279.9187852974218   0.005758556045426541     0.8156448171134314     0.5139657962238401     0.2893351794083756     0.2589624272194286   0.007932868282335994     0.6919088418562246     0.1999401908958867     0.2790054753667217  2.220446049250313e-14 123.7480926234367
2.524880240282725      19.20968800364453      15.65752249917476   0.002086479890311539     0.6250975028266397     -11.66611362920284  3.416268216923643e-05      0.124157124326688  0.0009969338046588313      13.31144566967421      279.9187852974218   0.005758541144265347     0.8156448320145926     0.5139657962238401     0.2893351794083756     0.2589624272194286   0.007932868282335994     0.6919088418562246     0.1999401908958867     0.2790054753667217  2.220446049250313e-14 123.7480884187557
2.524880240282725      19.20968800364453      15.65752249917476   0.002086479890311539     0.6250975028266397     -11.66611362920284  3.416268216923643e-05      0.124157124326688  0.0009969338046588313      13.31144566967421      279.9187852974218   0.005758541144265347     0.8156448171134314     0.5139658111250013     0.2893351794083756     0.2589624272194286   0.007932868282335994     0.6919088418562246     0.1999401908958867     0.2790054753667217  2.220446049250313e-14 123.7480885768682
2.524880240282725      19.20968800364453      15.65752249917476   0.002086479890311539     0.6250975028266397     -11.66611362920284  3.416268216923643e-05      0.124157124326688  0.0009969338046588313      13.31144566967421      279.9187852974218   0.005758541144265347     0.8156448171134314     0.5139657962238401     0.2893351943095368     0.2589624272194286   0.007932868282335994     0.6919088418562246     0.1999401908958867     0.2790054753667217  2.220446049250313e-14 123.7480892348192
2.524880240282725      19.20968800364453      15.65752249917476   0.002086479890311539     0.6250975028266397     -11.66611362920284  3.416268216923643e-05      0.124157124326688  0.0009969338046588313      13.31144566967421      279.9187852974218   0.005758541144265347     0.8156448171134314     0.5139657962238401     0.2893351794083756     0.2589624421205898   0.007932868282335994     0.6919088418562246     0.1999401908958867     0.2790054753667217  2.220446049250313e-14 123.7480878535743
2.524880240282725      19.20968800364453      15.65752249917476   0.002086479890311539     0.6250975028266397     -11.66611362920284  3.416268216923643e-05      0.124157124326688  0.0009969338046588313      13.31144566967421      279.9187852974218   0.005758541144265347     0.8156448171134314     0.5139657962238401     0.2893351794083756     0.2589624272194286   0.007932883183497188     0.6919088418562246     0.1999401908958867     0.2790054753667217  2.220446049250313e-14 123.7480881308428
2.524880240282725      19.20968800364453      15.65752249917476   0.002086479890311539     0.6250975028266397     -11.66611362920284  3.416268216923643e-05      0.124157124326688  0.0009969338046588313      13.31144566967421      279.9187852974218   0.005758541144265347     0.8156448171134314     0.5139657962238401     0.2893351794083756     0.2589624272194286   0.007932868282335994     0.6919088567573858     0.1999401908958867     0.2790054753667217  2.220446049250313e-14 123.7480881308472
2.524880240282725      19.20968800364453      15.65752249917476   0.002086479890311539     0.6250975028266397     -11.66611362920284  3.416268216923643e-05      0.124157124326688  0.0009969338046588313      13.31144566967421      279.9187852974218   0.005758541144265347     0.8156448171134314     0.5139657962238401     0.2893351794083756     0.2589624272194286   0.007932868282335994     0.6919088418562246     0.1999402057970479     0.2790054753667217  2.220446049250313e-14 123.7480881308559
2.524880240282725      19.20968800364453      15.65752249917476   0.002086479890311539     0.6250975028266397     -11.66611362920284  3.416268216923643e-05      0.124157124326688  0.0009969338046588313      13.31144566967421      279.9187852974218   0.005758541144265347     0.8156448171134314     0.5139657962238401     0.2893351794083756     0.2589624272194286   0.007932868282335994     0.6919088418562246     0.1999401908958867     0.2790054902678829  2.220446049250313e-14 123.7480881308527
2.524880240282725      19.20968800364453      15.65752249917476   0.002086479890311539     0.6250975028266397     -11.66611362920284  3.416268216923643e-05      0.124157124326688  0.0009969338046588313      13.31144566967421      279.9187852974218   0.005758541144265347     0.8156448171134314     0.5139657962238401     0.2893351794083756     0.2589624272194286   0.007932868282335994     0.6919088418562246     0.1999401908958867     0.2790054753667217  1.490118339830815e-08 123.748184282483
2.680537315755478      19.53990124564045      15.83122988366186   0.002153897383756221      0.671588369534982     -11.81445328320586  7.582882433347876e-05     0.1237721013313645  0.0009597809437396097      14.62190419170917      344.0817503763144   0.006258084288631476     0.8014713100567631     0.5142628569806776      0.275608825357905     0.3419745712690072   0.008269292870025771     0.6919088418562246     0.1971036215262291     0.2765197407194289  2.230446622720257e-14 122.2752083470101
2.680537355698597      19.53990124564045      15.83122988366186   0.002153897383756221      0.671588369534982     -11.81445328320586  7.582882433347876e-05     0.1237721013313645  0.0009597809437396097      14.62190419170917      344.0817503763144   0.006258084288631476     0.8014713100567631     0.5142628569806776      0.275608825357905     0.3419745712690072   0.008269292870025771     0.6919088418562246     0.1971036215262291     0.2765197407194289  2.230446622720257e-14 122.2752086748071
2.680537315755478      19.53990153680767      15.83122988366186   0.002153897383756221      0.671588369534982     -11.81445328320586  7.582882433347876e-05     0.1237721013313645  0.0009597809437396097      14.62190419170917      344.0817503763144   0.006258084288631476     0.8014713100567631     0.5142628569806776      0.275608825357905     0.3419745712690072   0.008269292870025771     0.6919088418562246     0.1971036215262291     0.2765197407194289  2.230446622720257e-14 122.2752083752461
2.680537315755478      19.53990124564045      15.83123011956557   0.002153897383756221      0.671588369534982     -11.81445328320586  7.582882433347876e-05     0.1237721013313645  0.0009597809437396097      14.62190419170917      344.0817503763144   0.006258084288631476     0.8014713100567631     0.5142628569806776      0.275608825357905     0.3419745712690072   0.008269292870025771     0.6919088418562246     0.1971036215262291     0.2765197407194289  2.230446622720257e-14 122.2752083251596
2.680537315755478      19.53990124564045      15.83122988366186   0.002153912284917414      0.671588369534982     -11.81445328320586  7.582882433347876e-05     0.1237721013313645  0.0009597809437396097      14.62190419170917      344.0817503763144   0.006258084288631476     0.8014713100567631     0.5142628569806776      0.275608825357905     0.3419745712690072   0.008269292870025771     0.6919088418562246     0.1971036215262291     0.2765197407194289  2.230446622720257e-14 122.275208235036
2.680537315755478      19.53990124564045      15.83122988366186   0.002153897383756221     0.6715883844361432     -11.81445328320586  7.582882433347876e-05     0.1237721013313645  0.0009597809437396097      14.62190419170917      344.0817503763144   0.006258084288631476     0.8014713100567631     0.5142628569806776      0.275608825357905     0.3419745712690072   0.008269292870025771     0.6919088418562246     0.1971036215262291     0.2765197407194289  2.230446622720257e-14 122.275208285175
2.680537315755478      19.53990124564045      15.83122988366186   0.002153897383756221      0.671588369534982     -11.81445345925494  7.582882433347876e-05     0.1237721013313645  0.0009597809437396097      14.62190419170917      344.0817503763144   0.006258084288631476     0.8014713100567631     0.5142628569806776      0.275608825357905     0.3419745712690072   0.008269292870025771     0.6919088418562246     0.1971036215262291     0.2765197407194289  2.230446622720257e-14 122.2752083984432
2.680537315755478      19.53990124564045      15.83122988366186   0.002153897383756221      0.671588369534982     -11.81445328320586  7.584372549467261e-05     0.1237721013313645  0.0009597809437396097      14.62190419170917      344.0817503763144   0.006258084288631476     0.8014713100567631     0.5142628569806776      0.275608825357905     0.3419745712690072   0.008269292870025771     0.6919088418562246     0.1971036215262291     0.2765197407194289  2.230446622720257e-14 122.2752076406371
2.680537315755478      19.53990124564045      15.83122988366186   0.002153897383756221      0.671588369534982     -11.81445328320586  7.582882433347876e-05     0.1237721162325256  0.0009597809437396097      14.62190419170917      344.0817503763144   0.006258084288631476     0.8014713100567631     0.5142628569806776      0.275608825357905     0.3419745712690072   0.008269292870025771     0.6919088418562246     0.1971036215262291     0.2765197407194289  2.230446622720257e-14 122.2752080450785
2.680537315755478      19.53990124564045      15.83122988366186   0.002153897383756221      0.671588369534982     -11.81445328320586  7.582882433347876e-05     0.1237721013313645  0.0009597958449008036      14.62190419170917      344.0817503763144   0.006258084288631476     0.8014713100567631     0.5142628569806776      0.275608825357905     0.3419745712690072   0.008269292870025771     0.6919088418562246     0.1971036215262291     0.2765197407194289  2.230446622720257e-14 122.2752025031925
2.680537315755478      19.53990124564045      15.83122988366186   0.002153897383756221      0.671588369534982     -11.81445328320586  7.582882433347876e-05     0.1237721013313645  0.0009597809437396097      14.62190440959252      344.0817503763144   0.006258084288631476     0.8014713100567631     0.5142628569806776      0.275608825357905     0.3419745712690072   0.008269292870025771     0.6919088418562246     0.1971036215262291     0.2765197407194289  2.230446622720257e-14 122.2752084279942
2.680537315755478      19.53990124564045      15.83122988366186   0.002153897383756221      0.671588369534982     -11.81445328320586  7.582882433347876e-05     0.1237721013313645  0.0009597809437396097      14.62190419170917       344.081755503532   0.006258084288631476     0.8014713100567631     0.5142628569806776      0.275608825357905     0.3419745712690072   0.008269292870025771     0.6919088418562246     0.1971036215262291     0.2765197407194289  2.230446622720257e-14 122.2752083167022
2.680537315755478      19.53990124564045      15.83122988366186   0.002153897383756221      0.671588369534982     -11.81445328320586  7.582882433347876e-05     0.1237721013313645  0.0009597809437396097      14.62190419170917      344.0817503763144    0.00625809918979267     0.8014713100567631     0.5142628569806776      0.275608825357905     0.3419745712690072   0.008269292870025771     0.6919088418562246     0.1971036215262291     0.2765197407194289  2.230446622720257e-14 122.2752429113163
2.680537315755478      19.53990124564045      15.83122988366186   0.002153897383756221      0.671588369534982     -11.81445328320586  7.582882433347876e-05     0.1237721013313645  0.0009597809437396097      14.62190419170917      344.0817503763144   0.006258084288631476     0.8014713249579243     0.5142628569806776      0.275608825357905     0.3419745712690072   0.008269292870025771     0.6919088418562246     0.1971036215262291     0.2765197407194289  2.230446622720257e-14 122.2752087261193
2.680537315755478      19.53990124564045      15.83122988366186   0.002153897383756221      0.671588369534982     -11.81445328320586  7.582882433347876e-05     0.1237721013313645  0.0009597809437396097      14.62190419170917      344.0817503763144   0.006258084288631476     0.8014713100567631     0.5142628718818388      0.275608825357905     0.3419745712690072   0.008269292870025771     0.6919088418562246     0.1971036215262291     0.2765197407194289  2.230446622720257e-14 122.2752081164905
2.680537315755478      19.53990124564045      15.83122988366186   0.002153897383756221      0.671588369534982     -11.81445328320586  7.582882433347876e-05     0.1237721013313645  0.0009597809437396097      14.62190419170917      344.0817503763144   0.006258084288631476     0.8014713100567631     0.5142628569806776     0.2756088402590662     0.3419745712690072   0.008269292870025771     0.6919088418562246     0.1971036215262291     0.2765197407194289  2.230446622720257e-14 122.2752096802978
2.680537315755478      19.53990124564045      15.83122988366186   0.002153897383756221      0.671588369534982     -11.81445328320586  7.582882433347876e-05     0.1237721013313645  0.0009597809437396097      14.62190419170917      344.0817503763144   0.006258084288631476     0.8014713100567631     0.5142628569806776      0.275608825357905     0.3419745861701684   0.008269292870025771     0.6919088418562246     0.1971036215262291     0.2765197407194289  2.230446622720257e-14 122.2752082679577
2.680537315755478      19.53990124564045      15.83122988366186   0.002153897383756221      0.671588369534982     -11.81445328320586  7.582882433347876e-05     0.1237721013313645  0.0009597809437396097      14.62190419170917      344.0817503763144   0.006258084288631476     0.8014713100567631     0.5142628569806776      0.275608825357905     0.3419745712690072   0.008269307771186965     0.6919088418562246     0.1971036215262291     0.2765197407194289  2.230446622720257e-14 122.2752083470155
2.680537315755478      19.53990124564045      15.83122988366186   0.002153897383756221      0.671588369534982     -11.81445328320586  7.582882433347876e-05     0.1237721013313645  0.0009597809437396097      14.62190419170917      344.0817503763144   0.006258084288631476     0.8014713100567631     0.5142628569806776      0.275608825357905     0.3419745712690072   0.008269292870025771     0.6919088567573858     0.1971036215262291     0.2765197407194289  2.230446622720257e-14 122.2752083470101
2.680537315755478      19.53990124564045      15.83122988366186   0.002153897383756221      0.671588369534982     -11.81445328320586  7.582882433347876e-05     0.1237721013313645  0.0009597809437396097      14.62190419170917      344.0817503763144   0.006258084288631476     0.8014713100567631     0.5142628569806776      0.275608825357905     0.3419745712690072   0.008269292870025771     0.6919088418562246     0.1971036364273903     0.2765197407194289  2.230446622720257e-14 122.2752083470225
2.680537315755478      19.53990124564045      15.83122988366186   0.002153897383756221      0.671588369534982     -11.81445328320586  7.582882433347876e-05     0.1237721013313645  0.0009597809437396097      14.62190419170917      344.0817503763144   0.006258084288631476     0.8014713100567631     0.5142628569806776      0.275608825357905     0.3419745712690072   0.008269292870025771     0.6919088418562246     0.1971036215262291     0.2765197556205901  2.230446622720257e-14 122.2752083470245
2.680537315755478      19.53990124564045      15.83122988366186   0.002153897383756221      0.671588369534982     -11.81445328320586  7.582882433347876e-05     0.1237721013313645  0.0009597809437396097      14.62190419170917      344.0817503763144   0.006258084288631476     0.8014713100567631     0.5142628569806776      0.275608825357905     0.3419745712690072   0.008269292870025771     0.6919088418562246     0.1971036215262291     0.2765197407194289  1.490118349831388e-08 122.2753022837606
2.672106286526585      19.22169955763325       15.3332958676325   0.002258847443207572     0.7059231930818002     -11.43945179342482  3.705606050739398e-06     0.1255819526094621  0.0009581634615337274      14.44476447911977      344.0167960024877    0.00616440299347376     0.8000035990759732     0.5123966313973768     0.2767845518109515     0.3708622125798032   0.008240390710568781     0.6919088418562246     0.1955512938689158     0.2741242226110398  2.740751903866882e-14 121.8852839032944
2.672106326344071      19.22169955763325       15.3332958676325   0.002258847443207572     0.7059231930818002     -11.43945179342482  3.705606050739398e-06     0.1255819526094621  0.0009581634615337274      14.44476447911977      344.0167960024877    0.00616440299347376     0.8000035990759732     0.5123966313973768     0.2767845518109515     0.3708622125798032   0.008240390710568781     0.6919088418562246     0.1955512938689158     0.2741242226110398  2.740751903866882e-14 121.8852839320499
2.672106286526585      19.22169984405889       15.3332958676325   0.002258847443207572     0.7059231930818002     -11.43945179342482  3.705606050739398e-06     0.1255819526094621  0.0009581634615337274      14.44476447911977      344.0167960024877    0.00616440299347376     0.8000035990759732     0.5123966313973768     0.2767845518109515     0.3708622125798032   0.008240390710568781     0.6919088418562246     0.1955512938689158     0.2741242226110398  2.740751903866882e-14 121.8852839339261
2.672106286526585      19.22169955763325      15.33329609611641   0.002258847443207572     0.7059231930818002     -11.43945179342482  3.705606050739398e-06     0.1255819526094621  0.0009581634615337274      14.44476447911977      344.0167960024877    0.00616440299347376     0.8000035990759732     0.5123966313973768     0.2767845518109515     0.3708622125798032   0.008240390710568781     0.6919088418562246     0.1955512938689158     0.2741242226110398  2.740751903866882e-14 121.8852839302549
2.672106286526585      19.22169955763325       15.3332958676325   0.002258862344368766     0.7059231930818002     -11.43945179342482  3.705606050739398e-06     0.1255819526094621  0.0009581634615337274      14.44476447911977      344.0167960024877    0.00616440299347376     0.8000035990759732     0.5123966313973768     0.2767845518109515     0.3708622125798032   0.008240390710568781     0.6919088418562246     0.1955512938689158     0.2741242226110398  2.740751903866882e-14 121.8852810243452
2.672106286526585      19.22169955763325       15.3332958676325   0.002258847443207572     0.7059232079829614     -11.43945179342482  3.705606050739398e-06     0.1255819526094621  0.0009581634615337274      14.44476447911977      344.0167960024877    0.00616440299347376     0.8000035990759732     0.5123966313973768     0.2767845518109515     0.3708622125798032   0.008240390710568781     0.6919088418562246     0.1955512938689158     0.2741242226110398  2.740751903866882e-14 121.885283895825
2.672106286526585      19.22169955763325       15.3332958676325   0.002258847443207572     0.7059231930818002     -11.43945196388593  3.705606050739398e-06     0.1255819526094621  0.0009581634615337274      14.44476447911977      344.0167960024877    0.00616440299347376     0.8000035990759732     0.5123966313973768     0.2767845518109515     0.3708622125798032   0.008240390710568781     0.6919088418562246     0.1955512938689158     0.2741242226110398  2.740751903866882e-14 121.8852838213959
2.672106286526585      19.22169955763325       15.3332958676325   0.002258847443207572     0.7059231930818002     -11.43945179342482  3.720507211933246e-06     0.1255819526094621  0.0009581634615337274      14.44476447911977      344.0167960024877    0.00616440299347376     0.8000035990759732     0.5123966313973768     0.2767845518109515     0.3708622125798032   0.008240390710568781     0.6919088418562246     0.1955512938689158     0.2741242226110398  2.740751903866882e-14 121.8852865802921
2.672106286526585      19.22169955763325       15.3332958676325   0.002258847443207572     0.7059231930818002     -11.43945179342482  3.705606050739398e-06     0.1255819675106233  0.0009581634615337274      14.44476447911977      344.0167960024877    0.00616440299347376     0.8000035990759732     0.5123966313973768     0.2767845518109515     0.3708622125798032   0.008240390710568781     0.6919088418562246     0.1955512938689158     0.2741242226110398  2.740751903866882e-14 121.8852838612157
2.672106286526585      19.22169955763325       15.3332958676325   0.002258847443207572     0.7059231930818002     -11.43945179342482  3.705606050739398e-06     0.1255819526094621  0.0009581783626949213      14.44476447911977      344.0167960024877    0.00616440299347376     0.8000035990759732     0.5123966313973768     0.2767845518109515     0.3708622125798032   0.008240390710568781     0.6919088418562246     0.1955512938689158     0.2741242226110398  2.740751903866882e-14 121.8852901983767
2.672106286526585      19.22169955763325       15.3332958676325   0.002258847443207572     0.7059231930818002     -11.43945179342482  3.705606050739398e-06     0.1255819526094621  0.0009581634615337274      14.44476469436353      344.0167960024877    0.00616440299347376     0.8000035990759732     0.5123966313973768     0.2767845518109515     0.3708622125798032   0.008240390710568781     0.6919088418562246     0.1955512938689158     0.2741242226110398  2.740751903866882e-14 121.8852839075121
2.672106286526585      19.22169955763325       15.3332958676325   0.002258847443207572     0.7059231930818002     -11.43945179342482  3.705606050739398e-06     0.1255819526094621  0.0009581634615337274      14.44476447911977      344.0168011287374    0.00616440299347376     0.8000035990759732     0.5123966313973768     0.2767845518109515     0.3708622125798032   0.008240390710568781     0.6919088418562246     0.1955512938689158     0.2741242226110398  2.740751903866882e-14 121.8852838983652
2.672106286526585      19.22169955763325       15.3332958676325   0.002258847443207572     0.7059231930818002     -11.43945179342482  3.705606050739398e-06     0.1255819526094621  0.0009581634615337274      14.44476447911977      344.0167960024877   0.006164417894634954     0.8000035990759732     0.5123966313973768     0.2767845518109515     0.3708622125798032   0.008240390710568781     0.6919088418562246     0.1955512938689158     0.2741242226110398  2.740751903866882e-14 121.885296200146
2.672106286526585      19.22169955763325       15.3332958676325   0.002258847443207572     0.7059231930818002     -11.43945179342482  3.705606050739398e-06     0.1255819526094621  0.0009581634615337274      14.44476447911977      344.0167960024877    0.00616440299347376     0.8000036139771344     0.5123966313973768     0.2767845518109515     0.3708622125798032   0.008240390710568781     0.6919088418562246     0.1955512938689158     0.2741242226110398  2.740751903866882e-14 121.8852842903565
2.672106286526585      19.22169955763325       15.3332958676325   0.002258847443207572     0.7059231930818002     -11.43945179342482  3.705606050739398e-06     0.1255819526094621  0.0009581634615337274      14.44476447911977      344.0167960024877    0.00616440299347376     0.8000035990759732      0.512396646298538     0.2767845518109515     0.3708622125798032   0.008240390710568781     0.6919088418562246     0.1955512938689158     0.2741242226110398  2.740751903866882e-14 121.8852838276794
2.672106286526585      19.22169955763325       15.3332958676325   0.002258847443207572     0.7059231930818002     -11.43945179342482  3.705606050739398e-06     0.1255819526094621  0.0009581634615337274      14.44476447911977      344.0167960024877    0.00616440299347376     0.8000035990759732     0.5123966313973768     0.2767845667121127     0.3708622125798032   0.008240390710568781     0.6919088418562246     0.1955512938689158     0.2741242226110398  2.740751903866882e-14 121.8852843647149
2.672106286526585      19.22169955763325       15.3332958676325   0.002258847443207572     0.7059231930818002     -11.43945179342482  3.705606050739398e-06     0.1255819526094621  0.0009581634615337274      14.44476447911977      344.0167960024877    0.00616440299347376     0.8000035990759732     0.5123966313973768     0.2767845518109515     0.3708622274809644   0.008240390710568781     0.6919088418562246     0.1955512938689158     0.2741242226110398  2.740751903866882e-14 121.8852838282536
2.672106286526585      19.22169955763325       15.3332958676325   0.002258847443207572     0.7059231930818002     -11.43945179342482  3.705606050739398e-06     0.1255819526094621  0.0009581634615337274      14.44476447911977      344.0167960024877    0.00616440299347376     0.8000035990759732     0.5123966313973768     0.2767845518109515     0.3708622125798032   0.008240405611729975     0.6919088418562246     0.1955512938689158     0.2741242226110398  2.740751903866882e-14 121.8852839032998
2.672106286526585      19.22169955763325       15.3332958676325   0.002258847443207572     0.7059231930818002     -11.43945179342482  3.705606050739398e-06     0.1255819526094621  0.0009581634615337274      14.44476447911977      344.0167960024877    0.00616440299347376     0.8000035990759732     0.5123966313973768     0.2767845518109515     0.3708622125798032   0.008240390710568781     0.6919088567573858     0.1955512938689158     0.2741242226110398  2.740751903866882e-14 121.8852839032944
2.672106286526585      19.22169955763325       15.3332958676325   0.002258847443207572     0.7059231930818002     -11.43945179342482  3.705606050739398e-06     0.1255819526094621  0.0009581634615337274      14.44476447911977      344.0167960024877    0.00616440299347376     0.8000035990759732     0.5123966313973768     0.2767845518109515     0.3708622125798032   0.008240390710568781     0.6919088418562246      0.195551308770077     0.2741242226110398  2.740751903866882e-14 121.885283903293
2.672106286526585      19.22169955763325       15.3332958676325   0.002258847443207572     0.7059231930818002     -11.43945179342482  3.705606050739398e-06     0.1255819526094621  0.0009581634615337274      14.44476447911977      344.0167960024877    0.00616440299347376     0.8000035990759732     0.5123966313973768     0.2767845518109515     0.3708622125798032   0.008240390710568781     0.6919088418562246     0.1955512938689158      0.274124237512201  2.740751903866882e-14 121.8852839032954
2.672106286526585      19.22169955763325       15.3332958676325   0.002258847443207572     0.7059231930818002     -11.43945179342482  3.705606050739398e-06     0.1255819526094621  0.0009581634615337274      14.44476447911977      344.0167960024877    0.00616440299347376     0.8000035990759732     0.5123966313973768     0.2767845518109515     0.3708622125798032   0.008240390710568781     0.6919088418562246     0.1955512938689158     0.2741242226110398  1.490118860136669e-08 121.8853788111168
2.697301561127165      19.27984673409176      15.47820003913095   0.002225113134298584     0.7023344713544313     -11.53563433531927  2.391637058523697e-06     0.1258092810374015  0.0009471800901447384      14.25108234395979      344.0320685679195   0.006093995616721254     0.8000001799537987     0.5093434784486104     0.2772272874028656     0.4045426954193706   0.008219120087909423     0.6919088418562246     0.1960449959914148     0.2739259875663337  3.005718968527462e-14 121.7595686258959
2.697301601320091      19.27984673409176      15.47820003913095   0.002225113134298584     0.7023344713544313     -11.53563433531927  2.391637058523697e-06     0.1258092810374015  0.0009471800901447384      14.25108234395979      344.0320685679195   0.006093995616721254     0.8000001799537987     0.5093434784486104     0.2772272874028656     0.4045426954193706   0.008219120087909423     0.6919088418562246     0.1960449959914148     0.2739259875663337  3.005718968527462e-14 121.7595687153314
2.697301561127165      19.27984702138386      15.47820003913095   0.002225113134298584     0.7023344713544313     -11.53563433531927  2.391637058523697e-06     0.1258092810374015  0.0009471800901447384      14.25108234395979      344.0320685679195   0.006093995616721254     0.8000001799537987     0.5093434784486104     0.2772272874028656     0.4045426954193706   0.008219120087909423     0.6919088418562246     0.1960449959914148     0.2739259875663337  3.005718968527462e-14 121.759568619647
2.697301561127165      19.27984673409176       15.4782002697741   0.002225113134298584     0.7023344713544313     -11.53563433531927  2.391637058523697e-06     0.1258092810374015  0.0009471800901447384      14.25108234395979      344.0320685679195   0.006093995616721254     0.8000001799537987     0.5093434784486104     0.2772272874028656     0.4045426954193706   0.008219120087909423     0.6919088418562246     0.1960449959914148     0.2739259875663337  3.005718968527462e-14 121.7595685945847
2.697301561127165      19.27984673409176      15.47820003913095   0.002225128035459778     0.7023344713544313     -11.53563433531927  2.391637058523697e-06     0.1258092810374015  0.0009471800901447384      14.25108234395979      344.0320685679195   0.006093995616721254     0.8000001799537987     0.5093434784486104     0.2772272874028656     0.4045426954193706   0.008219120087909423     0.6919088418562246     0.1960449959914148     0.2739259875663337  3.005718968527462e-14 121.7595688258958
2.697301561127165      19.27984673409176      15.47820003913095   0.002225113134298584     0.7023344862555925     -11.53563433531927  2.391637058523697e-06     0.1258092810374015  0.0009471800901447384      14.25108234395979      344.0320685679195   0.006093995616721254     0.8000001799537987     0.5093434784486104     0.2772272874028656     0.4045426954193706   0.008219120087909423     0.6919088418562246     0.1960449959914148     0.2739259875663337  3.005718968527462e-14 121.7595686137905
2.697301561127165      19.27984673409176      15.47820003913095   0.002225113134298584     0.7023344713544313     -11.53563450721362  2.391637058523697e-06     0.1258092810374015  0.0009471800901447384      14.25108234395979      344.0320685679195   0.006093995616721254     0.8000001799537987     0.5093434784486104     0.2772272874028656     0.4045426954193706   0.008219120087909423     0.6919088418562246     0.1960449959914148     0.2739259875663337  3.005718968527462e-14 121.7595686458923
2.697301561127165      19.27984673409176      15.47820003913095   0.002225113134298584     0.7023344713544313     -11.53563433531927  2.406538219717545e-06     0.1258092810374015  0.0009471800901447384      14.25108234395979      344.0320685679195   0.006093995616721254     0.8000001799537987     0.5093434784486104     0.2772272874028656     0.4045426954193706   0.008219120087909423     0.6919088418562246     0.1960449959914148     0.2739259875663337  3.005718968527462e-14 121.7595711650851
2.697301561127165      19.27984673409176      15.47820003913095   0.002225113134298584     0.7023344713544313     -11.53563433531927  2.391637058523697e-06     0.1258092959385627  0.0009471800901447384      14.25108234395979      344.0320685679195   0.006093995616721254     0.8000001799537987     0.5093434784486104     0.2772272874028656     0.4045426954193706   0.008219120087909423     0.6919088418562246     0.1960449959914148     0.2739259875663337  3.005718968527462e-14 121.7595685799039
2.697301561127165      19.27984673409176      15.47820003913095   0.002225113134298584     0.7023344713544313     -11.53563433531927  2.391637058523697e-06     0.1258092810374015  0.0009471949913059323      14.25108234395979      344.0320685679195   0.006093995616721254     0.8000001799537987     0.5093434784486104     0.2772272874028656     0.4045426954193706   0.008219120087909423     0.6919088418562246     0.1960449959914148     0.2739259875663337  3.005718968527462e-14 121.7595680670859
2.697301561127165      19.27984673409176      15.47820003913095   0.002225113134298584     0.7023344713544313     -11.53563433531927  2.391637058523697e-06     0.1258092810374015  0.0009471800901447384      14.25108255631747      344.0320685679195   0.006093995616721254     0.8000001799537987     0.5093434784486104     0.2772272874028656     0.4045426954193706   0.008219120087909423     0.6919088418562246     0.1960449959914148     0.2739259875663337  3.005718968527462e-14 121.7595686225106
2.697301561127165      19.27984673409176      15.47820003913095   0.002225113134298584     0.7023344713544313     -11.53563433531927  2.391637058523697e-06     0.1258092810374015  0.0009471800901447384      14.25108234395979      344.0320736943968   0.006093995616721254     0.8000001799537987     0.5093434784486104     0.2772272874028656     0.4045426954193706   0.008219120087909423     0.6919088418562246     0.1960449959914148     0.2739259875663337  3.005718968527462e-14 121.7595686290152
2.697301561127165      19.27984673409176      15.47820003913095   0.002225113134298584     0.7023344713544313     -11.53563433531927  2.391637058523697e-06     0.1258092810374015  0.0009471800901447384      14.25108234395979      344.0320685679195   0.006094010517882447     0.8000001799537987     0.5093434784486104     0.2772272874028656     0.4045426954193706   0.008219120087909423     0.6919088418562246     0.1960449959914148     0.2739259875663337  3.005718968527462e-14 121.7595834891998
2.697301561127165      19.27984673409176      15.47820003913095   0.002225113134298584     0.7023344713544313     -11.53563433531927  2.391637058523697e-06     0.1258092810374015  0.0009471800901447384      14.25108234395979      344.0320685679195   0.006093995616721254     0.8000001948549599     0.5093434784486104     0.2772272874028656     0.4045426954193706   0.008219120087909423     0.6919088418562246     0.1960449959914148     0.2739259875663337  3.005718968527462e-14 121.7595691071402
2.697301561127165      19.27984673409176      15.47820003913095   0.002225113134298584     0.7023344713544313     -11.53563433531927  2.391637058523697e-06     0.1258092810374015  0.0009471800901447384      14.25108234395979      344.0320685679195   0.006093995616721254     0.8000001799537987     0.5093434933497716     0.2772272874028656     0.4045426954193706   0.008219120087909423     0.6919088418562246     0.1960449959914148     0.2739259875663337  3.005718968527462e-14 121.7595684775883
2.697301561127165      19.27984673409176      15.47820003913095   0.002225113134298584     0.7023344713544313     -11.53563433531927  2.391637058523697e-06     0.1258092810374015  0.0009471800901447384      14.25108234395979      344.0320685679195   0.006093995616721254     0.8000001799537987     0.5093434784486104     0.2772273023040268     0.4045426954193706   0.008219120087909423     0.6919088418562246     0.1960449959914148     0.2739259875663337  3.005718968527462e-14 121.7595690919163
2.697301561127165      19.27984673409176      15.47820003913095   0.002225113134298584     0.7023344713544313     -11.53563433531927  2.391637058523697e-06     0.1258092810374015  0.0009471800901447384      14.25108234395979      344.0320685679195   0.006093995616721254     0.8000001799537987     0.5093434784486104     0.2772272874028656     0.4045427103205317   0.008219120087909423     0.6919088418562246     0.1960449959914148     0.2739259875663337  3.005718968527462e-14 121.7595686074355
2.697301561127165      19.27984673409176      15.47820003913095   0.002225113134298584     0.7023344713544313     -11.53563433531927  2.391637058523697e-06     0.1258092810374015  0.0009471800901447384      14.25108234395979      344.0320685679195   0.006093995616721254     0.8000001799537987     0.5093434784486104     0.2772272874028656     0.4045426954193706   0.008219134989070617     0.6919088418562246     0.1960449959914148     0.2739259875663337  3.005718968527462e-14 121.7595686258996
2.697301561127165      19.27984673409176      15.47820003913095   0.002225113134298584     0.7023344713544313     -11.53563433531927  2.391637058523697e-06     0.1258092810374015  0.0009471800901447384      14.25108234395979      344.0320685679195   0.006093995616721254     0.8000001799537987     0.5093434784486104     0.2772272874028656     0.4045426954193706   0.008219120087909423     0.6919088567573858     0.1960449959914148     0.2739259875663337  3.005718968527462e-14 121.7595686258959
2.697301561127165      19.27984673409176      15.47820003913095   0.002225113134298584     0.7023344713544313     -11.53563433531927  2.391637058523697e-06     0.1258092810374015  0.0009471800901447384      14.25108234395979      344.0320685679195   0.006093995616721254     0.8000001799537987     0.5093434784486104     0.2772272874028656     0.4045426954193706   0.008219120087909423     0.6919088418562246      0.196045010892576     0.2739259875663337  3.005718968527462e-14 121.7595686258968
2.697301561127165      19.27984673409176      15.47820003913095   0.002225113134298584     0.7023344713544313     -11.53563433531927  2.391637058523697e-06     0.1258092810374015  0.0009471800901447384      14.25108234395979      344.0320685679195   0.006093995616721254     0.8000001799537987     0.5093434784486104     0.2772272874028656     0.4045426954193706   0.008219120087909423     0.6919088418562246     0.1960449959914148     0.2739260024674949  3.005718968527462e-14 121.7595686258983
2.697301561127165      19.27984673409176      15.47820003913095   0.002225113134298584     0.7023344713544313     -11.53563433531927  2.391637058523697e-06     0.1258092810374015  0.0009471800901447384      14.25108234395979      344.0320685679195   0.006093995616721254     0.8000001799537987     0.5093434784486104     0.2772272874028656     0.4045426954193706   0.008219120087909423     0.6919088418562246     0.1960449959914148     0.2739259875663337  1.490119125103734e-08 121.7596631362319
2.667130720406132      19.50007704582243      15.95463808785405    0.00239785830582149     0.7034467172815315     -11.71003748757643  2.585428047180806e-07     0.1258773487101012  0.0009430086301478891       14.1132393012929      334.9193862096356   0.005996791614487123     0.8000000219360407     0.5091893706005741     0.2798249760722631     0.4052149450208137   0.008160711709413947     0.6919088418562246     0.1954203742937171     0.2727875474584964  2.220446049250313e-14 121.7204459521934
2.667130760149477      19.50007704582243      15.95463808785405    0.00239785830582149     0.7034467172815315     -11.71003748757643  2.585428047180806e-07     0.1258773487101012  0.0009430086301478891       14.1132393012929      334.9193862096356   0.005996791614487123     0.8000000219360407     0.5091893706005741     0.2798249760722631     0.4052149450208137   0.008160711709413947     0.6919088418562246     0.1954203742937171     0.2727875474584964  2.220446049250313e-14 121.720445827807
2.667130720406132      19.50007733639622      15.95463808785405    0.00239785830582149     0.7034467172815315     -11.71003748757643  2.585428047180806e-07     0.1258773487101012  0.0009430086301478891       14.1132393012929      334.9193862096356   0.005996791614487123     0.8000000219360407     0.5091893706005741     0.2798249760722631     0.4052149450208137   0.008160711709413947     0.6919088418562246     0.1954203742937171     0.2727875474584964  2.220446049250313e-14 121.7204459729916
2.667130720406132      19.50007704582243      15.95463832559669    0.00239785830582149     0.7034467172815315     -11.71003748757643  2.585428047180806e-07     0.1258773487101012  0.0009430086301478891       14.1132393012929      334.9193862096356   0.005996791614487123     0.8000000219360407     0.5091893706005741     0.2798249760722631     0.4052149450208137   0.008160711709413947     0.6919088418562246     0.1954203742937171     0.2727875474584964  2.220446049250313e-14 121.7204459824792
2.667130720406132      19.50007704582243      15.95463808785405   0.002397873206982684     0.7034467172815315     -11.71003748757643  2.585428047180806e-07     0.1258773487101012  0.0009430086301478891       14.1132393012929      334.9193862096356   0.005996791614487123     0.8000000219360407     0.5091893706005741     0.2798249760722631     0.4052149450208137   0.008160711709413947     0.6919088418562246     0.1954203742937171     0.2727875474584964  2.220446049250313e-14 121.7204444942145
2.667130720406132      19.50007704582243      15.95463808785405    0.00239785830582149     0.7034467321826927     -11.71003748757643  2.585428047180806e-07     0.1258773487101012  0.0009430086301478891       14.1132393012929      334.9193862096356   0.005996791614487123     0.8000000219360407     0.5091893706005741     0.2798249760722631     0.4052149450208137   0.008160711709413947     0.6919088418562246     0.1954203742937171     0.2727875474584964  2.220446049250313e-14 121.7204459532986
2.667130720406132      19.50007704582243      15.95463808785405    0.00239785830582149     0.7034467172815315     -11.71003766206959  2.585428047180806e-07     0.1258773487101012  0.0009430086301478891       14.1132393012929      334.9193862096356   0.005996791614487123     0.8000000219360407     0.5091893706005741     0.2798249760722631     0.4052149450208137   0.008160711709413947     0.6919088418562246     0.1954203742937171     0.2727875474584964  2.220446049250313e-14 121.7204459407617
2.667130720406132      19.50007704582243      15.95463808785405    0.00239785830582149     0.7034467172815315     -11.71003748757643  2.734439659119283e-07     0.1258773487101012  0.0009430086301478891       14.1132393012929      334.9193862096356   0.005996791614487123     0.8000000219360407     0.5091893706005741     0.2798249760722631     0.4052149450208137   0.008160711709413947     0.6919088418562246     0.1954203742937171     0.2727875474584964  2.220446049250313e-14 121.7204479698961
2.667130720406132      19.50007704582243      15.95463808785405    0.00239785830582149     0.7034467172815315     -11.71003748757643  2.585428047180806e-07     0.1258773636112624  0.0009430086301478891       14.1132393012929      334.9193862096356   0.005996791614487123     0.8000000219360407     0.5091893706005741     0.2798249760722631     0.4052149450208137   0.008160711709413947     0.6919088418562246     0.1954203742937171     0.2727875474584964  2.220446049250313e-14 121.7204459391834
2.667130720406132      19.50007704582243      15.95463808785405    0.00239785830582149     0.7034467172815315     -11.71003748757643  2.585428047180806e-07     0.1258773487101012   0.000943023531309083       14.1132393012929      334.9193862096356   0.005996791614487123     0.8000000219360407     0.5091893706005741     0.2798249760722631     0.4052149450208137   0.008160711709413947     0.6919088418562246     0.1954203742937171     0.2727875474584964  2.220446049250313e-14 121.7204506779558
2.667130720406132      19.50007704582243      15.95463808785405    0.00239785830582149     0.7034467172815315     -11.71003748757643  2.585428047180806e-07     0.1258773487101012  0.0009430086301478891      14.11323951159655      334.9193862096356   0.005996791614487123     0.8000000219360407     0.5091893706005741     0.2798249760722631     0.4052149450208137   0.008160711709413947     0.6919088418562246     0.1954203742937171     0.2727875474584964  2.220446049250313e-14 121.7204458831021
2.667130720406132      19.50007704582243      15.95463808785405    0.00239785830582149     0.7034467172815315     -11.71003748757643  2.585428047180806e-07     0.1258773487101012  0.0009430086301478891       14.1132393012929      334.9193912003234   0.005996791614487123     0.8000000219360407     0.5091893706005741     0.2798249760722631     0.4052149450208137   0.008160711709413947     0.6919088418562246     0.1954203742937171     0.2727875474584964  2.220446049250313e-14 121.7204459465033
2.667130720406132      19.50007704582243      15.95463808785405    0.00239785830582149     0.7034467172815315     -11.71003748757643  2.585428047180806e-07     0.1258773487101012  0.0009430086301478891       14.1132393012929      334.9193862096356   0.005996806515648317     0.8000000219360407     0.5091893706005741     0.2798249760722631     0.4052149450208137   0.008160711709413947     0.6919088418562246     0.1954203742937171     0.2727875474584964  2.220446049250313e-14 121.7204475834104
2.667130720406132      19.50007704582243      15.95463808785405    0.00239785830582149     0.7034467172815315     -11.71003748757643  2.585428047180806e-07     0.1258773487101012  0.0009430086301478891       14.1132393012929      334.9193862096356   0.005996791614487123     0.8000000368372019     0.5091893706005741     0.2798249760722631     0.4052149450208137   0.008160711709413947     0.6919088418562246     0.1954203742937171     0.2727875474584964  2.220446049250313e-14 121.720446495343
2.667130720406132      19.50007704582243      15.95463808785405    0.00239785830582149     0.7034467172815315     -11.71003748757643  2.585428047180806e-07     0.1258773487101012  0.0009430086301478891       14.1132393012929      334.9193862096356   0.005996791614487123     0.8000000219360407     0.5091893855017353     0.2798249760722631     0.4052149450208137   0.008160711709413947     0.6919088418562246     0.1954203742937171     0.2727875474584964  2.220446049250313e-14 121.7204459397394
2.667130720406132      19.50007704582243      15.95463808785405    0.00239785830582149     0.7034467172815315     -11.71003748757643  2.585428047180806e-07     0.1258773487101012  0.0009430086301478891       14.1132393012929      334.9193862096356   0.005996791614487123     0.8000000219360407     0.5091893706005741     0.2798249909734243     0.4052149450208137   0.008160711709413947     0.6919088418562246     0.1954203742937171     0.2727875474584964  2.220446049250313e-14 121.7204460322506
2.667130720406132      19.50007704582243      15.95463808785405    0.00239785830582149     0.7034467172815315     -11.71003748757643  2.585428047180806e-07     0.1258773487101012  0.0009430086301478891       14.1132393012929      334.9193862096356   0.005996791614487123     0.8000000219360407     0.5091893706005741     0.2798249760722631     0.4052149599219749   0.008160711709413947     0.6919088418562246     0.1954203742937171     0.2727875474584964  2.220446049250313e-14 121.7204459535129
2.667130720406132      19.50007704582243      15.95463808785405    0.00239785830582149     0.7034467172815315     -11.71003748757643  2.585428047180806e-07     0.1258773487101012  0.0009430086301478891       14.1132393012929      334.9193862096356   0.005996791614487123     0.8000000219360407     0.5091893706005741     0.2798249760722631     0.4052149450208137   0.008160726610575141     0.6919088418562246     0.1954203742937171     0.2727875474584964  2.220446049250313e-14 121.7204459526348
2.667130720406132      19.50007704582243      15.95463808785405    0.00239785830582149     0.7034467172815315     -11.71003748757643  2.585428047180806e-07     0.1258773487101012  0.0009430086301478891       14.1132393012929      334.9193862096356   0.005996791614487123     0.8000000219360407     0.5091893706005741     0.2798249760722631     0.4052149450208137   0.008160711709413947     0.6919088567573858     0.1954203742937171     0.2727875474584964  2.220446049250313e-14 121.7204459521934
2.667130720406132      19.50007704582243      15.95463808785405    0.00239785830582149     0.7034467172815315     -11.71003748757643  2.585428047180806e-07     0.1258773487101012  0.0009430086301478891       14.1132393012929      334.9193862096356   0.005996791614487123     0.8000000219360407     0.5091893706005741     0.2798249760722631     0.4052149450208137   0.008160711709413947     0.6919088418562246     0.1954203891948783     0.2727875474584964  2.220446049250313e-14 121.720445952126
2.667130720406132      19.50007704582243      15.95463808785405    0.00239785830582149     0.7034467172815315     -11.71003748757643  2.585428047180806e-07     0.1258773487101012  0.0009430086301478891       14.1132393012929      334.9193862096356   0.005996791614487123     0.8000000219360407     0.5091893706005741     0.2798249760722631     0.4052149450208137   0.008160711709413947     0.6919088418562246     0.1954203742937171     0.2727875623596576  2.220446049250313e-14 121.7204459522194
2.667130720406132      19.50007704582243      15.95463808785405    0.00239785830582149     0.7034467172815315     -11.71003748757643  2.585428047180806e-07     0.1258773487101012  0.0009430086301478891       14.1132393012929      334.9193862096356   0.005996791614487123     0.8000000219360407     0.5091893706005741     0.2798249760722631     0.4052149450208137   0.008160711709413947     0.6919088418562246     0.1954203742937171     0.2727875474584964  1.490118339830815e-08 121.7205409499639
2.668772477777404      19.48835898164438      15.92940027081756   0.002394107841186423     0.7038770381805999     -11.69792838006114  8.212610785446754e-09     0.1258884353267275  0.0009425877961637242      14.12679860497685       335.541732074163   0.005997499869348481     0.8000000363015138     0.5091021305196859     0.2797669778414629     0.4058400610726199   0.005217401711549772     0.6919088418562246     0.3333217036946863     0.2519947713392802  2.506942900881441e-14 121.7180984584694
2.668772517545213      19.48835898164438      15.92940027081756   0.002394107841186423     0.7038770381805999     -11.69792838006114  8.212610785446754e-09     0.1258884353267275  0.0009425877961637242      14.12679860497685       335.541732074163   0.005997499869348481     0.8000000363015138     0.5091021305196859     0.2797669778414629     0.4058400610726199   0.005217401711549772     0.6919088418562246     0.3333217036946863     0.2519947713392802  2.506942900881441e-14 121.7180984729389
2.668772477777404      19.48835927204356      15.92940027081756   0.002394107841186423     0.7038770381805999     -11.69792838006114  8.212610785446754e-09     0.1258884353267275  0.0009425877961637242      14.12679860497685       335.541732074163   0.005997499869348481     0.8000000363015138     0.5091021305196859     0.2797669778414629     0.4058400610726199   0.005217401711549772     0.6919088418562246     0.3333217036946863     0.2519947713392802  2.506942900881441e-14 121.7180984720572
2.668772477777404      19.48835898164438      15.92940050818412   0.002394107841186423     0.7038770381805999     -11.69792838006114  8.212610785446754e-09     0.1258884353267275  0.0009425877961637242      14.12679860497685       335.541732074163   0.005997499869348481     0.8000000363015138     0.5091021305196859     0.2797669778414629     0.4058400610726199   0.005217401711549772     0.6919088418562246     0.3333217036946863     0.2519947713392802  2.506942900881441e-14 121.7180984732111
2.668772477777404      19.48835898164438      15.92940027081756   0.002394122742347617     0.7038770381805999     -11.69792838006114  8.212610785446754e-09     0.1258884353267275  0.0009425877961637242      14.12679860497685       335.541732074163   0.005997499869348481     0.8000000363015138     0.5091021305196859     0.2797669778414629     0.4058400610726199   0.005217401711549772     0.6919088418562246     0.3333217036946863     0.2519947713392802  2.506942900881441e-14 121.7180972026954
2.668772477777404      19.48835898164438      15.92940027081756   0.002394107841186423     0.7038770530817611     -11.69792838006114  8.212610785446754e-09     0.1258884353267275  0.0009425877961637242      14.12679860497685       335.541732074163   0.005997499869348481     0.8000000363015138     0.5091021305196859     0.2797669778414629     0.4058400610726199   0.005217401711549772     0.6919088418562246     0.3333217036946863     0.2519947713392802  2.506942900881441e-14 121.7180984610556
2.668772477777404      19.48835898164438      15.92940027081756   0.002394107841186423     0.7038770381805999     -11.69792855437385  8.212610785446754e-09     0.1258884353267275  0.0009425877961637242      14.12679860497685       335.541732074163   0.005997499869348481     0.8000000363015138     0.5091021305196859     0.2797669778414629     0.4058400610726199   0.005217401711549772     0.6919088418562246     0.3333217036946863     0.2519947713392802  2.506942900881441e-14 121.7180984327356
2.668772477777404      19.48835898164438      15.92940027081756   0.002394107841186423     0.7038770381805999     -11.69792838006114  2.311377197929441e-08     0.1258884353267275  0.0009425877961637242      14.12679860497685       335.541732074163   0.005997499869348481     0.8000000363015138     0.5091021305196859     0.2797669778414629     0.4058400610726199   0.005217401711549772     0.6919088418562246     0.3333217036946863     0.2519947713392802  2.506942900881441e-14 121.7181004631809
2.668772477777404      19.48835898164438      15.92940027081756   0.002394107841186423     0.7038770381805999     -11.69792838006114  8.212610785446754e-09     0.1258884502278887  0.0009425877961637242      14.12679860497685       335.541732074163   0.005997499869348481     0.8000000363015138     0.5091021305196859     0.2797669778414629     0.4058400610726199   0.005217401711549772     0.6919088418562246     0.3333217036946863     0.2519947713392802  2.506942900881441e-14 121.7180984331207
2.668772477777404      19.48835898164438      15.92940027081756   0.002394107841186423     0.7038770381805999     -11.69792838006114  8.212610785446754e-09     0.1258884353267275   0.000942602697324918      14.12679860497685       335.541732074163   0.005997499869348481     0.8000000363015138     0.5091021305196859     0.2797669778414629     0.4058400610726199   0.005217401711549772     0.6919088418562246     0.3333217036946863     0.2519947713392802  2.506942900881441e-14 121.7181028841326
2.668772477777404      19.48835898164438      15.92940027081756   0.002394107841186423     0.7038770381805999     -11.69792838006114  8.212610785446754e-09     0.1258884353267275  0.0009425877961637242      14.12679881548255       335.541732074163   0.005997499869348481     0.8000000363015138     0.5091021305196859     0.2797669778414629     0.4058400610726199   0.005217401711549772     0.6919088418562246     0.3333217036946863     0.2519947713392802  2.506942900881441e-14 121.7180984307069
2.668772477777404      19.48835898164438      15.92940027081756   0.002394107841186423     0.7038770381805999     -11.69792838006114  8.212610785446754e-09     0.1258884353267275  0.0009425877961637242      14.12679860497685      335.5417370741245   0.005997499869348481     0.8000000363015138     0.5091021305196859     0.2797669778414629     0.4058400610726199   0.005217401711549772     0.6919088418562246     0.3333217036946863     0.2519947713392802  2.506942900881441e-14 121.7180984559342
2.668772477777404      19.48835898164438      15.92940027081756   0.002394107841186423     0.7038770381805999     -11.69792838006114  8.212610785446754e-09     0.1258884353267275  0.0009425877961637242      14.12679860497685       335.541732074163   0.005997514770509675     0.8000000363015138     0.5091021305196859     0.2797669778414629     0.4058400610726199   0.005217401711549772     0.6919088418562246     0.3333217036946863     0.2519947713392802  2.506942900881441e-14 121.7181003928417
2.668772477777404      19.48835898164438      15.92940027081756   0.002394107841186423     0.7038770381805999     -11.69792838006114  8.212610785446754e-09     0.1258884353267275  0.0009425877961637242      14.12679860497685       335.541732074163   0.005997499869348481      0.800000051202675     0.5091021305196859     0.2797669778414629     0.4058400610726199   0.005217401711549772     0.6919088418562246     0.3333217036946863     0.2519947713392802  2.506942900881441e-14 121.7180989953783
2.668772477777404      19.48835898164438      15.92940027081756   0.002394107841186423     0.7038770381805999     -11.69792838006114  8.212610785446754e-09     0.1258884353267275  0.0009425877961637242      14.12679860497685       335.541732074163   0.005997499869348481     0.8000000363015138     0.5091021454208471     0.2797669778414629     0.4058400610726199   0.005217401711549772     0.6919088418562246     0.3333217036946863     0.2519947713392802  2.506942900881441e-14 121.718098423087
2.668772477777404      19.48835898164438      15.92940027081756   0.002394107841186423     0.7038770381805999     -11.69792838006114  8.212610785446754e-09     0.1258884353267275  0.0009425877961637242      14.12679860497685       335.541732074163   0.005997499869348481     0.8000000363015138     0.5091021305196859     0.2797669927426241     0.4058400610726199   0.005217401711549772     0.6919088418562246     0.3333217036946863     0.2519947713392802  2.506942900881441e-14 121.7180985349163
2.668772477777404      19.48835898164438      15.92940027081756   0.002394107841186423     0.7038770381805999     -11.69792838006114  8.212610785446754e-09     0.1258884353267275  0.0009425877961637242      14.12679860497685       335.541732074163   0.005997499869348481     0.8000000363015138     0.5091021305196859     0.2797669778414629     0.4058400759737811   0.005217401711549772     0.6919088418562246     0.3333217036946863     0.2519947713392802  2.506942900881441e-14 121.7180984407029
2.668772477777404      19.48835898164438      15.92940027081756   0.002394107841186423     0.7038770381805999     -11.69792838006114  8.212610785446754e-09     0.1258884353267275  0.0009425877961637242      14.12679860497685       335.541732074163   0.005997499869348481     0.8000000363015138     0.5091021305196859     0.2797669778414629     0.4058400610726199   0.005217416612710966     0.6919088418562246     0.3333217036946863     0.2519947713392802  2.506942900881441e-14 121.7180984588975
2.668772477777404      19.48835898164438      15.92940027081756   0.002394107841186423     0.7038770381805999     -11.69792838006114  8.212610785446754e-09     0.1258884353267275  0.0009425877961637242      14.12679860497685       335.541732074163   0.005997499869348481     0.8000000363015138     0.5091021305196859     0.2797669778414629     0.4058400610726199   0.005217401711549772     0.6919088567573858     0.3333217036946863     0.2519947713392802  2.506942900881441e-14 121.7180984584694
2.668772477777404      19.48835898164438      15.92940027081756   0.002394107841186423     0.7038770381805999     -11.69792838006114  8.212610785446754e-09     0.1258884353267275  0.0009425877961637242      14.12679860497685       335.541732074163   0.005997499869348481     0.8000000363015138     0.5091021305196859     0.2797669778414629     0.4058400610726199   0.005217401711549772     0.6919088418562246     0.3333217185958475     0.2519947713392802  2.506942900881441e-14 121.7180984584315
2.668772477777404      19.48835898164438      15.92940027081756   0.002394107841186423     0.7038770381805999     -11.69792838006114  8.212610785446754e-09     0.1258884353267275  0.0009425877961637242      14.12679860497685       335.541732074163   0.005997499869348481     0.8000000363015138     0.5091021305196859     0.2797669778414629     0.4058400610726199   0.005217401711549772     0.6919088418562246     0.3333217036946863     0.2519947862404414  2.506942900881441e-14 121.7180984584951
2.668772477777404      19.48835898164438      15.92940027081756   0.002394107841186423     0.7038770381805999     -11.69792838006114  8.212610785446754e-09     0.1258884353267275  0.0009425877961637242      14.12679860497685       335.541732074163   0.005997499869348481     0.8000000363015138     0.5091021305196859     0.2797669778414629     0.4058400610726199   0.005217401711549772     0.6919088418562246     0.3333217036946863     0.2519947713392802  1.490118626327667e-08 121.7181894824016
2.65867655488286      19.49274123815841      15.92638274787688    0.00239607550736588     0.7009969561615737     -11.69873232256538  4.106305392723377e-10     0.1260921916226696  0.0009307186013962625       14.2188568875452      335.5438775434095   0.006069947119909202       0.80000000626018     0.5116218292669028     0.2788784503492404     0.4104604390786295    0.00506786801398723     0.6919088418562246     0.3353107938916642     0.2514749762779281  3.244384053445815e-14 121.7202287318873
2.658676594500228      19.49274123815841      15.92638274787688    0.00239607550736588     0.7009969561615737     -11.69873232256538  4.106305392723377e-10     0.1260921916226696  0.0009307186013962625       14.2188568875452      335.5438775434095   0.006069947119909202       0.80000000626018     0.5116218292669028     0.2788784503492404     0.4104604390786295    0.00506786801398723     0.6919088418562246     0.3353107938916642     0.2514749762779281  3.244384053445815e-14 121.7202286698573
2.65867655488286      19.49274152862289      15.92638274787688    0.00239607550736588     0.7009969561615737     -11.69873232256538  4.106305392723377e-10     0.1260921916226696  0.0009307186013962625       14.2188568875452      335.5438775434095   0.006069947119909202       0.80000000626018     0.5116218292669028     0.2788784503492404     0.4104604390786295    0.00506786801398723     0.6919088418562246     0.3353107938916642     0.2514749762779281  3.244384053445815e-14 121.7202287127135
2.65867655488286      19.49274123815841      15.92638298519847    0.00239607550736588     0.7009969561615737     -11.69873232256538  4.106305392723377e-10     0.1260921916226696  0.0009307186013962625       14.2188568875452      335.5438775434095   0.006069947119909202       0.80000000626018     0.5116218292669028     0.2788784503492404     0.4104604390786295    0.00506786801398723     0.6919088418562246     0.3353107938916642     0.2514749762779281  3.244384053445815e-14 121.7202287036598
2.65867655488286      19.49274123815841      15.92638274787688   0.002396090408527074     0.7009969561615737     -11.69873232256538  4.106305392723377e-10     0.1260921916226696  0.0009307186013962625       14.2188568875452      335.5438775434095   0.006069947119909202       0.80000000626018     0.5116218292669028     0.2788784503492404     0.4104604390786295    0.00506786801398723     0.6919088418562246     0.3353107938916642     0.2514749762779281  3.244384053445815e-14 121.7202298213508
2.65867655488286      19.49274123815841      15.92638274787688    0.00239607550736588     0.7009969710627348     -11.69873232256538  4.106305392723377e-10     0.1260921916226696  0.0009307186013962625       14.2188568875452      335.5438775434095   0.006069947119909202       0.80000000626018     0.5116218292669028     0.2788784503492404     0.4104604390786295    0.00506786801398723     0.6919088418562246     0.3353107938916642     0.2514749762779281  3.244384053445815e-14 121.7202287167434
2.65867655488286      19.49274123815841      15.92638274787688    0.00239607550736588     0.7009969561615737     -11.69873249689008  4.106305392723377e-10     0.1260921916226696  0.0009307186013962625       14.2188568875452      335.5438775434095   0.006069947119909202       0.80000000626018     0.5116218292669028     0.2788784503492404     0.4104604390786295    0.00506786801398723     0.6919088418562246     0.3353107938916642     0.2514749762779281  3.244384053445815e-14 121.7202287527156
2.65867655488286      19.49274123815841      15.92638274787688    0.00239607550736588     0.7009969561615737     -11.69873232256538  1.531179173311999e-08     0.1260921916226696  0.0009307186013962625       14.2188568875452      335.5438775434095   0.006069947119909202       0.80000000626018     0.5116218292669028     0.2788784503492404     0.4104604390786295    0.00506786801398723     0.6919088418562246     0.3353107938916642     0.2514749762779281  3.244384053445815e-14 121.7202309460438
2.65867655488286      19.49274123815841      15.92638274787688    0.00239607550736588     0.7009969561615737     -11.69873232256538  4.106305392723377e-10     0.1260922065238307  0.0009307186013962625       14.2188568875452      335.5438775434095   0.006069947119909202       0.80000000626018     0.5116218292669028     0.2788784503492404     0.4104604390786295    0.00506786801398723     0.6919088418562246     0.3353107938916642     0.2514749762779281  3.244384053445815e-14 121.7202287235734
2.65867655488286      19.49274123815841      15.92638274787688    0.00239607550736588     0.7009969561615737     -11.69873232256538  4.106305392723377e-10     0.1260921916226696  0.0009307335025574564       14.2188568875452      335.5438775434095   0.006069947119909202       0.80000000626018     0.5116218292669028     0.2788784503492404     0.4104604390786295    0.00506786801398723     0.6919088418562246     0.3353107938916642     0.2514749762779281  3.244384053445815e-14 121.7202308487493
2.65867655488286      19.49274123815841      15.92638274787688    0.00239607550736588     0.7009969561615737     -11.69873232256538  4.106305392723377e-10     0.1260921916226696  0.0009307186013962625      14.21885709942267      335.5438775434095   0.006069947119909202       0.80000000626018     0.5116218292669028     0.2788784503492404     0.4104604390786295    0.00506786801398723     0.6919088418562246     0.3353107938916642     0.2514749762779281  3.244384053445815e-14 121.7202287356501
2.65867655488286      19.49274123815841      15.92638274787688    0.00239607550736588     0.7009969561615737     -11.69873232256538  4.106305392723377e-10     0.1260921916226696  0.0009307186013962625       14.2188568875452      335.5438825434029   0.006069947119909202       0.80000000626018     0.5116218292669028     0.2788784503492404     0.4104604390786295    0.00506786801398723     0.6919088418562246     0.3353107938916642     0.2514749762779281  3.244384053445815e-14 121.7202287198656
2.65867655488286      19.49274123815841      15.92638274787688    0.00239607550736588     0.7009969561615737     -11.69873232256538  4.106305392723377e-10     0.1260921916226696  0.0009307186013962625       14.2188568875452      335.5438775434095   0.006069962021070396       0.80000000626018     0.5116218292669028     0.2788784503492404     0.4104604390786295    0.00506786801398723     0.6919088418562246     0.3353107938916642     0.2514749762779281  3.244384053445815e-14 121.7202304944295
2.65867655488286      19.49274123815841      15.92638274787688    0.00239607550736588     0.7009969561615737     -11.69873232256538  4.106305392723377e-10     0.1260921916226696  0.0009307186013962625       14.2188568875452      335.5438775434095   0.006069947119909202     0.8000000211613412     0.5116218292669028     0.2788784503492404     0.4104604390786295    0.00506786801398723     0.6919088418562246     0.3353107938916642     0.2514749762779281  3.244384053445815e-14 121.7202292867878
2.65867655488286      19.49274123815841      15.92638274787688    0.00239607550736588     0.7009969561615737     -11.69873232256538  4.106305392723377e-10     0.1260921916226696  0.0009307186013962625       14.2188568875452      335.5438775434095   0.006069947119909202       0.80000000626018      0.511621844168064     0.2788784503492404     0.4104604390786295    0.00506786801398723     0.6919088418562246     0.3353107938916642     0.2514749762779281  3.244384053445815e-14 121.7202286721507
2.65867655488286      19.49274123815841      15.92638274787688    0.00239607550736588     0.7009969561615737     -11.69873232256538  4.106305392723377e-10     0.1260921916226696  0.0009307186013962625       14.2188568875452      335.5438775434095   0.006069947119909202       0.80000000626018     0.5116218292669028     0.2788784652504016     0.4104604390786295    0.00506786801398723     0.6919088418562246     0.3353107938916642     0.2514749762779281  3.244384053445815e-14 121.720228772334
2.65867655488286      19.49274123815841      15.92638274787688    0.00239607550736588     0.7009969561615737     -11.69873232256538  4.106305392723377e-10     0.1260921916226696  0.0009307186013962625       14.2188568875452      335.5438775434095   0.006069947119909202       0.80000000626018     0.5116218292669028     0.2788784503492404     0.4104604539797906    0.00506786801398723     0.6919088418562246     0.3353107938916642     0.2514749762779281  3.244384053445815e-14 121.7202287092506
2.65867655488286      19.49274123815841      15.92638274787688    0.00239607550736588     0.7009969561615737     -11.69873232256538  4.106305392723377e-10     0.1260921916226696  0.0009307186013962625       14.2188568875452      335.5438775434095   0.006069947119909202       0.80000000626018     0.5116218292669028     0.2788784503492404     0.4104604390786295   0.005067882915148423     0.6919088418562246     0.3353107938916642     0.2514749762779281  3.244384053445815e-14 121.7202287318233
2.65867655488286      19.49274123815841      15.92638274787688    0.00239607550736588     0.7009969561615737     -11.69873232256538  4.106305392723377e-10     0.1260921916226696  0.0009307186013962625       14.2188568875452      335.5438775434095   0.006069947119909202       0.80000000626018     0.5116218292669028     0.2788784503492404     0.4104604390786295    0.00506786801398723     0.6919088567573858     0.3353107938916642     0.2514749762779281  3.244384053445815e-14 121.7202287318873
2.65867655488286      19.49274123815841      15.92638274787688    0.00239607550736588     0.7009969561615737     -11.69873232256538  4.106305392723377e-10     0.1260921916226696  0.0009307186013962625       14.2188568875452      335.5438775434095   0.006069947119909202       0.80000000626018     0.5116218292669028     0.2788784503492404     0.4104604390786295    0.00506786801398723     0.6919088418562246     0.3353108087928254     0.2514749762779281  3.244384053445815e-14 121.7202287318834
2.65867655488286      19.49274123815841      15.92638274787688    0.00239607550736588     0.7009969561615737     -11.69873232256538  4.106305392723377e-10     0.1260921916226696  0.0009307186013962625       14.2188568875452      335.5438775434095   0.006069947119909202       0.80000000626018     0.5116218292669028     0.2788784503492404     0.4104604390786295    0.00506786801398723     0.6919088418562246     0.3353107938916642     0.2514749911790893  3.244384053445815e-14 121.7202287318731
2.65867655488286      19.49274123815841      15.92638274787688    0.00239607550736588     0.7009969561615737     -11.69873232256538  4.106305392723377e-10     0.1260921916226696  0.0009307186013962625       14.2188568875452      335.5438775434095   0.006069947119909202       0.80000000626018     0.5116218292669028     0.2788784503492404     0.4104604390786295    0.00506786801398723     0.6919088418562246     0.3353107938916642     0.2514749762779281  1.490119363768819e-08 121.7203194828218
2.666248487302981      19.48945454428098      15.92864588879195   0.002396677198047456     0.7031570148988749     -11.69812936925251  6.262089217518819e-09      0.125939416197567  0.0009396136251838299      14.14981317167051      335.5422684413196   0.006015592623497735     0.8000000287911506     0.5097320836559109     0.2795448107734606     0.4069951845118955   0.005180018295153929     0.6919088418562246     0.3338189761302396     0.2518648226038469  4.356261532343638e-14 121.7176418270984
2.66624852703318      19.48945454428098      15.92864588879195   0.002396677198047456     0.7031570148988749     -11.69812936925251  6.262089217518819e-09      0.125939416197567  0.0009396136251838299      14.14981317167051      335.5422684413196   0.006015592623497735     0.8000000287911506     0.5097320836559109     0.2795448107734606     0.4069951845118955   0.005180018295153929     0.6919088418562246     0.3338189761302396     0.2518648226038469  4.356261532343638e-14 121.7176416960853
2.666248487302981      19.48945483469648      15.92864588879195   0.002396677198047456     0.7031570148988749     -11.69812936925251  6.262089217518819e-09      0.125939416197567  0.0009396136251838299      14.14981317167051      335.5422684413196   0.006015592623497735     0.8000000287911506     0.5097320836559109     0.2795448107734606     0.4069951845118955   0.005180018295153929     0.6919088418562246     0.3338189761302396     0.2518648226038469  4.356261532343638e-14 121.7176418263952
2.666248487302981      19.48945454428098      15.92864612614727   0.002396677198047456     0.7031570148988749     -11.69812936925251  6.262089217518819e-09      0.125939416197567  0.0009396136251838299      14.14981317167051      335.5422684413196   0.006015592623497735     0.8000000287911506     0.5097320836559109     0.2795448107734606     0.4069951845118955   0.005180018295153929     0.6919088418562246     0.3338189761302396     0.2518648226038469  4.356261532343638e-14 121.7176418257548
2.666248487302981      19.48945454428098      15.92864588879195    0.00239669209920865     0.7031570148988749     -11.69812936925251  6.262089217518819e-09      0.125939416197567  0.0009396136251838299      14.14981317167051      335.5422684413196   0.006015592623497735     0.8000000287911506     0.5097320836559109     0.2795448107734606     0.4069951845118955   0.005180018295153929     0.6919088418562246     0.3338189761302396     0.2518648226038469  4.356261532343638e-14 121.7176422646943
2.666248487302981      19.48945454428098      15.92864588879195   0.002396677198047456     0.7031570298000361     -11.69812936925251  6.262089217518819e-09      0.125939416197567  0.0009396136251838299      14.14981317167051      335.5422684413196   0.006015592623497735     0.8000000287911506     0.5097320836559109     0.2795448107734606     0.4069951845118955   0.005180018295153929     0.6919088418562246     0.3338189761302396     0.2518648226038469  4.356261532343638e-14 121.7176418423526
2.666248487302981      19.48945454428098      15.92864588879195   0.002396677198047456     0.7031570148988749     -11.69812954356823  6.262089217518819e-09      0.125939416197567  0.0009396136251838299      14.14981317167051      335.5422684413196   0.006015592623497735     0.8000000287911506     0.5097320836559109     0.2795448107734606     0.4069951845118955   0.005180018295153929     0.6919088418562246     0.3338189761302396     0.2518648226038469  4.356261532343638e-14 121.7176418595438
2.666248487302981      19.48945454428098      15.92864588879195   0.002396677198047456     0.7031570148988749     -11.69812936925251  2.116325041136648e-08      0.125939416197567  0.0009396136251838299      14.14981317167051      335.5422684413196   0.006015592623497735     0.8000000287911506     0.5097320836559109     0.2795448107734606     0.4069951845118955   0.005180018295153929     0.6919088418562246     0.3338189761302396     0.2518648226038469  4.356261532343638e-14 121.7176438881273
2.666248487302981      19.48945454428098      15.92864588879195   0.002396677198047456     0.7031570148988749     -11.69812936925251  6.262089217518819e-09     0.1259394310987282  0.0009396136251838299      14.14981317167051      335.5422684413196   0.006015592623497735     0.8000000287911506     0.5097320836559109     0.2795448107734606     0.4069951845118955   0.005180018295153929     0.6919088418562246     0.3338189761302396     0.2518648226038469  4.356261532343638e-14 121.7176418105736
2.666248487302981      19.48945454428098      15.92864588879195   0.002396677198047456     0.7031570148988749     -11.69812936925251  6.262089217518819e-09      0.125939416197567  0.0009396285263450237      14.14981317167051      335.5422684413196   0.006015592623497735     0.8000000287911506     0.5097320836559109     0.2795448107734606     0.4069951845118955   0.005180018295153929     0.6919088418562246     0.3338189761302396     0.2518648226038469  4.356261532343638e-14 121.7176454653435
2.666248487302981      19.48945454428098      15.92864588879195   0.002396677198047456     0.7031570148988749     -11.69812936925251  6.262089217518819e-09      0.125939416197567  0.0009396136251838299      14.14981338251915      335.5422684413196   0.006015592623497735     0.8000000287911506     0.5097320836559109     0.2795448107734606     0.4069951845118955   0.005180018295153929     0.6919088418562246     0.3338189761302396     0.2518648226038469  4.356261532343638e-14 121.717641778474
2.666248487302981      19.48945454428098      15.92864588879195   0.002396677198047456     0.7031570148988749     -11.69812936925251  6.262089217518819e-09      0.125939416197567  0.0009396136251838299      14.14981317167051       335.542273441289   0.006015592623497735     0.8000000287911506     0.5097320836559109     0.2795448107734606     0.4069951845118955   0.005180018295153929     0.6919088418562246     0.3338189761302396     0.2518648226038469  4.356261532343638e-14 121.7176417957399
2.666248487302981      19.48945454428098      15.92864588879195   0.002396677198047456     0.7031570148988749     -11.69812936925251  6.262089217518819e-09      0.125939416197567  0.0009396136251838299      14.14981317167051      335.5422684413196   0.006015607524658928     0.8000000287911506     0.5097320836559109     0.2795448107734606     0.4069951845118955   0.005180018295153929     0.6919088418562246     0.3338189761302396     0.2518648226038469  4.356261532343638e-14 121.717643486594
2.666248487302981      19.48945454428098      15.92864588879195   0.002396677198047456     0.7031570148988749     -11.69812936925251  6.262089217518819e-09      0.125939416197567  0.0009396136251838299      14.14981317167051      335.5422684413196   0.006015592623497735     0.8000000436923118     0.5097320836559109     0.2795448107734606     0.4069951845118955   0.005180018295153929     0.6919088418562246     0.3338189761302396     0.2518648226038469  4.356261532343638e-14 121.7176423641306
2.666248487302981      19.48945454428098      15.92864588879195   0.002396677198047456     0.7031570148988749     -11.69812936925251  6.262089217518819e-09      0.125939416197567  0.0009396136251838299      14.14981317167051      335.5422684413196   0.006015592623497735     0.8000000287911506     0.5097320985570721     0.2795448107734606     0.4069951845118955   0.005180018295153929     0.6919088418562246     0.3338189761302396     0.2518648226038469  4.356261532343638e-14 121.7176417938815
2.666248487302981      19.48945454428098      15.92864588879195   0.002396677198047456     0.7031570148988749     -11.69812936925251  6.262089217518819e-09      0.125939416197567  0.0009396136251838299      14.14981317167051      335.5422684413196   0.006015592623497735     0.8000000287911506     0.5097320836559109     0.2795448256746217     0.4069951845118955   0.005180018295153929     0.6919088418562246     0.3338189761302396     0.2518648226038469  4.356261532343638e-14 121.717641893821
2.666248487302981      19.48945454428098      15.92864588879195   0.002396677198047456     0.7031570148988749     -11.69812936925251  6.262089217518819e-09      0.125939416197567  0.0009396136251838299      14.14981317167051      335.5422684413196   0.006015592623497735     0.8000000287911506     0.5097320836559109     0.2795448107734606     0.4069951994130567   0.005180018295153929     0.6919088418562246     0.3338189761302396     0.2518648226038469  4.356261532343638e-14 121.7176417999197
2.666248487302981      19.48945454428098      15.92864588879195   0.002396677198047456     0.7031570148988749     -11.69812936925251  6.262089217518819e-09      0.125939416197567  0.0009396136251838299      14.14981317167051      335.5422684413196   0.006015592623497735     0.8000000287911506     0.5097320836559109     0.2795448107734606     0.4069951845118955   0.005180033196315123     0.6919088418562246     0.3338189761302396     0.2518648226038469  4.356261532343638e-14 121.7176418271205
2.666248487302981      19.48945454428098      15.92864588879195   0.002396677198047456     0.7031570148988749     -11.69812936925251  6.262089217518819e-09      0.125939416197567  0.0009396136251838299      14.14981317167051      335.5422684413196   0.006015592623497735     0.8000000287911506     0.5097320836559109     0.2795448107734606     0.4069951845118955   0.005180018295153929     0.6919088567573858     0.3338189761302396     0.2518648226038469  4.356261532343638e-14 121.7176418270984
2.666248487302981      19.48945454428098      15.92864588879195   0.002396677198047456     0.7031570148988749     -11.69812936925251  6.262089217518819e-09      0.125939416197567  0.0009396136251838299      14.14981317167051      335.5422684413196   0.006015592623497735     0.8000000287911506     0.5097320836559109     0.2795448107734606     0.4069951845118955   0.005180018295153929     0.6919088418562246     0.3338189910314008     0.2518648226038469  4.356261532343638e-14 121.7176418271001
2.666248487302981      19.48945454428098      15.92864588879195   0.002396677198047456     0.7031570148988749     -11.69812936925251  6.262089217518819e-09      0.125939416197567  0.0009396136251838299      14.14981317167051      335.5422684413196   0.006015592623497735     0.8000000287911506     0.5097320836559109     0.2795448107734606     0.4069951845118955   0.005180018295153929     0.6919088418562246     0.3338189761302396     0.2518648375050081  4.356261532343638e-14 121.7176418270926
2.666248487302981      19.48945454428098      15.92864588879195   0.002396677198047456     0.7031570148988749     -11.69812936925251  6.262089217518819e-09      0.125939416197567  0.0009396136251838299      14.14981317167051      335.5422684413196   0.006015592623497735     0.8000000287911506     0.5097320836559109     0.2795448107734606     0.4069951845118955   0.005180018295153929     0.6919088418562246     0.3338189761302396     0.2518648226038469  1.490120475646298e-08 121.7177327707433
2.666265850683282       19.4894145781833      15.92856850386198   0.002396389172509962       0.70315483811344     -11.69809840925262   6.26198772674114e-09      0.125943519556541  0.0009387633755055891      14.14992083807035      335.5480801427602   0.006013109643734682     0.8000000287976207     0.5097351764933852     0.2795398690583955     0.4070091185579241   0.005177665001165919     0.6919088418562246      0.333804758296131     0.2519591459519399  4.257089729383943e-14 121.7173516963169
2.666265890413739       19.4894145781833      15.92856850386198   0.002396389172509962       0.70315483811344     -11.69809840925262   6.26198772674114e-09      0.125943519556541  0.0009387633755055891      14.14992083807035      335.5480801427602   0.006013109643734682     0.8000000287976207     0.5097351764933852     0.2795398690583955     0.4070091185579241   0.005177665001165919     0.6919088418562246      0.333804758296131     0.2519591459519399  4.257089729383943e-14 121.7173515988226
2.666265850683282      19.48941486859821      15.92856850386198   0.002396389172509962       0.70315483811344     -11.69809840925262   6.26198772674114e-09      0.125943519556541  0.0009387633755055891      14.14992083807035      335.5480801427602   0.006013109643734682     0.8000000287976207     0.5097351764933852     0.2795398690583955     0.4070091185579241   0.005177665001165919     0.6919088418562246      0.333804758296131     0.2519591459519399  4.257089729383943e-14 121.7173516862281
2.666265850683282       19.4894145781833      15.92856874121614   0.002396389172509962       0.70315483811344     -11.69809840925262   6.26198772674114e-09      0.125943519556541  0.0009387633755055891      14.14992083807035      335.5480801427602   0.006013109643734682     0.8000000287976207     0.5097351764933852     0.2795398690583955     0.4070091185579241   0.005177665001165919     0.6919088418562246      0.333804758296131     0.2519591459519399  4.257089729383943e-14 121.7173516882016
2.666265850683282       19.4894145781833      15.92856850386198   0.002396404073671156       0.70315483811344     -11.69809840925262   6.26198772674114e-09      0.125943519556541  0.0009387633755055891      14.14992083807035      335.5480801427602   0.006013109643734682     0.8000000287976207     0.5097351764933852     0.2795398690583955     0.4070091185579241   0.005177665001165919     0.6919088418562246      0.333804758296131     0.2519591459519399  4.257089729383943e-14 121.7173521954592
2.666265850683282       19.4894145781833      15.92856850386198   0.002396389172509962     0.7031548530146012     -11.69809840925262   6.26198772674114e-09      0.125943519556541  0.0009387633755055891      14.14992083807035      335.5480801427602   0.006013109643734682     0.8000000287976207     0.5097351764933852     0.2795398690583955     0.4070091185579241   0.005177665001165919     0.6919088418562246      0.333804758296131     0.2519591459519399  4.257089729383943e-14 121.7173517173622
2.666265850683282       19.4894145781833      15.92856850386198   0.002396389172509962       0.70315483811344     -11.69809858356787   6.26198772674114e-09      0.125943519556541  0.0009387633755055891      14.14992083807035      335.5480801427602   0.006013109643734682     0.8000000287976207     0.5097351764933852     0.2795398690583955     0.4070091185579241   0.005177665001165919     0.6919088418562246      0.333804758296131     0.2519591459519399  4.257089729383943e-14 121.7173517146269
2.666265850683282       19.4894145781833      15.92856850386198   0.002396389172509962       0.70315483811344     -11.69809840925262   2.11631489205888e-08      0.125943519556541  0.0009387633755055891      14.14992083807035      335.5480801427602   0.006013109643734682     0.8000000287976207     0.5097351764933852     0.2795398690583955     0.4070091185579241   0.005177665001165919     0.6919088418562246      0.333804758296131     0.2519591459519399  4.257089729383943e-14 121.7173533593414
2.666265850683282       19.4894145781833      15.92856850386198   0.002396389172509962       0.70315483811344     -11.69809840925262   6.26198772674114e-09     0.1259435344577022  0.0009387633755055891      14.14992083807035      335.5480801427602   0.006013109643734682     0.8000000287976207     0.5097351764933852     0.2795398690583955     0.4070091185579241   0.005177665001165919     0.6919088418562246      0.333804758296131     0.2519591459519399  4.257089729383943e-14 121.7173516663646
2.666265850683282       19.4894145781833      15.92856850386198   0.002396389172509962       0.70315483811344     -11.69809840925262   6.26198772674114e-09      0.125943519556541  0.0009387782766667829      14.14992083807035      335.5480801427602   0.006013109643734682     0.8000000287976207     0.5097351764933852     0.2795398690583955     0.4070091185579241   0.005177665001165919     0.6919088418562246      0.333804758296131     0.2519591459519399  4.257089729383943e-14 121.7173549213425
2.666265850683282       19.4894145781833      15.92856850386198   0.002396389172509962       0.70315483811344     -11.69809840925262   6.26198772674114e-09      0.125943519556541  0.0009387633755055891       14.1499210489206      335.5480801427602   0.006013109643734682     0.8000000287976207     0.5097351764933852     0.2795398690583955     0.4070091185579241   0.005177665001165919     0.6919088418562246      0.333804758296131     0.2519591459519399  4.257089729383943e-14 121.7173516351175
2.666265850683282       19.4894145781833      15.92856850386198   0.002396389172509962       0.70315483811344     -11.69809840925262   6.26198772674114e-09      0.125943519556541  0.0009387633755055891      14.14992083807035      335.5480851428163   0.006013109643734682     0.8000000287976207     0.5097351764933852     0.2795398690583955     0.4070091185579241   0.005177665001165919     0.6919088418562246      0.333804758296131     0.2519591459519399  4.257089729383943e-14 121.7173516411929
2.666265850683282       19.4894145781833      15.92856850386198   0.002396389172509962       0.70315483811344     -11.69809840925262   6.26198772674114e-09      0.125943519556541  0.0009387633755055891      14.14992083807035      335.5480801427602   0.006013124544895876     0.8000000287976207     0.5097351764933852     0.2795398690583955     0.4070091185579241   0.005177665001165919     0.6919088418562246      0.333804758296131     0.2519591459519399  4.257089729383943e-14 121.7173505962096
2.666265850683282       19.4894145781833      15.92856850386198   0.002396389172509962       0.70315483811344     -11.69809840925262   6.26198772674114e-09      0.125943519556541  0.0009387633755055891      14.14992083807035      335.5480801427602   0.006013109643734682     0.8000000436987819     0.5097351764933852     0.2795398690583955     0.4070091185579241   0.005177665001165919     0.6919088418562246      0.333804758296131     0.2519591459519399  4.257089729383943e-14 121.7173522213693
2.666265850683282       19.4894145781833      15.92856850386198   0.002396389172509962       0.70315483811344     -11.69809840925262   6.26198772674114e-09      0.125943519556541  0.0009387633755055891      14.14992083807035      335.5480801427602   0.006013109643734682     0.8000000287976207     0.5097351913945464     0.2795398690583955     0.4070091185579241   0.005177665001165919     0.6919088418562246      0.333804758296131     0.2519591459519399  4.257089729383943e-14 121.7173517127653
2.666265850683282       19.4894145781833      15.92856850386198   0.002396389172509962       0.70315483811344     -11.69809840925262   6.26198772674114e-09      0.125943519556541  0.0009387633755055891      14.14992083807035      335.5480801427602   0.006013109643734682     0.8000000287976207     0.5097351764933852     0.2795398839595567     0.4070091185579241   0.005177665001165919     0.6919088418562246      0.333804758296131     0.2519591459519399  4.257089729383943e-14 121.7173516746589
2.666265850683282       19.4894145781833      15.92856850386198   0.002396389172509962       0.70315483811344     -11.69809840925262   6.26198772674114e-09      0.125943519556541  0.0009387633755055891      14.14992083807035      335.5480801427602   0.006013109643734682     0.8000000287976207     0.5097351764933852     0.2795398690583955     0.4070091334590853   0.005177665001165919     0.6919088418562246      0.333804758296131     0.2519591459519399  4.257089729383943e-14 121.7173516998103
2.666265850683282       19.4894145781833      15.92856850386198   0.002396389172509962       0.70315483811344     -11.69809840925262   6.26198772674114e-09      0.125943519556541  0.0009387633755055891      14.14992083807035      335.5480801427602   0.006013109643734682     0.8000000287976207     0.5097351764933852     0.2795398690583955     0.4070091185579241   0.005177679902327113     0.6919088418562246      0.333804758296131     0.2519591459519399  4.257089729383943e-14 121.7173516963484
2.666265850683282       19.4894145781833      15.92856850386198   0.002396389172509962       0.70315483811344     -11.69809840925262   6.26198772674114e-09      0.125943519556541  0.0009387633755055891      14.14992083807035      335.5480801427602   0.006013109643734682     0.8000000287976207     0.5097351764933852     0.2795398690583955     0.4070091185579241   0.005177665001165919     0.6919088567573858      0.333804758296131     0.2519591459519399  4.257089729383943e-14 121.7173516963169
2.666265850683282       19.4894145781833      15.92856850386198   0.002396389172509962       0.70315483811344     -11.69809840925262   6.26198772674114e-09      0.125943519556541  0.0009387633755055891      14.14992083807035      335.5480801427602   0.006013109643734682     0.8000000287976207     0.5097351764933852     0.2795398690583955     0.4070091185579241   0.005177665001165919     0.6919088418562246     0.3338047731972922     0.2519591459519399  4.257089729383943e-14 121.717351696308
2.666265850683282       19.4894145781833      15.92856850386198   0.002396389172509962       0.70315483811344     -11.69809840925262   6.26198772674114e-09      0.125943519556541  0.0009387633755055891      14.14992083807035      335.5480801427602   0.006013109643734682     0.8000000287976207     0.5097351764933852     0.2795398690583955     0.4070091185579241   0.005177665001165919     0.6919088418562246      0.333804758296131     0.2519591608531011  4.257089729383943e-14 121.7173516963129
2.666265850683282       19.4894145781833      15.92856850386198   0.002396389172509962       0.70315483811344     -11.69809840925262   6.26198772674114e-09      0.125943519556541  0.0009387633755055891      14.14992083807035      335.5480801427602   0.006013109643734682     0.8000000287976207     0.5097351764933852     0.2795398690583955     0.4070091185579241   0.005177665001165919     0.6919088418562246      0.333804758296131     0.2519591459519399  1.490120376474495e-08 121.7174426343882
2.666275605633749      19.48940114473767      15.92853762839403   0.002396343242900394     0.7031542299253166     -11.69809144357465  6.259296417206329e-09     0.1259441687480739  0.0009386972235911075      14.15005586142044      335.5538913380273   0.006014298832242997     0.8000000288041521      0.509733715743102      0.279540444603691     0.4070126795334015   0.005174891614167931     0.6919088418562246     0.3339121612356925     0.2520143419058177  4.248227951117691e-14 121.7172845896524
2.666275645364352      19.48940114473767      15.92853762839403   0.002396343242900394     0.7031542299253166     -11.69809144357465  6.259296417206329e-09     0.1259441687480739  0.0009386972235911075      14.15005586142044      335.5538913380273   0.006014298832242997     0.8000000288041521      0.509733715743102      0.279540444603691     0.4070126795334015   0.005174891614167931     0.6919088418562246     0.3339121612356925     0.2520143419058177  4.248227951117691e-14 121.7172845447761
2.666275605633749      19.48940143515237      15.92853762839403   0.002396343242900394     0.7031542299253166     -11.69809144357465  6.259296417206329e-09     0.1259441687480739  0.0009386972235911075      14.15005586142044      335.5538913380273   0.006014298832242997     0.8000000288041521      0.509733715743102      0.279540444603691     0.4070126795334015   0.005174891614167931     0.6919088418562246     0.3339121612356925     0.2520143419058177  4.248227951117691e-14 121.7172845840813
2.666275605633749      19.48940114473767      15.92853786574774   0.002396343242900394     0.7031542299253166     -11.69809144357465  6.259296417206329e-09     0.1259441687480739  0.0009386972235911075      14.15005586142044      335.5538913380273   0.006014298832242997     0.8000000288041521      0.509733715743102      0.279540444603691     0.4070126795334015   0.005174891614167931     0.6919088418562246     0.3339121612356925     0.2520143419058177  4.248227951117691e-14 121.7172845763505
2.666275605633749      19.48940114473767      15.92853762839403   0.002396358144061588     0.7031542299253166     -11.69809144357465  6.259296417206329e-09     0.1259441687480739  0.0009386972235911075      14.15005586142044      335.5538913380273   0.006014298832242997     0.8000000288041521      0.509733715743102      0.279540444603691     0.4070126795334015   0.005174891614167931     0.6919088418562246     0.3339121612356925     0.2520143419058177  4.248227951117691e-14 121.7172850355399
2.666275605633749      19.48940114473767      15.92853762839403   0.002396343242900394     0.7031542448264778     -11.69809144357465  6.259296417206329e-09     0.1259441687480739  0.0009386972235911075      14.15005586142044      335.5538913380273   0.006014298832242997     0.8000000288041521      0.509733715743102      0.279540444603691     0.4070126795334015   0.005174891614167931     0.6919088418562246     0.3339121612356925     0.2520143419058177  4.248227951117691e-14 121.7172845674868
2.666275605633749      19.48940114473767      15.92853762839403   0.002396343242900394     0.7031542299253166      -11.6980916178898  6.259296417206329e-09     0.1259441687480739  0.0009386972235911075      14.15005586142044      335.5538913380273   0.006014298832242997     0.8000000288041521      0.509733715743102      0.279540444603691     0.4070126795334015   0.005174891614167931     0.6919088418562246     0.3339121612356925     0.2520143419058177  4.248227951117691e-14 121.7172845983498
2.666275605633749      19.48940114473767      15.92853762839403   0.002396343242900394     0.7031542299253166     -11.69809144357465  2.116045761105398e-08     0.1259441687480739  0.0009386972235911075      14.15005586142044      335.5538913380273   0.006014298832242997     0.8000000288041521      0.509733715743102      0.279540444603691     0.4070126795334015   0.005174891614167931     0.6919088418562246     0.3339121612356925     0.2520143419058177  4.248227951117691e-14 121.7172863339731
2.666275605633749      19.48940114473767      15.92853762839403   0.002396343242900394     0.7031542299253166     -11.69809144357465  6.259296417206329e-09     0.1259441836492351  0.0009386972235911075      14.15005586142044      335.5538913380273   0.006014298832242997     0.8000000288041521      0.509733715743102      0.279540444603691     0.4070126795334015   0.005174891614167931     0.6919088418562246     0.3339121612356925     0.2520143419058177  4.248227951117691e-14 121.7172845556261
2.666275605633749      19.48940114473767      15.92853762839403   0.002396343242900394     0.7031542299253166     -11.69809144357465  6.259296417206329e-09     0.1259441687480739  0.0009387121247523013      14.15005586142044      335.5538913380273   0.006014298832242997     0.8000000288041521      0.509733715743102      0.279540444603691     0.4070126795334015   0.005174891614167931     0.6919088418562246     0.3339121612356925     0.2520143419058177  4.248227951117691e-14 121.7172878046594
2.666275605633749      19.48940114473767      15.92853762839403   0.002396343242900394     0.7031542299253166     -11.69809144357465  6.259296417206329e-09     0.1259441687480739  0.0009386972235911075       14.1500560722727      335.5538913380273   0.006014298832242997     0.8000000288041521      0.509733715743102      0.279540444603691     0.4070126795334015   0.005174891614167931     0.6919088418562246     0.3339121612356925     0.2520143419058177  4.248227951117691e-14 121.7172845942719
2.666275605633749      19.48940114473767      15.92853762839403   0.002396343242900394     0.7031542299253166     -11.69809144357465  6.259296417206329e-09     0.1259441687480739  0.0009386972235911075      14.15005586142044      335.5538963381699   0.006014298832242997     0.8000000288041521      0.509733715743102      0.279540444603691     0.4070126795334015   0.005174891614167931     0.6919088418562246     0.3339121612356925     0.2520143419058177  4.248227951117691e-14 121.7172846251268
2.666275605633749      19.48940114473767      15.92853762839403   0.002396343242900394     0.7031542299253166     -11.69809144357465  6.259296417206329e-09     0.1259441687480739  0.0009386972235911075      14.15005586142044      335.5538913380273   0.006014313733404191     0.8000000288041521      0.509733715743102      0.279540444603691     0.4070126795334015   0.005174891614167931     0.6919088418562246     0.3339121612356925     0.2520143419058177  4.248227951117691e-14 121.7172847244203
2.666275605633749      19.48940114473767      15.92853762839403   0.002396343242900394     0.7031542299253166     -11.69809144357465  6.259296417206329e-09     0.1259441687480739  0.0009386972235911075      14.15005586142044      335.5538913380273   0.006014298832242997     0.8000000437053133      0.509733715743102      0.279540444603691     0.4070126795334015   0.005174891614167931     0.6919088418562246     0.3339121612356925     0.2520143419058177  4.248227951117691e-14 121.7172851135606
2.666275605633749      19.48940114473767      15.92853762839403   0.002396343242900394     0.7031542299253166     -11.69809144357465  6.259296417206329e-09     0.1259441687480739  0.0009386972235911075      14.15005586142044      335.5538913380273   0.006014298832242997     0.8000000288041521     0.5097337306442632      0.279540444603691     0.4070126795334015   0.005174891614167931     0.6919088418562246     0.3339121612356925     0.2520143419058177  4.248227951117691e-14 121.7172845925735
2.666275605633749      19.48940114473767      15.92853762839403   0.002396343242900394     0.7031542299253166     -11.69809144357465  6.259296417206329e-09     0.1259441687480739  0.0009386972235911075      14.15005586142044      335.5538913380273   0.006014298832242997     0.8000000288041521      0.509733715743102     0.2795404595048522     0.4070126795334015   0.005174891614167931     0.6919088418562246     0.3339121612356925     0.2520143419058177  4.248227951117691e-14 121.7172845996945
2.666275605633749      19.48940114473767      15.92853762839403   0.002396343242900394     0.7031542299253166     -11.69809144357465  6.259296417206329e-09     0.1259441687480739  0.0009386972235911075      14.15005586142044      335.5538913380273   0.006014298832242997     0.8000000288041521      0.509733715743102      0.279540444603691     0.4070126944345627   0.005174891614167931     0.6919088418562246     0.3339121612356925     0.2520143419058177  4.248227951117691e-14 121.7172845584734
2.666275605633749      19.48940114473767      15.92853762839403   0.002396343242900394     0.7031542299253166     -11.69809144357465  6.259296417206329e-09     0.1259441687480739  0.0009386972235911075      14.15005586142044      335.5538913380273   0.006014298832242997     0.8000000288041521      0.509733715743102      0.279540444603691     0.4070126795334015   0.005174906515329125     0.6919088418562246     0.3339121612356925     0.2520143419058177  4.248227951117691e-14 121.7172845896453
2.666275605633749      19.48940114473767      15.92853762839403   0.002396343242900394     0.7031542299253166     -11.69809144357465  6.259296417206329e-09     0.1259441687480739  0.0009386972235911075      14.15005586142044      335.5538913380273   0.006014298832242997     0.8000000288041521      0.509733715743102      0.279540444603691     0.4070126795334015   0.005174891614167931     0.6919088567573858     0.3339121612356925     0.2520143419058177  4.248227951117691e-14 121.7172845896524
2.666275605633749      19.48940114473767      15.92853762839403   0.002396343242900394     0.7031542299253166     -11.69809144357465  6.259296417206329e-09     0.1259441687480739  0.0009386972235911075      14.15005586142044      335.5538913380273   0.006014298832242997     0.8000000288041521      0.509733715743102      0.279540444603691     0.4070126795334015   0.005174891614167931     0.6919088418562246     0.3339121761368537     0.2520143419058177  4.248227951117691e-14 121.7172845896406
2.666275605633749      19.48940114473767      15.92853762839403   0.002396343242900394     0.7031542299253166     -11.69809144357465  6.259296417206329e-09     0.1259441687480739  0.0009386972235911075      14.15005586142044      335.5538913380273   0.006014298832242997     0.8000000288041521      0.509733715743102      0.279540444603691     0.4070126795334015   0.005174891614167931     0.6919088418562246     0.3339121612356925     0.2520143568069789  4.248227951117691e-14 121.7172845896449
2.666275605633749      19.48940114473767      15.92853762839403   0.002396343242900394     0.7031542299253166     -11.69809144357465  6.259296417206329e-09     0.1259441687480739  0.0009386972235911075      14.15005586142044      335.5538913380273   0.006014298832242997     0.8000000288041521      0.509733715743102      0.279540444603691     0.4070126795334015   0.005174891614167931     0.6919088418562246     0.3339121612356925     0.2520143419058177  1.490120367612717e-08 121.7173755217126
2.666480193534757      19.48947871260755      15.92873030280343   0.002394066742303423     0.7033732345608579     -11.69775682163817  6.143553818761007e-09      0.126045023003202  0.0009298711683459767      14.14587197208322      335.4501998680557   0.006011161221451537     0.8000000285384122     0.5097019493407149     0.2795429191411544     0.4073334531910789   0.005176591476828675     0.6919088418562246     0.3339483149613165     0.2520396732588313  3.097896441295875e-14 121.7155433500832
2.666480233268408      19.48947871260755      15.92873030280343   0.002394066742303423     0.7033732345608579     -11.69775682163817  6.143553818761007e-09      0.126045023003202  0.0009298711683459767      14.14587197208322      335.4501998680557   0.006011161221451537     0.8000000285384122     0.5097019493407149     0.2795429191411544     0.4073334531910789   0.005176591476828675     0.6919088418562246     0.3339483149613165     0.2520396732588313  3.097896441295875e-14 121.7155433234389
2.666480193534757      19.48947900302341      15.92873030280343   0.002394066742303423     0.7033732345608579     -11.69775682163817  6.143553818761007e-09      0.126045023003202  0.0009298711683459767      14.14587197208322      335.4501998680557   0.006011161221451537     0.8000000285384122     0.5097019493407149     0.2795429191411544     0.4073334531910789   0.005176591476828675     0.6919088418562246     0.3339483149613165     0.2520396732588313  3.097896441295875e-14 121.7155433866445
2.666480193534757      19.48947871260755      15.92873054016001   0.002394066742303423     0.7033732345608579     -11.69775682163817  6.143553818761007e-09      0.126045023003202  0.0009298711683459767      14.14587197208322      335.4501998680557   0.006011161221451537     0.8000000285384122     0.5097019493407149     0.2795429191411544     0.4073334531910789   0.005176591476828675     0.6919088418562246     0.3339483149613165     0.2520396732588313  3.097896441295875e-14 121.7155433799728
2.666480193534757      19.48947871260755      15.92873030280343   0.002394081643464617     0.7033732345608579     -11.69775682163817  6.143553818761007e-09      0.126045023003202  0.0009298711683459767      14.14587197208322      335.4501998680557   0.006011161221451537     0.8000000285384122     0.5097019493407149     0.2795429191411544     0.4073334531910789   0.005176591476828675     0.6919088418562246     0.3339483149613165     0.2520396732588313  3.097896441295875e-14 121.7155433384542
2.666480193534757      19.48947871260755      15.92873030280343   0.002394066742303423     0.7033732494620191     -11.69775682163817  6.143553818761007e-09      0.126045023003202  0.0009298711683459767      14.14587197208322      335.4501998680557   0.006011161221451537     0.8000000285384122     0.5097019493407149     0.2795429191411544     0.4073334531910789   0.005176591476828675     0.6919088418562246     0.3339483149613165     0.2520396732588313  3.097896441295875e-14 121.7155433713556
2.666480193534757      19.48947871260755      15.92873030280343   0.002394066742303423     0.7033732345608579     -11.69775699594833  6.143553818761007e-09      0.126045023003202  0.0009298711683459767      14.14587197208322      335.4501998680557   0.006011161221451537     0.8000000285384122     0.5097019493407149     0.2795429191411544     0.4073334531910789   0.005176591476828675     0.6919088418562246     0.3339483149613165     0.2520396732588313  3.097896441295875e-14 121.7155433872088
2.666480193534757      19.48947871260755      15.92873030280343   0.002394066742303423     0.7033732345608579     -11.69775682163817  2.104471501260866e-08      0.126045023003202  0.0009298711683459767      14.14587197208322      335.4501998680557   0.006011161221451537     0.8000000285384122     0.5097019493407149     0.2795429191411544     0.4073334531910789   0.005176591476828675     0.6919088418562246     0.3339483149613165     0.2520396732588313  3.097896441295875e-14 121.7155442794906
2.666480193534757      19.48947871260755      15.92873030280343   0.002394066742303423     0.7033732345608579     -11.69775682163817  6.143553818761007e-09     0.1260450379043632  0.0009298711683459767      14.14587197208322      335.4501998680557   0.006011161221451537     0.8000000285384122     0.5097019493407149     0.2795429191411544     0.4073334531910789   0.005176591476828675     0.6919088418562246     0.3339483149613165     0.2520396732588313  3.097896441295875e-14 121.7155433066212
2.666480193534757      19.48947871260755      15.92873030280343   0.002394066742303423     0.7033732345608579     -11.69775682163817  6.143553818761007e-09      0.126045023003202  0.0009298860695071705      14.14587197208322      335.4501998680557   0.006011161221451537     0.8000000285384122     0.5097019493407149     0.2795429191411544     0.4073334531910789   0.005176591476828675     0.6919088418562246     0.3339483149613165     0.2520396732588313  3.097896441295875e-14 121.7155437056584
2.666480193534757      19.48947871260755      15.92873030280343   0.002394066742303423     0.7033732345608579     -11.69775682163817  6.143553818761007e-09      0.126045023003202  0.0009298711683459767      14.14587218287314      335.4501998680557   0.006011161221451537     0.8000000285384122     0.5097019493407149     0.2795429191411544     0.4073334531910789   0.005176591476828675     0.6919088418562246     0.3339483149613165     0.2520396732588313  3.097896441295875e-14 121.7155433863661
2.666480193534757      19.48947871260755      15.92873030280343   0.002394066742303423     0.7033732345608579     -11.69775682163817  6.143553818761007e-09      0.126045023003202  0.0009298711683459767      14.14587197208322      335.4502048666532   0.006011161221451537     0.8000000285384122     0.5097019493407149     0.2795429191411544     0.4073334531910789   0.005176591476828675     0.6919088418562246     0.3339483149613165     0.2520396732588313  3.097896441295875e-14 121.7155435613245
2.666480193534757      19.48947871260755      15.92873030280343   0.002394066742303423     0.7033732345608579     -11.69775682163817  6.143553818761007e-09      0.126045023003202  0.0009298711683459767      14.14587197208322      335.4501998680557   0.006011176122612731     0.8000000285384122     0.5097019493407149     0.2795429191411544     0.4073334531910789   0.005176591476828675     0.6919088418562246     0.3339483149613165     0.2520396732588313  3.097896441295875e-14 121.7155407564098
2.666480193534757      19.48947871260755      15.92873030280343   0.002394066742303423     0.7033732345608579     -11.69775682163817  6.143553818761007e-09      0.126045023003202  0.0009298711683459767      14.14587197208322      335.4501998680557   0.006011161221451537     0.8000000434395734     0.5097019493407149     0.2795429191411544     0.4073334531910789   0.005176591476828675     0.6919088418562246     0.3339483149613165     0.2520396732588313  3.097896441295875e-14 121.7155439170342
2.666480193534757      19.48947871260755      15.92873030280343   0.002394066742303423     0.7033732345608579     -11.69775682163817  6.143553818761007e-09      0.126045023003202  0.0009298711683459767      14.14587197208322      335.4501998680557   0.006011161221451537     0.8000000285384122     0.5097019642418761     0.2795429191411544     0.4073334531910789   0.005176591476828675     0.6919088418562246     0.3339483149613165     0.2520396732588313  3.097896441295875e-14 121.7155434345122
2.666480193534757      19.48947871260755      15.92873030280343   0.002394066742303423     0.7033732345608579     -11.69775682163817  6.143553818761007e-09      0.126045023003202  0.0009298711683459767      14.14587197208322      335.4501998680557   0.006011161221451537     0.8000000285384122     0.5097019493407149     0.2795429340423156     0.4073334531910789   0.005176591476828675     0.6919088418562246     0.3339483149613165     0.2520396732588313  3.097896441295875e-14 121.7155432967052
2.666480193534757      19.48947871260755      15.92873030280343   0.002394066742303423     0.7033732345608579     -11.69775682163817  6.143553818761007e-09      0.126045023003202  0.0009298711683459767      14.14587197208322      335.4501998680557   0.006011161221451537     0.8000000285384122     0.5097019493407149     0.2795429191411544     0.4073334680922401   0.005176591476828675     0.6919088418562246     0.3339483149613165     0.2520396732588313  3.097896441295875e-14 121.7155433787274
2.666480193534757      19.48947871260755      15.92873030280343   0.002394066742303423     0.7033732345608579     -11.69775682163817  6.143553818761007e-09      0.126045023003202  0.0009298711683459767      14.14587197208322      335.4501998680557   0.006011161221451537     0.8000000285384122     0.5097019493407149     0.2795429191411544     0.4073334531910789   0.005176606377989869     0.6919088418562246     0.3339483149613165     0.2520396732588313  3.097896441295875e-14 121.7155433500878
2.666480193534757      19.48947871260755      15.92873030280343   0.002394066742303423     0.7033732345608579     -11.69775682163817  6.143553818761007e-09      0.126045023003202  0.0009298711683459767      14.14587197208322      335.4501998680557   0.006011161221451537     0.8000000285384122     0.5097019493407149     0.2795429191411544     0.4073334531910789   0.005176591476828675     0.6919088567573858     0.3339483149613165     0.2520396732588313  3.097896441295875e-14 121.7155433500832
2.666480193534757      19.48947871260755      15.92873030280343   0.002394066742303423     0.7033732345608579     -11.69775682163817  6.143553818761007e-09      0.126045023003202  0.0009298711683459767      14.14587197208322      335.4501998680557   0.006011161221451537     0.8000000285384122     0.5097019493407149     0.2795429191411544     0.4073334531910789   0.005176591476828675     0.6919088418562246     0.3339483298624777     0.2520396732588313  3.097896441295875e-14 121.7155433500757
2.666480193534757      19.48947871260755      15.92873030280343   0.002394066742303423     0.7033732345608579     -11.69775682163817  6.143553818761007e-09      0.126045023003202  0.0009298711683459767      14.14587197208322      335.4501998680557   0.006011161221451537     0.8000000285384122     0.5097019493407149     0.2795429191411544     0.4073334531910789   0.005176591476828675     0.6919088418562246     0.3339483149613165     0.2520396881599925  3.097896441295875e-14 121.7155433500818
2.666480193534757      19.48947871260755      15.92873030280343   0.002394066742303423     0.7033732345608579     -11.69775682163817  6.143553818761007e-09      0.126045023003202  0.0009298711683459767      14.14587197208322      335.4501998680557   0.006011161221451537     0.8000000285384122     0.5097019493407149     0.2795429191411544     0.4073334531910789   0.005176591476828675     0.6919088418562246     0.3339483149613165     0.2520396732588313  1.490119217281207e-08 121.7156342194173
2.666381787472861      19.48933926110128      15.92797074477572   0.002394192430472917     0.7033981884271546     -11.69749228555378  6.177141792662019e-09     0.1260459597561873  0.0009298477251905291      14.14350455167003      335.3454457909015   0.006015875569031734      0.800000028507367     0.5097547536959474     0.2795117704096352     0.4073231594867203   0.005176552139425794     0.6919088418562246     0.3339570446948599     0.2520418948253704  3.087778970835512e-14 121.715334212334
2.666381827205046      19.48933926110128      15.92797074477572   0.002394192430472917     0.7033981884271546     -11.69749228555378  6.177141792662019e-09     0.1260459597561873  0.0009298477251905291      14.14350455167003      335.3454457909015   0.006015875569031734      0.800000028507367     0.5097547536959474     0.2795117704096352     0.4073231594867203   0.005176552139425794     0.6919088418562246     0.3339570446948599     0.2520418948253704  3.087778970835512e-14 121.7153341965552
2.666381787472861      19.48933955151507      15.92797074477572   0.002394192430472917     0.7033981884271546     -11.69749228555378  6.177141792662019e-09     0.1260459597561873  0.0009298477251905291      14.14350455167003      335.3454457909015   0.006015875569031734      0.800000028507367     0.5097547536959474     0.2795117704096352     0.4073231594867203   0.005176552139425794     0.6919088418562246     0.3339570446948599     0.2520418948253704  3.087778970835512e-14 121.7153342113876
2.666381787472861      19.48933926110128      15.92797098212098   0.002394192430472917     0.7033981884271546     -11.69749228555378  6.177141792662019e-09     0.1260459597561873  0.0009298477251905291      14.14350455167003      335.3454457909015   0.006015875569031734      0.800000028507367     0.5097547536959474     0.2795117704096352     0.4073231594867203   0.005176552139425794     0.6919088418562246     0.3339570446948599     0.2520418948253704  3.087778970835512e-14 121.7153342130913
2.666381787472861      19.48933926110128      15.92797074477572   0.002394207331634111     0.7033981884271546     -11.69749228555378  6.177141792662019e-09     0.1260459597561873  0.0009298477251905291      14.14350455167003      335.3454457909015   0.006015875569031734      0.800000028507367     0.5097547536959474     0.2795117704096352     0.4073231594867203   0.005176552139425794     0.6919088418562246     0.3339570446948599     0.2520418948253704  3.087778970835512e-14 121.7153341690689
2.666381787472861      19.48933926110128      15.92797074477572   0.002394192430472917     0.7033982033283158     -11.69749228555378  6.177141792662019e-09     0.1260459597561873  0.0009298477251905291      14.14350455167003      335.3454457909015   0.006015875569031734      0.800000028507367     0.5097547536959474     0.2795117704096352     0.4073231594867203   0.005176552139425794     0.6919088418562246     0.3339570446948599     0.2520418948253704  3.087778970835512e-14 121.7153342153071
2.666381787472861      19.48933926110128      15.92797074477572   0.002394192430472917     0.7033981884271546     -11.69749245985999  6.177141792662019e-09     0.1260459597561873  0.0009298477251905291      14.14350455167003      335.3454457909015   0.006015875569031734      0.800000028507367     0.5097547536959474     0.2795117704096352     0.4073231594867203   0.005176552139425794     0.6919088418562246     0.3339570446948599     0.2520418948253704  3.087778970835512e-14 121.7153342209776
2.666381787472861      19.48933926110128      15.92797074477572   0.002394192430472917     0.7033981884271546     -11.69749228555378  2.107830298650968e-08     0.1260459597561873  0.0009298477251905291      14.14350455167003      335.3454457909015   0.006015875569031734      0.800000028507367     0.5097547536959474     0.2795117704096352     0.4073231594867203   0.005176552139425794     0.6919088418562246     0.3339570446948599     0.2520418948253704  3.087778970835512e-14 121.7153352759796
2.666381787472861      19.48933926110128      15.92797074477572   0.002394192430472917     0.7033981884271546     -11.69749228555378  6.177141792662019e-09     0.1260459746573485  0.0009298477251905291      14.14350455167003      335.3454457909015   0.006015875569031734      0.800000028507367     0.5097547536959474     0.2795117704096352     0.4073231594867203   0.005176552139425794     0.6919088418562246     0.3339570446948599     0.2520418948253704  3.087778970835512e-14 121.7153341410191
2.666381787472861      19.48933926110128      15.92797074477572   0.002394192430472917     0.7033981884271546     -11.69749228555378  6.177141792662019e-09     0.1260459597561873  0.0009298626263517229      14.14350455167003      335.3454457909015   0.006015875569031734      0.800000028507367     0.5097547536959474     0.2795117704096352     0.4073231594867203   0.005176552139425794     0.6919088418562246     0.3339570446948599     0.2520418948253704  3.087778970835512e-14 121.7153345743883
2.666381787472861      19.48933926110128      15.92797074477572   0.002394192430472917     0.7033981884271546     -11.69749228555378  6.177141792662019e-09     0.1260459597561873  0.0009298477251905291      14.14350476242468      335.3454457909015   0.006015875569031734      0.800000028507367     0.5097547536959474     0.2795117704096352     0.4073231594867203   0.005176552139425794     0.6919088418562246     0.3339570446948599     0.2520418948253704  3.087778970835512e-14 121.7153343605167
2.666381787472861      19.48933926110128      15.92797074477572   0.002394192430472917     0.7033981884271546     -11.69749228555378  6.177141792662019e-09     0.1260459597561873  0.0009298477251905291      14.14350455167003      335.3454507879381   0.006015875569031734      0.800000028507367     0.5097547536959474     0.2795117704096352     0.4073231594867203   0.005176552139425794     0.6919088418562246     0.3339570446948599     0.2520418948253704  3.087778970835512e-14 121.7153343004766
2.666381787472861      19.48933926110128      15.92797074477572   0.002394192430472917     0.7033981884271546     -11.69749228555378  6.177141792662019e-09     0.1260459597561873  0.0009298477251905291      14.14350455167003      335.3454457909015   0.006015890470192928      0.800000028507367     0.5097547536959474     0.2795117704096352     0.4073231594867203   0.005176552139425794     0.6919088418562246     0.3339570446948599     0.2520418948253704  3.087778970835512e-14 121.715334449256
2.666381787472861      19.48933926110128      15.92797074477572   0.002394192430472917     0.7033981884271546     -11.69749228555378  6.177141792662019e-09     0.1260459597561873  0.0009298477251905291      14.14350455167003      335.3454457909015   0.006015875569031734     0.8000000434085282     0.5097547536959474     0.2795117704096352     0.4073231594867203   0.005176552139425794     0.6919088418562246     0.3339570446948599     0.2520418948253704  3.087778970835512e-14 121.7153347468546
2.666381787472861      19.48933926110128      15.92797074477572   0.002394192430472917     0.7033981884271546     -11.69749228555378  6.177141792662019e-09     0.1260459597561873  0.0009298477251905291      14.14350455167003      335.3454457909015   0.006015875569031734      0.800000028507367     0.5097547685971086     0.2795117704096352     0.4073231594867203   0.005176552139425794     0.6919088418562246     0.3339570446948599     0.2520418948253704  3.087778970835512e-14 121.7153342017145
2.666381787472861      19.48933926110128      15.92797074477572   0.002394192430472917     0.7033981884271546     -11.69749228555378  6.177141792662019e-09     0.1260459597561873  0.0009298477251905291      14.14350455167003      335.3454457909015   0.006015875569031734      0.800000028507367     0.5097547536959474     0.2795117853107964     0.4073231594867203   0.005176552139425794     0.6919088418562246     0.3339570446948599     0.2520418948253704  3.087778970835512e-14 121.7153342307336
2.666381787472861      19.48933926110128      15.92797074477572   0.002394192430472917     0.7033981884271546     -11.69749228555378  6.177141792662019e-09     0.1260459597561873  0.0009298477251905291      14.14350455167003      335.3454457909015   0.006015875569031734      0.800000028507367     0.5097547536959474     0.2795117704096352     0.4073231743878815   0.005176552139425794     0.6919088418562246     0.3339570446948599     0.2520418948253704  3.087778970835512e-14 121.7153341937943
2.666381787472861      19.48933926110128      15.92797074477572   0.002394192430472917     0.7033981884271546     -11.69749228555378  6.177141792662019e-09     0.1260459597561873  0.0009298477251905291      14.14350455167003      335.3454457909015   0.006015875569031734      0.800000028507367     0.5097547536959474     0.2795117704096352     0.4073231594867203   0.005176567040586988     0.6919088418562246     0.3339570446948599     0.2520418948253704  3.087778970835512e-14 121.7153342123332
2.666381787472861      19.48933926110128      15.92797074477572   0.002394192430472917     0.7033981884271546     -11.69749228555378  6.177141792662019e-09     0.1260459597561873  0.0009298477251905291      14.14350455167003      335.3454457909015   0.006015875569031734      0.800000028507367     0.5097547536959474     0.2795117704096352     0.4073231594867203   0.005176552139425794     0.6919088567573858     0.3339570446948599     0.2520418948253704  3.087778970835512e-14 121.715334212334
2.666381787472861      19.48933926110128      15.92797074477572   0.002394192430472917     0.7033981884271546     -11.69749228555378  6.177141792662019e-09     0.1260459597561873  0.0009298477251905291      14.14350455167003      335.3454457909015   0.006015875569031734      0.800000028507367     0.5097547536959474     0.2795117704096352     0.4073231594867203   0.005176552139425794     0.6919088418562246     0.3339570595960211     0.2520418948253704  3.087778970835512e-14 121.7153342123283
2.666381787472861      19.48933926110128      15.92797074477572   0.002394192430472917     0.7033981884271546     -11.69749228555378  6.177141792662019e-09     0.1260459597561873  0.0009298477251905291      14.14350455167003      335.3454457909015   0.006015875569031734      0.800000028507367     0.5097547536959474     0.2795117704096352     0.4073231594867203   0.005176552139425794     0.6919088418562246     0.3339570446948599     0.2520419097265316  3.087778970835512e-14 121.715334212323
2.666381787472861      19.48933926110128      15.92797074477572   0.002394192430472917     0.7033981884271546     -11.69749228555378  6.177141792662019e-09     0.1260459597561873  0.0009298477251905291      14.14350455167003      335.3454457909015   0.006015875569031734      0.800000028507367     0.5097547536959474     0.2795117704096352     0.4073231594867203   0.005176552139425794     0.6919088418562246     0.3339570446948599     0.2520418948253704  1.490119207163737e-08 121.7154250806616
2.666388086318023      19.48925028739208      15.92787700544127   0.002394571521612207     0.7033993528561283     -11.69742260824391  6.164305396062382e-09      0.126046601380428  0.0009298449639050977      14.14269009230375      335.3192607786239   0.006015788385931696     0.8000000284955255     0.5097529537536175     0.2795124909620518     0.4073314233608638   0.005176567348913052     0.6919088418562246     0.3339581018714734     0.2520441149253236  3.084373513265767e-14 121.7153105542266
2.666388126050302      19.48925028739208      15.92787700544127   0.002394571521612207     0.7033993528561283     -11.69742260824391  6.164305396062382e-09      0.126046601380428  0.0009298449639050977      14.14269009230375      335.3192607786239   0.006015788385931696     0.8000000284955255     0.5097529537536175     0.2795124909620518     0.4073314233608638   0.005176567348913052     0.6919088418562246     0.3339581018714734     0.2520441149253236  3.084373513265767e-14 121.7153107197184
2.666388086318023      19.48925057780454      15.92787700544127   0.002394571521612207     0.7033993528561283     -11.69742260824391  6.164305396062382e-09      0.126046601380428  0.0009298449639050977      14.14269009230375      335.3192607786239   0.006015788385931696     0.8000000284955255     0.5097529537536175     0.2795124909620518     0.4073314233608638   0.005176567348913052     0.6919088418562246     0.3339581018714734     0.2520441149253236  3.084373513265767e-14 121.7153105457573
2.666388086318023      19.48925028739208      15.92787724278513   0.002394571521612207     0.7033993528561283     -11.69742260824391  6.164305396062382e-09      0.126046601380428  0.0009298449639050977      14.14269009230375      335.3192607786239   0.006015788385931696     0.8000000284955255     0.5097529537536175     0.2795124909620518     0.4073314233608638   0.005176567348913052     0.6919088418562246     0.3339581018714734     0.2520441149253236  3.084373513265767e-14 121.7153105386635
2.666388086318023      19.48925028739208      15.92787700544127   0.002394586422773401     0.7033993528561283     -11.69742260824391  6.164305396062382e-09      0.126046601380428  0.0009298449639050977      14.14269009230375      335.3192607786239   0.006015788385931696     0.8000000284955255     0.5097529537536175     0.2795124909620518     0.4073314233608638   0.005176567348913052     0.6919088418562246     0.3339581018714734     0.2520441149253236  3.084373513265767e-14 121.7153106971485
2.666388086318023      19.48925028739208      15.92787700544127   0.002394571521612207     0.7033993677572895     -11.69742260824391  6.164305396062382e-09      0.126046601380428  0.0009298449639050977      14.14269009230375      335.3192607786239   0.006015788385931696     0.8000000284955255     0.5097529537536175     0.2795124909620518     0.4073314233608638   0.005176567348913052     0.6919088418562246     0.3339581018714734     0.2520441149253236  3.084373513265767e-14 121.7153105551962
2.666388086318023      19.48925028739208      15.92787700544127   0.002394571521612207     0.7033993528561283     -11.69742278254909  6.164305396062382e-09      0.126046601380428  0.0009298449639050977      14.14269009230375      335.3192607786239   0.006015788385931696     0.8000000284955255     0.5097529537536175     0.2795124909620518     0.4073314233608638   0.005176567348913052     0.6919088418562246     0.3339581018714734     0.2520441149253236  3.084373513265767e-14 121.715310551223
2.666388086318023      19.48925028739208      15.92787700544127   0.002394571521612207     0.7033993528561283     -11.69742260824391  2.106546658991004e-08      0.126046601380428  0.0009298449639050977      14.14269009230375      335.3192607786239   0.006015788385931696     0.8000000284955255     0.5097529537536175     0.2795124909620518     0.4073314233608638   0.005176567348913052     0.6919088418562246     0.3339581018714734     0.2520441149253236  3.084373513265767e-14 121.7153116220938
2.666388086318023      19.48925028739208      15.92787700544127   0.002394571521612207     0.7033993528561283     -11.69742260824391  6.164305396062382e-09     0.1260466162815892  0.0009298449639050977      14.14269009230375      335.3192607786239   0.006015788385931696     0.8000000284955255     0.5097529537536175     0.2795124909620518     0.4073314233608638   0.005176567348913052     0.6919088418562246     0.3339581018714734     0.2520441149253236  3.084373513265767e-14 121.7153104826693
2.666388086318023      19.48925028739208      15.92787700544127   0.002394571521612207     0.7033993528561283     -11.69742260824391  6.164305396062382e-09      0.126046601380428  0.0009298598650662915      14.14269009230375      335.3192607786239   0.006015788385931696     0.8000000284955255     0.5097529537536175     0.2795124909620518     0.4073314233608638   0.005176567348913052     0.6919088418562246     0.3339581018714734     0.2520441149253236  3.084373513265767e-14 121.7153108852552
2.666388086318023      19.48925028739208      15.92787700544127   0.002394571521612207     0.7033993528561283     -11.69742260824391  6.164305396062382e-09      0.126046601380428  0.0009298449639050977      14.14269030304626      335.3192607786239   0.006015788385931696     0.8000000284955255     0.5097529537536175     0.2795124909620518     0.4073314233608638   0.005176567348913052     0.6919088418562246     0.3339581018714734     0.2520441149253236  3.084373513265767e-14 121.715310615195
2.666388086318023      19.48925028739208      15.92787700544127   0.002394571521612207     0.7033993528561283     -11.69742260824391  6.164305396062382e-09      0.126046601380428  0.0009298449639050977      14.14269009230375      335.3192657752703   0.006015788385931696     0.8000000284955255     0.5097529537536175     0.2795124909620518     0.4073314233608638   0.005176567348913052     0.6919088418562246     0.3339581018714734     0.2520441149253236  3.084373513265767e-14 121.7153107098175
2.666388086318023      19.48925028739208      15.92787700544127   0.002394571521612207     0.7033993528561283     -11.69742260824391  6.164305396062382e-09      0.126046601380428  0.0009298449639050977      14.14269009230375      335.3192607786239    0.00601580328709289     0.8000000284955255     0.5097529537536175     0.2795124909620518     0.4073314233608638   0.005176567348913052     0.6919088418562246     0.3339581018714734     0.2520441149253236  3.084373513265767e-14 121.7153107491948
2.666388086318023      19.48925028739208      15.92787700544127   0.002394571521612207     0.7033993528561283     -11.69742260824391  6.164305396062382e-09      0.126046601380428  0.0009298449639050977      14.14269009230375      335.3192607786239   0.006015788385931696     0.8000000433966867     0.5097529537536175     0.2795124909620518     0.4073314233608638   0.005176567348913052     0.6919088418562246     0.3339581018714734     0.2520441149253236  3.084373513265767e-14 121.7153110955735
2.666388086318023      19.48925028739208      15.92787700544127   0.002394571521612207     0.7033993528561283     -11.69742260824391  6.164305396062382e-09      0.126046601380428  0.0009298449639050977      14.14269009230375      335.3192607786239   0.006015788385931696     0.8000000284955255     0.5097529686547787     0.2795124909620518     0.4073314233608638   0.005176567348913052     0.6919088418562246     0.3339581018714734     0.2520441149253236  3.084373513265767e-14 121.7153105475549
2.666388086318023      19.48925028739208      15.92787700544127   0.002394571521612207     0.7033993528561283     -11.69742260824391  6.164305396062382e-09      0.126046601380428  0.0009298449639050977      14.14269009230375      335.3192607786239   0.006015788385931696     0.8000000284955255     0.5097529537536175      0.279512505863213     0.4073314233608638   0.005176567348913052     0.6919088418562246     0.3339581018714734     0.2520441149253236  3.084373513265767e-14 121.7153105599591
2.666388086318023      19.48925028739208      15.92787700544127   0.002394571521612207     0.7033993528561283     -11.69742260824391  6.164305396062382e-09      0.126046601380428  0.0009298449639050977      14.14269009230375      335.3192607786239   0.006015788385931696     0.8000000284955255     0.5097529537536175     0.2795124909620518      0.407331438262025   0.005176567348913052     0.6919088418562246     0.3339581018714734     0.2520441149253236  3.084373513265767e-14 121.7153105432895
2.666388086318023      19.48925028739208      15.92787700544127   0.002394571521612207     0.7033993528561283     -11.69742260824391  6.164305396062382e-09      0.126046601380428  0.0009298449639050977      14.14269009230375      335.3192607786239   0.006015788385931696     0.8000000284955255     0.5097529537536175     0.2795124909620518     0.4073314233608638   0.005176582250074246     0.6919088418562246     0.3339581018714734     0.2520441149253236  3.084373513265767e-14 121.7153105540746
2.666388086318023      19.48925028739208      15.92787700544127   0.002394571521612207     0.7033993528561283     -11.69742260824391  6.164305396062382e-09      0.126046601380428  0.0009298449639050977      14.14269009230375      335.3192607786239   0.006015788385931696     0.8000000284955255     0.5097529537536175     0.2795124909620518     0.4073314233608638   0.005176567348913052     0.6919088567573858     0.3339581018714734     0.2520441149253236  3.084373513265767e-14 121.7153105542266
2.666388086318023      19.48925028739208      15.92787700544127   0.002394571521612207     0.7033993528561283     -11.69742260824391  6.164305396062382e-09      0.126046601380428  0.0009298449639050977      14.14269009230375      335.3192607786239   0.006015788385931696     0.8000000284955255     0.5097529537536175     0.2795124909620518     0.4073314233608638   0.005176567348913052     0.6919088418562246     0.3339581167726346     0.2520441149253236  3.084373513265767e-14 121.7153105542478
2.666388086318023      19.48925028739208      15.92787700544127   0.002394571521612207     0.7033993528561283     -11.69742260824391  6.164305396062382e-09      0.126046601380428  0.0009298449639050977      14.14269009230375      335.3192607786239   0.006015788385931696     0.8000000284955255     0.5097529537536175     0.2795124909620518     0.4073314233608638   0.005176567348913052     0.6919088418562246     0.3339581018714734     0.2520441298264848  3.084373513265767e-14 121.7153105542257
2.666388086318023      19.48925028739208      15.92787700544127   0.002394571521612207     0.7033993528561283     -11.69742260824391  6.164305396062382e-09      0.126046601380428  0.0009298449639050977      14.14269009230375      335.3192607786239   0.006015788385931696     0.8000000284955255     0.5097529537536175     0.2795124909620518     0.4073314233608638   0.005176567348913052     0.6919088418562246     0.3339581018714734     0.2520441149253236  1.490119203758279e-08 121.7154014207379
2.666256659026087      19.48927681163861       15.9279284810491   0.002394020939890177     0.7033965162934666     -11.69744490881633   6.15016227547763e-09     0.1261681179790557   0.000929326993982329      14.14248210939261      335.3136367393341   0.006013898029293134     0.8000000284684353     0.5097595289075868     0.2795096234069115     0.4073473416858317   0.005176918546983082     0.6919088418562246     0.3339577438008222     0.2520441482272306  2.608345019369725e-14 121.7153411135975
2.666256698756408      19.48927681163861       15.9279284810491   0.002394020939890177     0.7033965162934666     -11.69744490881633   6.15016227547763e-09     0.1261681179790557   0.000929326993982329      14.14248210939261      335.3136367393341   0.006013898029293134     0.8000000284684353     0.5097595289075868     0.2795096234069115     0.4073473416858317   0.005176918546983082     0.6919088418562246     0.3339577438008222     0.2520441482272306  2.608345019369725e-14 121.7153411516022
2.666256659026087      19.48927710205147       15.9279284810491   0.002394020939890177     0.7033965162934666     -11.69744490881633   6.15016227547763e-09     0.1261681179790557   0.000929326993982329      14.14248210939261      335.3136367393341   0.006013898029293134     0.8000000284684353     0.5097595289075868     0.2795096234069115     0.4073473416858317   0.005176918546983082     0.6919088418562246     0.3339577438008222     0.2520441482272306  2.608345019369725e-14 121.7153411069407
2.666256659026087      19.48927681163861      15.92792871839373   0.002394020939890177     0.7033965162934666     -11.69744490881633   6.15016227547763e-09     0.1261681179790557   0.000929326993982329      14.14248210939261      335.3136367393341   0.006013898029293134     0.8000000284684353     0.5097595289075868     0.2795096234069115     0.4073473416858317   0.005176918546983082     0.6919088418562246     0.3339577438008222     0.2520441482272306  2.608345019369725e-14 121.7153411137548
2.666256659026087      19.48927681163861       15.9279284810491   0.002394035841051371     0.7033965162934666     -11.69744490881633   6.15016227547763e-09     0.1261681179790557   0.000929326993982329      14.14248210939261      335.3136367393341   0.006013898029293134     0.8000000284684353     0.5097595289075868     0.2795096234069115     0.4073473416858317   0.005176918546983082     0.6919088418562246     0.3339577438008222     0.2520441482272306  2.608345019369725e-14 121.7153412628206
2.666256659026087      19.48927681163861       15.9279284810491   0.002394020939890177     0.7033965311946278     -11.69744490881633   6.15016227547763e-09     0.1261681179790557   0.000929326993982329      14.14248210939261      335.3136367393341   0.006013898029293134     0.8000000284684353     0.5097595289075868     0.2795096234069115     0.4073473416858317   0.005176918546983082     0.6919088418562246     0.3339577438008222     0.2520441482272306  2.608345019369725e-14 121.7153411142093
2.666256659026087      19.48927681163861       15.9279284810491   0.002394020939890177     0.7033965162934666     -11.69744508312184   6.15016227547763e-09     0.1261681179790557   0.000929326993982329      14.14248210939261      335.3136367393341   0.006013898029293134     0.8000000284684353     0.5097595289075868     0.2795096234069115     0.4073473416858317   0.005176918546983082     0.6919088418562246     0.3339577438008222     0.2520441482272306  2.608345019369725e-14 121.7153411210957
2.666256659026087      19.48927681163861       15.9279284810491   0.002394020939890177     0.7033965162934666     -11.69744490881633  2.105132346932529e-08     0.1261681179790557   0.000929326993982329      14.14248210939261      335.3136367393341   0.006013898029293134     0.8000000284684353     0.5097595289075868     0.2795096234069115     0.4073473416858317   0.005176918546983082     0.6919088418562246     0.3339577438008222     0.2520441482272306  2.608345019369725e-14 121.7153438307527
2.666256659026087      19.48927681163861       15.9279284810491   0.002394020939890177     0.7033965162934666     -11.69744490881633   6.15016227547763e-09     0.1261681328802169   0.000929326993982329      14.14248210939261      335.3136367393341   0.006013898029293134     0.8000000284684353     0.5097595289075868     0.2795096234069115     0.4073473416858317   0.005176918546983082     0.6919088418562246     0.3339577438008222     0.2520441482272306  2.608345019369725e-14 121.7153411434566
2.666256659026087      19.48927681163861       15.9279284810491   0.002394020939890177     0.7033965162934666     -11.69744490881633   6.15016227547763e-09     0.1261681179790557  0.0009293418951435229      14.14248210939261      335.3136367393341   0.006013898029293134     0.8000000284684353     0.5097595289075868     0.2795096234069115     0.4073473416858317   0.005176918546983082     0.6919088418562246     0.3339577438008222     0.2520441482272306  2.608345019369725e-14 121.7153429138691
2.666256659026087      19.48927681163861       15.9279284810491   0.002394020939890177     0.7033965162934666     -11.69744490881633   6.15016227547763e-09     0.1261681179790557   0.000929326993982329      14.14248232013201      335.3136367393341   0.006013898029293134     0.8000000284684353     0.5097595289075868     0.2795096234069115     0.4073473416858317   0.005176918546983082     0.6919088418562246     0.3339577438008222     0.2520441482272306  2.608345019369725e-14 121.7153411728563
2.666256659026087      19.48927681163861       15.9279284810491   0.002394020939890177     0.7033965162934666     -11.69744490881633   6.15016227547763e-09     0.1261681179790557   0.000929326993982329      14.14248210939261      335.3136417358967   0.006013898029293134     0.8000000284684353     0.5097595289075868     0.2795096234069115     0.4073473416858317   0.005176918546983082     0.6919088418562246     0.3339577438008222     0.2520441482272306  2.608345019369725e-14 121.7153411580341
2.666256659026087      19.48927681163861       15.9279284810491   0.002394020939890177     0.7033965162934666     -11.69744490881633   6.15016227547763e-09     0.1261681179790557   0.000929326993982329      14.14248210939261      335.3136367393341   0.006013912930454328     0.8000000284684353     0.5097595289075868     0.2795096234069115     0.4073473416858317   0.005176918546983082     0.6919088418562246     0.3339577438008222     0.2520441482272306  2.608345019369725e-14 121.7153389342627
2.666256659026087      19.48927681163861       15.9279284810491   0.002394020939890177     0.7033965162934666     -11.69744490881633   6.15016227547763e-09     0.1261681179790557   0.000929326993982329      14.14248210939261      335.3136367393341   0.006013898029293134     0.8000000433695965     0.5097595289075868     0.2795096234069115     0.4073473416858317   0.005176918546983082     0.6919088418562246     0.3339577438008222     0.2520441482272306  2.608345019369725e-14 121.7153416484846
2.666256659026087      19.48927681163861       15.9279284810491   0.002394020939890177     0.7033965162934666     -11.69744490881633   6.15016227547763e-09     0.1261681179790557   0.000929326993982329      14.14248210939261      335.3136367393341   0.006013898029293134     0.8000000284684353      0.509759543808748     0.2795096234069115     0.4073473416858317   0.005176918546983082     0.6919088418562246     0.3339577438008222     0.2520441482272306  2.608345019369725e-14 121.7153411579077
2.666256659026087      19.48927681163861       15.9279284810491   0.002394020939890177     0.7033965162934666     -11.69744490881633   6.15016227547763e-09     0.1261681179790557   0.000929326993982329      14.14248210939261      335.3136367393341   0.006013898029293134     0.8000000284684353     0.5097595289075868     0.2795096383080727     0.4073473416858317   0.005176918546983082     0.6919088418562246     0.3339577438008222     0.2520441482272306  2.608345019369725e-14 121.7153410646513
2.666256659026087      19.48927681163861       15.9279284810491   0.002394020939890177     0.7033965162934666     -11.69744490881633   6.15016227547763e-09     0.1261681179790557   0.000929326993982329      14.14248210939261      335.3136367393341   0.006013898029293134     0.8000000284684353     0.5097595289075868     0.2795096234069115     0.4073473565869929   0.005176918546983082     0.6919088418562246     0.3339577438008222     0.2520441482272306  2.608345019369725e-14 121.7153410984857
2.666256659026087      19.48927681163861       15.9279284810491   0.002394020939890177     0.7033965162934666     -11.69744490881633   6.15016227547763e-09     0.1261681179790557   0.000929326993982329      14.14248210939261      335.3136367393341   0.006013898029293134     0.8000000284684353     0.5097595289075868     0.2795096234069115     0.4073473416858317   0.005176933448144276     0.6919088418562246     0.3339577438008222     0.2520441482272306  2.608345019369725e-14 121.7153411135634
2.666256659026087      19.48927681163861       15.9279284810491   0.002394020939890177     0.7033965162934666     -11.69744490881633   6.15016227547763e-09     0.1261681179790557   0.000929326993982329      14.14248210939261      335.3136367393341   0.006013898029293134     0.8000000284684353     0.5097595289075868     0.2795096234069115     0.4073473416858317   0.005176918546983082     0.6919088567573858     0.3339577438008222     0.2520441482272306  2.608345019369725e-14 121.7153411135975
2.666256659026087      19.48927681163861       15.9279284810491   0.002394020939890177     0.7033965162934666     -11.69744490881633   6.15016227547763e-09     0.1261681179790557   0.000929326993982329      14.14248210939261      335.3136367393341   0.006013898029293134     0.8000000284684353     0.5097595289075868     0.2795096234069115     0.4073473416858317   0.005176918546983082     0.6919088418562246     0.3339577587019834     0.2520441482272306  2.608345019369725e-14 121.7153411135937
2.666256659026087      19.48927681163861       15.9279284810491   0.002394020939890177     0.7033965162934666     -11.69744490881633   6.15016227547763e-09     0.1261681179790557   0.000929326993982329      14.14248210939261      335.3136367393341   0.006013898029293134     0.8000000284684353     0.5097595289075868     0.2795096234069115     0.4073473416858317   0.005176918546983082     0.6919088418562246     0.3339577438008222     0.2520441631283918  2.608345019369725e-14 121.7153411135985
2.666256659026087      19.48927681163861       15.9279284810491   0.002394020939890177     0.7033965162934666     -11.69744490881633   6.15016227547763e-09     0.1261681179790557   0.000929326993982329      14.14248210939261      335.3136367393341   0.006013898029293134     0.8000000284684353     0.5097595289075868     0.2795096234069115     0.4073473416858317   0.005176918546983082     0.6919088418562246     0.3339577438008222     0.2520441482272306  1.490118727729785e-08 121.7154319558141
2.666324185301268      19.48925146681826      15.92787940385497   0.002394281828483461     0.7033987060134824     -11.69742351100784   6.15848607749172e-09     0.1261090067786291  0.0009295796871428787      14.14263368374682      335.3189587266061   0.006014808018349199     0.8000000284820459     0.5097558390410828     0.2795110917808474     0.4073408783853764   0.005176584550217946     0.6919088418562246     0.3339580849270095     0.2520441164551556  2.839969664599648e-14 121.7151869283296
2.666324225032594      19.48925146681826      15.92787940385497   0.002394281828483461     0.7033987060134824     -11.69742351100784   6.15848607749172e-09     0.1261090067786291  0.0009295796871428787      14.14263368374682      335.3189587266061   0.006014808018349199     0.8000000284820459     0.5097558390410828     0.2795110917808474     0.4073408783853764   0.005176584550217946     0.6919088418562246     0.3339580849270095     0.2520441164551556  2.839969664599648e-14 121.7151868895257
2.666324185301268      19.48925175723074      15.92787940385497   0.002394281828483461     0.7033987060134824     -11.69742351100784   6.15848607749172e-09     0.1261090067786291  0.0009295796871428787      14.14263368374682      335.3189587266061   0.006014808018349199     0.8000000284820459     0.5097558390410828     0.2795110917808474     0.4073408783853764   0.005176584550217946     0.6919088418562246     0.3339580849270095     0.2520441164551556  2.839969664599648e-14 121.7151869121441
2.666324185301268      19.48925146681826      15.92787964119887   0.002394281828483461     0.7033987060134824     -11.69742351100784   6.15848607749172e-09     0.1261090067786291  0.0009295796871428787      14.14263368374682      335.3189587266061   0.006014808018349199     0.8000000284820459     0.5097558390410828     0.2795110917808474     0.4073408783853764   0.005176584550217946     0.6919088418562246     0.3339580849270095     0.2520441164551556  2.839969664599648e-14 121.7151869358166
2.666324185301268      19.48925146681826      15.92787940385497   0.002394296729644654     0.7033987060134824     -11.69742351100784   6.15848607749172e-09     0.1261090067786291  0.0009295796871428787      14.14263368374682      335.3189587266061   0.006014808018349199     0.8000000284820459     0.5097558390410828     0.2795110917808474     0.4073408783853764   0.005176584550217946     0.6919088418562246     0.3339580849270095     0.2520441164551556  2.839969664599648e-14 121.7151870892305
2.666324185301268      19.48925146681826      15.92787940385497   0.002394281828483461     0.7033987209146436     -11.69742351100784   6.15848607749172e-09     0.1261090067786291  0.0009295796871428787      14.14263368374682      335.3189587266061   0.006014808018349199     0.8000000284820459     0.5097558390410828     0.2795110917808474     0.4073408783853764   0.005176584550217946     0.6919088418562246     0.3339580849270095     0.2520441164551556  2.839969664599648e-14 121.7151869383242
2.666324185301268      19.48925146681826      15.92787940385497   0.002394281828483461     0.7033987060134824     -11.69742368531303   6.15848607749172e-09     0.1261090067786291  0.0009295796871428787      14.14263368374682      335.3189587266061   0.006014808018349199     0.8000000284820459     0.5097558390410828     0.2795110917808474     0.4073408783853764   0.005176584550217946     0.6919088418562246     0.3339580849270095     0.2520441164551556  2.839969664599648e-14 121.7151869600929
2.666324185301268      19.48925146681826      15.92787940385497   0.002394281828483461     0.7033987060134824     -11.69742351100784  2.105964727133938e-08     0.1261090067786291  0.0009295796871428787      14.14263368374682      335.3189587266061   0.006014808018349199     0.8000000284820459     0.5097558390410828     0.2795110917808474     0.4073408783853764   0.005176584550217946     0.6919088418562246     0.3339580849270095     0.2520441164551556  2.839969664599648e-14 121.7151888634891
2.666324185301268      19.48925146681826      15.92787940385497   0.002394281828483461     0.7033987060134824     -11.69742351100784   6.15848607749172e-09     0.1261090216797902  0.0009295796871428787      14.14263368374682      335.3189587266061   0.006014808018349199     0.8000000284820459     0.5097558390410828     0.2795110917808474     0.4073408783853764   0.005176584550217946     0.6919088418562246     0.3339580849270095     0.2520441164551556  2.839969664599648e-14 121.7151869060023
2.666324185301268      19.48925146681826      15.92787940385497   0.002394281828483461     0.7033987060134824     -11.69742351100784   6.15848607749172e-09     0.1261090067786291  0.0009295945883040725      14.14263368374682      335.3189587266061   0.006014808018349199     0.8000000284820459     0.5097558390410828     0.2795110917808474     0.4073408783853764   0.005176584550217946     0.6919088418562246     0.3339580849270095     0.2520441164551556  2.839969664599648e-14 121.715188018418
2.666324185301268      19.48925146681826      15.92787940385497   0.002394281828483461     0.7033987060134824     -11.69742351100784   6.15848607749172e-09     0.1261090067786291  0.0009295796871428787      14.14263389448849      335.3189587266061   0.006014808018349199     0.8000000284820459     0.5097558390410828     0.2795110917808474     0.4073408783853764   0.005176584550217946     0.6919088418562246     0.3339580849270095     0.2520441164551556  2.839969664599648e-14 121.7151868815502
2.666324185301268      19.48925146681826      15.92787940385497   0.002394281828483461     0.7033987060134824     -11.69742351100784   6.15848607749172e-09     0.1261090067786291  0.0009295796871428787      14.14263368374682       335.318963723248   0.006014808018349199     0.8000000284820459     0.5097558390410828     0.2795110917808474     0.4073408783853764   0.005176584550217946     0.6919088418562246     0.3339580849270095     0.2520441164551556  2.839969664599648e-14 121.7151869181566
2.666324185301268      19.48925146681826      15.92787940385497   0.002394281828483461     0.7033987060134824     -11.69742351100784   6.15848607749172e-09     0.1261090067786291  0.0009295796871428787      14.14263368374682      335.3189587266061   0.006014822919510393     0.8000000284820459     0.5097558390410828     0.2795110917808474     0.4073408783853764   0.005176584550217946     0.6919088418562246     0.3339580849270095     0.2520441164551556  2.839969664599648e-14 121.7151858935673
2.666324185301268      19.48925146681826      15.92787940385497   0.002394281828483461     0.7033987060134824     -11.69742351100784   6.15848607749172e-09     0.1261090067786291  0.0009295796871428787      14.14263368374682      335.3189587266061   0.006014808018349199     0.8000000433832071     0.5097558390410828     0.2795110917808474     0.4073408783853764   0.005176584550217946     0.6919088418562246     0.3339580849270095     0.2520441164551556  2.839969664599648e-14 121.7151874771795
2.666324185301268      19.48925146681826      15.92787940385497   0.002394281828483461     0.7033987060134824     -11.69742351100784   6.15848607749172e-09     0.1261090067786291  0.0009295796871428787      14.14263368374682      335.3189587266061   0.006014808018349199     0.8000000284820459      0.509755853942244     0.2795110917808474     0.4073408783853764   0.005176584550217946     0.6919088418562246     0.3339580849270095     0.2520441164551556  2.839969664599648e-14 121.7151869484649
2.666324185301268      19.48925146681826      15.92787940385497   0.002394281828483461     0.7033987060134824     -11.69742351100784   6.15848607749172e-09     0.1261090067786291  0.0009295796871428787      14.14263368374682      335.3189587266061   0.006014808018349199     0.8000000284820459     0.5097558390410828     0.2795111066820086     0.4073408783853764   0.005176584550217946     0.6919088418562246     0.3339580849270095     0.2520441164551556  2.839969664599648e-14 121.7151868999461
2.666324185301268      19.48925146681826      15.92787940385497   0.002394281828483461     0.7033987060134824     -11.69742351100784   6.15848607749172e-09     0.1261090067786291  0.0009295796871428787      14.14263368374682      335.3189587266061   0.006014808018349199     0.8000000284820459     0.5097558390410828     0.2795110917808474     0.4073408932865376   0.005176584550217946     0.6919088418562246     0.3339580849270095     0.2520441164551556  2.839969664599648e-14 121.7151869287993
2.666324185301268      19.48925146681826      15.92787940385497   0.002394281828483461     0.7033987060134824     -11.69742351100784   6.15848607749172e-09     0.1261090067786291  0.0009295796871428787      14.14263368374682      335.3189587266061   0.006014808018349199     0.8000000284820459     0.5097558390410828     0.2795110917808474     0.4073408783853764   0.005176599451379139     0.6919088418562246     0.3339580849270095     0.2520441164551556  2.839969664599648e-14 121.7151869282544
2.666324185301268      19.48925146681826      15.92787940385497   0.002394281828483461     0.7033987060134824     -11.69742351100784   6.15848607749172e-09     0.1261090067786291  0.0009295796871428787      14.14263368374682      335.3189587266061   0.006014808018349199     0.8000000284820459     0.5097558390410828     0.2795110917808474     0.4073408783853764   0.005176584550217946     0.6919088567573858     0.3339580849270095     0.2520441164551556  2.839969664599648e-14 121.7151869283296
2.666324185301268      19.48925146681826      15.92787940385497   0.002394281828483461     0.7033987060134824     -11.69742351100784   6.15848607749172e-09     0.1261090067786291  0.0009295796871428787      14.14263368374682      335.3189587266061   0.006014808018349199     0.8000000284820459     0.5097558390410828     0.2795110917808474     0.4073408783853764   0.005176584550217946     0.6919088418562246     0.3339580998281707     0.2520441164551556  2.839969664599648e-14 121.7151869283306
2.666324185301268      19.48925146681826      15.92787940385497   0.002394281828483461     0.7033987060134824     -11.69742351100784   6.15848607749172e-09     0.1261090067786291  0.0009295796871428787      14.14263368374682      335.3189587266061   0.006014808018349199     0.8000000284820459     0.5097558390410828     0.2795110917808474     0.4073408783853764   0.005176584550217946     0.6919088418562246     0.3339580849270095     0.2520441313563168  2.839969664599648e-14 121.7151869283123
2.666324185301268      19.48925146681826      15.92787940385497   0.002394281828483461     0.7033987060134824     -11.69742351100784   6.15848607749172e-09     0.1261090067786291  0.0009295796871428787      14.14263368374682      335.3189587266061   0.006014808018349199     0.8000000284820459     0.5097558390410828     0.2795110917808474     0.4073408783853764   0.005176584550217946     0.6919088418562246     0.3339580849270095     0.2520441164551556   1.49011895935443e-08 121.7152777822306
2.666323135615424       19.4892190111351       15.9278066591996   0.002394265499896919      0.703398958494703     -11.69738807818495  6.157298813022215e-09     0.1261094477559551  0.0009295594144729318      14.14265414156254      335.3189729743627   0.006015830889176402     0.8000000284768573     0.5097564506644673     0.2795109598302499     0.4073408148368307    0.00517701795468472     0.6919088418562246     0.3339580330190314     0.2520456711375794  2.834647504727508e-14 121.7151504315807
2.666323175346735       19.4892190111351       15.9278066591996   0.002394265499896919      0.703398958494703     -11.69738807818495  6.157298813022215e-09     0.1261094477559551  0.0009295594144729318      14.14265414156254      335.3189729743627   0.006015830889176402     0.8000000284768573     0.5097564506644673     0.2795109598302499     0.4073408148368307    0.00517701795468472     0.6919088418562246     0.3339580330190314     0.2520456711375794  2.834647504727508e-14 121.7151504526408
2.666323135615424       19.4892193015471       15.9278066591996   0.002394265499896919      0.703398958494703     -11.69738807818495  6.157298813022215e-09     0.1261094477559551  0.0009295594144729318      14.14265414156254      335.3189729743627   0.006015830889176402     0.8000000284768573     0.5097564506644673     0.2795109598302499     0.4073408148368307    0.00517701795468472     0.6919088418562246     0.3339580330190314     0.2520456711375794  2.834647504727508e-14 121.7151504137542
2.666323135615424       19.4892190111351      15.92780689654242   0.002394265499896919      0.703398958494703     -11.69738807818495  6.157298813022215e-09     0.1261094477559551  0.0009295594144729318      14.14265414156254      335.3189729743627   0.006015830889176402     0.8000000284768573     0.5097564506644673     0.2795109598302499     0.4073408148368307    0.00517701795468472     0.6919088418562246     0.3339580330190314     0.2520456711375794  2.834647504727508e-14 121.7151504197515
2.666323135615424       19.4892190111351       15.9278066591996   0.002394280401058112      0.703398958494703     -11.69738807818495  6.157298813022215e-09     0.1261094477559551  0.0009295594144729318      14.14265414156254      335.3189729743627   0.006015830889176402     0.8000000284768573     0.5097564506644673     0.2795109598302499     0.4073408148368307    0.00517701795468472     0.6919088418562246     0.3339580330190314     0.2520456711375794  2.834647504727508e-14 121.7151505438984
2.666323135615424       19.4892190111351       15.9278066591996   0.002394265499896919     0.7033989733958642     -11.69738807818495  6.157298813022215e-09     0.1261094477559551  0.0009295594144729318      14.14265414156254      335.3189729743627   0.006015830889176402     0.8000000284768573     0.5097564506644673     0.2795109598302499     0.4073408148368307    0.00517701795468472     0.6919088418562246     0.3339580330190314     0.2520456711375794  2.834647504727508e-14 121.7151504429463
2.666323135615424       19.4892190111351       15.9278066591996   0.002394265499896919      0.703398958494703     -11.69738825248961  6.157298813022215e-09     0.1261094477559551  0.0009295594144729318      14.14265414156254      335.3189729743627   0.006015830889176402     0.8000000284768573     0.5097564506644673     0.2795109598302499     0.4073408148368307    0.00517701795468472     0.6919088418562246     0.3339580330190314     0.2520456711375794  2.834647504727508e-14 121.7151504348617
2.666323135615424       19.4892190111351       15.9278066591996   0.002394265499896919      0.703398958494703     -11.69738807818495  2.105846000686987e-08     0.1261094477559551  0.0009295594144729318      14.14265414156254      335.3189729743627   0.006015830889176402     0.8000000284768573     0.5097564506644673     0.2795109598302499     0.4073408148368307    0.00517701795468472     0.6919088418562246     0.3339580330190314     0.2520456711375794  2.834647504727508e-14 121.7151524175763
2.666323135615424       19.4892190111351       15.9278066591996   0.002394265499896919      0.703398958494703     -11.69738807818495  6.157298813022215e-09     0.1261094626571163  0.0009295594144729318      14.14265414156254      335.3189729743627   0.006015830889176402     0.8000000284768573     0.5097564506644673     0.2795109598302499     0.4073408148368307    0.00517701795468472     0.6919088418562246     0.3339580330190314     0.2520456711375794  2.834647504727508e-14 121.715150414652
2.666323135615424       19.4892190111351       15.9278066591996   0.002394265499896919      0.703398958494703     -11.69738807818495  6.157298813022215e-09     0.1261094477559551  0.0009295743156341257      14.14265414156254      335.3189729743627   0.006015830889176402     0.8000000284768573     0.5097564506644673     0.2795109598302499     0.4073408148368307    0.00517701795468472     0.6919088418562246     0.3339580330190314     0.2520456711375794  2.834647504727508e-14 121.7151515239714
2.666323135615424       19.4892190111351       15.9278066591996   0.002394265499896919      0.703398958494703     -11.69738807818495  6.157298813022215e-09     0.1261094477559551  0.0009295594144729318      14.14265435230451      335.3189729743627   0.006015830889176402     0.8000000284768573     0.5097564506644673     0.2795109598302499     0.4073408148368307    0.00517701795468472     0.6919088418562246     0.3339580330190314     0.2520456711375794  2.834647504727508e-14 121.7151505213756
2.666323135615424       19.4892190111351       15.9278066591996   0.002394265499896919      0.703398958494703     -11.69738807818495  6.157298813022215e-09     0.1261094477559551  0.0009295594144729318      14.14265414156254      335.3189779710048   0.006015830889176402     0.8000000284768573     0.5097564506644673     0.2795109598302499     0.4073408148368307    0.00517701795468472     0.6919088418562246     0.3339580330190314     0.2520456711375794  2.834647504727508e-14 121.7151505330927
2.666323135615424       19.4892190111351       15.9278066591996   0.002394265499896919      0.703398958494703     -11.69738807818495  6.157298813022215e-09     0.1261094477559551  0.0009295594144729318      14.14265414156254      335.3189729743627   0.006015845790337596     0.8000000284768573     0.5097564506644673     0.2795109598302499     0.4073408148368307    0.00517701795468472     0.6919088418562246     0.3339580330190314     0.2520456711375794  2.834647504727508e-14 121.715150449035
2.666323135615424       19.4892190111351       15.9278066591996   0.002394265499896919      0.703398958494703     -11.69738807818495  6.157298813022215e-09     0.1261094477559551  0.0009295594144729318      14.14265414156254      335.3189729743627   0.006015830889176402     0.8000000433780184     0.5097564506644673     0.2795109598302499     0.4073408148368307    0.00517701795468472     0.6919088418562246     0.3339580330190314     0.2520456711375794  2.834647504727508e-14 121.715150957693
2.666323135615424       19.4892190111351       15.9278066591996   0.002394265499896919      0.703398958494703     -11.69738807818495  6.157298813022215e-09     0.1261094477559551  0.0009295594144729318      14.14265414156254      335.3189729743627   0.006015830889176402     0.8000000284768573     0.5097564655656285     0.2795109598302499     0.4073408148368307    0.00517701795468472     0.6919088418562246     0.3339580330190314     0.2520456711375794  2.834647504727508e-14 121.7151504370629
2.666323135615424       19.4892190111351       15.9278066591996   0.002394265499896919      0.703398958494703     -11.69738807818495  6.157298813022215e-09     0.1261094477559551  0.0009295594144729318      14.14265414156254      335.3189729743627   0.006015830889176402     0.8000000284768573     0.5097564506644673     0.2795109747314111     0.4073408148368307    0.00517701795468472     0.6919088418562246     0.3339580330190314     0.2520456711375794  2.834647504727508e-14 121.7151504393648
2.666323135615424       19.4892190111351       15.9278066591996   0.002394265499896919      0.703398958494703     -11.69738807818495  6.157298813022215e-09     0.1261094477559551  0.0009295594144729318      14.14265414156254      335.3189729743627   0.006015830889176402     0.8000000284768573     0.5097564506644673     0.2795109598302499     0.4073408297379919    0.00517701795468472     0.6919088418562246     0.3339580330190314     0.2520456711375794  2.834647504727508e-14 121.7151504265103
2.666323135615424       19.4892190111351       15.9278066591996   0.002394265499896919      0.703398958494703     -11.69738807818495  6.157298813022215e-09     0.1261094477559551  0.0009295594144729318      14.14265414156254      335.3189729743627   0.006015830889176402     0.8000000284768573     0.5097564506644673     0.2795109598302499     0.4073408148368307   0.005177032855845914     0.6919088418562246     0.3339580330190314     0.2520456711375794  2.834647504727508e-14 121.715150431568
2.666323135615424       19.4892190111351       15.9278066591996   0.002394265499896919      0.703398958494703     -11.69738807818495  6.157298813022215e-09     0.1261094477559551  0.0009295594144729318      14.14265414156254      335.3189729743627   0.006015830889176402     0.8000000284768573     0.5097564506644673     0.2795109598302499     0.4073408148368307    0.00517701795468472     0.6919088567573858     0.3339580330190314     0.2520456711375794  2.834647504727508e-14 121.7151504315807
2.666323135615424       19.4892190111351       15.9278066591996   0.002394265499896919      0.703398958494703     -11.69738807818495  6.157298813022215e-09     0.1261094477559551  0.0009295594144729318      14.14265414156254      335.3189729743627   0.006015830889176402     0.8000000284768573     0.5097564506644673     0.2795109598302499     0.4073408148368307    0.00517701795468472     0.6919088418562246     0.3339580479201926     0.2520456711375794  2.834647504727508e-14 121.71515043158
2.666323135615424       19.4892190111351       15.9278066591996   0.002394265499896919      0.703398958494703     -11.69738807818495  6.157298813022215e-09     0.1261094477559551  0.0009295594144729318      14.14265414156254      335.3189729743627   0.006015830889176402     0.8000000284768573     0.5097564506644673     0.2795109598302499     0.4073408148368307    0.00517701795468472     0.6919088418562246     0.3339580330190314     0.2520456860387406  2.834647504727508e-14 121.7151504315739
2.666323135615424       19.4892190111351       15.9278066591996   0.002394265499896919      0.703398958494703     -11.69738807818495  6.157298813022215e-09     0.1261094477559551  0.0009295594144729318      14.14265414156254      335.3189729743627   0.006015830889176402     0.8000000284768573     0.5097564506644673     0.2795109598302499     0.4073408148368307    0.00517701795468472     0.6919088418562246     0.3339580330190314     0.2520456711375794   1.49011895403227e-08 121.7152412851703
