# Supplementary material for: Model-Based Quantification of the Systemic Interplay between Glucose and Fatty Acids in the Postprandial State
Source: PLoS One. 2015 Sep 10;10(9):e0135665. doi: 10.1371/journal.pone.0135665 (PMC4565650; doi:10.1371/journal.pone.0135665)
Supplement: S3 File — Zip file containing all Matlab m-files to generate figures. The zip-file includes a README file, containing an overview of the simulation files and basic instructions. (ZIP) [file pone.0135665.s004.zip › GlcNEFA/OPT parameters/OPT_solver1_seed100000000_n100_r25/parameters_it70.txt]

2.364227924697509      18.37424131493414      20.66810546416387   0.002497386075250315     0.6729452839455844     -12.95383102818571  3.807140515475264e-05     0.1422819715884642   0.000319616436579864      20.60751278760085      386.8815923239579   0.004513967080628891     0.8187458351302771     0.3982641999504357     0.3454476296977835     0.2616958363926752   0.003038320133743621     0.4690883258653743     0.1454882322819838     0.1447833706178842  2.487927676209049e-14 199.8938237581902
2.364227959927251      18.37424131493414      20.66810546416387   0.002497386075250315     0.6729452839455844     -12.95383102818571  3.807140515475264e-05     0.1422819715884642   0.000319616436579864      20.60751278760085      386.8815923239579   0.004513967080628891     0.8187458351302771     0.3982641999504357     0.3454476296977835     0.2616958363926752   0.003038320133743621     0.4690883258653743     0.1454882322819838     0.1447833706178842  2.487927676209049e-14 199.8938214978355
2.364227924697509      18.37424158873167      20.66810546416387   0.002497386075250315     0.6729452839455844     -12.95383102818571  3.807140515475264e-05     0.1422819715884642   0.000319616436579864      20.60751278760085      386.8815923239579   0.004513967080628891     0.8187458351302771     0.3982641999504357     0.3454476296977835     0.2616958363926752   0.003038320133743621     0.4690883258653743     0.1454882322819838     0.1447833706178842  2.487927676209049e-14 199.8938241837963
2.364227924697509      18.37424131493414      20.66810577214264   0.002497386075250315     0.6729452839455844     -12.95383102818571  3.807140515475264e-05     0.1422819715884642   0.000319616436579864      20.60751278760085      386.8815923239579   0.004513967080628891     0.8187458351302771     0.3982641999504357     0.3454476296977835     0.2616958363926752   0.003038320133743621     0.4690883258653743     0.1454882322819838     0.1447833706178842  2.487927676209049e-14 199.8938240248453
2.364227924697509      18.37424131493414      20.66810546416387   0.002497400976411508     0.6729452839455844     -12.95383102818571  3.807140515475264e-05     0.1422819715884642   0.000319616436579864      20.60751278760085      386.8815923239579   0.004513967080628891     0.8187458351302771     0.3982641999504357     0.3454476296977835     0.2616958363926752   0.003038320133743621     0.4690883258653743     0.1454882322819838     0.1447833706178842  2.487927676209049e-14 199.8938023472743
2.364227924697509      18.37424131493414      20.66810546416387   0.002497386075250315     0.6729452988467456     -12.95383102818571  3.807140515475264e-05     0.1422819715884642   0.000319616436579864      20.60751278760085      386.8815923239579   0.004513967080628891     0.8187458351302771     0.3982641999504357     0.3454476296977835     0.2616958363926752   0.003038320133743621     0.4690883258653743     0.1454882322819838     0.1447833706178842  2.487927676209049e-14 199.8938231255716
2.364227924697509      18.37424131493414      20.66810546416387   0.002497386075250315     0.6729452839455844     -12.95383122121284  3.807140515475264e-05     0.1422819715884642   0.000319616436579864      20.60751278760085      386.8815923239579   0.004513967080628891     0.8187458351302771     0.3982641999504357     0.3454476296977835     0.2616958363926752   0.003038320133743621     0.4690883258653743     0.1454882322819838     0.1447833706178842  2.487927676209049e-14 199.8938231133958
2.364227924697509      18.37424131493414      20.66810546416387   0.002497386075250315     0.6729452839455844     -12.95383102818571  3.808630631594649e-05     0.1422819715884642   0.000319616436579864      20.60751278760085      386.8815923239579   0.004513967080628891     0.8187458351302771     0.3982641999504357     0.3454476296977835     0.2616958363926752   0.003038320133743621     0.4690883258653743     0.1454882322819838     0.1447833706178842  2.487927676209049e-14 199.8940366740848
2.364227924697509      18.37424131493414      20.66810546416387   0.002497386075250315     0.6729452839455844     -12.95383102818571  3.807140515475264e-05     0.1422819864896254   0.000319616436579864      20.60751278760085      386.8815923239579   0.004513967080628891     0.8187458351302771     0.3982641999504357     0.3454476296977835     0.2616958363926752   0.003038320133743621     0.4690883258653743     0.1454882322819838     0.1447833706178842  2.487927676209049e-14 199.8938244698144
2.364227924697509      18.37424131493414      20.66810546416387   0.002497386075250315     0.6729452839455844     -12.95383102818571  3.807140515475264e-05     0.1422819715884642  0.0003196313377410578      20.60751278760085      386.8815923239579   0.004513967080628891     0.8187458351302771     0.3982641999504357     0.3454476296977835     0.2616958363926752   0.003038320133743621     0.4690883258653743     0.1454882322819838     0.1447833706178842  2.487927676209049e-14 199.8937845332686
2.364227924697509      18.37424131493414      20.66810546416387   0.002497386075250315     0.6729452839455844     -12.95383102818571  3.807140515475264e-05     0.1422819715884642   0.000319616436579864      20.60751309467672      386.8815923239579   0.004513967080628891     0.8187458351302771     0.3982641999504357     0.3454476296977835     0.2616958363926752   0.003038320133743621     0.4690883258653743     0.1454882322819838     0.1447833706178842  2.487927676209049e-14 199.8938219885226
2.364227924697509      18.37424131493414      20.66810546416387   0.002497386075250315     0.6729452839455844     -12.95383102818571  3.807140515475264e-05     0.1422819715884642   0.000319616436579864      20.60751278760085      386.8815980889428   0.004513967080628891     0.8187458351302771     0.3982641999504357     0.3454476296977835     0.2616958363926752   0.003038320133743621     0.4690883258653743     0.1454882322819838     0.1447833706178842  2.487927676209049e-14 199.8938249897842
2.364227924697509      18.37424131493414      20.66810546416387   0.002497386075250315     0.6729452839455844     -12.95383102818571  3.807140515475264e-05     0.1422819715884642   0.000319616436579864      20.60751278760085      386.8815923239579   0.004513981981790084     0.8187458351302771     0.3982641999504357     0.3454476296977835     0.2616958363926752   0.003038320133743621     0.4690883258653743     0.1454882322819838     0.1447833706178842  2.487927676209049e-14 199.8939811409194
2.364227924697509      18.37424131493414      20.66810546416387   0.002497386075250315     0.6729452839455844     -12.95383102818571  3.807140515475264e-05     0.1422819715884642   0.000319616436579864      20.60751278760085      386.8815923239579   0.004513967080628891     0.8187458500314383     0.3982641999504357     0.3454476296977835     0.2616958363926752   0.003038320133743621     0.4690883258653743     0.1454882322819838     0.1447833706178842  2.487927676209049e-14 199.8938295780868
2.364227924697509      18.37424131493414      20.66810546416387   0.002497386075250315     0.6729452839455844     -12.95383102818571  3.807140515475264e-05     0.1422819715884642   0.000319616436579864      20.60751278760085      386.8815923239579   0.004513967080628891     0.8187458351302771     0.3982642148515969     0.3454476296977835     0.2616958363926752   0.003038320133743621     0.4690883258653743     0.1454882322819838     0.1447833706178842  2.487927676209049e-14 199.893816842777
2.364227924697509      18.37424131493414      20.66810546416387   0.002497386075250315     0.6729452839455844     -12.95383102818571  3.807140515475264e-05     0.1422819715884642   0.000319616436579864      20.60751278760085      386.8815923239579   0.004513967080628891     0.8187458351302771     0.3982641999504357     0.3454476445989447     0.2616958363926752   0.003038320133743621     0.4690883258653743     0.1454882322819838     0.1447833706178842  2.487927676209049e-14 199.8938362200553
2.364227924697509      18.37424131493414      20.66810546416387   0.002497386075250315     0.6729452839455844     -12.95383102818571  3.807140515475264e-05     0.1422819715884642   0.000319616436579864      20.60751278760085      386.8815923239579   0.004513967080628891     0.8187458351302771     0.3982641999504357     0.3454476296977835     0.2616958512938364   0.003038320133743621     0.4690883258653743     0.1454882322819838     0.1447833706178842  2.487927676209049e-14 199.8938242765979
2.364227924697509      18.37424131493414      20.66810546416387   0.002497386075250315     0.6729452839455844     -12.95383102818571  3.807140515475264e-05     0.1422819715884642   0.000319616436579864      20.60751278760085      386.8815923239579   0.004513967080628891     0.8187458351302771     0.3982641999504357     0.3454476296977835     0.2616958363926752   0.003038335034904815     0.4690883258653743     0.1454882322819838     0.1447833706178842  2.487927676209049e-14 199.8938237581998
2.364227924697509      18.37424131493414      20.66810546416387   0.002497386075250315     0.6729452839455844     -12.95383102818571  3.807140515475264e-05     0.1422819715884642   0.000319616436579864      20.60751278760085      386.8815923239579   0.004513967080628891     0.8187458351302771     0.3982641999504357     0.3454476296977835     0.2616958363926752   0.003038320133743621     0.4690883407665355     0.1454882322819838     0.1447833706178842  2.487927676209049e-14 199.8938237581902
2.364227924697509      18.37424131493414      20.66810546416387   0.002497386075250315     0.6729452839455844     -12.95383102818571  3.807140515475264e-05     0.1422819715884642   0.000319616436579864      20.60751278760085      386.8815923239579   0.004513967080628891     0.8187458351302771     0.3982641999504357     0.3454476296977835     0.2616958363926752   0.003038320133743621     0.4690883258653743      0.145488247183145     0.1447833706178842  2.487927676209049e-14 199.8938237581843
2.364227924697509      18.37424131493414      20.66810546416387   0.002497386075250315     0.6729452839455844     -12.95383102818571  3.807140515475264e-05     0.1422819715884642   0.000319616436579864      20.60751278760085      386.8815923239579   0.004513967080628891     0.8187458351302771     0.3982641999504357     0.3454476296977835     0.2616958363926752   0.003038320133743621     0.4690883258653743     0.1454882322819838     0.1447833855190454  2.487927676209049e-14 199.8938237581836
2.364227924697509      18.37424131493414      20.66810546416387   0.002497386075250315     0.6729452839455844     -12.95383102818571  3.807140515475264e-05     0.1422819715884642   0.000319616436579864      20.60751278760085      386.8815923239579   0.004513967080628891     0.8187458351302771     0.3982641999504357     0.3454476296977835     0.2616958363926752   0.003038320133743621     0.4690883258653743     0.1454882322819838     0.1447833706178842  1.490118607312442e-08 199.8938819946959
2.542570936885939      18.02857896575893        18.585918219828   0.003076878797272178     0.9238459030244547     -11.68160698089191  1.812549530670225e-05     0.1350507934214459  0.0005551441064242875      20.58639703013441       391.800211078719   0.004928586416491371     0.8054682378980743     0.4045619040778232     0.3253556806214267      0.248985241032878   0.003022435254745902     0.4690883258653743     0.1500840077437916     0.1490153657172285  2.220446049250313e-14 175.8981295355835
2.542570974773198      18.02857896575893        18.585918219828   0.003076878797272178     0.9238459030244547     -11.68160698089191  1.812549530670225e-05     0.1350507934214459  0.0005551441064242875      20.58639703013441       391.800211078719   0.004928586416491371     0.8054682378980743     0.4045619040778232     0.3253556806214267      0.248985241032878   0.003022435254745902     0.4690883258653743     0.1500840077437916     0.1490153657172285  2.220446049250313e-14 175.8981291861381
2.542570936885939      18.02857923440569        18.585918219828   0.003076878797272178     0.9238459030244547     -11.68160698089191  1.812549530670225e-05     0.1350507934214459  0.0005551441064242875      20.58639703013441       391.800211078719   0.004928586416491371     0.8054682378980743     0.4045619040778232     0.3253556806214267      0.248985241032878   0.003022435254745902     0.4690883258653743     0.1500840077437916     0.1490153657172285  2.220446049250313e-14 175.8981301484274
2.542570936885939      18.02857896575893      18.58591849677976   0.003076878797272178     0.9238459030244547     -11.68160698089191  1.812549530670225e-05     0.1350507934214459  0.0005551441064242875      20.58639703013441       391.800211078719   0.004928586416491371     0.8054682378980743     0.4045619040778232     0.3253556806214267      0.248985241032878   0.003022435254745902     0.4690883258653743     0.1500840077437916     0.1490153657172285  2.220446049250313e-14 175.8981300454007
2.542570936885939      18.02857896575893        18.585918219828   0.003076893698433372     0.9238459030244547     -11.68160698089191  1.812549530670225e-05     0.1350507934214459  0.0005551441064242875      20.58639703013441       391.800211078719   0.004928586416491371     0.8054682378980743     0.4045619040778232     0.3253556806214267      0.248985241032878   0.003022435254745902     0.4690883258653743     0.1500840077437916     0.1490153657172285  2.220446049250313e-14 175.8980758054752
2.542570936885939      18.02857896575893        18.585918219828   0.003076878797272178     0.9238459179256159     -11.68160698089191  1.812549530670225e-05     0.1350507934214459  0.0005551441064242875      20.58639703013441       391.800211078719   0.004928586416491371     0.8054682378980743     0.4045619040778232     0.3253556806214267      0.248985241032878   0.003022435254745902     0.4690883258653743     0.1500840077437916     0.1490153657172285  2.220446049250313e-14 175.8981295865071
2.542570936885939      18.02857896575893        18.585918219828   0.003076878797272178     0.9238459030244547     -11.68160715496142  1.812549530670225e-05     0.1350507934214459  0.0005551441064242875      20.58639703013441       391.800211078719   0.004928586416491371     0.8054682378980743     0.4045619040778232     0.3253556806214267      0.248985241032878   0.003022435254745902     0.4690883258653743     0.1500840077437916     0.1490153657172285  2.220446049250313e-14 175.8981280250997
2.542570936885939      18.02857896575893        18.585918219828   0.003076878797272178     0.9238459030244547     -11.68160698089191   1.81403964678961e-05     0.1350507934214459  0.0005551441064242875      20.58639703013441       391.800211078719   0.004928586416491371     0.8054682378980743     0.4045619040778232     0.3253556806214267      0.248985241032878   0.003022435254745902     0.4690883258653743     0.1500840077437916     0.1490153657172285  2.220446049250313e-14 175.8982412552336
2.542570936885939      18.02857896575893        18.585918219828   0.003076878797272178     0.9238459030244547     -11.68160698089191  1.812549530670225e-05     0.1350508083226071  0.0005551441064242875      20.58639703013441       391.800211078719   0.004928586416491371     0.8054682378980743     0.4045619040778232     0.3253556806214267      0.248985241032878   0.003022435254745902     0.4690883258653743     0.1500840077437916     0.1490153657172285  2.220446049250313e-14 175.8981281911417
2.542570936885939      18.02857896575893        18.585918219828   0.003076878797272178     0.9238459030244547     -11.68160698089191  1.812549530670225e-05     0.1350507934214459  0.0005551590075854813      20.58639703013441       391.800211078719   0.004928586416491371     0.8054682378980743     0.4045619040778232     0.3253556806214267      0.248985241032878   0.003022435254745902     0.4690883258653743     0.1500840077437916     0.1490153657172285  2.220446049250313e-14 175.898125276688
2.542570936885939      18.02857896575893        18.585918219828   0.003076878797272178     0.9238459030244547     -11.68160698089191  1.812549530670225e-05     0.1350507934214459  0.0005551441064242875      20.58639733689563       391.800211078719   0.004928586416491371     0.8054682378980743     0.4045619040778232     0.3253556806214267      0.248985241032878   0.003022435254745902     0.4690883258653743     0.1500840077437916     0.1490153657172285  2.220446049250313e-14 175.8981292165573
2.542570936885939      18.02857896575893        18.585918219828   0.003076878797272178     0.9238459030244547     -11.68160698089191  1.812549530670225e-05     0.1350507934214459  0.0005551441064242875      20.58639703013441      391.8002169169972   0.004928586416491371     0.8054682378980743     0.4045619040778232     0.3253556806214267      0.248985241032878   0.003022435254745902     0.4690883258653743     0.1500840077437916     0.1490153657172285  2.220446049250313e-14 175.8981292346981
2.542570936885939      18.02857896575893        18.585918219828   0.003076878797272178     0.9238459030244547     -11.68160698089191  1.812549530670225e-05     0.1350507934214459  0.0005551441064242875      20.58639703013441       391.800211078719   0.004928601317652565     0.8054682378980743     0.4045619040778232     0.3253556806214267      0.248985241032878   0.003022435254745902     0.4690883258653743     0.1500840077437916     0.1490153657172285  2.220446049250313e-14 175.8982101983053
2.542570936885939      18.02857896575893        18.585918219828   0.003076878797272178     0.9238459030244547     -11.68160698089191  1.812549530670225e-05     0.1350507934214459  0.0005551441064242875      20.58639703013441       391.800211078719   0.004928586416491371     0.8054682527992355     0.4045619040778232     0.3253556806214267      0.248985241032878   0.003022435254745902     0.4690883258653743     0.1500840077437916     0.1490153657172285  2.220446049250313e-14 175.8981334727682
2.542570936885939      18.02857896575893        18.585918219828   0.003076878797272178     0.9238459030244547     -11.68160698089191  1.812549530670225e-05     0.1350507934214459  0.0005551441064242875      20.58639703013441       391.800211078719   0.004928586416491371     0.8054682378980743     0.4045619189789844     0.3253556806214267      0.248985241032878   0.003022435254745902     0.4690883258653743     0.1500840077437916     0.1490153657172285  2.220446049250313e-14 175.8981252020954
2.542570936885939      18.02857896575893        18.585918219828   0.003076878797272178     0.9238459030244547     -11.68160698089191  1.812549530670225e-05     0.1350507934214459  0.0005551441064242875      20.58639703013441       391.800211078719   0.004928586416491371     0.8054682378980743     0.4045619040778232     0.3253556955225879      0.248985241032878   0.003022435254745902     0.4690883258653743     0.1500840077437916     0.1490153657172285  2.220446049250313e-14 175.8981354102469
2.542570936885939      18.02857896575893        18.585918219828   0.003076878797272178     0.9238459030244547     -11.68160698089191  1.812549530670225e-05     0.1350507934214459  0.0005551441064242875      20.58639703013441       391.800211078719   0.004928586416491371     0.8054682378980743     0.4045619040778232     0.3253556806214267     0.2489852559340392   0.003022435254745902     0.4690883258653743     0.1500840077437916     0.1490153657172285  2.220446049250313e-14 175.8981295612561
2.542570936885939      18.02857896575893        18.585918219828   0.003076878797272178     0.9238459030244547     -11.68160698089191  1.812549530670225e-05     0.1350507934214459  0.0005551441064242875      20.58639703013441       391.800211078719   0.004928586416491371     0.8054682378980743     0.4045619040778232     0.3253556806214267      0.248985241032878   0.003022450155907096     0.4690883258653743     0.1500840077437916     0.1490153657172285  2.220446049250313e-14 175.8981295331668
2.542570936885939      18.02857896575893        18.585918219828   0.003076878797272178     0.9238459030244547     -11.68160698089191  1.812549530670225e-05     0.1350507934214459  0.0005551441064242875      20.58639703013441       391.800211078719   0.004928586416491371     0.8054682378980743     0.4045619040778232     0.3253556806214267      0.248985241032878   0.003022435254745902     0.4690883407665355     0.1500840077437916     0.1490153657172285  2.220446049250313e-14 175.8981295355835
2.542570936885939      18.02857896575893        18.585918219828   0.003076878797272178     0.9238459030244547     -11.68160698089191  1.812549530670225e-05     0.1350507934214459  0.0005551441064242875      20.58639703013441       391.800211078719   0.004928586416491371     0.8054682378980743     0.4045619040778232     0.3253556806214267      0.248985241032878   0.003022435254745902     0.4690883258653743     0.1500840226449528     0.1490153657172285  2.220446049250313e-14 175.898129535585
2.542570936885939      18.02857896575893        18.585918219828   0.003076878797272178     0.9238459030244547     -11.68160698089191  1.812549530670225e-05     0.1350507934214459  0.0005551441064242875      20.58639703013441       391.800211078719   0.004928586416491371     0.8054682378980743     0.4045619040778232     0.3253556806214267      0.248985241032878   0.003022435254745902     0.4690883258653743     0.1500840077437916     0.1490153806183897  2.220446049250313e-14 175.8981295355918
2.542570936885939      18.02857896575893        18.585918219828   0.003076878797272178     0.9238459030244547     -11.68160698089191  1.812549530670225e-05     0.1350507934214459  0.0005551441064242875      20.58639703013441       391.800211078719   0.004928586416491371     0.8054682378980743     0.4045619040778232     0.3253556806214267      0.248985241032878   0.003022435254745902     0.4690883258653743     0.1500840077437916     0.1490153657172285  1.490118339830815e-08 175.8981884134965
2.726127113617096      19.73494080431709      20.79268867522199   0.002891598339314497     0.8757374268036376      -13.3211089060371  5.902237818394059e-06     0.1345343964172687  0.0005801345492142749      17.69777925236952      392.6632585154177   0.005822373707935502     0.8009437195736522     0.4157974751231984     0.3010879483538147     0.2784104680197568    0.05046960883855851     0.4690883258653743     0.1496568889008546     0.1474069004904108  2.220446049250313e-14 170.1379526799793
2.726127154239555      19.73494080431709      20.79268867522199   0.002891598339314497     0.8757374268036376      -13.3211089060371  5.902237818394059e-06     0.1345343964172687  0.0005801345492142749      17.69777925236952      392.6632585154177   0.005822373707935502     0.8009437195736522     0.4157974751231984     0.3010879483538147     0.2784104680197568    0.05046960883855851     0.4690883258653743     0.1496568889008546     0.1474069004904108  2.220446049250313e-14 170.137952530416
2.726127113617096      19.73494109839063      20.79268867522199   0.002891598339314497     0.8757374268036376      -13.3211089060371  5.902237818394059e-06     0.1345343964172687  0.0005801345492142749      17.69777925236952      392.6632585154177   0.005822373707935502     0.8009437195736522     0.4157974751231984     0.3010879483538147     0.2784104680197568    0.05046960883855851     0.4690883258653743     0.1496568889008546     0.1474069004904108  2.220446049250313e-14 170.1379537884334
2.726127113617096      19.73494080431709      20.79268898505719   0.002891598339314497     0.8757374268036376      -13.3211089060371  5.902237818394059e-06     0.1345343964172687  0.0005801345492142749      17.69777925236952      392.6632585154177   0.005822373707935502     0.8009437195736522     0.4157974751231984     0.3010879483538147     0.2784104680197568    0.05046960883855851     0.4690883258653743     0.1496568889008546     0.1474069004904108  2.220446049250313e-14 170.1379531577061
2.726127113617096      19.73494080431709      20.79268867522199   0.002891613240475691     0.8757374268036376      -13.3211089060371  5.902237818394059e-06     0.1345343964172687  0.0005801345492142749      17.69777925236952      392.6632585154177   0.005822373707935502     0.8009437195736522     0.4157974751231984     0.3010879483538147     0.2784104680197568    0.05046960883855851     0.4690883258653743     0.1496568889008546     0.1474069004904108  2.220446049250313e-14 170.1379185392363
2.726127113617096      19.73494080431709      20.79268867522199   0.002891598339314497     0.8757374417047988      -13.3211089060371  5.902237818394059e-06     0.1345343964172687  0.0005801345492142749      17.69777925236952      392.6632585154177   0.005822373707935502     0.8009437195736522     0.4157974751231984     0.3010879483538147     0.2784104680197568    0.05046960883855851     0.4690883258653743     0.1496568889008546     0.1474069004904108  2.220446049250313e-14 170.1379524924063
2.726127113617096      19.73494080431709      20.79268867522199   0.002891598339314497     0.8757374268036376     -13.32110910453709  5.902237818394059e-06     0.1345343964172687  0.0005801345492142749      17.69777925236952      392.6632585154177   0.005822373707935502     0.8009437195736522     0.4157974751231984     0.3010879483538147     0.2784104680197568    0.05046960883855851     0.4690883258653743     0.1496568889008546     0.1474069004904108  2.220446049250313e-14 170.1379518095161
2.726127113617096      19.73494080431709      20.79268867522199   0.002891598339314497     0.8757374268036376      -13.3211089060371  5.917138979587907e-06     0.1345343964172687  0.0005801345492142749      17.69777925236952      392.6632585154177   0.005822373707935502     0.8009437195736522     0.4157974751231984     0.3010879483538147     0.2784104680197568    0.05046960883855851     0.4690883258653743     0.1496568889008546     0.1474069004904108  2.220446049250313e-14 170.1380428626454
2.726127113617096      19.73494080431709      20.79268867522199   0.002891598339314497     0.8757374268036376      -13.3211089060371  5.902237818394059e-06     0.1345344113184299  0.0005801345492142749      17.69777925236952      392.6632585154177   0.005822373707935502     0.8009437195736522     0.4157974751231984     0.3010879483538147     0.2784104680197568    0.05046960883855851     0.4690883258653743     0.1496568889008546     0.1474069004904108  2.220446049250313e-14 170.1379518112135
2.726127113617096      19.73494080431709      20.79268867522199   0.002891598339314497     0.8757374268036376      -13.3211089060371  5.902237818394059e-06     0.1345343964172687  0.0005801494503754688      17.69777925236952      392.6632585154177   0.005822373707935502     0.8009437195736522     0.4157974751231984     0.3010879483538147     0.2784104680197568    0.05046960883855851     0.4690883258653743     0.1496568889008546     0.1474069004904108  2.220446049250313e-14 170.1379143722984
2.726127113617096      19.73494080431709      20.79268867522199   0.002891598339314497     0.8757374268036376      -13.3211089060371  5.902237818394059e-06     0.1345343964172687  0.0005801345492142749      17.69777951608698      392.6632585154177   0.005822373707935502     0.8009437195736522     0.4157974751231984     0.3010879483538147     0.2784104680197568    0.05046960883855851     0.4690883258653743     0.1496568889008546     0.1474069004904108  2.220446049250313e-14 170.1379518637573
2.726127113617096      19.73494080431709      20.79268867522199   0.002891598339314497     0.8757374268036376      -13.3211089060371  5.902237818394059e-06     0.1345343964172687  0.0005801345492142749      17.69777925236952      392.6632643665562   0.005822373707935502     0.8009437195736522     0.4157974751231984     0.3010879483538147     0.2784104680197568    0.05046960883855851     0.4690883258653743     0.1496568889008546     0.1474069004904108  2.220446049250313e-14 170.1379530193569
2.726127113617096      19.73494080431709      20.79268867522199   0.002891598339314497     0.8757374268036376      -13.3211089060371  5.902237818394059e-06     0.1345343964172687  0.0005801345492142749      17.69777925236952      392.6632585154177   0.005822388609096695     0.8009437195736522     0.4157974751231984     0.3010879483538147     0.2784104680197568    0.05046960883855851     0.4690883258653743     0.1496568889008546     0.1474069004904108  2.220446049250313e-14 170.138055037232
2.726127113617096      19.73494080431709      20.79268867522199   0.002891598339314497     0.8757374268036376      -13.3211089060371  5.902237818394059e-06     0.1345343964172687  0.0005801345492142749      17.69777925236952      392.6632585154177   0.005822373707935502     0.8009437344748134     0.4157974751231984     0.3010879483538147     0.2784104680197568    0.05046960883855851     0.4690883258653743     0.1496568889008546     0.1474069004904108  2.220446049250313e-14 170.1379564045174
2.726127113617096      19.73494080431709      20.79268867522199   0.002891598339314497     0.8757374268036376      -13.3211089060371  5.902237818394059e-06     0.1345343964172687  0.0005801345492142749      17.69777925236952      392.6632585154177   0.005822373707935502     0.8009437195736522     0.4157974900243596     0.3010879483538147     0.2784104680197568    0.05046960883855851     0.4690883258653743     0.1496568889008546     0.1474069004904108  2.220446049250313e-14 170.1379476387648
2.726127113617096      19.73494080431709      20.79268867522199   0.002891598339314497     0.8757374268036376      -13.3211089060371  5.902237818394059e-06     0.1345343964172687  0.0005801345492142749      17.69777925236952      392.6632585154177   0.005822373707935502     0.8009437195736522     0.4157974751231984     0.3010879632549759     0.2784104680197568    0.05046960883855851     0.4690883258653743     0.1496568889008546     0.1474069004904108  2.220446049250313e-14 170.1379588531571
2.726127113617096      19.73494080431709      20.79268867522199   0.002891598339314497     0.8757374268036376      -13.3211089060371  5.902237818394059e-06     0.1345343964172687  0.0005801345492142749      17.69777925236952      392.6632585154177   0.005822373707935502     0.8009437195736522     0.4157974751231984     0.3010879483538147      0.278410482920918    0.05046960883855851     0.4690883258653743     0.1496568889008546     0.1474069004904108  2.220446049250313e-14 170.1379524840791
2.726127113617096      19.73494080431709      20.79268867522199   0.002891598339314497     0.8757374268036376      -13.3211089060371  5.902237818394059e-06     0.1345343964172687  0.0005801345492142749      17.69777925236952      392.6632585154177   0.005822373707935502     0.8009437195736522     0.4157974751231984     0.3010879483538147     0.2784104680197568     0.0504696237397197     0.4690883258653743     0.1496568889008546     0.1474069004904108  2.220446049250313e-14 170.1379526799843
2.726127113617096      19.73494080431709      20.79268867522199   0.002891598339314497     0.8757374268036376      -13.3211089060371  5.902237818394059e-06     0.1345343964172687  0.0005801345492142749      17.69777925236952      392.6632585154177   0.005822373707935502     0.8009437195736522     0.4157974751231984     0.3010879483538147     0.2784104680197568    0.05046960883855851     0.4690883407665355     0.1496568889008546     0.1474069004904108  2.220446049250313e-14 170.1379526799793
2.726127113617096      19.73494080431709      20.79268867522199   0.002891598339314497     0.8757374268036376      -13.3211089060371  5.902237818394059e-06     0.1345343964172687  0.0005801345492142749      17.69777925236952      392.6632585154177   0.005822373707935502     0.8009437195736522     0.4157974751231984     0.3010879483538147     0.2784104680197568    0.05046960883855851     0.4690883258653743     0.1496569038020158     0.1474069004904108  2.220446049250313e-14 170.1379526799753
2.726127113617096      19.73494080431709      20.79268867522199   0.002891598339314497     0.8757374268036376      -13.3211089060371  5.902237818394059e-06     0.1345343964172687  0.0005801345492142749      17.69777925236952      392.6632585154177   0.005822373707935502     0.8009437195736522     0.4157974751231984     0.3010879483538147     0.2784104680197568    0.05046960883855851     0.4690883258653743     0.1496568889008546     0.1474069153915719  2.220446049250313e-14 170.1379526799592
2.726127113617096      19.73494080431709      20.79268867522199   0.002891598339314497     0.8757374268036376      -13.3211089060371  5.902237818394059e-06     0.1345343964172687  0.0005801345492142749      17.69777925236952      392.6632585154177   0.005822373707935502     0.8009437195736522     0.4157974751231984     0.3010879483538147     0.2784104680197568    0.05046960883855851     0.4690883258653743     0.1496568889008546     0.1474069004904108  1.490118339830815e-08 170.1380126031887
2.930669310560326      16.85146933521087      15.35458470679206   0.002063135140698851     0.9481531950193538      -10.5541636203956   3.57280543787668e-06     0.1302340508919653  0.0007749477254729393      17.42775778523474      441.5912233376818   0.006349281131584128     0.8000173095728994     0.4378917070269242     0.2719352764636598     0.3583973759621113     0.0503137477300489     0.4690883258653743     0.1536477907899899     0.1624083400911774  2.220446049250313e-14 155.4145432058052
2.930669354230702      16.85146933521087      15.35458470679206   0.002063135140698851     0.9481531950193538      -10.5541636203956   3.57280543787668e-06     0.1302340508919653  0.0007749477254729393      17.42775778523474      441.5912233376818   0.006349281131584128     0.8000173095728994     0.4378917070269242     0.2719352764636598     0.3583973759621113     0.0503137477300489     0.4690883258653743     0.1536477907899899     0.1624083400911774  2.220446049250313e-14 155.4145437237269
2.930669310560326      16.85146958631733      15.35458470679206   0.002063135140698851     0.9481531950193538      -10.5541636203956   3.57280543787668e-06     0.1302340508919653  0.0007749477254729393      17.42775778523474      441.5912233376818   0.006349281131584128     0.8000173095728994     0.4378917070269242     0.2719352764636598     0.3583973759621113     0.0503137477300489     0.4690883258653743     0.1536477907899899     0.1624083400911774  2.220446049250313e-14 155.4145427300098
2.930669310560326      16.85146933521087      15.35458493559321   0.002063135140698851     0.9481531950193538      -10.5541636203956   3.57280543787668e-06     0.1302340508919653  0.0007749477254729393      17.42775778523474      441.5912233376818   0.006349281131584128     0.8000173095728994     0.4378917070269242     0.2719352764636598     0.3583973759621113     0.0503137477300489     0.4690883258653743     0.1536477907899899     0.1624083400911774  2.220446049250313e-14 155.4145433002205
2.930669310560326      16.85146933521087      15.35458470679206   0.002063150041860045     0.9481531950193538      -10.5541636203956   3.57280543787668e-06     0.1302340508919653  0.0007749477254729393      17.42775778523474      441.5912233376818   0.006349281131584128     0.8000173095728994     0.4378917070269242     0.2719352764636598     0.3583973759621113     0.0503137477300489     0.4690883258653743     0.1536477907899899     0.1624083400911774  2.220446049250313e-14 155.4145382024593
2.930669310560326      16.85146933521087      15.35458470679206   0.002063135140698851      0.948153209920515      -10.5541636203956   3.57280543787668e-06     0.1302340508919653  0.0007749477254729393      17.42775778523474      441.5912233376818   0.006349281131584128     0.8000173095728994     0.4378917070269242     0.2719352764636598     0.3583973759621113     0.0503137477300489     0.4690883258653743     0.1536477907899899     0.1624083400911774  2.220446049250313e-14 155.4145432561712
2.930669310560326      16.85146933521087      15.35458470679206   0.002063135140698851     0.9481531950193538     -10.55416377766489   3.57280543787668e-06     0.1302340508919653  0.0007749477254729393      17.42775778523474      441.5912233376818   0.006349281131584128     0.8000173095728994     0.4378917070269242     0.2719352764636598     0.3583973759621113     0.0503137477300489     0.4690883258653743     0.1536477907899899     0.1624083400911774  2.220446049250313e-14 155.4145431084285
2.930669310560326      16.85146933521087      15.35458470679206   0.002063135140698851     0.9481531950193538      -10.5541636203956  3.587706599070528e-06     0.1302340508919653  0.0007749477254729393      17.42775778523474      441.5912233376818   0.006349281131584128     0.8000173095728994     0.4378917070269242     0.2719352764636598     0.3583973759621113     0.0503137477300489     0.4690883258653743     0.1536477907899899     0.1624083400911774  2.220446049250313e-14 155.414587366278
2.930669310560326      16.85146933521087      15.35458470679206   0.002063135140698851     0.9481531950193538      -10.5541636203956   3.57280543787668e-06     0.1302340657931265  0.0007749477254729393      17.42775778523474      441.5912233376818   0.006349281131584128     0.8000173095728994     0.4378917070269242     0.2719352764636598     0.3583973759621113     0.0503137477300489     0.4690883258653743     0.1536477907899899     0.1624083400911774  2.220446049250313e-14 155.4145428547904
2.930669310560326      16.85146933521087      15.35458470679206   0.002063135140698851     0.9481531950193538      -10.5541636203956   3.57280543787668e-06     0.1302340508919653  0.0007749626266341332      17.42775778523474      441.5912233376818   0.006349281131584128     0.8000173095728994     0.4378917070269242     0.2719352764636598     0.3583973759621113     0.0503137477300489     0.4690883258653743     0.1536477907899899     0.1624083400911774  2.220446049250313e-14 155.414536194405
2.930669310560326      16.85146933521087      15.35458470679206   0.002063135140698851     0.9481531950193538      -10.5541636203956   3.57280543787668e-06     0.1302340508919653  0.0007749477254729393      17.42775804492857      441.5912233376818   0.006349281131584128     0.8000173095728994     0.4378917070269242     0.2719352764636598     0.3583973759621113     0.0503137477300489     0.4690883258653743     0.1536477907899899     0.1624083400911774  2.220446049250313e-14 155.4145431823017
2.930669310560326      16.85146933521087      15.35458470679206   0.002063135140698851     0.9481531950193538      -10.5541636203956   3.57280543787668e-06     0.1302340508919653  0.0007749477254729393      17.42775778523474      441.5912299179038   0.006349281131584128     0.8000173095728994     0.4378917070269242     0.2719352764636598     0.3583973759621113     0.0503137477300489     0.4690883258653743     0.1536477907899899     0.1624083400911774  2.220446049250313e-14 155.4145430175753
2.930669310560326      16.85146933521087      15.35458470679206   0.002063135140698851     0.9481531950193538      -10.5541636203956   3.57280543787668e-06     0.1302340508919653  0.0007749477254729393      17.42775778523474      441.5912233376818   0.006349296032745322     0.8000173095728994     0.4378917070269242     0.2719352764636598     0.3583973759621113     0.0503137477300489     0.4690883258653743     0.1536477907899899     0.1624083400911774  2.220446049250313e-14 155.4146472570638
2.930669310560326      16.85146933521087      15.35458470679206   0.002063135140698851     0.9481531950193538      -10.5541636203956   3.57280543787668e-06     0.1302340508919653  0.0007749477254729393      17.42775778523474      441.5912233376818   0.006349281131584128     0.8000173244740606     0.4378917070269242     0.2719352764636598     0.3583973759621113     0.0503137477300489     0.4690883258653743     0.1536477907899899     0.1624083400911774  2.220446049250313e-14 155.4145451286894
2.930669310560326      16.85146933521087      15.35458470679206   0.002063135140698851     0.9481531950193538      -10.5541636203956   3.57280543787668e-06     0.1302340508919653  0.0007749477254729393      17.42775778523474      441.5912233376818   0.006349281131584128     0.8000173095728994     0.4378917219280853     0.2719352764636598     0.3583973759621113     0.0503137477300489     0.4690883258653743     0.1536477907899899     0.1624083400911774  2.220446049250313e-14 155.4145383759122
2.930669310560326      16.85146933521087      15.35458470679206   0.002063135140698851     0.9481531950193538      -10.5541636203956   3.57280543787668e-06     0.1302340508919653  0.0007749477254729393      17.42775778523474      441.5912233376818   0.006349281131584128     0.8000173095728994     0.4378917070269242      0.271935291364821     0.3583973759621113     0.0503137477300489     0.4690883258653743     0.1536477907899899     0.1624083400911774  2.220446049250313e-14 155.414548075208
2.930669310560326      16.85146933521087      15.35458470679206   0.002063135140698851     0.9481531950193538      -10.5541636203956   3.57280543787668e-06     0.1302340508919653  0.0007749477254729393      17.42775778523474      441.5912233376818   0.006349281131584128     0.8000173095728994     0.4378917070269242     0.2719352764636598     0.3583973908632725     0.0503137477300489     0.4690883258653743     0.1536477907899899     0.1624083400911774  2.220446049250313e-14 155.4145433144565
2.930669310560326      16.85146933521087      15.35458470679206   0.002063135140698851     0.9481531950193538      -10.5541636203956   3.57280543787668e-06     0.1302340508919653  0.0007749477254729393      17.42775778523474      441.5912233376818   0.006349281131584128     0.8000173095728994     0.4378917070269242     0.2719352764636598     0.3583973759621113     0.0503137626312101     0.4690883258653743     0.1536477907899899     0.1624083400911774  2.220446049250313e-14 155.4145432057425
2.930669310560326      16.85146933521087      15.35458470679206   0.002063135140698851     0.9481531950193538      -10.5541636203956   3.57280543787668e-06     0.1302340508919653  0.0007749477254729393      17.42775778523474      441.5912233376818   0.006349281131584128     0.8000173095728994     0.4378917070269242     0.2719352764636598     0.3583973759621113     0.0503137477300489     0.4690883407665355     0.1536477907899899     0.1624083400911774  2.220446049250313e-14 155.4145432058052
2.930669310560326      16.85146933521087      15.35458470679206   0.002063135140698851     0.9481531950193538      -10.5541636203956   3.57280543787668e-06     0.1302340508919653  0.0007749477254729393      17.42775778523474      441.5912233376818   0.006349281131584128     0.8000173095728994     0.4378917070269242     0.2719352764636598     0.3583973759621113     0.0503137477300489     0.4690883258653743     0.1536478056911511     0.1624083400911774  2.220446049250313e-14 155.4145432058023
2.930669310560326      16.85146933521087      15.35458470679206   0.002063135140698851     0.9481531950193538      -10.5541636203956   3.57280543787668e-06     0.1302340508919653  0.0007749477254729393      17.42775778523474      441.5912233376818   0.006349281131584128     0.8000173095728994     0.4378917070269242     0.2719352764636598     0.3583973759621113     0.0503137477300489     0.4690883258653743     0.1536477907899899     0.1624083549923386  2.220446049250313e-14 155.4145432057995
2.930669310560326      16.85146933521087      15.35458470679206   0.002063135140698851     0.9481531950193538      -10.5541636203956   3.57280543787668e-06     0.1302340508919653  0.0007749477254729393      17.42775778523474      441.5912233376818   0.006349281131584128     0.8000173095728994     0.4378917070269242     0.2719352764636598     0.3583973759621113     0.0503137477300489     0.4690883258653743     0.1536477907899899     0.1624083400911774  1.490118339830815e-08 155.4146050471702
2.855999735818247      18.73529787021052      14.33935327356426   0.001865404677089132     0.8634855801874607     -11.02605928486744  4.271140856514108e-06     0.1267413820243745  0.0008780678152370483      16.45683506923821      441.6003002099785   0.006433373059417635      0.800010562373779     0.5009931931660374     0.2655429748998433     0.3703605828879256    0.05037171102961972     0.4690883258653743     0.1541350165889104     0.1633814113776563  2.220446049250313e-14 125.1986208957266
2.855999778375959      18.73529787021052      14.33935327356426   0.001865404677089132     0.8634855801874607     -11.02605928486744  4.271140856514108e-06     0.1267413820243745  0.0008780678152370483      16.45683506923821      441.6003002099785   0.006433373059417635      0.800010562373779     0.5009931931660374     0.2655429748998433     0.3703605828879256    0.05037171102961972     0.4690883258653743     0.1541350165889104     0.1633814113776563  2.220446049250313e-14 125.1986209490317
2.855999735818247      18.73529814938821      14.33935327356426   0.001865404677089132     0.8634855801874607     -11.02605928486744  4.271140856514108e-06     0.1267413820243745  0.0008780678152370483      16.45683506923821      441.6003002099785   0.006433373059417635      0.800010562373779     0.5009931931660374     0.2655429748998433     0.3703605828879256    0.05037171102961972     0.4690883258653743     0.1541350165889104     0.1633814113776563  2.220446049250313e-14 125.1986203771398
2.855999735818247      18.73529787021052      14.33935348723728   0.001865404677089132     0.8634855801874607     -11.02605928486744  4.271140856514108e-06     0.1267413820243745  0.0008780678152370483      16.45683506923821      441.6003002099785   0.006433373059417635      0.800010562373779     0.5009931931660374     0.2655429748998433     0.3703605828879256    0.05037171102961972     0.4690883258653743     0.1541350165889104     0.1633814113776563  2.220446049250313e-14 125.1986206821877
2.855999735818247      18.73529787021052      14.33935327356426   0.001865419578250326     0.8634855801874607     -11.02605928486744  4.271140856514108e-06     0.1267413820243745  0.0008780678152370483      16.45683506923821      441.6003002099785   0.006433373059417635      0.800010562373779     0.5009931931660374     0.2655429748998433     0.3703605828879256    0.05037171102961972     0.4690883258653743     0.1541350165889104     0.1633814113776563  2.220446049250313e-14 125.1986173118541
2.855999735818247      18.73529787021052      14.33935327356426   0.001865404677089132     0.8634855950886219     -11.02605928486744  4.271140856514108e-06     0.1267413820243745  0.0008780678152370483      16.45683506923821      441.6003002099785   0.006433373059417635      0.800010562373779     0.5009931931660374     0.2655429748998433     0.3703605828879256    0.05037171102961972     0.4690883258653743     0.1541350165889104     0.1633814113776563  2.220446049250313e-14 125.1986211549624
2.855999735818247      18.73529787021052      14.33935327356426   0.001865404677089132     0.8634855801874607     -11.02605944916853  4.271140856514108e-06     0.1267413820243745  0.0008780678152370483      16.45683506923821      441.6003002099785   0.006433373059417635      0.800010562373779     0.5009931931660374     0.2655429748998433     0.3703605828879256    0.05037171102961972     0.4690883258653743     0.1541350165889104     0.1633814113776563  2.220446049250313e-14 125.1986214650069
2.855999735818247      18.73529787021052      14.33935327356426   0.001865404677089132     0.8634855801874607     -11.02605928486744  4.286042017707956e-06     0.1267413820243745  0.0008780678152370483      16.45683506923821      441.6003002099785   0.006433373059417635      0.800010562373779     0.5009931931660374     0.2655429748998433     0.3703605828879256    0.05037171102961972     0.4690883258653743     0.1541350165889104     0.1633814113776563  2.220446049250313e-14 125.1986274013833
2.855999735818247      18.73529787021052      14.33935327356426   0.001865404677089132     0.8634855801874607     -11.02605928486744  4.271140856514108e-06     0.1267413969255357  0.0008780678152370483      16.45683506923821      441.6003002099785   0.006433373059417635      0.800010562373779     0.5009931931660374     0.2655429748998433     0.3703605828879256    0.05037171102961972     0.4690883258653743     0.1541350165889104     0.1633814113776563  2.220446049250313e-14 125.198620676005
2.855999735818247      18.73529787021052      14.33935327356426   0.001865404677089132     0.8634855801874607     -11.02605928486744  4.271140856514108e-06     0.1267413820243745  0.0008780827163982421      16.45683506923821      441.6003002099785   0.006433373059417635      0.800010562373779     0.5009931931660374     0.2655429748998433     0.3703605828879256    0.05037171102961972     0.4690883258653743     0.1541350165889104     0.1633814113776563  2.220446049250313e-14 125.1986105784028
2.855999735818247      18.73529787021052      14.33935327356426   0.001865404677089132     0.8634855801874607     -11.02605928486744  4.271140856514108e-06     0.1267413820243745  0.0008780678152370483      16.45683531446416      441.6003002099785   0.006433373059417635      0.800010562373779     0.5009931931660374     0.2655429748998433     0.3703605828879256    0.05037171102961972     0.4690883258653743     0.1541350165889104     0.1633814113776563  2.220446049250313e-14 125.1986212521371
2.855999735818247      18.73529787021052      14.33935327356426   0.001865404677089132     0.8634855801874607     -11.02605928486744  4.271140856514108e-06     0.1267413820243745  0.0008780678152370483      16.45683506923821      441.6003067903358   0.006433373059417635      0.800010562373779     0.5009931931660374     0.2655429748998433     0.3703605828879256    0.05037171102961972     0.4690883258653743     0.1541350165889104     0.1633814113776563  2.220446049250313e-14 125.1986207096978
2.855999735818247      18.73529787021052      14.33935327356426   0.001865404677089132     0.8634855801874607     -11.02605928486744  4.271140856514108e-06     0.1267413820243745  0.0008780678152370483      16.45683506923821      441.6003002099785   0.006433387960578829      0.800010562373779     0.5009931931660374     0.2655429748998433     0.3703605828879256    0.05037171102961972     0.4690883258653743     0.1541350165889104     0.1633814113776563  2.220446049250313e-14 125.1986783274863
2.855999735818247      18.73529787021052      14.33935327356426   0.001865404677089132     0.8634855801874607     -11.02605928486744  4.271140856514108e-06     0.1267413820243745  0.0008780678152370483      16.45683506923821      441.6003002099785   0.006433373059417635     0.8000105772749402     0.5009931931660374     0.2655429748998433     0.3703605828879256    0.05037171102961972     0.4690883258653743     0.1541350165889104     0.1633814113776563  2.220446049250313e-14 125.1986214064978
2.855999735818247      18.73529787021052      14.33935327356426   0.001865404677089132     0.8634855801874607     -11.02605928486744  4.271140856514108e-06     0.1267413820243745  0.0008780678152370483      16.45683506923821      441.6003002099785   0.006433373059417635      0.800010562373779     0.5009932080671986     0.2655429748998433     0.3703605828879256    0.05037171102961972     0.4690883258653743     0.1541350165889104     0.1633814113776563  2.220446049250313e-14 125.1986191434156
2.855999735818247      18.73529787021052      14.33935327356426   0.001865404677089132     0.8634855801874607     -11.02605928486744  4.271140856514108e-06     0.1267413820243745  0.0008780678152370483      16.45683506923821      441.6003002099785   0.006433373059417635      0.800010562373779     0.5009931931660374     0.2655429898010045     0.3703605828879256    0.05037171102961972     0.4690883258653743     0.1541350165889104     0.1633814113776563  2.220446049250313e-14 125.1986219969244
2.855999735818247      18.73529787021052      14.33935327356426   0.001865404677089132     0.8634855801874607     -11.02605928486744  4.271140856514108e-06     0.1267413820243745  0.0008780678152370483      16.45683506923821      441.6003002099785   0.006433373059417635      0.800010562373779     0.5009931931660374     0.2655429748998433     0.3703605977890868    0.05037171102961972     0.4690883258653743     0.1541350165889104     0.1633814113776563  2.220446049250313e-14 125.1986207418242
2.855999735818247      18.73529787021052      14.33935327356426   0.001865404677089132     0.8634855801874607     -11.02605928486744  4.271140856514108e-06     0.1267413820243745  0.0008780678152370483      16.45683506923821      441.6003002099785   0.006433373059417635      0.800010562373779     0.5009931931660374     0.2655429748998433     0.3703605828879256    0.05037172593078091     0.4690883258653743     0.1541350165889104     0.1633814113776563  2.220446049250313e-14 125.1986208964209
2.855999735818247      18.73529787021052      14.33935327356426   0.001865404677089132     0.8634855801874607     -11.02605928486744  4.271140856514108e-06     0.1267413820243745  0.0008780678152370483      16.45683506923821      441.6003002099785   0.006433373059417635      0.800010562373779     0.5009931931660374     0.2655429748998433     0.3703605828879256    0.05037171102961972     0.4690883407665355     0.1541350165889104     0.1633814113776563  2.220446049250313e-14 125.1986208957266
2.855999735818247      18.73529787021052      14.33935327356426   0.001865404677089132     0.8634855801874607     -11.02605928486744  4.271140856514108e-06     0.1267413820243745  0.0008780678152370483      16.45683506923821      441.6003002099785   0.006433373059417635      0.800010562373779     0.5009931931660374     0.2655429748998433     0.3703605828879256    0.05037171102961972     0.4690883258653743     0.1541350314900716     0.1633814113776563  2.220446049250313e-14 125.1986208954049
2.855999735818247      18.73529787021052      14.33935327356426   0.001865404677089132     0.8634855801874607     -11.02605928486744  4.271140856514108e-06     0.1267413820243745  0.0008780678152370483      16.45683506923821      441.6003002099785   0.006433373059417635      0.800010562373779     0.5009931931660374     0.2655429748998433     0.3703605828879256    0.05037171102961972     0.4690883258653743     0.1541350165889104     0.1633814262788175  2.220446049250313e-14 125.1986208955395
2.855999735818247      18.73529787021052      14.33935327356426   0.001865404677089132     0.8634855801874607     -11.02605928486744  4.271140856514108e-06     0.1267413820243745  0.0008780678152370483      16.45683506923821      441.6003002099785   0.006433373059417635      0.800010562373779     0.5009931931660374     0.2655429748998433     0.3703605828879256    0.05037171102961972     0.4690883258653743     0.1541350165889104     0.1633814113776563  1.490118339830815e-08 125.1986847262133
2.932867198099995      19.59857907675259      16.09620133992606   0.002416262937472061     0.7631344695463211     -11.76455007007877  5.947355485741173e-06     0.1258826397545703  0.0009440491613068938      15.41008254566125      441.5131875923817   0.006168550256029604     0.8000005433774341     0.4964241194035708     0.2692102162267815     0.5149131856016602    0.02933649762575508     0.4690883258653743     0.3420639461184063     0.2788885858834048  2.220446049250313e-14 122.9646545309607
2.932867241803121      19.59857907675259      16.09620133992606   0.002416262937472061     0.7631344695463211     -11.76455007007877  5.947355485741173e-06     0.1258826397545703  0.0009440491613068938      15.41008254566125      441.5131875923817   0.006168550256029604     0.8000005433774341     0.4964241194035708     0.2692102162267815     0.5149131856016602    0.02933649762575508     0.4690883258653743     0.3420639461184063     0.2788885858834048  2.220446049250313e-14 122.9646547113242
2.932867198099995      19.59857936879418      16.09620133992606   0.002416262937472061     0.7631344695463211     -11.76455007007877  5.947355485741173e-06     0.1258826397545703  0.0009440491613068938      15.41008254566125      441.5131875923817   0.006168550256029604     0.8000005433774341     0.4964241194035708     0.2692102162267815     0.5149131856016602    0.02933649762575508     0.4690883258653743     0.3420639461184063     0.2788885858834048  2.220446049250313e-14 122.9646547353594
2.932867198099995      19.59857907675259      16.09620157977815   0.002416262937472061     0.7631344695463211     -11.76455007007877  5.947355485741173e-06     0.1258826397545703  0.0009440491613068938      15.41008254566125      441.5131875923817   0.006168550256029604     0.8000005433774341     0.4964241194035708     0.2692102162267815     0.5149131856016602    0.02933649762575508     0.4690883258653743     0.3420639461184063     0.2788885858834048  2.220446049250313e-14 122.9646547647055
2.932867198099995      19.59857907675259      16.09620133992606   0.002416277838633255     0.7631344695463211     -11.76455007007877  5.947355485741173e-06     0.1258826397545703  0.0009440491613068938      15.41008254566125      441.5131875923817   0.006168550256029604     0.8000005433774341     0.4964241194035708     0.2692102162267815     0.5149131856016602    0.02933649762575508     0.4690883258653743     0.3420639461184063     0.2788885858834048  2.220446049250313e-14 122.9646372894773
2.932867198099995      19.59857907675259      16.09620133992606   0.002416262937472061     0.7631344844474823     -11.76455007007877  5.947355485741173e-06     0.1258826397545703  0.0009440491613068938      15.41008254566125      441.5131875923817   0.006168550256029604     0.8000005433774341     0.4964241194035708     0.2692102162267815     0.5149131856016602    0.02933649762575508     0.4690883258653743     0.3420639461184063     0.2788885858834048  2.220446049250313e-14 122.9646545127363
2.932867198099995      19.59857907675259      16.09620133992606   0.002416262937472061     0.7631344695463211     -11.76455024538423  5.947355485741173e-06     0.1258826397545703  0.0009440491613068938      15.41008254566125      441.5131875923817   0.006168550256029604     0.8000005433774341     0.4964241194035708     0.2692102162267815     0.5149131856016602    0.02933649762575508     0.4690883258653743     0.3420639461184063     0.2788885858834048  2.220446049250313e-14 122.9646539024393
2.932867198099995      19.59857907675259      16.09620133992606   0.002416262937472061     0.7631344695463211     -11.76455007007877   5.96225664693502e-06     0.1258826397545703  0.0009440491613068938      15.41008254566125      441.5131875923817   0.006168550256029604     0.8000005433774341     0.4964241194035708     0.2692102162267815     0.5149131856016602    0.02933649762575508     0.4690883258653743     0.3420639461184063     0.2788885858834048  2.220446049250313e-14 122.9646504661002
2.932867198099995      19.59857907675259      16.09620133992606   0.002416262937472061     0.7631344695463211     -11.76455007007877  5.947355485741173e-06     0.1258826546557315  0.0009440491613068938      15.41008254566125      441.5131875923817   0.006168550256029604     0.8000005433774341     0.4964241194035708     0.2692102162267815     0.5149131856016602    0.02933649762575508     0.4690883258653743     0.3420639461184063     0.2788885858834048  2.220446049250313e-14 122.9646541204945
2.932867198099995      19.59857907675259      16.09620133992606   0.002416262937472061     0.7631344695463211     -11.76455007007877  5.947355485741173e-06     0.1258826397545703  0.0009440640624680877      15.41008254566125      441.5131875923817   0.006168550256029604     0.8000005433774341     0.4964241194035708     0.2692102162267815     0.5149131856016602    0.02933649762575508     0.4690883258653743     0.3420639461184063     0.2788885858834048  2.220446049250313e-14 122.9646451261957
2.932867198099995      19.59857907675259      16.09620133992606   0.002416262937472061     0.7631344695463211     -11.76455007007877  5.947355485741173e-06     0.1258826397545703  0.0009440491613068938      15.41008277528938      441.5131875923817   0.006168550256029604     0.8000005433774341     0.4964241194035708     0.2692102162267815     0.5149131856016602    0.02933649762575508     0.4690883258653743     0.3420639461184063     0.2788885858834048  2.220446049250313e-14 122.9646543498251
2.932867198099995      19.59857907675259      16.09620133992606   0.002416262937472061     0.7631344695463211     -11.76455007007877  5.947355485741173e-06     0.1258826397545703  0.0009440491613068938      15.41008254566125      441.5131941714408   0.006168550256029604     0.8000005433774341     0.4964241194035708     0.2692102162267815     0.5149131856016602    0.02933649762575508     0.4690883258653743     0.3420639461184063     0.2788885858834048  2.220446049250313e-14 122.9646546222131
2.932867198099995      19.59857907675259      16.09620133992606   0.002416262937472061     0.7631344695463211     -11.76455007007877  5.947355485741173e-06     0.1258826397545703  0.0009440491613068938      15.41008254566125      441.5131875923817   0.006168565157190798     0.8000005433774341     0.4964241194035708     0.2692102162267815     0.5149131856016602    0.02933649762575508     0.4690883258653743     0.3420639461184063     0.2788885858834048  2.220446049250313e-14 122.9646805723623
2.932867198099995      19.59857907675259      16.09620133992606   0.002416262937472061     0.7631344695463211     -11.76455007007877  5.947355485741173e-06     0.1258826397545703  0.0009440491613068938      15.41008254566125      441.5131875923817   0.006168550256029604     0.8000005582785953     0.4964241194035708     0.2692102162267815     0.5149131856016602    0.02933649762575508     0.4690883258653743     0.3420639461184063     0.2788885858834048  2.220446049250313e-14 122.9646547869182
2.932867198099995      19.59857907675259      16.09620133992606   0.002416262937472061     0.7631344695463211     -11.76455007007877  5.947355485741173e-06     0.1258826397545703  0.0009440491613068938      15.41008254566125      441.5131875923817   0.006168550256029604     0.8000005433774341      0.496424134304732     0.2692102162267815     0.5149131856016602    0.02933649762575508     0.4690883258653743     0.3420639461184063     0.2788885858834048  2.220446049250313e-14 122.9646543953777
2.932867198099995      19.59857907675259      16.09620133992606   0.002416262937472061     0.7631344695463211     -11.76455007007877  5.947355485741173e-06     0.1258826397545703  0.0009440491613068938      15.41008254566125      441.5131875923817   0.006168550256029604     0.8000005433774341     0.4964241194035708     0.2692102311279427     0.5149131856016602    0.02933649762575508     0.4690883258653743     0.3420639461184063     0.2788885858834048  2.220446049250313e-14 122.9646553081303
2.932867198099995      19.59857907675259      16.09620133992606   0.002416262937472061     0.7631344695463211     -11.76455007007877  5.947355485741173e-06     0.1258826397545703  0.0009440491613068938      15.41008254566125      441.5131875923817   0.006168550256029604     0.8000005433774341     0.4964241194035708     0.2692102162267815     0.5149132005028214    0.02933649762575508     0.4690883258653743     0.3420639461184063     0.2788885858834048  2.220446049250313e-14 122.9646545648886
2.932867198099995      19.59857907675259      16.09620133992606   0.002416262937472061     0.7631344695463211     -11.76455007007877  5.947355485741173e-06     0.1258826397545703  0.0009440491613068938      15.41008254566125      441.5131875923817   0.006168550256029604     0.8000005433774341     0.4964241194035708     0.2692102162267815     0.5149131856016602    0.02933651252691628     0.4690883258653743     0.3420639461184063     0.2788885858834048  2.220446049250313e-14 122.9646545309609
2.932867198099995      19.59857907675259      16.09620133992606   0.002416262937472061     0.7631344695463211     -11.76455007007877  5.947355485741173e-06     0.1258826397545703  0.0009440491613068938      15.41008254566125      441.5131875923817   0.006168550256029604     0.8000005433774341     0.4964241194035708     0.2692102162267815     0.5149131856016602    0.02933649762575508     0.4690883407665355     0.3420639461184063     0.2788885858834048  2.220446049250313e-14 122.9646545309607
2.932867198099995      19.59857907675259      16.09620133992606   0.002416262937472061     0.7631344695463211     -11.76455007007877  5.947355485741173e-06     0.1258826397545703  0.0009440491613068938      15.41008254566125      441.5131875923817   0.006168550256029604     0.8000005433774341     0.4964241194035708     0.2692102162267815     0.5149131856016602    0.02933649762575508     0.4690883258653743     0.3420639610195675     0.2788885858834048  2.220446049250313e-14 122.9646545309685
2.932867198099995      19.59857907675259      16.09620133992606   0.002416262937472061     0.7631344695463211     -11.76455007007877  5.947355485741173e-06     0.1258826397545703  0.0009440491613068938      15.41008254566125      441.5131875923817   0.006168550256029604     0.8000005433774341     0.4964241194035708     0.2692102162267815     0.5149131856016602    0.02933649762575508     0.4690883258653743     0.3420639461184063      0.278888600784566  2.220446049250313e-14 122.9646545309677
2.932867198099995      19.59857907675259      16.09620133992606   0.002416262937472061     0.7631344695463211     -11.76455007007877  5.947355485741173e-06     0.1258826397545703  0.0009440491613068938      15.41008254566125      441.5131875923817   0.006168550256029604     0.8000005433774341     0.4964241194035708     0.2692102162267815     0.5149131856016602    0.02933649762575508     0.4690883258653743     0.3420639461184063     0.2788885858834048  1.490118339830815e-08 122.9647174415533
2.74122135580178      20.66794555702617      17.66440840917511   0.002498745538783525     0.6949277092088192     -12.75876816156355  4.098552687772041e-05     0.1250102916481115   0.000945280627058796      15.12291317928051       385.169779705825   0.006122321253659344     0.8000001537151368      0.507293129459138     0.2782056598430368     0.3873711140970413    0.02943541356176679     0.4690883258653743     0.3373045171328846     0.2757545110501883  2.220446049250313e-14 122.6912719157356
2.741221396649162      20.66794555702617      17.66440840917511   0.002498745538783525     0.6949277092088192     -12.75876816156355  4.098552687772041e-05     0.1250102916481115   0.000945280627058796      15.12291317928051       385.169779705825   0.006122321253659344     0.8000001537151368      0.507293129459138     0.2782056598430368     0.3873711140970413    0.02943541356176679     0.4690883258653743     0.3373045171328846     0.2757545110501883  2.220446049250313e-14 122.691272165394
2.74122135580178      20.66794586500256      17.66440840917511   0.002498745538783525     0.6949277092088192     -12.75876816156355  4.098552687772041e-05     0.1250102916481115   0.000945280627058796      15.12291317928051       385.169779705825   0.006122321253659344     0.8000001537151368      0.507293129459138     0.2782056598430368     0.3873711140970413    0.02943541356176679     0.4690883258653743     0.3373045171328846     0.2757545110501883  2.220446049250313e-14 122.6912721128097
2.74122135580178      20.66794555702617       17.6644086723953   0.002498745538783525     0.6949277092088192     -12.75876816156355  4.098552687772041e-05     0.1250102916481115   0.000945280627058796      15.12291317928051       385.169779705825   0.006122321253659344     0.8000001537151368      0.507293129459138     0.2782056598430368     0.3873711140970413    0.02943541356176679     0.4690883258653743     0.3373045171328846     0.2757545110501883  2.220446049250313e-14 122.691272102801
2.74122135580178      20.66794555702617      17.66440840917511   0.002498760439944719     0.6949277092088192     -12.75876816156355  4.098552687772041e-05     0.1250102916481115   0.000945280627058796      15.12291317928051       385.169779705825   0.006122321253659344     0.8000001537151368      0.507293129459138     0.2782056598430368     0.3873711140970413    0.02943541356176679     0.4690883258653743     0.3373045171328846     0.2757545110501883  2.220446049250313e-14 122.6912623197764
2.74122135580178      20.66794555702617      17.66440840917511   0.002498745538783525     0.6949277241099804     -12.75876816156355  4.098552687772041e-05     0.1250102916481115   0.000945280627058796      15.12291317928051       385.169779705825   0.006122321253659344     0.8000001537151368      0.507293129459138     0.2782056598430368     0.3873711140970413    0.02943541356176679     0.4690883258653743     0.3373045171328846     0.2757545110501883  2.220446049250313e-14 122.6912720399784
2.74122135580178      20.66794555702617      17.66440840917511   0.002498745538783525     0.6949277092088192     -12.75876835168402  4.098552687772041e-05     0.1250102916481115   0.000945280627058796      15.12291317928051       385.169779705825   0.006122321253659344     0.8000001537151368      0.507293129459138     0.2782056598430368     0.3873711140970413    0.02943541356176679     0.4690883258653743     0.3373045171328846     0.2757545110501883  2.220446049250313e-14 122.6912719553325
2.74122135580178      20.66794555702617      17.66440840917511   0.002498745538783525     0.6949277092088192     -12.75876816156355  4.100042803891426e-05     0.1250102916481115   0.000945280627058796      15.12291317928051       385.169779705825   0.006122321253659344     0.8000001537151368      0.507293129459138     0.2782056598430368     0.3873711140970413    0.02943541356176679     0.4690883258653743     0.3373045171328846     0.2757545110501883  2.220446049250313e-14 122.6912757011663
2.74122135580178      20.66794555702617      17.66440840917511   0.002498745538783525     0.6949277092088192     -12.75876816156355  4.098552687772041e-05     0.1250103065492727   0.000945280627058796      15.12291317928051       385.169779705825   0.006122321253659344     0.8000001537151368      0.507293129459138     0.2782056598430368     0.3873711140970413    0.02943541356176679     0.4690883258653743     0.3373045171328846     0.2757545110501883  2.220446049250313e-14 122.6912717594997
2.74122135580178      20.66794555702617      17.66440840917511   0.002498745538783525     0.6949277092088192     -12.75876816156355  4.098552687772041e-05     0.1250102916481115  0.0009452955282199899      15.12291317928051       385.169779705825   0.006122321253659344     0.8000001537151368      0.507293129459138     0.2782056598430368     0.3873711140970413    0.02943541356176679     0.4690883258653743     0.3373045171328846     0.2757545110501883  2.220446049250313e-14 122.6912687092291
2.74122135580178      20.66794555702617      17.66440840917511   0.002498745538783525     0.6949277092088192     -12.75876816156355  4.098552687772041e-05     0.1250102916481115   0.000945280627058796      15.12291340462948       385.169779705825   0.006122321253659344     0.8000001537151368      0.507293129459138     0.2782056598430368     0.3873711140970413    0.02943541356176679     0.4690883258653743     0.3373045171328846     0.2757545110501883  2.220446049250313e-14 122.6912719900871
2.74122135580178      20.66794555702617      17.66440840917511   0.002498745538783525     0.6949277092088192     -12.75876816156355  4.098552687772041e-05     0.1250102916481115   0.000945280627058796      15.12291317928051       385.169785445302   0.006122321253659344     0.8000001537151368      0.507293129459138     0.2782056598430368     0.3873711140970413    0.02943541356176679     0.4690883258653743     0.3373045171328846     0.2757545110501883  2.220446049250313e-14 122.691272177808
2.74122135580178      20.66794555702617      17.66440840917511   0.002498745538783525     0.6949277092088192     -12.75876816156355  4.098552687772041e-05     0.1250102916481115   0.000945280627058796      15.12291317928051       385.169779705825   0.006122336154820538     0.8000001537151368      0.507293129459138     0.2782056598430368     0.3873711140970413    0.02943541356176679     0.4690883258653743     0.3373045171328846     0.2757545110501883  2.220446049250313e-14 122.6913397802352
2.74122135580178      20.66794555702617      17.66440840917511   0.002498745538783525     0.6949277092088192     -12.75876816156355  4.098552687772041e-05     0.1250102916481115   0.000945280627058796      15.12291317928051       385.169779705825   0.006122321253659344      0.800000168616298      0.507293129459138     0.2782056598430368     0.3873711140970413    0.02943541356176679     0.4690883258653743     0.3373045171328846     0.2757545110501883  2.220446049250313e-14 122.6912723700871
2.74122135580178      20.66794555702617      17.66440840917511   0.002498745538783525     0.6949277092088192     -12.75876816156355  4.098552687772041e-05     0.1250102916481115   0.000945280627058796      15.12291317928051       385.169779705825   0.006122321253659344     0.8000001537151368     0.5072931443602992     0.2782056598430368     0.3873711140970413    0.02943541356176679     0.4690883258653743     0.3373045171328846     0.2757545110501883  2.220446049250313e-14 122.6912713352459
2.74122135580178      20.66794555702617      17.66440840917511   0.002498745538783525     0.6949277092088192     -12.75876816156355  4.098552687772041e-05     0.1250102916481115   0.000945280627058796      15.12291317928051       385.169779705825   0.006122321253659344     0.8000001537151368      0.507293129459138      0.278205674744198     0.3873711140970413    0.02943541356176679     0.4690883258653743     0.3373045171328846     0.2757545110501883  2.220446049250313e-14 122.6912747066729
2.74122135580178      20.66794555702617      17.66440840917511   0.002498745538783525     0.6949277092088192     -12.75876816156355  4.098552687772041e-05     0.1250102916481115   0.000945280627058796      15.12291317928051       385.169779705825   0.006122321253659344     0.8000001537151368      0.507293129459138     0.2782056598430368     0.3873711289982025    0.02943541356176679     0.4690883258653743     0.3373045171328846     0.2757545110501883  2.220446049250313e-14 122.6912718640598
2.74122135580178      20.66794555702617      17.66440840917511   0.002498745538783525     0.6949277092088192     -12.75876816156355  4.098552687772041e-05     0.1250102916481115   0.000945280627058796      15.12291317928051       385.169779705825   0.006122321253659344     0.8000001537151368      0.507293129459138     0.2782056598430368     0.3873711140970413    0.02943542846292798     0.4690883258653743     0.3373045171328846     0.2757545110501883  2.220446049250313e-14 122.6912719158162
2.74122135580178      20.66794555702617      17.66440840917511   0.002498745538783525     0.6949277092088192     -12.75876816156355  4.098552687772041e-05     0.1250102916481115   0.000945280627058796      15.12291317928051       385.169779705825   0.006122321253659344     0.8000001537151368      0.507293129459138     0.2782056598430368     0.3873711140970413    0.02943541356176679     0.4690883407665355     0.3373045171328846     0.2757545110501883  2.220446049250313e-14 122.6912719157356
2.74122135580178      20.66794555702617      17.66440840917511   0.002498745538783525     0.6949277092088192     -12.75876816156355  4.098552687772041e-05     0.1250102916481115   0.000945280627058796      15.12291317928051       385.169779705825   0.006122321253659344     0.8000001537151368      0.507293129459138     0.2782056598430368     0.3873711140970413    0.02943541356176679     0.4690883258653743     0.3373045320340458     0.2757545110501883  2.220446049250313e-14 122.6912719157264
2.74122135580178      20.66794555702617      17.66440840917511   0.002498745538783525     0.6949277092088192     -12.75876816156355  4.098552687772041e-05     0.1250102916481115   0.000945280627058796      15.12291317928051       385.169779705825   0.006122321253659344     0.8000001537151368      0.507293129459138     0.2782056598430368     0.3873711140970413    0.02943541356176679     0.4690883258653743     0.3373045171328846     0.2757545259513495  2.220446049250313e-14 122.6912719157394
2.74122135580178      20.66794555702617      17.66440840917511   0.002498745538783525     0.6949277092088192     -12.75876816156355  4.098552687772041e-05     0.1250102916481115   0.000945280627058796      15.12291317928051       385.169779705825   0.006122321253659344     0.8000001537151368      0.507293129459138     0.2782056598430368     0.3873711140970413    0.02943541356176679     0.4690883258653743     0.3373045171328846     0.2757545110501883  1.490118339830815e-08 122.6913352942334
2.740231246598195      20.37213459924888      17.13243688323651   0.002434805039357993     0.6951338907390688     -12.48426918342627  4.993403152122731e-05     0.1246628339857971   0.000957822186937181      14.77359212518151      374.5760515579706   0.006243178783611189      0.800000132062215     0.5094625088677228     0.2766315870298053     0.3964232114341123    0.02921726904220442     0.4690883258653743     0.3379334380712121     0.2756092964990545  3.965764616572941e-14 122.6937656147823
2.740231287430822      20.37213459924888      17.13243688323651   0.002434805039357993     0.6951338907390688     -12.48426918342627  4.993403152122731e-05     0.1246628339857971   0.000957822186937181      14.77359212518151      374.5760515579706   0.006243178783611189      0.800000132062215     0.5094625088677228     0.2766315870298053     0.3964232114341123    0.02921726904220442     0.4690883258653743     0.3379334380712121     0.2756092964990545  3.965764616572941e-14 122.693765742857
2.740231246598195      20.37213490281735      17.13243688323651   0.002434805039357993     0.6951338907390688     -12.48426918342627  4.993403152122731e-05     0.1246628339857971   0.000957822186937181      14.77359212518151      374.5760515579706   0.006243178783611189      0.800000132062215     0.5094625088677228     0.2766315870298053     0.3964232114341123    0.02921726904220442     0.4690883258653743     0.3379334380712121     0.2756092964990545  3.965764616572941e-14 122.6937657811286
2.740231246598195      20.37213459924888      17.13243713852972   0.002434805039357993     0.6951338907390688     -12.48426918342627  4.993403152122731e-05     0.1246628339857971   0.000957822186937181      14.77359212518151      374.5760515579706   0.006243178783611189      0.800000132062215     0.5094625088677228     0.2766315870298053     0.3964232114341123    0.02921726904220442     0.4690883258653743     0.3379334380712121     0.2756092964990545  3.965764616572941e-14 122.6937656392941
2.740231246598195      20.37213459924888      17.13243688323651   0.002434819940519187     0.6951338907390688     -12.48426918342627  4.993403152122731e-05     0.1246628339857971   0.000957822186937181      14.77359212518151      374.5760515579706   0.006243178783611189      0.800000132062215     0.5094625088677228     0.2766315870298053     0.3964232114341123    0.02921726904220442     0.4690883258653743     0.3379334380712121     0.2756092964990545  3.965764616572941e-14 122.693757653734
2.740231246598195      20.37213459924888      17.13243688323651   0.002434805039357993       0.69513390564023     -12.48426918342627  4.993403152122731e-05     0.1246628339857971   0.000957822186937181      14.77359212518151      374.5760515579706   0.006243178783611189      0.800000132062215     0.5094625088677228     0.2766315870298053     0.3964232114341123    0.02921726904220442     0.4690883258653743     0.3379334380712121     0.2756092964990545  3.965764616572941e-14 122.693765593839
2.740231246598195      20.37213459924888      17.13243688323651   0.002434805039357993     0.6951338907390688     -12.48426936945638  4.993403152122731e-05     0.1246628339857971   0.000957822186937181      14.77359212518151      374.5760515579706   0.006243178783611189      0.800000132062215     0.5094625088677228     0.2766315870298053     0.3964232114341123    0.02921726904220442     0.4690883258653743     0.3379334380712121     0.2756092964990545  3.965764616572941e-14 122.6937656451905
2.740231246598195      20.37213459924888      17.13243688323651   0.002434805039357993     0.6951338907390688     -12.48426918342627  4.994893268242115e-05     0.1246628339857971   0.000957822186937181      14.77359212518151      374.5760515579706   0.006243178783611189      0.800000132062215     0.5094625088677228     0.2766315870298053     0.3964232114341123    0.02921726904220442     0.4690883258653743     0.3379334380712121     0.2756092964990545  3.965764616572941e-14 122.6937725463761
2.740231246598195      20.37213459924888      17.13243688323651   0.002434805039357993     0.6951338907390688     -12.48426918342627  4.993403152122731e-05     0.1246628488869583   0.000957822186937181      14.77359212518151      374.5760515579706   0.006243178783611189      0.800000132062215     0.5094625088677228     0.2766315870298053     0.3964232114341123    0.02921726904220442     0.4690883258653743     0.3379334380712121     0.2756092964990545  3.965764616572941e-14 122.6937653277781
2.740231246598195      20.37213459924888      17.13243688323651   0.002434805039357993     0.6951338907390688     -12.48426918342627  4.993403152122731e-05     0.1246628339857971  0.0009578370880983749      14.77359212518151      374.5760515579706   0.006243178783611189      0.800000132062215     0.5094625088677228     0.2766315870298053     0.3964232114341123    0.02921726904220442     0.4690883258653743     0.3379334380712121     0.2756092964990545  3.965764616572941e-14 122.6937628331501
2.740231246598195      20.37213459924888      17.13243688323651   0.002434805039357993     0.6951338907390688     -12.48426918342627  4.993403152122731e-05     0.1246628339857971   0.000957822186937181      14.77359234532518      374.5760515579706   0.006243178783611189      0.800000132062215     0.5094625088677228     0.2766315870298053     0.3964232114341123    0.02921726904220442     0.4690883258653743     0.3379334380712121     0.2756092964990545  3.965764616572941e-14 122.6937654585559
2.740231246598195      20.37213459924888      17.13243688323651   0.002434805039357993     0.6951338907390688     -12.48426918342627  4.993403152122731e-05     0.1246628339857971   0.000957822186937181      14.77359212518151      374.5760571395887   0.006243178783611189      0.800000132062215     0.5094625088677228     0.2766315870298053     0.3964232114341123    0.02921726904220442     0.4690883258653743     0.3379334380712121     0.2756092964990545  3.965764616572941e-14 122.6937657504722
2.740231246598195      20.37213459924888      17.13243688323651   0.002434805039357993     0.6951338907390688     -12.48426918342627  4.993403152122731e-05     0.1246628339857971   0.000957822186937181      14.77359212518151      374.5760515579706   0.006243193684772383      0.800000132062215     0.5094625088677228     0.2766315870298053     0.3964232114341123    0.02921726904220442     0.4690883258653743     0.3379334380712121     0.2756092964990545  3.965764616572941e-14 122.693871567622
2.740231246598195      20.37213459924888      17.13243688323651   0.002434805039357993     0.6951338907390688     -12.48426918342627  4.993403152122731e-05     0.1246628339857971   0.000957822186937181      14.77359212518151      374.5760515579706   0.006243178783611189     0.8000001469633762     0.5094625088677228     0.2766315870298053     0.3964232114341123    0.02921726904220442     0.4690883258653743     0.3379334380712121     0.2756092964990545  3.965764616572941e-14 122.6937660894263
2.740231246598195      20.37213459924888      17.13243688323651   0.002434805039357993     0.6951338907390688     -12.48426918342627  4.993403152122731e-05     0.1246628339857971   0.000957822186937181      14.77359212518151      374.5760515579706   0.006243178783611189      0.800000132062215      0.509462523768884     0.2766315870298053     0.3964232114341123    0.02921726904220442     0.4690883258653743     0.3379334380712121     0.2756092964990545  3.965764616572941e-14 122.6937644460814
2.740231246598195      20.37213459924888      17.13243688323651   0.002434805039357993     0.6951338907390688     -12.48426918342627  4.993403152122731e-05     0.1246628339857971   0.000957822186937181      14.77359212518151      374.5760515579706   0.006243178783611189      0.800000132062215     0.5094625088677228     0.2766316019309665     0.3964232114341123    0.02921726904220442     0.4690883258653743     0.3379334380712121     0.2756092964990545  3.965764616572941e-14 122.6937697172615
2.740231246598195      20.37213459924888      17.13243688323651   0.002434805039357993     0.6951338907390688     -12.48426918342627  4.993403152122731e-05     0.1246628339857971   0.000957822186937181      14.77359212518151      374.5760515579706   0.006243178783611189      0.800000132062215     0.5094625088677228     0.2766315870298053     0.3964232263352735    0.02921726904220442     0.4690883258653743     0.3379334380712121     0.2756092964990545  3.965764616572941e-14 122.6937655984571
2.740231246598195      20.37213459924888      17.13243688323651   0.002434805039357993     0.6951338907390688     -12.48426918342627  4.993403152122731e-05     0.1246628339857971   0.000957822186937181      14.77359212518151      374.5760515579706   0.006243178783611189      0.800000132062215     0.5094625088677228     0.2766315870298053     0.3964232114341123    0.02921728394336561     0.4690883258653743     0.3379334380712121     0.2756092964990545  3.965764616572941e-14 122.6937656147875
2.740231246598195      20.37213459924888      17.13243688323651   0.002434805039357993     0.6951338907390688     -12.48426918342627  4.993403152122731e-05     0.1246628339857971   0.000957822186937181      14.77359212518151      374.5760515579706   0.006243178783611189      0.800000132062215     0.5094625088677228     0.2766315870298053     0.3964232114341123    0.02921726904220442     0.4690883407665355     0.3379334380712121     0.2756092964990545  3.965764616572941e-14 122.6937656147823
2.740231246598195      20.37213459924888      17.13243688323651   0.002434805039357993     0.6951338907390688     -12.48426918342627  4.993403152122731e-05     0.1246628339857971   0.000957822186937181      14.77359212518151      374.5760515579706   0.006243178783611189      0.800000132062215     0.5094625088677228     0.2766315870298053     0.3964232114341123    0.02921726904220442     0.4690883258653743     0.3379334529723733     0.2756092964990545  3.965764616572941e-14 122.693765614779
2.740231246598195      20.37213459924888      17.13243688323651   0.002434805039357993     0.6951338907390688     -12.48426918342627  4.993403152122731e-05     0.1246628339857971   0.000957822186937181      14.77359212518151      374.5760515579706   0.006243178783611189      0.800000132062215     0.5094625088677228     0.2766315870298053     0.3964232114341123    0.02921726904220442     0.4690883258653743     0.3379334380712121     0.2756093114002157  3.965764616572941e-14 122.6937656147678
2.740231246598195      20.37213459924888      17.13243688323651   0.002434805039357993     0.6951338907390688     -12.48426918342627  4.993403152122731e-05     0.1246628339857971   0.000957822186937181      14.77359212518151      374.5760515579706   0.006243178783611189      0.800000132062215     0.5094625088677228     0.2766315870298053     0.3964232114341123    0.02921726904220442     0.4690883258653743     0.3379334380712121     0.2756092964990545  1.490120085149382e-08 122.6938292051951
2.740973628431746      20.59399281200245      17.53141552917202   0.002499617830224108      0.694979102970641      -12.6901434219399  4.322238044571875e-05     0.1249237016075387  0.0009540535757333669      15.03558279837841      382.5213476084867   0.006151806109210482     0.8000001483017845     0.5078359764689194     0.2778107782475854     0.3896342288325159    0.02938087743594103     0.4690883258653743     0.3374617473544302     0.2757182074160452  4.321863126255022e-14 122.6585292510444
2.740973669275435      20.59399281200245      17.53141552917202   0.002499617830224108      0.694979102970641      -12.6901434219399  4.322238044571875e-05     0.1249237016075387  0.0009540535757333669      15.03558279837841      382.5213476084867   0.006151806109210482     0.8000001483017845     0.5078359764689194     0.2778107782475854     0.3896342288325159    0.02938087743594103     0.4690883258653743     0.3374617473544302     0.2757182074160452  4.321863126255022e-14 122.6585294501797
2.740973628431746      20.59399311887685      17.53141552917202   0.002499617830224108      0.694979102970641      -12.6901434219399  4.322238044571875e-05     0.1249237016075387  0.0009540535757333669      15.03558279837841      382.5213476084867   0.006151806109210482     0.8000001483017845     0.5078359764689194     0.2778107782475854     0.3896342288325159    0.02938087743594103     0.4690883258653743     0.3374617473544302     0.2757182074160452  4.321863126255022e-14 122.658529289814
2.740973628431746      20.59399281200245      17.53141579041047   0.002499617830224108      0.694979102970641      -12.6901434219399  4.322238044571875e-05     0.1249237016075387  0.0009540535757333669      15.03558279837841      382.5213476084867   0.006151806109210482     0.8000001483017845     0.5078359764689194     0.2778107782475854     0.3896342288325159    0.02938087743594103     0.4690883258653743     0.3374617473544302     0.2757182074160452  4.321863126255022e-14 122.658529311729
2.740973628431746      20.59399281200245      17.53141552917202   0.002499632731385302      0.694979102970641      -12.6901434219399  4.322238044571875e-05     0.1249237016075387  0.0009540535757333669      15.03558279837841      382.5213476084867   0.006151806109210482     0.8000001483017845     0.5078359764689194     0.2778107782475854     0.3896342288325159    0.02938087743594103     0.4690883258653743     0.3374617473544302     0.2757182074160452  4.321863126255022e-14 122.6585283445909
2.740973628431746      20.59399281200245      17.53141552917202   0.002499617830224108     0.6949791178718022      -12.6901434219399  4.322238044571875e-05     0.1249237016075387  0.0009540535757333669      15.03558279837841      382.5213476084867   0.006151806109210482     0.8000001483017845     0.5078359764689194     0.2778107782475854     0.3896342288325159    0.02938087743594103     0.4690883258653743     0.3374617473544302     0.2757182074160452  4.321863126255022e-14 122.6585292960188
2.740973628431746      20.59399281200245      17.53141552917202   0.002499617830224108      0.694979102970641     -12.69014361103778  4.322238044571875e-05     0.1249237016075387  0.0009540535757333669      15.03558279837841      382.5213476084867   0.006151806109210482     0.8000001483017845     0.5078359764689194     0.2778107782475854     0.3896342288325159    0.02938087743594103     0.4690883258653743     0.3374617473544302     0.2757182074160452  4.321863126255022e-14 122.6585293898207
2.740973628431746      20.59399281200245      17.53141552917202   0.002499617830224108      0.694979102970641      -12.6901434219399  4.323728160691259e-05     0.1249237016075387  0.0009540535757333669      15.03558279837841      382.5213476084867   0.006151806109210482     0.8000001483017845     0.5078359764689194     0.2778107782475854     0.3896342288325159    0.02938087743594103     0.4690883258653743     0.3374617473544302     0.2757182074160452  4.321863126255022e-14 122.658535115316
2.740973628431746      20.59399281200245      17.53141552917202   0.002499617830224108      0.694979102970641      -12.6901434219399  4.322238044571875e-05     0.1249237165086999  0.0009540535757333669      15.03558279837841      382.5213476084867   0.006151806109210482     0.8000001483017845     0.5078359764689194     0.2778107782475854     0.3896342288325159    0.02938087743594103     0.4690883258653743     0.3374617473544302     0.2757182074160452  4.321863126255022e-14 122.6585291233519
2.740973628431746      20.59399281200245      17.53141552917202   0.002499617830224108      0.694979102970641      -12.6901434219399  4.322238044571875e-05     0.1249237016075387  0.0009540684768945607      15.03558279837841      382.5213476084867   0.006151806109210482     0.8000001483017845     0.5078359764689194     0.2778107782475854     0.3896342288325159    0.02938087743594103     0.4690883258653743     0.3374617473544302     0.2757182074160452  4.321863126255022e-14 122.6585274399062
2.740973628431746      20.59399281200245      17.53141552917202   0.002499617830224108      0.694979102970641      -12.6901434219399  4.322238044571875e-05     0.1249237016075387  0.0009540535757333669      15.03558302242605      382.5213476084867   0.006151806109210482     0.8000001483017845     0.5078359764689194     0.2778107782475854     0.3896342288325159    0.02938087743594103     0.4690883258653743     0.3374617473544302     0.2757182074160452  4.321863126255022e-14 122.658529271913
2.740973628431746      20.59399281200245      17.53141552917202   0.002499617830224108      0.694979102970641      -12.6901434219399  4.322238044571875e-05     0.1249237016075387  0.0009540535757333669      15.03558279837841      382.5213533084989   0.006151806109210482     0.8000001483017845     0.5078359764689194     0.2778107782475854     0.3896342288325159    0.02938087743594103     0.4690883258653743     0.3374617473544302     0.2757182074160452  4.321863126255022e-14 122.6585293843475
2.740973628431746      20.59399281200245      17.53141552917202   0.002499617830224108      0.694979102970641      -12.6901434219399  4.322238044571875e-05     0.1249237016075387  0.0009540535757333669      15.03558279837841      382.5213476084867   0.006151821010371676     0.8000001483017845     0.5078359764689194     0.2778107782475854     0.3896342288325159    0.02938087743594103     0.4690883258653743     0.3374617473544302     0.2757182074160452  4.321863126255022e-14 122.6586052385463
2.740973628431746      20.59399281200245      17.53141552917202   0.002499617830224108      0.694979102970641      -12.6901434219399  4.322238044571875e-05     0.1249237016075387  0.0009540535757333669      15.03558279837841      382.5213476084867   0.006151806109210482     0.8000001632029457     0.5078359764689194     0.2778107782475854     0.3896342288325159    0.02938087743594103     0.4690883258653743     0.3374617473544302     0.2757182074160452  4.321863126255022e-14 122.6585295941391
2.740973628431746      20.59399281200245      17.53141552917202   0.002499617830224108      0.694979102970641      -12.6901434219399  4.322238044571875e-05     0.1249237016075387  0.0009540535757333669      15.03558279837841      382.5213476084867   0.006151806109210482     0.8000001483017845     0.5078359913700806     0.2778107782475854     0.3896342288325159    0.02938087743594103     0.4690883258653743     0.3374617473544302     0.2757182074160452  4.321863126255022e-14 122.6585285011241
2.740973628431746      20.59399281200245      17.53141552917202   0.002499617830224108      0.694979102970641      -12.6901434219399  4.322238044571875e-05     0.1249237016075387  0.0009540535757333669      15.03558279837841      382.5213476084867   0.006151806109210482     0.8000001483017845     0.5078359764689194     0.2778107931487466     0.3896342288325159    0.02938087743594103     0.4690883258653743     0.3374617473544302     0.2757182074160452  4.321863126255022e-14 122.6585322982758
2.740973628431746      20.59399281200245      17.53141552917202   0.002499617830224108      0.694979102970641      -12.6901434219399  4.322238044571875e-05     0.1249237016075387  0.0009540535757333669      15.03558279837841      382.5213476084867   0.006151806109210482     0.8000001483017845     0.5078359764689194     0.2778107782475854     0.3896342437336771    0.02938087743594103     0.4690883258653743     0.3374617473544302     0.2757182074160452  4.321863126255022e-14 122.6585292487793
2.740973628431746      20.59399281200245      17.53141552917202   0.002499617830224108      0.694979102970641      -12.6901434219399  4.322238044571875e-05     0.1249237016075387  0.0009540535757333669      15.03558279837841      382.5213476084867   0.006151806109210482     0.8000001483017845     0.5078359764689194     0.2778107782475854     0.3896342288325159    0.02938089233710222     0.4690883258653743     0.3374617473544302     0.2757182074160452  4.321863126255022e-14 122.6585292510461
2.740973628431746      20.59399281200245      17.53141552917202   0.002499617830224108      0.694979102970641      -12.6901434219399  4.322238044571875e-05     0.1249237016075387  0.0009540535757333669      15.03558279837841      382.5213476084867   0.006151806109210482     0.8000001483017845     0.5078359764689194     0.2778107782475854     0.3896342288325159    0.02938087743594103     0.4690883407665355     0.3374617473544302     0.2757182074160452  4.321863126255022e-14 122.6585292510444
2.740973628431746      20.59399281200245      17.53141552917202   0.002499617830224108      0.694979102970641      -12.6901434219399  4.322238044571875e-05     0.1249237016075387  0.0009540535757333669      15.03558279837841      382.5213476084867   0.006151806109210482     0.8000001483017845     0.5078359764689194     0.2778107782475854     0.3896342288325159    0.02938087743594103     0.4690883258653743     0.3374617622555914     0.2757182074160452  4.321863126255022e-14 122.6585292510424
2.740973628431746      20.59399281200245      17.53141552917202   0.002499617830224108      0.694979102970641      -12.6901434219399  4.322238044571875e-05     0.1249237016075387  0.0009540535757333669      15.03558279837841      382.5213476084867   0.006151806109210482     0.8000001483017845     0.5078359764689194     0.2778107782475854     0.3896342288325159    0.02938087743594103     0.4690883258653743     0.3374617473544302     0.2757182223172064  4.321863126255022e-14 122.6585292510435
2.740973628431746      20.59399281200245      17.53141552917202   0.002499617830224108      0.694979102970641      -12.6901434219399  4.322238044571875e-05     0.1249237016075387  0.0009540535757333669      15.03558279837841      382.5213476084867   0.006151806109210482     0.8000001483017845     0.5078359764689194     0.2778107782475854     0.3896342288325159    0.02938087743594103     0.4690883258653743     0.3374617473544302     0.2757182074160452  1.490120441247892e-08 122.6585926154816
2.74066547883153      20.57326162477783      17.49801000748728   0.002509007039492899     0.6949770298756237     -12.67219497755173  4.313685853304818e-05     0.1249208962984064  0.0009840555703806767      15.01708361104848      381.8964316144825   0.006145332202891082     0.8000001466284245     0.5078471783815146     0.2777648093728971     0.3899132091912307    0.02938062977202341     0.4690883258653743     0.3374727998618408      0.275724778162424  4.261794421925592e-14 122.6133887403063
2.740665519670628      20.57326162477783      17.49801000748728   0.002509007039492899     0.6949770298756237     -12.67219497755173  4.313685853304818e-05     0.1249208962984064  0.0009840555703806767      15.01708361104848      381.8964316144825   0.006145332202891082     0.8000001466284245     0.5078471783815146     0.2777648093728971     0.3899132091912307    0.02938062977202341     0.4690883258653743     0.3374727998618408      0.275724778162424  4.261794421925592e-14 122.6133888219297
2.74066547883153      20.57326193134332      17.49801000748728   0.002509007039492899     0.6949770298756237     -12.67219497755173  4.313685853304818e-05     0.1249208962984064  0.0009840555703806767      15.01708361104848      381.8964316144825   0.006145332202891082     0.8000001466284245     0.5078471783815146     0.2777648093728971     0.3899132091912307    0.02938062977202341     0.4690883258653743     0.3374727998618408      0.275724778162424  4.261794421925592e-14 122.6133886234645
2.74066547883153      20.57326162477783      17.49801026822795   0.002509007039492899     0.6949770298756237     -12.67219497755173  4.313685853304818e-05     0.1249208962984064  0.0009840555703806767      15.01708361104848      381.8964316144825   0.006145332202891082     0.8000001466284245     0.5078471783815146     0.2777648093728971     0.3899132091912307    0.02938062977202341     0.4690883258653743     0.3374727998618408      0.275724778162424  4.261794421925592e-14 122.6133886150908
2.74066547883153      20.57326162477783      17.49801000748728   0.002509021940654093     0.6949770298756237     -12.67219497755173  4.313685853304818e-05     0.1249208962984064  0.0009840555703806767      15.01708361104848      381.8964316144825   0.006145332202891082     0.8000001466284245     0.5078471783815146     0.2777648093728971     0.3899132091912307    0.02938062977202341     0.4690883258653743     0.3374727998618408      0.275724778162424  4.261794421925592e-14 122.6133928895456
2.74066547883153      20.57326162477783      17.49801000748728   0.002509007039492899     0.6949770447767849     -12.67219497755173  4.313685853304818e-05     0.1249208962984064  0.0009840555703806767      15.01708361104848      381.8964316144825   0.006145332202891082     0.8000001466284245     0.5078471783815146     0.2777648093728971     0.3899132091912307    0.02938062977202341     0.4690883258653743     0.3374727998618408      0.275724778162424  4.261794421925592e-14 122.613388697871
2.74066547883153      20.57326162477783      17.49801000748728   0.002509007039492899     0.6949770298756237     -12.67219516638215  4.313685853304818e-05     0.1249208962984064  0.0009840555703806767      15.01708361104848      381.8964316144825   0.006145332202891082     0.8000001466284245     0.5078471783815146     0.2777648093728971     0.3899132091912307    0.02938062977202341     0.4690883258653743     0.3374727998618408      0.275724778162424  4.261794421925592e-14 122.613388913302
2.74066547883153      20.57326162477783      17.49801000748728   0.002509007039492899     0.6949770298756237     -12.67219497755173  4.315175969424202e-05     0.1249208962984064  0.0009840555703806767      15.01708361104848      381.8964316144825   0.006145332202891082     0.8000001466284245     0.5078471783815146     0.2777648093728971     0.3899132091912307    0.02938062977202341     0.4690883258653743     0.3374727998618408      0.275724778162424  4.261794421925592e-14 122.6134019497373
2.74066547883153      20.57326162477783      17.49801000748728   0.002509007039492899     0.6949770298756237     -12.67219497755173  4.313685853304818e-05     0.1249209111995676  0.0009840555703806767      15.01708361104848      381.8964316144825   0.006145332202891082     0.8000001466284245     0.5078471783815146     0.2777648093728971     0.3899132091912307    0.02938062977202341     0.4690883258653743     0.3374727998618408      0.275724778162424  4.261794421925592e-14 122.6133889595335
2.74066547883153      20.57326162477783      17.49801000748728   0.002509007039492899     0.6949770298756237     -12.67219497755173  4.313685853304818e-05     0.1249208962984064  0.0009840704715418705      15.01708361104848      381.8964316144825   0.006145332202891082     0.8000001466284245     0.5078471783815146     0.2777648093728971     0.3899132091912307    0.02938062977202341     0.4690883258653743     0.3374727998618408      0.275724778162424  4.261794421925592e-14 122.6134008383777
2.74066547883153      20.57326162477783      17.49801000748728   0.002509007039492899     0.6949770298756237     -12.67219497755173  4.313685853304818e-05     0.1249208962984064  0.0009840555703806767      15.01708383482046      381.8964316144825   0.006145332202891082     0.8000001466284245     0.5078471783815146     0.2777648093728971     0.3899132091912307    0.02938062977202341     0.4690883258653743     0.3374727998618408      0.275724778162424  4.261794421925592e-14 122.6133885797327
2.74066547883153      20.57326162477783      17.49801000748728   0.002509007039492899     0.6949770298756237     -12.67219497755173  4.313685853304818e-05     0.1249208962984064  0.0009840555703806767      15.01708361104848      381.8964373051828   0.006145332202891082     0.8000001466284245     0.5078471783815146     0.2777648093728971     0.3899132091912307    0.02938062977202341     0.4690883258653743     0.3374727998618408      0.275724778162424  4.261794421925592e-14 122.6133887256801
2.74066547883153      20.57326162477783      17.49801000748728   0.002509007039492899     0.6949770298756237     -12.67219497755173  4.313685853304818e-05     0.1249208962984064  0.0009840555703806767      15.01708361104848      381.8964316144825   0.006145347104052276     0.8000001466284245     0.5078471783815146     0.2777648093728971     0.3899132091912307    0.02938062977202341     0.4690883258653743     0.3374727998618408      0.275724778162424  4.261794421925592e-14 122.6134577428582
2.74066547883153      20.57326162477783      17.49801000748728   0.002509007039492899     0.6949770298756237     -12.67219497755173  4.313685853304818e-05     0.1249208962984064  0.0009840555703806767      15.01708361104848      381.8964316144825   0.006145332202891082     0.8000001615295856     0.5078471783815146     0.2777648093728971     0.3899132091912307    0.02938062977202341     0.4690883258653743     0.3374727998618408      0.275724778162424  4.261794421925592e-14 122.6133890644529
2.74066547883153      20.57326162477783      17.49801000748728   0.002509007039492899     0.6949770298756237     -12.67219497755173  4.313685853304818e-05     0.1249208962984064  0.0009840555703806767      15.01708361104848      381.8964316144825   0.006145332202891082     0.8000001466284245     0.5078471932826758     0.2777648093728971     0.3899132091912307    0.02938062977202341     0.4690883258653743     0.3374727998618408      0.275724778162424  4.261794421925592e-14 122.6133880534345
2.74066547883153      20.57326162477783      17.49801000748728   0.002509007039492899     0.6949770298756237     -12.67219497755173  4.313685853304818e-05     0.1249208962984064  0.0009840555703806767      15.01708361104848      381.8964316144825   0.006145332202891082     0.8000001466284245     0.5078471783815146     0.2777648242740583     0.3899132091912307    0.02938062977202341     0.4690883258653743     0.3374727998618408      0.275724778162424  4.261794421925592e-14 122.6133913615768
2.74066547883153      20.57326162477783      17.49801000748728   0.002509007039492899     0.6949770298756237     -12.67219497755173  4.313685853304818e-05     0.1249208962984064  0.0009840555703806767      15.01708361104848      381.8964316144825   0.006145332202891082     0.8000001466284245     0.5078471783815146     0.2777648093728971     0.3899132240923919    0.02938062977202341     0.4690883258653743     0.3374727998618408      0.275724778162424  4.261794421925592e-14 122.6133886707669
2.74066547883153      20.57326162477783      17.49801000748728   0.002509007039492899     0.6949770298756237     -12.67219497755173  4.313685853304818e-05     0.1249208962984064  0.0009840555703806767      15.01708361104848      381.8964316144825   0.006145332202891082     0.8000001466284245     0.5078471783815146     0.2777648093728971     0.3899132091912307    0.02938064467318461     0.4690883258653743     0.3374727998618408      0.275724778162424  4.261794421925592e-14 122.6133887403057
2.74066547883153      20.57326162477783      17.49801000748728   0.002509007039492899     0.6949770298756237     -12.67219497755173  4.313685853304818e-05     0.1249208962984064  0.0009840555703806767      15.01708361104848      381.8964316144825   0.006145332202891082     0.8000001466284245     0.5078471783815146     0.2777648093728971     0.3899132091912307    0.02938062977202341     0.4690883407665355     0.3374727998618408      0.275724778162424  4.261794421925592e-14 122.6133887403063
2.74066547883153      20.57326162477783      17.49801000748728   0.002509007039492899     0.6949770298756237     -12.67219497755173  4.313685853304818e-05     0.1249208962984064  0.0009840555703806767      15.01708361104848      381.8964316144825   0.006145332202891082     0.8000001466284245     0.5078471783815146     0.2777648093728971     0.3899132091912307    0.02938062977202341     0.4690883258653743      0.337472814763002      0.275724778162424  4.261794421925592e-14 122.6133887403104
2.74066547883153      20.57326162477783      17.49801000748728   0.002509007039492899     0.6949770298756237     -12.67219497755173  4.313685853304818e-05     0.1249208962984064  0.0009840555703806767      15.01708361104848      381.8964316144825   0.006145332202891082     0.8000001466284245     0.5078471783815146     0.2777648093728971     0.3899132091912307    0.02938062977202341     0.4690883258653743     0.3374727998618408     0.2757247930635852  4.261794421925592e-14 122.6133887402979
2.74066547883153      20.57326162477783      17.49801000748728   0.002509007039492899     0.6949770298756237     -12.67219497755173  4.313685853304818e-05     0.1249208962984064  0.0009840555703806767      15.01708361104848      381.8964316144825   0.006145332202891082     0.8000001466284245     0.5078471783815146     0.2777648093728971     0.3899132091912307    0.02938062977202341     0.4690883258653743     0.3374727998618408      0.275724778162424  1.490120381179187e-08 122.6134521531773
2.739093909713154      20.54379658936785      17.46438269064311   0.002508540287706907     0.6954747237139559     -12.64660529175166  4.286857650208228e-05     0.1249063727461486  0.0009808506707801991      15.03247481518684      381.9001567378213   0.006066875952491608     0.8000001319180543     0.5076617809859839     0.2778123987840216     0.3918224078991736    0.02938100327956341     0.4690883258653743     0.3373913706781086     0.2760361330933597  3.949387544018153e-14 122.3972319534425
2.739093950528833      20.54379658936785      17.46438269064311   0.002508540287706907     0.6954747237139559     -12.64660529175166  4.286857650208228e-05     0.1249063727461486  0.0009808506707801991      15.03247481518684      381.9001567378213   0.006066875952491608     0.8000001319180543     0.5076617809859839     0.2778123987840216     0.3918224078991736    0.02938100327956341     0.4690883258653743     0.3373913706781086     0.2760361330933597  3.949387544018153e-14 122.3972320080384
2.739093909713154      20.54379689549428      17.46438269064311   0.002508540287706907     0.6954747237139559     -12.64660529175166  4.286857650208228e-05     0.1249063727461486  0.0009808506707801991      15.03247481518684      381.9001567378213   0.006066875952491608     0.8000001319180543     0.5076617809859839     0.2778123987840216     0.3918224078991736    0.02938100327956341     0.4690883258653743     0.3373913706781086     0.2760361330933597  3.949387544018153e-14 122.3972318942231
2.739093909713154      20.54379658936785      17.46438295088269   0.002508540287706907     0.6954747237139559     -12.64660529175166  4.286857650208228e-05     0.1249063727461486  0.0009808506707801991      15.03247481518684      381.9001567378213   0.006066875952491608     0.8000001319180543     0.5076617809859839     0.2778123987840216     0.3918224078991736    0.02938100327956341     0.4690883258653743     0.3373913706781086     0.2760361330933597  3.949387544018153e-14 122.3972318863623
2.739093909713154      20.54379658936785      17.46438269064311   0.002508555188868101     0.6954747237139559     -12.64660529175166  4.286857650208228e-05     0.1249063727461486  0.0009808506707801991      15.03247481518684      381.9001567378213   0.006066875952491608     0.8000001319180543     0.5076617809859839     0.2778123987840216     0.3918224078991736    0.02938100327956341     0.4690883258653743     0.3373913706781086     0.2760361330933597  3.949387544018153e-14 122.3972387652451
2.739093909713154      20.54379658936785      17.46438269064311   0.002508540287706907     0.6954747386151171     -12.64660529175166  4.286857650208228e-05     0.1249063727461486  0.0009808506707801991      15.03247481518684      381.9001567378213   0.006066875952491608     0.8000001319180543     0.5076617809859839     0.2778123987840216     0.3918224078991736    0.02938100327956341     0.4690883258653743     0.3373913706781086     0.2760361330933597  3.949387544018153e-14 122.3972319526017
2.739093909713154      20.54379658936785      17.46438269064311   0.002508540287706907     0.6954747237139559     -12.64660548020077  4.286857650208228e-05     0.1249063727461486  0.0009808506707801991      15.03247481518684      381.9001567378213   0.006066875952491608     0.8000001319180543     0.5076617809859839     0.2778123987840216     0.3918224078991736    0.02938100327956341     0.4690883258653743     0.3373913706781086     0.2760361330933597  3.949387544018153e-14 122.3972320859102
2.739093909713154      20.54379658936785      17.46438269064311   0.002508540287706907     0.6954747237139559     -12.64660529175166  4.288347766327613e-05     0.1249063727461486  0.0009808506707801991      15.03247481518684      381.9001567378213   0.006066875952491608     0.8000001319180543     0.5076617809859839     0.2778123987840216     0.3918224078991736    0.02938100327956341     0.4690883258653743     0.3373913706781086     0.2760361330933597  3.949387544018153e-14 122.3972387778495
2.739093909713154      20.54379658936785      17.46438269064311   0.002508540287706907     0.6954747237139559     -12.64660529175166  4.286857650208228e-05     0.1249063876473098  0.0009808506707801991      15.03247481518684      381.9001567378213   0.006066875952491608     0.8000001319180543     0.5076617809859839     0.2778123987840216     0.3918224078991736    0.02938100327956341     0.4690883258653743     0.3373913706781086     0.2760361330933597  3.949387544018153e-14 122.3972322505508
2.739093909713154      20.54379658936785      17.46438269064311   0.002508540287706907     0.6954747237139559     -12.64660529175166  4.286857650208228e-05     0.1249063727461486  0.0009808655719413929      15.03247481518684      381.9001567378213   0.006066875952491608     0.8000001319180543     0.5076617809859839     0.2778123987840216     0.3918224078991736    0.02938100327956341     0.4690883258653743     0.3373913706781086     0.2760361330933597  3.949387544018153e-14 122.3972415664211
2.739093909713154      20.54379658936785      17.46438269064311   0.002508540287706907     0.6954747237139559     -12.64660529175166  4.286857650208228e-05     0.1249063727461486  0.0009808506707801991      15.03247503918817      381.9001567378213   0.006066875952491608     0.8000001319180543     0.5076617809859839     0.2778123987840216     0.3918224078991736    0.02938100327956341     0.4690883258653743     0.3373913706781086     0.2760361330933597  3.949387544018153e-14 122.3972318077569
2.739093909713154      20.54379658936785      17.46438269064311   0.002508540287706907     0.6954747237139559     -12.64660529175166  4.286857650208228e-05     0.1249063727461486  0.0009808506707801991      15.03247481518684      381.9001624285771   0.006066875952491608     0.8000001319180543     0.5076617809859839     0.2778123987840216     0.3918224078991736    0.02938100327956341     0.4690883258653743     0.3373913706781086     0.2760361330933597  3.949387544018153e-14 122.3972320751652
2.739093909713154      20.54379658936785      17.46438269064311   0.002508540287706907     0.6954747237139559     -12.64660529175166  4.286857650208228e-05     0.1249063727461486  0.0009808506707801991      15.03247481518684      381.9001567378213   0.006066890853652802     0.8000001319180543     0.5076617809859839     0.2778123987840216     0.3918224078991736    0.02938100327956341     0.4690883258653743     0.3373913706781086     0.2760361330933597  3.949387544018153e-14 122.3972332606824
2.739093909713154      20.54379658936785      17.46438269064311   0.002508540287706907     0.6954747237139559     -12.64660529175166  4.286857650208228e-05     0.1249063727461486  0.0009808506707801991      15.03247481518684      381.9001567378213   0.006066875952491608     0.8000001468192155     0.5076617809859839     0.2778123987840216     0.3918224078991736    0.02938100327956341     0.4690883258653743     0.3373913706781086     0.2760361330933597  3.949387544018153e-14 122.397232241113
2.739093909713154      20.54379658936785      17.46438269064311   0.002508540287706907     0.6954747237139559     -12.64660529175166  4.286857650208228e-05     0.1249063727461486  0.0009808506707801991      15.03247481518684      381.9001567378213   0.006066875952491608     0.8000001319180543     0.5076617958871451     0.2778123987840216     0.3918224078991736    0.02938100327956341     0.4690883258653743     0.3373913706781086     0.2760361330933597  3.949387544018153e-14 122.397232370077
2.739093909713154      20.54379658936785      17.46438269064311   0.002508540287706907     0.6954747237139559     -12.64660529175166  4.286857650208228e-05     0.1249063727461486  0.0009808506707801991      15.03247481518684      381.9001567378213   0.006066875952491608     0.8000001319180543     0.5076617809859839     0.2778124136851828     0.3918224078991736    0.02938100327956341     0.4690883258653743     0.3373913706781086     0.2760361330933597  3.949387544018153e-14 122.3972321598595
2.739093909713154      20.54379658936785      17.46438269064311   0.002508540287706907     0.6954747237139559     -12.64660529175166  4.286857650208228e-05     0.1249063727461486  0.0009808506707801991      15.03247481518684      381.9001567378213   0.006066875952491608     0.8000001319180543     0.5076617809859839     0.2778123987840216     0.3918224228003348    0.02938100327956341     0.4690883258653743     0.3373913706781086     0.2760361330933597  3.949387544018153e-14 122.3972318275619
2.739093909713154      20.54379658936785      17.46438269064311   0.002508540287706907     0.6954747237139559     -12.64660529175166  4.286857650208228e-05     0.1249063727461486  0.0009808506707801991      15.03247481518684      381.9001567378213   0.006066875952491608     0.8000001319180543     0.5076617809859839     0.2778123987840216     0.3918224078991736     0.0293810181807246     0.4690883258653743     0.3373913706781086     0.2760361330933597  3.949387544018153e-14 122.3972319530943
2.739093909713154      20.54379658936785      17.46438269064311   0.002508540287706907     0.6954747237139559     -12.64660529175166  4.286857650208228e-05     0.1249063727461486  0.0009808506707801991      15.03247481518684      381.9001567378213   0.006066875952491608     0.8000001319180543     0.5076617809859839     0.2778123987840216     0.3918224078991736    0.02938100327956341     0.4690883407665355     0.3373913706781086     0.2760361330933597  3.949387544018153e-14 122.3972319534425
2.739093909713154      20.54379658936785      17.46438269064311   0.002508540287706907     0.6954747237139559     -12.64660529175166  4.286857650208228e-05     0.1249063727461486  0.0009808506707801991      15.03247481518684      381.9001567378213   0.006066875952491608     0.8000001319180543     0.5076617809859839     0.2778123987840216     0.3918224078991736    0.02938100327956341     0.4690883258653743     0.3373913855792698     0.2760361330933597  3.949387544018153e-14 122.3972319534706
2.739093909713154      20.54379658936785      17.46438269064311   0.002508540287706907     0.6954747237139559     -12.64660529175166  4.286857650208228e-05     0.1249063727461486  0.0009808506707801991      15.03247481518684      381.9001567378213   0.006066875952491608     0.8000001319180543     0.5076617809859839     0.2778123987840216     0.3918224078991736    0.02938100327956341     0.4690883258653743     0.3373913706781086     0.2760361479945209  3.949387544018153e-14 122.3972319533793
2.739093909713154      20.54379658936785      17.46438269064311   0.002508540287706907     0.6954747237139559     -12.64660529175166  4.286857650208228e-05     0.1249063727461486  0.0009808506707801991      15.03247481518684      381.9001567378213   0.006066875952491608     0.8000001319180543     0.5076617809859839     0.2778123987840216     0.3918224078991736    0.02938100327956341     0.4690883258653743     0.3373913706781086     0.2760361330933597   1.49012006877231e-08 122.3972953984067
2.73980450653964      20.49190575957696      17.39466710542572   0.002471922049370881     0.6941122789450682     -12.60779581293208  4.217373116187259e-05     0.1248396794289154   0.000969028331105758      15.01527977680393      380.9760378869597   0.006032902713252394     0.8000001179916804     0.5067874988582024     0.2780488355994768     0.3977998686467933    0.02979555507451176     0.4690883258653743     0.3368784580639759     0.2784359756530992  3.302017118027755e-14 122.3055200133574
2.739804547365909      20.49190575957696      17.39466710542572   0.002471922049370881     0.6941122789450682     -12.60779581293208  4.217373116187259e-05     0.1248396794289154   0.000969028331105758      15.01527977680393      380.9760378869597   0.006032902713252394     0.8000001179916804     0.5067874988582024     0.2780488355994768     0.3977998686467933    0.02979555507451176     0.4690883258653743     0.3368784580639759     0.2784359756530992  3.302017118027755e-14 122.3055199672968
2.73980450653964      20.49190606493015      17.39466710542572   0.002471922049370881     0.6941122789450682     -12.60779581293208  4.217373116187259e-05     0.1248396794289154   0.000969028331105758      15.01527977680393      380.9760378869597   0.006032902713252394     0.8000001179916804     0.5067874988582024     0.2780488355994768     0.3977998686467933    0.02979555507451176     0.4690883258653743     0.3368784580639759     0.2784359756530992  3.302017118027755e-14 122.3055201643858
2.73980450653964      20.49190575957696      17.39466736462646   0.002471922049370881     0.6941122789450682     -12.60779581293208  4.217373116187259e-05     0.1248396794289154   0.000969028331105758      15.01527977680393      380.9760378869597   0.006032902713252394     0.8000001179916804     0.5067874988582024     0.2780488355994768     0.3977998686467933    0.02979555507451176     0.4690883258653743     0.3368784580639759     0.2784359756530992  3.302017118027755e-14 122.3055200748252
2.73980450653964      20.49190575957696      17.39466710542572   0.002471936950532075     0.6941122789450682     -12.60779581293208  4.217373116187259e-05     0.1248396794289154   0.000969028331105758      15.01527977680393      380.9760378869597   0.006032902713252394     0.8000001179916804     0.5067874988582024     0.2780488355994768     0.3977998686467933    0.02979555507451176     0.4690883258653743     0.3368784580639759     0.2784359756530992  3.302017118027755e-14 122.3055172628659
2.73980450653964      20.49190575957696      17.39466710542572   0.002471922049370881     0.6941122938462294     -12.60779581293208  4.217373116187259e-05     0.1248396794289154   0.000969028331105758      15.01527977680393      380.9760378869597   0.006032902713252394     0.8000001179916804     0.5067874988582024     0.2780488355994768     0.3977998686467933    0.02979555507451176     0.4690883258653743     0.3368784580639759     0.2784359756530992  3.302017118027755e-14 122.3055199251756
2.73980450653964      20.49190575957696      17.39466710542572   0.002471922049370881     0.6941122789450682     -12.60779600080288  4.217373116187259e-05     0.1248396794289154   0.000969028331105758      15.01527977680393      380.9760378869597   0.006032902713252394     0.8000001179916804     0.5067874988582024     0.2780488355994768     0.3977998686467933    0.02979555507451176     0.4690883258653743     0.3368784580639759     0.2784359756530992  3.302017118027755e-14 122.3055199471805
2.73980450653964      20.49190575957696      17.39466710542572   0.002471922049370881     0.6941122789450682     -12.60779581293208  4.218863232306644e-05     0.1248396794289154   0.000969028331105758      15.01527977680393      380.9760378869597   0.006032902713252394     0.8000001179916804     0.5067874988582024     0.2780488355994768     0.3977998686467933    0.02979555507451176     0.4690883258653743     0.3368784580639759     0.2784359756530992  3.302017118027755e-14 122.3055219574483
2.73980450653964      20.49190575957696      17.39466710542572   0.002471922049370881     0.6941122789450682     -12.60779581293208  4.217373116187259e-05     0.1248396943300766   0.000969028331105758      15.01527977680393      380.9760378869597   0.006032902713252394     0.8000001179916804     0.5067874988582024     0.2780488355994768     0.3977998686467933    0.02979555507451176     0.4690883258653743     0.3368784580639759     0.2784359756530992  3.302017118027755e-14 122.3055201310258
2.73980450653964      20.49190575957696      17.39466710542572   0.002471922049370881     0.6941122789450682     -12.60779581293208  4.217373116187259e-05     0.1248396794289154  0.0009690432322669518      15.01527977680393      380.9760378869597   0.006032902713252394     0.8000001179916804     0.5067874988582024     0.2780488355994768     0.3977998686467933    0.02979555507451176     0.4690883258653743     0.3368784580639759     0.2784359756530992  3.302017118027755e-14 122.3055243188939
2.73980450653964      20.49190575957696      17.39466710542572   0.002471922049370881     0.6941122789450682     -12.60779581293208  4.217373116187259e-05     0.1248396794289154   0.000969028331105758      15.01528000054904      380.9760378869597   0.006032902713252394     0.8000001179916804     0.5067874988582024     0.2780488355994768     0.3977998686467933    0.02979555507451176     0.4690883258653743     0.3368784580639759     0.2784359756530992  3.302017118027755e-14 122.3055199228158
2.73980450653964      20.49190575957696      17.39466710542572   0.002471922049370881     0.6941122789450682     -12.60779581293208  4.217373116187259e-05     0.1248396794289154   0.000969028331105758      15.01527977680393       380.976043563945   0.006032902713252394     0.8000001179916804     0.5067874988582024     0.2780488355994768     0.3977998686467933    0.02979555507451176     0.4690883258653743     0.3368784580639759     0.2784359756530992  3.302017118027755e-14 122.3055200552712
2.73980450653964      20.49190575957696      17.39466710542572   0.002471922049370881     0.6941122789450682     -12.60779581293208  4.217373116187259e-05     0.1248396794289154   0.000969028331105758      15.01527977680393      380.9760378869597   0.006032917614413587     0.8000001179916804     0.5067874988582024     0.2780488355994768     0.3977998686467933    0.02979555507451176     0.4690883258653743     0.3368784580639759     0.2784359756530992  3.302017118027755e-14 122.305514094637
2.73980450653964      20.49190575957696      17.39466710542572   0.002471922049370881     0.6941122789450682     -12.60779581293208  4.217373116187259e-05     0.1248396794289154   0.000969028331105758      15.01527977680393      380.9760378869597   0.006032902713252394     0.8000001328928416     0.5067874988582024     0.2780488355994768     0.3977998686467933    0.02979555507451176     0.4690883258653743     0.3368784580639759     0.2784359756530992  3.302017118027755e-14 122.3055203498047
2.73980450653964      20.49190575957696      17.39466710542572   0.002471922049370881     0.6941122789450682     -12.60779581293208  4.217373116187259e-05     0.1248396794289154   0.000969028331105758      15.01527977680393      380.9760378869597   0.006032902713252394     0.8000001179916804     0.5067875137593636     0.2780488355994768     0.3977998686467933    0.02979555507451176     0.4690883258653743     0.3368784580639759     0.2784359756530992  3.302017118027755e-14 122.3055203873423
2.73980450653964      20.49190575957696      17.39466710542572   0.002471922049370881     0.6941122789450682     -12.60779581293208  4.217373116187259e-05     0.1248396794289154   0.000969028331105758      15.01527977680393      380.9760378869597   0.006032902713252394     0.8000001179916804     0.5067874988582024      0.278048850500638     0.3977998686467933    0.02979555507451176     0.4690883258653743     0.3368784580639759     0.2784359756530992  3.302017118027755e-14 122.3055199386488
2.73980450653964      20.49190575957696      17.39466710542572   0.002471922049370881     0.6941122789450682     -12.60779581293208  4.217373116187259e-05     0.1248396794289154   0.000969028331105758      15.01527977680393      380.9760378869597   0.006032902713252394     0.8000001179916804     0.5067874988582024     0.2780488355994768     0.3977998835479545    0.02979555507451176     0.4690883258653743     0.3368784580639759     0.2784359756530992  3.302017118027755e-14 122.3055198863956
2.73980450653964      20.49190575957696      17.39466710542572   0.002471922049370881     0.6941122789450682     -12.60779581293208  4.217373116187259e-05     0.1248396794289154   0.000969028331105758      15.01527977680393      380.9760378869597   0.006032902713252394     0.8000001179916804     0.5067874988582024     0.2780488355994768     0.3977998686467933    0.02979556997567295     0.4690883258653743     0.3368784580639759     0.2784359756530992  3.302017118027755e-14 122.3055200133486
2.73980450653964      20.49190575957696      17.39466710542572   0.002471922049370881     0.6941122789450682     -12.60779581293208  4.217373116187259e-05     0.1248396794289154   0.000969028331105758      15.01527977680393      380.9760378869597   0.006032902713252394     0.8000001179916804     0.5067874988582024     0.2780488355994768     0.3977998686467933    0.02979555507451176     0.4690883407665355     0.3368784580639759     0.2784359756530992  3.302017118027755e-14 122.3055200133574
2.73980450653964      20.49190575957696      17.39466710542572   0.002471922049370881     0.6941122789450682     -12.60779581293208  4.217373116187259e-05     0.1248396794289154   0.000969028331105758      15.01527977680393      380.9760378869597   0.006032902713252394     0.8000001179916804     0.5067874988582024     0.2780488355994768     0.3977998686467933    0.02979555507451176     0.4690883258653743     0.3368784729651371     0.2784359756530992  3.302017118027755e-14 122.3055200133629
2.73980450653964      20.49190575957696      17.39466710542572   0.002471922049370881     0.6941122789450682     -12.60779581293208  4.217373116187259e-05     0.1248396794289154   0.000969028331105758      15.01527977680393      380.9760378869597   0.006032902713252394     0.8000001179916804     0.5067874988582024     0.2780488355994768     0.3977998686467933    0.02979555507451176     0.4690883258653743     0.3368784580639759     0.2784359905542604  3.302017118027755e-14 122.3055200133505
2.73980450653964      20.49190575957696      17.39466710542572   0.002471922049370881     0.6941122789450682     -12.60779581293208  4.217373116187259e-05     0.1248396794289154   0.000969028331105758      15.01527977680393      380.9760378869597   0.006032902713252394     0.8000001179916804     0.5067874988582024     0.2780488355994768     0.3977998686467933    0.02979555507451176     0.4690883258653743     0.3368784580639759     0.2784359756530992  1.490119421401884e-08 122.3055835595401
2.75062575043665       20.4162946814637       17.2512725979422   0.002466092357813325     0.6987982189993443     -12.52944678408725  4.354432960173917e-05     0.1247895332876279  0.0009699055636898302      15.01303631110945      383.2533710646961   0.006044370464707159     0.8000001026948544     0.5063967804386882     0.2775557820210197      0.406665451478087    0.02980994920749984     0.4690883258653743     0.3367520818594529     0.2787512643473519  3.092753357714625e-14 122.2645138253366
2.750625791424168       20.4162946814637       17.2512725979422   0.002466092357813325     0.6987982189993443     -12.52944678408725  4.354432960173917e-05     0.1247895332876279  0.0009699055636898302      15.01303631110945      383.2533710646961   0.006044370464707159     0.8000001026948544     0.5063967804386882     0.2775557820210197      0.406665451478087    0.02980994920749984     0.4690883258653743     0.3367520818594529     0.2787512643473519  3.092753357714625e-14 122.264513976519
2.75062575043665       20.4162949856902       17.2512725979422   0.002466092357813325     0.6987982189993443     -12.52944678408725  4.354432960173917e-05     0.1247895332876279  0.0009699055636898302      15.01303631110945      383.2533710646961   0.006044370464707159     0.8000001026948544     0.5063967804386882     0.2775557820210197      0.406665451478087    0.02980994920749984     0.4690883258653743     0.3367520818594529     0.2787512643473519  3.092753357714625e-14 122.2645138902495
2.75062575043665       20.4162946814637       17.2512728550062   0.002466092357813325     0.6987982189993443     -12.52944678408725  4.354432960173917e-05     0.1247895332876279  0.0009699055636898302      15.01303631110945      383.2533710646961   0.006044370464707159     0.8000001026948544     0.5063967804386882     0.2775557820210197      0.406665451478087    0.02980994920749984     0.4690883258653743     0.3367520818594529     0.2787512643473519  3.092753357714625e-14 122.2645138297317
2.75062575043665       20.4162946814637       17.2512725979422   0.002466107258974519     0.6987982189993443     -12.52944678408725  4.354432960173917e-05     0.1247895332876279  0.0009699055636898302      15.01303631110945      383.2533710646961   0.006044370464707159     0.8000001026948544     0.5063967804386882     0.2775557820210197      0.406665451478087    0.02980994920749984     0.4690883258653743     0.3367520818594529     0.2787512643473519  3.092753357714625e-14 122.2645137178251
2.75062575043665       20.4162946814637       17.2512725979422   0.002466092357813325     0.6987982339005054     -12.52944678408725  4.354432960173917e-05     0.1247895332876279  0.0009699055636898302      15.01303631110945      383.2533710646961   0.006044370464707159     0.8000001026948544     0.5063967804386882     0.2775557820210197      0.406665451478087    0.02980994920749984     0.4690883258653743     0.3367520818594529     0.2787512643473519  3.092753357714625e-14 122.264513804024
2.75062575043665       20.4162946814637       17.2512725979422   0.002466092357813325     0.6987982189993443     -12.52944697079055  4.354432960173917e-05     0.1247895332876279  0.0009699055636898302      15.01303631110945      383.2533710646961   0.006044370464707159     0.8000001026948544     0.5063967804386882     0.2775557820210197      0.406665451478087    0.02980994920749984     0.4690883258653743     0.3367520818594529     0.2787512643473519  3.092753357714625e-14 122.2645138599305
2.75062575043665       20.4162946814637       17.2512725979422   0.002466092357813325     0.6987982189993443     -12.52944678408725  4.355923076293302e-05     0.1247895332876279  0.0009699055636898302      15.01303631110945      383.2533710646961   0.006044370464707159     0.8000001026948544     0.5063967804386882     0.2775557820210197      0.406665451478087    0.02980994920749984     0.4690883258653743     0.3367520818594529     0.2787512643473519  3.092753357714625e-14 122.2645156730343
2.75062575043665       20.4162946814637       17.2512725979422   0.002466092357813325     0.6987982189993443     -12.52944678408725  4.354432960173917e-05     0.1247895481887891  0.0009699055636898302      15.01303631110945      383.2533710646961   0.006044370464707159     0.8000001026948544     0.5063967804386882     0.2775557820210197      0.406665451478087    0.02980994920749984     0.4690883258653743     0.3367520818594529     0.2787512643473519  3.092753357714625e-14 122.2645139134244
2.75062575043665       20.4162946814637       17.2512725979422   0.002466092357813325     0.6987982189993443     -12.52944678408725  4.354432960173917e-05     0.1247895332876279  0.0009699204648510241      15.01303631110945      383.2533710646961   0.006044370464707159     0.8000001026948544     0.5063967804386882     0.2775557820210197      0.406665451478087    0.02980994920749984     0.4690883258653743     0.3367520818594529     0.2787512643473519  3.092753357714625e-14 122.2645169592868
2.75062575043665       20.4162946814637       17.2512725979422   0.002466092357813325     0.6987982189993443     -12.52944678408725  4.354432960173917e-05     0.1247895332876279  0.0009699055636898302      15.01303653482112      383.2533710646961   0.006044370464707159     0.8000001026948544     0.5063967804386882     0.2775557820210197      0.406665451478087    0.02980994920749984     0.4690883258653743     0.3367520818594529     0.2787512643473519  3.092753357714625e-14 122.2645137854902
2.75062575043665       20.4162946814637       17.2512725979422   0.002466092357813325     0.6987982189993443     -12.52944678408725  4.354432960173917e-05     0.1247895332876279  0.0009699055636898302      15.01303631110945      383.2533767756164   0.006044370464707159     0.8000001026948544     0.5063967804386882     0.2775557820210197      0.406665451478087    0.02980994920749984     0.4690883258653743     0.3367520818594529     0.2787512643473519  3.092753357714625e-14 122.2645139132997
2.75062575043665       20.4162946814637       17.2512725979422   0.002466092357813325     0.6987982189993443     -12.52944678408725  4.354432960173917e-05     0.1247895332876279  0.0009699055636898302      15.01303631110945      383.2533710646961   0.006044385365868353     0.8000001026948544     0.5063967804386882     0.2775557820210197      0.406665451478087    0.02980994920749984     0.4690883258653743     0.3367520818594529     0.2787512643473519  3.092753357714625e-14 122.2645120636136
2.75062575043665       20.4162946814637       17.2512725979422   0.002466092357813325     0.6987982189993443     -12.52944678408725  4.354432960173917e-05     0.1247895332876279  0.0009699055636898302      15.01303631110945      383.2533710646961   0.006044370464707159     0.8000001175960156     0.5063967804386882     0.2775557820210197      0.406665451478087    0.02980994920749984     0.4690883258653743     0.3367520818594529     0.2787512643473519  3.092753357714625e-14 122.2645142208992
2.75062575043665       20.4162946814637       17.2512725979422   0.002466092357813325     0.6987982189993443     -12.52944678408725  4.354432960173917e-05     0.1247895332876279  0.0009699055636898302      15.01303631110945      383.2533710646961   0.006044370464707159     0.8000001026948544     0.5063967953398494     0.2775557820210197      0.406665451478087    0.02980994920749984     0.4690883258653743     0.3367520818594529     0.2787512643473519  3.092753357714625e-14 122.2645142188976
2.75062575043665       20.4162946814637       17.2512725979422   0.002466092357813325     0.6987982189993443     -12.52944678408725  4.354432960173917e-05     0.1247895332876279  0.0009699055636898302      15.01303631110945      383.2533710646961   0.006044370464707159     0.8000001026948544     0.5063967804386882     0.2775557969221809      0.406665451478087    0.02980994920749984     0.4690883258653743     0.3367520818594529     0.2787512643473519  3.092753357714625e-14 122.2645139204474
2.75062575043665       20.4162946814637       17.2512725979422   0.002466092357813325     0.6987982189993443     -12.52944678408725  4.354432960173917e-05     0.1247895332876279  0.0009699055636898302      15.01303631110945      383.2533710646961   0.006044370464707159     0.8000001026948544     0.5063967804386882     0.2775557820210197     0.4066654663792482    0.02980994920749984     0.4690883258653743     0.3367520818594529     0.2787512643473519  3.092753357714625e-14 122.2645138161927
2.75062575043665       20.4162946814637       17.2512725979422   0.002466092357813325     0.6987982189993443     -12.52944678408725  4.354432960173917e-05     0.1247895332876279  0.0009699055636898302      15.01303631110945      383.2533710646961   0.006044370464707159     0.8000001026948544     0.5063967804386882     0.2775557820210197      0.406665451478087    0.02980996410866103     0.4690883258653743     0.3367520818594529     0.2787512643473519  3.092753357714625e-14 122.2645138253733
2.75062575043665       20.4162946814637       17.2512725979422   0.002466092357813325     0.6987982189993443     -12.52944678408725  4.354432960173917e-05     0.1247895332876279  0.0009699055636898302      15.01303631110945      383.2533710646961   0.006044370464707159     0.8000001026948544     0.5063967804386882     0.2775557820210197      0.406665451478087    0.02980994920749984     0.4690883407665355     0.3367520818594529     0.2787512643473519  3.092753357714625e-14 122.2645138253366
2.75062575043665       20.4162946814637       17.2512725979422   0.002466092357813325     0.6987982189993443     -12.52944678408725  4.354432960173917e-05     0.1247895332876279  0.0009699055636898302      15.01303631110945      383.2533710646961   0.006044370464707159     0.8000001026948544     0.5063967804386882     0.2775557820210197      0.406665451478087    0.02980994920749984     0.4690883258653743     0.3367520967606141     0.2787512643473519  3.092753357714625e-14 122.2645138253137
2.75062575043665       20.4162946814637       17.2512725979422   0.002466092357813325     0.6987982189993443     -12.52944678408725  4.354432960173917e-05     0.1247895332876279  0.0009699055636898302      15.01303631110945      383.2533710646961   0.006044370464707159     0.8000001026948544     0.5063967804386882     0.2775557820210197      0.406665451478087    0.02980994920749984     0.4690883258653743     0.3367520818594529     0.2787512792485131  3.092753357714625e-14 122.2645138253312
2.75062575043665       20.4162946814637       17.2512725979422   0.002466092357813325     0.6987982189993443     -12.52944678408725  4.354432960173917e-05     0.1247895332876279  0.0009699055636898302      15.01303631110945      383.2533710646961   0.006044370464707159     0.8000001026948544     0.5063967804386882     0.2775557820210197      0.406665451478087    0.02980994920749984     0.4690883258653743     0.3367520818594529     0.2787512643473519  1.490119212138124e-08 122.2645773325778
2.744943128868752      20.36967386031551      17.18757136074105   0.002472044217500218     0.6993417856464143       -12.484905144608  3.846410183485414e-05     0.1248962164651712  0.0009684077452869584      14.94151904295038      379.6851211536906   0.006039787779177709     0.8000001014916233     0.5064923663506993     0.2777442520135383     0.4048409999150179    0.02967717774774148     0.4690883258653743     0.3384560730213081     0.2791334401089509  2.838086044987439e-14 122.2024864256883
2.744943169771592      20.36967386031551      17.18757136074105   0.002472044217500218     0.6993417856464143       -12.484905144608  3.846410183485414e-05     0.1248962164651712  0.0009684077452869584      14.94151904295038      379.6851211536906   0.006039787779177709     0.8000001014916233     0.5064923663506993     0.2777442520135383     0.4048409999150179    0.02967717774774148     0.4690883258653743     0.3384560730213081     0.2791334401089509  2.838086044987439e-14 122.2024865887939
2.744943128868752       20.3696741638473      17.18757136074105   0.002472044217500218     0.6993417856464143       -12.484905144608  3.846410183485414e-05     0.1248962164651712  0.0009684077452869584      14.94151904295038      379.6851211536906   0.006039787779177709     0.8000001014916233     0.5064923663506993     0.2777442520135383     0.4048409999150179    0.02967717774774148     0.4690883258653743     0.3384560730213081     0.2791334401089509  2.838086044987439e-14 122.2024865070521
2.744943128868752      20.36967386031551      17.18757161685582   0.002472044217500218     0.6993417856464143       -12.484905144608  3.846410183485414e-05     0.1248962164651712  0.0009684077452869584      14.94151904295038      379.6851211536906   0.006039787779177709     0.8000001014916233     0.5064923663506993     0.2777442520135383     0.4048409999150179    0.02967717774774148     0.4690883258653743     0.3384560730213081     0.2791334401089509  2.838086044987439e-14 122.2024864243301
2.744943128868752      20.36967386031551      17.18757136074105   0.002472059118661412     0.6993417856464143       -12.484905144608  3.846410183485414e-05     0.1248962164651712  0.0009684077452869584      14.94151904295038      379.6851211536906   0.006039787779177709     0.8000001014916233     0.5064923663506993     0.2777442520135383     0.4048409999150179    0.02967717774774148     0.4690883258653743     0.3384560730213081     0.2791334401089509  2.838086044987439e-14 122.2024871535223
2.744943128868752      20.36967386031551      17.18757136074105   0.002472044217500218     0.6993418005475754       -12.484905144608  3.846410183485414e-05     0.1248962164651712  0.0009684077452869584      14.94151904295038      379.6851211536906   0.006039787779177709     0.8000001014916233     0.5064923663506993     0.2777442520135383     0.4048409999150179    0.02967717774774148     0.4690883258653743     0.3384560730213081     0.2791334401089509  2.838086044987439e-14 122.2024864133327
2.744943128868752      20.36967386031551      17.18757136074105   0.002472044217500218     0.6993417856464143     -12.48490533064758  3.846410183485414e-05     0.1248962164651712  0.0009684077452869584      14.94151904295038      379.6851211536906   0.006039787779177709     0.8000001014916233     0.5064923663506993     0.2777442520135383     0.4048409999150179    0.02967717774774148     0.4690883258653743     0.3384560730213081     0.2791334401089509  2.838086044987439e-14 122.2024864016606
2.744943128868752      20.36967386031551      17.18757136074105   0.002472044217500218     0.6993417856464143       -12.484905144608  3.847900299604799e-05     0.1248962164651712  0.0009684077452869584      14.94151904295038      379.6851211536906   0.006039787779177709     0.8000001014916233     0.5064923663506993     0.2777442520135383     0.4048409999150179    0.02967717774774148     0.4690883258653743     0.3384560730213081     0.2791334401089509  2.838086044987439e-14 122.202488121117
2.744943128868752      20.36967386031551      17.18757136074105   0.002472044217500218     0.6993417856464143       -12.484905144608  3.846410183485414e-05     0.1248962313663324  0.0009684077452869584      14.94151904295038      379.6851211536906   0.006039787779177709     0.8000001014916233     0.5064923663506993     0.2777442520135383     0.4048409999150179    0.02967717774774148     0.4690883258653743     0.3384560730213081     0.2791334401089509  2.838086044987439e-14 122.2024865365634
2.744943128868752      20.36967386031551      17.18757136074105   0.002472044217500218     0.6993417856464143       -12.484905144608  3.846410183485414e-05     0.1248962164651712  0.0009684226464481522      14.94151904295038      379.6851211536906   0.006039787779177709     0.8000001014916233     0.5064923663506993     0.2777442520135383     0.4048409999150179    0.02967717774774148     0.4690883258653743     0.3384560730213081     0.2791334401089509  2.838086044987439e-14 122.2024895335042
2.744943128868752      20.36967386031551      17.18757136074105   0.002472044217500218     0.6993417856464143       -12.484905144608  3.846410183485414e-05     0.1248962164651712  0.0009684077452869584      14.94151926559637      379.6851211536906   0.006039787779177709     0.8000001014916233     0.5064923663506993     0.2777442520135383     0.4048409999150179    0.02967717774774148     0.4690883258653743     0.3384560730213081     0.2791334401089509  2.838086044987439e-14 122.2024864266905
2.744943128868752      20.36967386031551      17.18757136074105   0.002472044217500218     0.6993417856464143       -12.484905144608  3.846410183485414e-05     0.1248962164651712  0.0009684077452869584      14.94151904295038      379.6851268114397   0.006039787779177709     0.8000001014916233     0.5064923663506993     0.2777442520135383     0.4048409999150179    0.02967717774774148     0.4690883258653743     0.3384560730213081     0.2791334401089509  2.838086044987439e-14 122.2024865400905
2.744943128868752      20.36967386031551      17.18757136074105   0.002472044217500218     0.6993417856464143       -12.484905144608  3.846410183485414e-05     0.1248962164651712  0.0009684077452869584      14.94151904295038      379.6851211536906   0.006039802680338903     0.8000001014916233     0.5064923663506993     0.2777442520135383     0.4048409999150179    0.02967717774774148     0.4690883258653743     0.3384560730213081     0.2791334401089509  2.838086044987439e-14 122.2024850570995
2.744943128868752      20.36967386031551      17.18757136074105   0.002472044217500218     0.6993417856464143       -12.484905144608  3.846410183485414e-05     0.1248962164651712  0.0009684077452869584      14.94151904295038      379.6851211536906   0.006039787779177709     0.8000001163927845     0.5064923663506993     0.2777442520135383     0.4048409999150179    0.02967717774774148     0.4690883258653743     0.3384560730213081     0.2791334401089509  2.838086044987439e-14 122.2024868021193
2.744943128868752      20.36967386031551      17.18757136074105   0.002472044217500218     0.6993417856464143       -12.484905144608  3.846410183485414e-05     0.1248962164651712  0.0009684077452869584      14.94151904295038      379.6851211536906   0.006039787779177709     0.8000001014916233     0.5064923812518605     0.2777442520135383     0.4048409999150179    0.02967717774774148     0.4690883258653743     0.3384560730213081     0.2791334401089509  2.838086044987439e-14 122.2024867286502
2.744943128868752      20.36967386031551      17.18757136074105   0.002472044217500218     0.6993417856464143       -12.484905144608  3.846410183485414e-05     0.1248962164651712  0.0009684077452869584      14.94151904295038      379.6851211536906   0.006039787779177709     0.8000001014916233     0.5064923663506993     0.2777442669146994     0.4048409999150179    0.02967717774774148     0.4690883258653743     0.3384560730213081     0.2791334401089509  2.838086044987439e-14 122.202486508432
2.744943128868752      20.36967386031551      17.18757136074105   0.002472044217500218     0.6993417856464143       -12.484905144608  3.846410183485414e-05     0.1248962164651712  0.0009684077452869584      14.94151904295038      379.6851211536906   0.006039787779177709     0.8000001014916233     0.5064923663506993     0.2777442520135383     0.4048410148161791    0.02967717774774148     0.4690883258653743     0.3384560730213081     0.2791334401089509  2.838086044987439e-14 122.2024863085256
2.744943128868752      20.36967386031551      17.18757136074105   0.002472044217500218     0.6993417856464143       -12.484905144608  3.846410183485414e-05     0.1248962164651712  0.0009684077452869584      14.94151904295038      379.6851211536906   0.006039787779177709     0.8000001014916233     0.5064923663506993     0.2777442520135383     0.4048409999150179    0.02967719264890267     0.4690883258653743     0.3384560730213081     0.2791334401089509  2.838086044987439e-14 122.2024864253105
2.744943128868752      20.36967386031551      17.18757136074105   0.002472044217500218     0.6993417856464143       -12.484905144608  3.846410183485414e-05     0.1248962164651712  0.0009684077452869584      14.94151904295038      379.6851211536906   0.006039787779177709     0.8000001014916233     0.5064923663506993     0.2777442520135383     0.4048409999150179    0.02967717774774148     0.4690883407665355     0.3384560730213081     0.2791334401089509  2.838086044987439e-14 122.2024864256883
2.744943128868752      20.36967386031551      17.18757136074105   0.002472044217500218     0.6993417856464143       -12.484905144608  3.846410183485414e-05     0.1248962164651712  0.0009684077452869584      14.94151904295038      379.6851211536906   0.006039787779177709     0.8000001014916233     0.5064923663506993     0.2777442520135383     0.4048409999150179    0.02967717774774148     0.4690883258653743     0.3384560879224693     0.2791334401089509  2.838086044987439e-14 122.2024864258054
2.744943128868752      20.36967386031551      17.18757136074105   0.002472044217500218     0.6993417856464143       -12.484905144608  3.846410183485414e-05     0.1248962164651712  0.0009684077452869584      14.94151904295038      379.6851211536906   0.006039787779177709     0.8000001014916233     0.5064923663506993     0.2777442520135383     0.4048409999150179    0.02967717774774148     0.4690883258653743     0.3384560730213081     0.2791334550101121  2.838086044987439e-14 122.2024864257549
2.744943128868752      20.36967386031551      17.18757136074105   0.002472044217500218     0.6993417856464143       -12.484905144608  3.846410183485414e-05     0.1248962164651712  0.0009684077452869584      14.94151904295038      379.6851211536906   0.006039787779177709     0.8000001014916233     0.5064923663506993     0.2777442520135383     0.4048409999150179    0.02967717774774148     0.4690883258653743     0.3384560730213081     0.2791334401089509  1.490118957470811e-08 122.2025499797346
2.735976514234776      20.30706877039382      17.11170179171338   0.002449215252759376     0.6976807667834946     -12.44294151333913      3.78809068541e-05     0.1249039532984446  0.0009672366642019985      14.76094656421458      371.5941936910829   0.006075224890444183      0.800000080171495     0.5076503934472015     0.2775164122518967     0.4102696012689755    0.03095961148886205     0.4690883258653743     0.3321333954416694     0.2759968423595353  2.509234314592396e-14 122.0914244030361
2.735976555004003      20.30706877039382      17.11170179171338   0.002449215252759376     0.6976807667834946     -12.44294151333913      3.78809068541e-05     0.1249039532984446  0.0009672366642019985      14.76094656421458      371.5941936910829   0.006075224890444183      0.800000080171495     0.5076503934472015     0.2775164122518967     0.4102696012689755    0.03095961148886205     0.4690883258653743     0.3321333954416694     0.2759968423595353  2.509234314592396e-14 122.0914244818808
2.735976514234776      20.30706907299273      17.11170179171338   0.002449215252759376     0.6976807667834946     -12.44294151333913      3.78809068541e-05     0.1249039532984446  0.0009672366642019985      14.76094656421458      371.5941936910829   0.006075224890444183      0.800000080171495     0.5076503934472015     0.2775164122518967     0.4102696012689755    0.03095961148886205     0.4690883258653743     0.3321333954416694     0.2759968423595353  2.509234314592396e-14 122.0914244700743
2.735976514234776      20.30706877039382      17.11170204669761   0.002449215252759376     0.6976807667834946     -12.44294151333913      3.78809068541e-05     0.1249039532984446  0.0009672366642019985      14.76094656421458      371.5941936910829   0.006075224890444183      0.800000080171495     0.5076503934472015     0.2775164122518967     0.4102696012689755    0.03095961148886205     0.4690883258653743     0.3321333954416694     0.2759968423595353  2.509234314592396e-14 122.0914244220429
2.735976514234776      20.30706877039382      17.11170179171338    0.00244923015392057     0.6976807667834946     -12.44294151333913      3.78809068541e-05     0.1249039532984446  0.0009672366642019985      14.76094656421458      371.5941936910829   0.006075224890444183      0.800000080171495     0.5076503934472015     0.2775164122518967     0.4102696012689755    0.03095961148886205     0.4690883258653743     0.3321333954416694     0.2759968423595353  2.509234314592396e-14 122.0914240549542
2.735976514234776      20.30706877039382      17.11170179171338   0.002449215252759376     0.6976807816846558     -12.44294151333913      3.78809068541e-05     0.1249039532984446  0.0009672366642019985      14.76094656421458      371.5941936910829   0.006075224890444183      0.800000080171495     0.5076503934472015     0.2775164122518967     0.4102696012689755    0.03095961148886205     0.4690883258653743     0.3321333954416694     0.2759968423595353  2.509234314592396e-14 122.091424373742
2.735976514234776      20.30706877039382      17.11170179171338   0.002449215252759376     0.6976807667834946     -12.44294169875341      3.78809068541e-05     0.1249039532984446  0.0009672366642019985      14.76094656421458      371.5941936910829   0.006075224890444183      0.800000080171495     0.5076503934472015     0.2775164122518967     0.4102696012689755    0.03095961148886205     0.4690883258653743     0.3321333954416694     0.2759968423595353  2.509234314592396e-14 122.091424409312
2.735976514234776      20.30706877039382      17.11170179171338   0.002449215252759376     0.6976807667834946     -12.44294151333913  3.789580801529385e-05     0.1249039532984446  0.0009672366642019985      14.76094656421458      371.5941936910829   0.006075224890444183      0.800000080171495     0.5076503934472015     0.2775164122518967     0.4102696012689755    0.03095961148886205     0.4690883258653743     0.3321333954416694     0.2759968423595353  2.509234314592396e-14 122.091426910536
2.735976514234776      20.30706877039382      17.11170179171338   0.002449215252759376     0.6976807667834946     -12.44294151333913      3.78809068541e-05     0.1249039681996058  0.0009672366642019985      14.76094656421458      371.5941936910829   0.006075224890444183      0.800000080171495     0.5076503934472015     0.2775164122518967     0.4102696012689755    0.03095961148886205     0.4690883258653743     0.3321333954416694     0.2759968423595353  2.509234314592396e-14 122.0914243936526
2.735976514234776      20.30706877039382      17.11170179171338   0.002449215252759376     0.6976807667834946     -12.44294151333913      3.78809068541e-05     0.1249039532984446  0.0009672515653631924      14.76094656421458      371.5941936910829   0.006075224890444183      0.800000080171495     0.5076503934472015     0.2775164122518967     0.4102696012689755    0.03095961148886205     0.4690883258653743     0.3321333954416694     0.2759968423595353  2.509234314592396e-14 122.091427640801
2.735976514234776      20.30706877039382      17.11170179171338   0.002449215252759376     0.6976807667834946     -12.44294151333913      3.78809068541e-05     0.1249039532984446  0.0009672366642019985      14.76094678416983      371.5941936910829   0.006075224890444183      0.800000080171495     0.5076503934472015     0.2775164122518967     0.4102696012689755    0.03095961148886205     0.4690883258653743     0.3321333954416694     0.2759968423595353  2.509234314592396e-14 122.0914243706646
2.735976514234776      20.30706877039382      17.11170179171338   0.002449215252759376     0.6976807667834946     -12.44294151333913      3.78809068541e-05     0.1249039532984446  0.0009672366642019985      14.76094656421458      371.5941992282679   0.006075224890444183      0.800000080171495     0.5076503934472015     0.2775164122518967     0.4102696012689755    0.03095961148886205     0.4690883258653743     0.3321333954416694     0.2759968423595353  2.509234314592396e-14 122.0914244713147
2.735976514234776      20.30706877039382      17.11170179171338   0.002449215252759376     0.6976807667834946     -12.44294151333913      3.78809068541e-05     0.1249039532984446  0.0009672366642019985      14.76094656421458      371.5941936910829   0.006075239791605377      0.800000080171495     0.5076503934472015     0.2775164122518967     0.4102696012689755    0.03095961148886205     0.4690883258653743     0.3321333954416694     0.2759968423595353  2.509234314592396e-14 122.0914353761073
2.735976514234776      20.30706877039382      17.11170179171338   0.002449215252759376     0.6976807667834946     -12.44294151333913      3.78809068541e-05     0.1249039532984446  0.0009672366642019985      14.76094656421458      371.5941936910829   0.006075224890444183     0.8000000950726562     0.5076503934472015     0.2775164122518967     0.4102696012689755    0.03095961148886205     0.4690883258653743     0.3321333954416694     0.2759968423595353  2.509234314592396e-14 122.0914248585164
2.735976514234776      20.30706877039382      17.11170179171338   0.002449215252759376     0.6976807667834946     -12.44294151333913      3.78809068541e-05     0.1249039532984446  0.0009672366642019985      14.76094656421458      371.5941936910829   0.006075224890444183      0.800000080171495     0.5076504083483627     0.2775164122518967     0.4102696012689755    0.03095961148886205     0.4690883258653743     0.3321333954416694     0.2759968423595353  2.509234314592396e-14 122.0914245246151
2.735976514234776      20.30706877039382      17.11170179171338   0.002449215252759376     0.6976807667834946     -12.44294151333913      3.78809068541e-05     0.1249039532984446  0.0009672366642019985      14.76094656421458      371.5941936910829   0.006075224890444183      0.800000080171495     0.5076503934472015     0.2775164271530579     0.4102696012689755    0.03095961148886205     0.4690883258653743     0.3321333954416694     0.2759968423595353  2.509234314592396e-14 122.0914248467133
2.735976514234776      20.30706877039382      17.11170179171338   0.002449215252759376     0.6976807667834946     -12.44294151333913      3.78809068541e-05     0.1249039532984446  0.0009672366642019985      14.76094656421458      371.5941936910829   0.006075224890444183      0.800000080171495     0.5076503934472015     0.2775164122518967     0.4102696161701367    0.03095961148886205     0.4690883258653743     0.3321333954416694     0.2759968423595353  2.509234314592396e-14 122.0914243300762
2.735976514234776      20.30706877039382      17.11170179171338   0.002449215252759376     0.6976807667834946     -12.44294151333913      3.78809068541e-05     0.1249039532984446  0.0009672366642019985      14.76094656421458      371.5941936910829   0.006075224890444183      0.800000080171495     0.5076503934472015     0.2775164122518967     0.4102696012689755    0.03095962639002324     0.4690883258653743     0.3321333954416694     0.2759968423595353  2.509234314592396e-14 122.0914244029865
2.735976514234776      20.30706877039382      17.11170179171338   0.002449215252759376     0.6976807667834946     -12.44294151333913      3.78809068541e-05     0.1249039532984446  0.0009672366642019985      14.76094656421458      371.5941936910829   0.006075224890444183      0.800000080171495     0.5076503934472015     0.2775164122518967     0.4102696012689755    0.03095961148886205     0.4690883407665355     0.3321333954416694     0.2759968423595353  2.509234314592396e-14 122.0914244030361
2.735976514234776      20.30706877039382      17.11170179171338   0.002449215252759376     0.6976807667834946     -12.44294151333913      3.78809068541e-05     0.1249039532984446  0.0009672366642019985      14.76094656421458      371.5941936910829   0.006075224890444183      0.800000080171495     0.5076503934472015     0.2775164122518967     0.4102696012689755    0.03095961148886205     0.4690883258653743     0.3321334103428306     0.2759968423595353  2.509234314592396e-14 122.0914244030312
2.735976514234776      20.30706877039382      17.11170179171338   0.002449215252759376     0.6976807667834946     -12.44294151333913      3.78809068541e-05     0.1249039532984446  0.0009672366642019985      14.76094656421458      371.5941936910829   0.006075224890444183      0.800000080171495     0.5076503934472015     0.2775164122518967     0.4102696012689755    0.03095961148886205     0.4690883258653743     0.3321333954416694     0.2759968572606965  2.509234314592396e-14 122.0914244030377
2.735976514234776      20.30706877039382      17.11170179171338   0.002449215252759376     0.6976807667834946     -12.44294151333913      3.78809068541e-05     0.1249039532984446  0.0009672366642019985      14.76094656421458      371.5941936910829   0.006075224890444183      0.800000080171495     0.5076503934472015     0.2775164122518967     0.4102696012689755    0.03095961148886205     0.4690883258653743     0.3321333954416694     0.2759968423595353   1.49011862861908e-08 122.0914881673094
2.743962032306357      20.14219574120628      16.85708711904583   0.002427534882581997     0.7019895809205039     -12.29450837772654  2.997577194364026e-05     0.1250656485990945  0.0009667463174653445      14.58744867570354      367.6459031657172   0.005993258660924839     0.8000000593445964     0.5054240677756111     0.2782421951823793     0.4231343901138123     0.0311385659757855     0.4690883258653743     0.3326309995447843     0.2759347338655344   4.27126906394617e-14 121.9413116281624
2.743962073194578      20.14219574120628      16.85708711904583   0.002427534882581997     0.7019895809205039     -12.29450837772654  2.997577194364026e-05     0.1250656485990945  0.0009667463174653445      14.58744867570354      367.6459031657172   0.005993258660924839     0.8000000593445964     0.5054240677756111     0.2782421951823793     0.4231343901138123     0.0311385659757855     0.4690883258653743     0.3326309995447843     0.2759347338655344   4.27126906394617e-14 121.9413116890638
2.743962032306357      20.14219604134838      16.85708711904583   0.002427534882581997     0.7019895809205039     -12.29450837772654  2.997577194364026e-05     0.1250656485990945  0.0009667463174653445      14.58744867570354      367.6459031657172   0.005993258660924839     0.8000000593445964     0.5054240677756111     0.2782421951823793     0.4231343901138123     0.0311385659757855     0.4690883258653743     0.3326309995447843     0.2759347338655344   4.27126906394617e-14 121.9413117079084
2.743962032306357      20.14219574120628        16.857087370236   0.002427534882581997     0.7019895809205039     -12.29450837772654  2.997577194364026e-05     0.1250656485990945  0.0009667463174653445      14.58744867570354      367.6459031657172   0.005993258660924839     0.8000000593445964     0.5054240677756111     0.2782421951823793     0.4231343901138123     0.0311385659757855     0.4690883258653743     0.3326309995447843     0.2759347338655344   4.27126906394617e-14 121.9413116299676
2.743962032306357      20.14219574120628      16.85708711904583   0.002427549783743191     0.7019895809205039     -12.29450837772654  2.997577194364026e-05     0.1250656485990945  0.0009667463174653445      14.58744867570354      367.6459031657172   0.005993258660924839     0.8000000593445964     0.5054240677756111     0.2782421951823793     0.4231343901138123     0.0311385659757855     0.4690883258653743     0.3326309995447843     0.2759347338655344   4.27126906394617e-14 121.9413139334325
2.743962032306357      20.14219574120628      16.85708711904583   0.002427534882581997     0.7019895958216651     -12.29450837772654  2.997577194364026e-05     0.1250656485990945  0.0009667463174653445      14.58744867570354      367.6459031657172   0.005993258660924839     0.8000000593445964     0.5054240677756111     0.2782421951823793     0.4231343901138123     0.0311385659757855     0.4690883258653743     0.3326309995447843     0.2759347338655344   4.27126906394617e-14 121.9413115790662
2.743962032306357      20.14219574120628      16.85708711904583   0.002427534882581997     0.7019895809205039     -12.29450856092899  2.997577194364026e-05     0.1250656485990945  0.0009667463174653445      14.58744867570354      367.6459031657172   0.005993258660924839     0.8000000593445964     0.5054240677756111     0.2782421951823793     0.4231343901138123     0.0311385659757855     0.4690883258653743     0.3326309995447843     0.2759347338655344   4.27126906394617e-14 121.9413117202424
2.743962032306357      20.14219574120628      16.85708711904583   0.002427534882581997     0.7019895809205039     -12.29450837772654   2.99906731048341e-05     0.1250656485990945  0.0009667463174653445      14.58744867570354      367.6459031657172   0.005993258660924839     0.8000000593445964     0.5054240677756111     0.2782421951823793     0.4231343901138123     0.0311385659757855     0.4690883258653743     0.3326309995447843     0.2759347338655344   4.27126906394617e-14 121.9413132854289
2.743962032306357      20.14219574120628      16.85708711904583   0.002427534882581997     0.7019895809205039     -12.29450837772654  2.997577194364026e-05     0.1250656635002557  0.0009667463174653445      14.58744867570354      367.6459031657172   0.005993258660924839     0.8000000593445964     0.5054240677756111     0.2782421951823793     0.4231343901138123     0.0311385659757855     0.4690883258653743     0.3326309995447843     0.2759347338655344   4.27126906394617e-14 121.9413116986167
2.743962032306357      20.14219574120628      16.85708711904583   0.002427534882581997     0.7019895809205039     -12.29450837772654  2.997577194364026e-05     0.1250656485990945  0.0009667612186265383      14.58744867570354      367.6459031657172   0.005993258660924839     0.8000000593445964     0.5054240677756111     0.2782421951823793     0.4231343901138123     0.0311385659757855     0.4690883258653743     0.3326309995447843     0.2759347338655344   4.27126906394617e-14 121.9413135994206
2.743962032306357      20.14219574120628      16.85708711904583   0.002427534882581997     0.7019895809205039     -12.29450837772654  2.997577194364026e-05     0.1250656485990945  0.0009667463174653445      14.58744889307347      367.6459031657172   0.005993258660924839     0.8000000593445964     0.5054240677756111     0.2782421951823793     0.4231343901138123     0.0311385659757855     0.4690883258653743     0.3326309995447843     0.2759347338655344   4.27126906394617e-14 121.9413115564139
2.743962032306357      20.14219574120628      16.85708711904583   0.002427534882581997     0.7019895809205039     -12.29450837772654  2.997577194364026e-05     0.1250656485990945  0.0009667463174653445      14.58744867570354      367.6459086440681   0.005993258660924839     0.8000000593445964     0.5054240677756111     0.2782421951823793     0.4231343901138123     0.0311385659757855     0.4690883258653743     0.3326309995447843     0.2759347338655344   4.27126906394617e-14 121.9413116980638
2.743962032306357      20.14219574120628      16.85708711904583   0.002427534882581997     0.7019895809205039     -12.29450837772654  2.997577194364026e-05     0.1250656485990945  0.0009667463174653445      14.58744867570354      367.6459031657172   0.005993273562086033     0.8000000593445964     0.5054240677756111     0.2782421951823793     0.4231343901138123     0.0311385659757855     0.4690883258653743     0.3326309995447843     0.2759347338655344   4.27126906394617e-14 121.9413108244864
2.743962032306357      20.14219574120628      16.85708711904583   0.002427534882581997     0.7019895809205039     -12.29450837772654  2.997577194364026e-05     0.1250656485990945  0.0009667463174653445      14.58744867570354      367.6459031657172   0.005993258660924839     0.8000000742457576     0.5054240677756111     0.2782421951823793     0.4231343901138123     0.0311385659757855     0.4690883258653743     0.3326309995447843     0.2759347338655344   4.27126906394617e-14 121.9413121220779
2.743962032306357      20.14219574120628      16.85708711904583   0.002427534882581997     0.7019895809205039     -12.29450837772654  2.997577194364026e-05     0.1250656485990945  0.0009667463174653445      14.58744867570354      367.6459031657172   0.005993258660924839     0.8000000593445964     0.5054240826767723     0.2782421951823793     0.4231343901138123     0.0311385659757855     0.4690883258653743     0.3326309995447843     0.2759347338655344   4.27126906394617e-14 121.9413119375515
2.743962032306357      20.14219574120628      16.85708711904583   0.002427534882581997     0.7019895809205039     -12.29450837772654  2.997577194364026e-05     0.1250656485990945  0.0009667463174653445      14.58744867570354      367.6459031657172   0.005993258660924839     0.8000000593445964     0.5054240677756111     0.2782422100835405     0.4231343901138123     0.0311385659757855     0.4690883258653743     0.3326309995447843     0.2759347338655344   4.27126906394617e-14 121.9413117289272
2.743962032306357      20.14219574120628      16.85708711904583   0.002427534882581997     0.7019895809205039     -12.29450837772654  2.997577194364026e-05     0.1250656485990945  0.0009667463174653445      14.58744867570354      367.6459031657172   0.005993258660924839     0.8000000593445964     0.5054240677756111     0.2782421951823793     0.4231344050149735     0.0311385659757855     0.4690883258653743     0.3326309995447843     0.2759347338655344   4.27126906394617e-14 121.9413116462997
2.743962032306357      20.14219574120628      16.85708711904583   0.002427534882581997     0.7019895809205039     -12.29450837772654  2.997577194364026e-05     0.1250656485990945  0.0009667463174653445      14.58744867570354      367.6459031657172   0.005993258660924839     0.8000000593445964     0.5054240677756111     0.2782421951823793     0.4231343901138123    0.03113858087694669     0.4690883258653743     0.3326309995447843     0.2759347338655344   4.27126906394617e-14 121.9413116281662
2.743962032306357      20.14219574120628      16.85708711904583   0.002427534882581997     0.7019895809205039     -12.29450837772654  2.997577194364026e-05     0.1250656485990945  0.0009667463174653445      14.58744867570354      367.6459031657172   0.005993258660924839     0.8000000593445964     0.5054240677756111     0.2782421951823793     0.4231343901138123     0.0311385659757855     0.4690883407665355     0.3326309995447843     0.2759347338655344   4.27126906394617e-14 121.9413116281624
2.743962032306357      20.14219574120628      16.85708711904583   0.002427534882581997     0.7019895809205039     -12.29450837772654  2.997577194364026e-05     0.1250656485990945  0.0009667463174653445      14.58744867570354      367.6459031657172   0.005993258660924839     0.8000000593445964     0.5054240677756111     0.2782421951823793     0.4231343901138123     0.0311385659757855     0.4690883258653743     0.3326310144459455     0.2759347338655344   4.27126906394617e-14 121.9413116281692
2.743962032306357      20.14219574120628      16.85708711904583   0.002427534882581997     0.7019895809205039     -12.29450837772654  2.997577194364026e-05     0.1250656485990945  0.0009667463174653445      14.58744867570354      367.6459031657172   0.005993258660924839     0.8000000593445964     0.5054240677756111     0.2782421951823793     0.4231343901138123     0.0311385659757855     0.4690883258653743     0.3326309995447843     0.2759347487666956   4.27126906394617e-14 121.9413116281653
2.743962032306357      20.14219574120628      16.85708711904583   0.002427534882581997     0.7019895809205039     -12.29450837772654  2.997577194364026e-05     0.1250656485990945  0.0009667463174653445      14.58744867570354      367.6459031657172   0.005993258660924839     0.8000000593445964     0.5054240677756111     0.2782421951823793     0.4231343901138123     0.0311385659757855     0.4690883258653743     0.3326309995447843     0.2759347338655344   1.49012039065383e-08 121.9413754479192
2.737050892035132      19.78538538178851      16.20670202118549   0.002400755518929203     0.7169723059668124     -11.91947594503441  2.716953293189756e-05     0.1250824001796071  0.0009650365140056181      14.50919117953141      363.4460727907438   0.006075503657745822     0.8000000413479084     0.5072343389760324     0.2769765096928203     0.4183682735694694    0.03111139539540319     0.4690883258653743     0.3322332339854924     0.2757927756965631  3.085639422393172e-14 121.8457989745715
2.737050932820368      19.78538538178851      16.20670202118549   0.002400755518929203     0.7169723059668124     -11.91947594503441  2.716953293189756e-05     0.1250824001796071  0.0009650365140056181      14.50919117953141      363.4460727907438   0.006075503657745822     0.8000000413479084     0.5072343389760324     0.2769765096928203     0.4183682735694694    0.03111139539540319     0.4690883258653743     0.3322332339854924     0.2757927756965631  3.085639422393172e-14 121.8457990018028
2.737050892035132      19.78538567661373      16.20670202118549   0.002400755518929203     0.7169723059668124     -11.91947594503441  2.716953293189756e-05     0.1250824001796071  0.0009650365140056181      14.50919117953141      363.4460727907438   0.006075503657745822     0.8000000413479084     0.5072343389760324     0.2769765096928203     0.4183682735694694    0.03111139539540319     0.4690883258653743     0.3322332339854924     0.2757927756965631  3.085639422393172e-14 121.8457990433569
2.737050892035132      19.78538538178851      16.20670226268417   0.002400755518929203     0.7169723059668124     -11.91947594503441  2.716953293189756e-05     0.1250824001796071  0.0009650365140056181      14.50919117953141      363.4460727907438   0.006075503657745822     0.8000000413479084     0.5072343389760324     0.2769765096928203     0.4183682735694694    0.03111139539540319     0.4690883258653743     0.3322332339854924     0.2757927756965631  3.085639422393172e-14 121.8457989646816
2.737050892035132      19.78538538178851      16.20670202118549   0.002400770420090397     0.7169723059668124     -11.91947594503441  2.716953293189756e-05     0.1250824001796071  0.0009650365140056181      14.50919117953141      363.4460727907438   0.006075503657745822     0.8000000413479084     0.5072343389760324     0.2769765096928203     0.4183682735694694    0.03111139539540319     0.4690883258653743     0.3322332339854924     0.2757927756965631  3.085639422393172e-14 121.8457973833584
2.737050892035132      19.78538538178851      16.20670202118549   0.002400755518929203     0.7169723208679736     -11.91947594503441  2.716953293189756e-05     0.1250824001796071  0.0009650365140056181      14.50919117953141      363.4460727907438   0.006075503657745822     0.8000000413479084     0.5072343389760324     0.2769765096928203     0.4183682735694694    0.03111139539540319     0.4690883258653743     0.3322332339854924     0.2757927756965631  3.085639422393172e-14 121.8457989500942
2.737050892035132      19.78538538178851      16.20670202118549   0.002400755518929203     0.7169723059668124     -11.91947612264845  2.716953293189756e-05     0.1250824001796071  0.0009650365140056181      14.50919117953141      363.4460727907438   0.006075503657745822     0.8000000413479084     0.5072343389760324     0.2769765096928203     0.4183682735694694    0.03111139539540319     0.4690883258653743     0.3322332339854924     0.2757927756965631  3.085639422393172e-14 121.8457989525025
2.737050892035132      19.78538538178851      16.20670202118549   0.002400755518929203     0.7169723059668124     -11.91947594503441  2.718443409309141e-05     0.1250824001796071  0.0009650365140056181      14.50919117953141      363.4460727907438   0.006075503657745822     0.8000000413479084     0.5072343389760324     0.2769765096928203     0.4183682735694694    0.03111139539540319     0.4690883258653743     0.3322332339854924     0.2757927756965631  3.085639422393172e-14 121.8458008259474
2.737050892035132      19.78538538178851      16.20670202118549   0.002400755518929203     0.7169723059668124     -11.91947594503441  2.716953293189756e-05     0.1250824150807683  0.0009650365140056181      14.50919117953141      363.4460727907438   0.006075503657745822     0.8000000413479084     0.5072343389760324     0.2769765096928203     0.4183682735694694    0.03111139539540319     0.4690883258653743     0.3322332339854924     0.2757927756965631  3.085639422393172e-14 121.8457989308813
2.737050892035132      19.78538538178851      16.20670202118549   0.002400755518929203     0.7169723059668124     -11.91947594503441  2.716953293189756e-05     0.1250824001796071  0.0009650514151668119      14.50919117953141      363.4460727907438   0.006075503657745822     0.8000000413479084     0.5072343389760324     0.2769765096928203     0.4183682735694694    0.03111139539540319     0.4690883258653743     0.3322332339854924     0.2757927756965631  3.085639422393172e-14 121.8458020851094
2.737050892035132      19.78538538178851      16.20670202118549   0.002400755518929203     0.7169723059668124     -11.91947594503441  2.716953293189756e-05     0.1250824001796071  0.0009650365140056181      14.50919139573521      363.4460727907438   0.006075503657745822     0.8000000413479084     0.5072343389760324     0.2769765096928203     0.4183682735694694    0.03111139539540319     0.4690883258653743     0.3322332339854924     0.2757927756965631  3.085639422393172e-14 121.8457988513556
2.737050892035132      19.78538538178851      16.20670202118549   0.002400755518929203     0.7169723059668124     -11.91947594503441  2.716953293189756e-05     0.1250824001796071  0.0009650365140056181      14.50919117953141      363.4460782065123   0.006075503657745822     0.8000000413479084     0.5072343389760324     0.2769765096928203     0.4183682735694694    0.03111139539540319     0.4690883258653743     0.3322332339854924     0.2757927756965631  3.085639422393172e-14 121.845798932913
2.737050892035132      19.78538538178851      16.20670202118549   0.002400755518929203     0.7169723059668124     -11.91947594503441  2.716953293189756e-05     0.1250824001796071  0.0009650365140056181      14.50919117953141      363.4460727907438   0.006075518558907016     0.8000000413479084     0.5072343389760324     0.2769765096928203     0.4183682735694694    0.03111139539540319     0.4690883258653743     0.3322332339854924     0.2757927756965631  3.085639422393172e-14 121.8458112706234
2.737050892035132      19.78538538178851      16.20670202118549   0.002400755518929203     0.7169723059668124     -11.91947594503441  2.716953293189756e-05     0.1250824001796071  0.0009650365140056181      14.50919117953141      363.4460727907438   0.006075503657745822     0.8000000562490696     0.5072343389760324     0.2769765096928203     0.4183682735694694    0.03111139539540319     0.4690883258653743     0.3322332339854924     0.2757927756965631  3.085639422393172e-14 121.8457994030797
2.737050892035132      19.78538538178851      16.20670202118549   0.002400755518929203     0.7169723059668124     -11.91947594503441  2.716953293189756e-05     0.1250824001796071  0.0009650365140056181      14.50919117953141      363.4460727907438   0.006075503657745822     0.8000000413479084     0.5072343538771936     0.2769765096928203     0.4183682735694694    0.03111139539540319     0.4690883258653743     0.3322332339854924     0.2757927756965631  3.085639422393172e-14 121.8457990291683
2.737050892035132      19.78538538178851      16.20670202118549   0.002400755518929203     0.7169723059668124     -11.91947594503441  2.716953293189756e-05     0.1250824001796071  0.0009650365140056181      14.50919117953141      363.4460727907438   0.006075503657745822     0.8000000413479084     0.5072343389760324     0.2769765245939815     0.4183682735694694    0.03111139539540319     0.4690883258653743     0.3322332339854924     0.2757927756965631  3.085639422393172e-14 121.845799460852
2.737050892035132      19.78538538178851      16.20670202118549   0.002400755518929203     0.7169723059668124     -11.91947594503441  2.716953293189756e-05     0.1250824001796071  0.0009650365140056181      14.50919117953141      363.4460727907438   0.006075503657745822     0.8000000413479084     0.5072343389760324     0.2769765096928203     0.4183682884706306    0.03111139539540319     0.4690883258653743     0.3322332339854924     0.2757927756965631  3.085639422393172e-14 121.8457988732997
2.737050892035132      19.78538538178851      16.20670202118549   0.002400755518929203     0.7169723059668124     -11.91947594503441  2.716953293189756e-05     0.1250824001796071  0.0009650365140056181      14.50919117953141      363.4460727907438   0.006075503657745822     0.8000000413479084     0.5072343389760324     0.2769765096928203     0.4183682735694694    0.03111141029656439     0.4690883258653743     0.3322332339854924     0.2757927756965631  3.085639422393172e-14 121.8457989777848
2.737050892035132      19.78538538178851      16.20670202118549   0.002400755518929203     0.7169723059668124     -11.91947594503441  2.716953293189756e-05     0.1250824001796071  0.0009650365140056181      14.50919117953141      363.4460727907438   0.006075503657745822     0.8000000413479084     0.5072343389760324     0.2769765096928203     0.4183682735694694    0.03111139539540319     0.4690883407665355     0.3322332339854924     0.2757927756965631  3.085639422393172e-14 121.8457989745715
2.737050892035132      19.78538538178851      16.20670202118549   0.002400755518929203     0.7169723059668124     -11.91947594503441  2.716953293189756e-05     0.1250824001796071  0.0009650365140056181      14.50919117953141      363.4460727907438   0.006075503657745822     0.8000000413479084     0.5072343389760324     0.2769765096928203     0.4183682735694694    0.03111139539540319     0.4690883258653743     0.3322332488866536     0.2757927756965631  3.085639422393172e-14 121.8457989745793
2.737050892035132      19.78538538178851      16.20670202118549   0.002400755518929203     0.7169723059668124     -11.91947594503441  2.716953293189756e-05     0.1250824001796071  0.0009650365140056181      14.50919117953141      363.4460727907438   0.006075503657745822     0.8000000413479084     0.5072343389760324     0.2769765096928203     0.4183682735694694    0.03111139539540319     0.4690883258653743     0.3322332339854924     0.2757927905977243  3.085639422393172e-14 121.8457989745798
2.737050892035132      19.78538538178851      16.20670202118549   0.002400755518929203     0.7169723059668124     -11.91947594503441  2.716953293189756e-05     0.1250824001796071  0.0009650365140056181      14.50919117953141      363.4460727907438   0.006075503657745822     0.8000000413479084     0.5072343389760324     0.2769765096928203     0.4183682735694694    0.03111139539540319     0.4690883258653743     0.3322332339854924     0.2757927756965631  1.490119205024188e-08 121.8458631407793
2.738760675293502      19.78145467158052       16.1993417859266   0.002402320339736708     0.7172061890456769     -11.91634596075311  2.783002960117518e-05     0.1250646755106444  0.0009651992860658192      14.52510372622201      364.3091022148584   0.006075949287693274     0.8000001153059346     0.5071513797163614     0.2769175199110759     0.4197300273313842    0.03111202119001566     0.4690883258653743     0.3257183857673662     0.2702792418418231  3.053533648070541e-14 121.8477650012352
2.738760716104216      19.78145467158052       16.1993417859266   0.002402320339736708     0.7172061890456769     -11.91634596075311  2.783002960117518e-05     0.1250646755106444  0.0009651992860658192      14.52510372622201      364.3091022148584   0.006075949287693274     0.8000001153059346     0.5071513797163614     0.2769175199110759     0.4197300273313842    0.03111202119001566     0.4690883258653743     0.3257183857673662     0.2702792418418231  3.053533648070541e-14 121.8477650626826
2.738760675293502      19.78145496634716       16.1993417859266   0.002402320339736708     0.7172061890456769     -11.91634596075311  2.783002960117518e-05     0.1250646755106444  0.0009651992860658192      14.52510372622201      364.3091022148584   0.006075949287693274     0.8000001153059346     0.5071513797163614     0.2769175199110759     0.4197300273313842    0.03111202119001566     0.4690883258653743     0.3257183857673662     0.2702792418418231  3.053533648070541e-14 121.8477650439002
2.738760675293502      19.78145467158052       16.1993420273156   0.002402320339736708     0.7172061890456769     -11.91634596075311  2.783002960117518e-05     0.1250646755106444  0.0009651992860658192      14.52510372622201      364.3091022148584   0.006075949287693274     0.8000001153059346     0.5071513797163614     0.2769175199110759     0.4197300273313842    0.03111202119001566     0.4690883258653743     0.3257183857673662     0.2702792418418231  3.053533648070541e-14 121.84776498235
2.738760675293502      19.78145467158052       16.1993417859266   0.002402335240897902     0.7172061890456769     -11.91634596075311  2.783002960117518e-05     0.1250646755106444  0.0009651992860658192      14.52510372622201      364.3091022148584   0.006075949287693274     0.8000001153059346     0.5071513797163614     0.2769175199110759     0.4197300273313842    0.03111202119001566     0.4690883258653743     0.3257183857673662     0.2702792418418231  3.053533648070541e-14 121.8477655776402
2.738760675293502      19.78145467158052       16.1993417859266   0.002402320339736708     0.7172062039468381     -11.91634596075311  2.783002960117518e-05     0.1250646755106444  0.0009651992860658192      14.52510372622201      364.3091022148584   0.006075949287693274     0.8000001153059346     0.5071513797163614     0.2769175199110759     0.4197300273313842    0.03111202119001566     0.4690883258653743     0.3257183857673662     0.2702792418418231  3.053533648070541e-14 121.8477650075615
2.738760675293502      19.78145467158052       16.1993417859266   0.002402320339736708     0.7172061890456769      -11.9163461383205  2.783002960117518e-05     0.1250646755106444  0.0009651992860658192      14.52510372622201      364.3091022148584   0.006075949287693274     0.8000001153059346     0.5071513797163614     0.2769175199110759     0.4197300273313842    0.03111202119001566     0.4690883258653743     0.3257183857673662     0.2702792418418231  3.053533648070541e-14 121.8477650197746
2.738760675293502      19.78145467158052       16.1993417859266   0.002402320339736708     0.7172061890456769     -11.91634596075311  2.784493076236903e-05     0.1250646755106444  0.0009651992860658192      14.52510372622201      364.3091022148584   0.006075949287693274     0.8000001153059346     0.5071513797163614     0.2769175199110759     0.4197300273313842    0.03111202119001566     0.4690883258653743     0.3257183857673662     0.2702792418418231  3.053533648070541e-14 121.8477667909796
2.738760675293502      19.78145467158052       16.1993417859266   0.002402320339736708     0.7172061890456769     -11.91634596075311  2.783002960117518e-05     0.1250646904118056  0.0009651992860658192      14.52510372622201      364.3091022148584   0.006075949287693274     0.8000001153059346     0.5071513797163614     0.2769175199110759     0.4197300273313842    0.03111202119001566     0.4690883258653743     0.3257183857673662     0.2702792418418231  3.053533648070541e-14 121.847764908312
2.738760675293502      19.78145467158052       16.1993417859266   0.002402320339736708     0.7172061890456769     -11.91634596075311  2.783002960117518e-05     0.1250646755106444   0.000965214187227013      14.52510372622201      364.3091022148584   0.006075949287693274     0.8000001153059346     0.5071513797163614     0.2769175199110759     0.4197300273313842    0.03111202119001566     0.4690883258653743     0.3257183857673662     0.2702792418418231  3.053533648070541e-14 121.8477675982485
2.738760675293502      19.78145467158052       16.1993417859266   0.002402320339736708     0.7172061890456769     -11.91634596075311  2.783002960117518e-05     0.1250646755106444  0.0009651992860658192      14.52510394266292      364.3091022148584   0.006075949287693274     0.8000001153059346     0.5071513797163614     0.2769175199110759     0.4197300273313842    0.03111202119001566     0.4690883258653743     0.3257183857673662     0.2702792418418231  3.053533648070541e-14 121.847764964041
2.738760675293502      19.78145467158052       16.1993417859266   0.002402320339736708     0.7172061890456769     -11.91634596075311  2.783002960117518e-05     0.1250646755106444  0.0009651992860658192      14.52510372622201       364.309107643487   0.006075949287693274     0.8000001153059346     0.5071513797163614     0.2769175199110759     0.4197300273313842    0.03111202119001566     0.4690883258653743     0.3257183857673662     0.2702792418418231  3.053533648070541e-14 121.8477650927
2.738760675293502      19.78145467158052       16.1993417859266   0.002402320339736708     0.7172061890456769     -11.91634596075311  2.783002960117518e-05     0.1250646755106444  0.0009651992860658192      14.52510372622201      364.3091022148584   0.006075964188854468     0.8000001153059346     0.5071513797163614     0.2769175199110759     0.4197300273313842    0.03111202119001566     0.4690883258653743     0.3257183857673662     0.2702792418418231  3.053533648070541e-14 121.8477772387139
2.738760675293502      19.78145467158052       16.1993417859266   0.002402320339736708     0.7172061890456769     -11.91634596075311  2.783002960117518e-05     0.1250646755106444  0.0009651992860658192      14.52510372622201      364.3091022148584   0.006075949287693274     0.8000001302070958     0.5071513797163614     0.2769175199110759     0.4197300273313842    0.03111202119001566     0.4690883258653743     0.3257183857673662     0.2702792418418231  3.053533648070541e-14 121.8477654785678
2.738760675293502      19.78145467158052       16.1993417859266   0.002402320339736708     0.7172061890456769     -11.91634596075311  2.783002960117518e-05     0.1250646755106444  0.0009651992860658192      14.52510372622201      364.3091022148584   0.006075949287693274     0.8000001153059346     0.5071513946175226     0.2769175199110759     0.4197300273313842    0.03111202119001566     0.4690883258653743     0.3257183857673662     0.2702792418418231  3.053533648070541e-14 121.8477650158515
2.738760675293502      19.78145467158052       16.1993417859266   0.002402320339736708     0.7172061890456769     -11.91634596075311  2.783002960117518e-05     0.1250646755106444  0.0009651992860658192      14.52510372622201      364.3091022148584   0.006075949287693274     0.8000001153059346     0.5071513797163614     0.2769175348122371     0.4197300273313842    0.03111202119001566     0.4690883258653743     0.3257183857673662     0.2702792418418231  3.053533648070541e-14 121.8477654499419
2.738760675293502      19.78145467158052       16.1993417859266   0.002402320339736708     0.7172061890456769     -11.91634596075311  2.783002960117518e-05     0.1250646755106444  0.0009651992860658192      14.52510372622201      364.3091022148584   0.006075949287693274     0.8000001153059346     0.5071513797163614     0.2769175199110759     0.4197300422325453    0.03111202119001566     0.4690883258653743     0.3257183857673662     0.2702792418418231  3.053533648070541e-14 121.8477649667051
2.738760675293502      19.78145467158052       16.1993417859266   0.002402320339736708     0.7172061890456769     -11.91634596075311  2.783002960117518e-05     0.1250646755106444  0.0009651992860658192      14.52510372622201      364.3091022148584   0.006075949287693274     0.8000001153059346     0.5071513797163614     0.2769175199110759     0.4197300273313842    0.03111203609117685     0.4690883258653743     0.3257183857673662     0.2702792418418231  3.053533648070541e-14 121.8477650012486
2.738760675293502      19.78145467158052       16.1993417859266   0.002402320339736708     0.7172061890456769     -11.91634596075311  2.783002960117518e-05     0.1250646755106444  0.0009651992860658192      14.52510372622201      364.3091022148584   0.006075949287693274     0.8000001153059346     0.5071513797163614     0.2769175199110759     0.4197300273313842    0.03111202119001566     0.4690883407665355     0.3257183857673662     0.2702792418418231  3.053533648070541e-14 121.8477650012352
2.738760675293502      19.78145467158052       16.1993417859266   0.002402320339736708     0.7172061890456769     -11.91634596075311  2.783002960117518e-05     0.1250646755106444  0.0009651992860658192      14.52510372622201      364.3091022148584   0.006075949287693274     0.8000001153059346     0.5071513797163614     0.2769175199110759     0.4197300273313842    0.03111202119001566     0.4690883258653743     0.3257184006685274     0.2702792418418231  3.053533648070541e-14 121.8477650012381
2.738760675293502      19.78145467158052       16.1993417859266   0.002402320339736708     0.7172061890456769     -11.91634596075311  2.783002960117518e-05     0.1250646755106444  0.0009651992860658192      14.52510372622201      364.3091022148584   0.006075949287693274     0.8000001153059346     0.5071513797163614     0.2769175199110759     0.4197300273313842    0.03111202119001566     0.4690883258653743     0.3257183857673662     0.2702792567429843  3.053533648070541e-14 121.8477650012409
2.738760675293502      19.78145467158052       16.1993417859266   0.002402320339736708     0.7172061890456769     -11.91634596075311  2.783002960117518e-05     0.1250646755106444  0.0009651992860658192      14.52510372622201      364.3091022148584   0.006075949287693274     0.8000001153059346     0.5071513797163614     0.2769175199110759     0.4197300273313842    0.03111202119001566     0.4690883258653743     0.3257183857673662     0.2702792418418231  1.490119172918414e-08 121.8478291588731
2.737478313531984      19.78440269776831      16.20486196413739    0.00240425600757302     0.7170308244292741     -11.91869345281885  2.733455913713668e-05     0.1250780541865656  0.0009650713633128119      14.51316933150951      363.6618300793286   0.006075469538713453     0.8000000021844254      0.507213545191086     0.2769614997242632     0.4187089093016132    0.03111155164914757     0.4690883258653743     0.3306045224367136     0.2744143926607134  3.077227052951619e-14 121.8460454482911
2.73747835432359      19.78440269776831      16.20486196413739    0.00240425600757302     0.7170308244292741     -11.91869345281885  2.733455913713668e-05     0.1250780541865656  0.0009650713633128119      14.51316933150951      363.6618300793286   0.006075469538713453     0.8000000021844254      0.507213545191086     0.2769614997242632     0.4187089093016132    0.03111155164914757     0.4690883258653743     0.3306045224367136     0.2744143926607134  3.077227052951619e-14 121.8460455621458
2.737478313531984      19.78440299257889      16.20486196413739    0.00240425600757302     0.7170308244292741     -11.91869345281885  2.733455913713668e-05     0.1250780541865656  0.0009650713633128119      14.51316933150951      363.6618300793286   0.006075469538713453     0.8000000021844254      0.507213545191086     0.2769614997242632     0.4187089093016132    0.03111155164914757     0.4690883258653743     0.3306045224367136     0.2744143926607134  3.077227052951619e-14 121.8460454987159
2.737478313531984      19.78440269776831      16.20486220560865    0.00240425600757302     0.7170308244292741     -11.91869345281885  2.733455913713668e-05     0.1250780541865656  0.0009650713633128119      14.51316933150951      363.6618300793286   0.006075469538713453     0.8000000021844254      0.507213545191086     0.2769614997242632     0.4187089093016132    0.03111155164914757     0.4690883258653743     0.3306045224367136     0.2744143926607134  3.077227052951619e-14 121.8460454386965
2.737478313531984      19.78440269776831      16.20486196413739   0.002404270908734214     0.7170308244292741     -11.91869345281885  2.733455913713668e-05     0.1250780541865656  0.0009650713633128119      14.51316933150951      363.6618300793286   0.006075469538713453     0.8000000021844254      0.507213545191086     0.2769614997242632     0.4187089093016132    0.03111155164914757     0.4690883258653743     0.3306045224367136     0.2744143926607134  3.077227052951619e-14 121.8460460719132
2.737478313531984      19.78440269776831      16.20486196413739    0.00240425600757302     0.7170308393304353     -11.91869345281885  2.733455913713668e-05     0.1250780541865656  0.0009650713633128119      14.51316933150951      363.6618300793286   0.006075469538713453     0.8000000021844254      0.507213545191086     0.2769614997242632     0.4187089093016132    0.03111155164914757     0.4690883258653743     0.3306045224367136     0.2744143926607134  3.077227052951619e-14 121.8460454455164
2.737478313531984      19.78440269776831      16.20486196413739    0.00240425600757302     0.7170308244292741     -11.91869363042122  2.733455913713668e-05     0.1250780541865656  0.0009650713633128119      14.51316933150951      363.6618300793286   0.006075469538713453     0.8000000021844254      0.507213545191086     0.2769614997242632     0.4187089093016132    0.03111155164914757     0.4690883258653743     0.3306045224367136     0.2744143926607134  3.077227052951619e-14 121.8460454637205
2.737478313531984      19.78440269776831      16.20486196413739    0.00240425600757302     0.7170308244292741     -11.91869345281885  2.734946029833052e-05     0.1250780541865656  0.0009650713633128119      14.51316933150951      363.6618300793286   0.006075469538713453     0.8000000021844254      0.507213545191086     0.2769614997242632     0.4187089093016132    0.03111155164914757     0.4690883258653743     0.3306045224367136     0.2744143926607134  3.077227052951619e-14 121.8460472806639
2.737478313531984      19.78440269776831      16.20486196413739    0.00240425600757302     0.7170308244292741     -11.91869345281885  2.733455913713668e-05     0.1250780690877268  0.0009650713633128119      14.51316933150951      363.6618300793286   0.006075469538713453     0.8000000021844254      0.507213545191086     0.2769614997242632     0.4187089093016132    0.03111155164914757     0.4690883258653743     0.3306045224367136     0.2744143926607134  3.077227052951619e-14 121.8460453926402
2.737478313531984      19.78440269776831      16.20486196413739    0.00240425600757302     0.7170308244292741     -11.91869345281885  2.733455913713668e-05     0.1250780541865656  0.0009650862644740057      14.51316933150951      363.6618300793286   0.006075469538713453     0.8000000021844254      0.507213545191086     0.2769614997242632     0.4187089093016132    0.03111155164914757     0.4690883258653743     0.3306045224367136     0.2744143926607134  3.077227052951619e-14 121.8460481448626
2.737478313531984      19.78440269776831      16.20486196413739    0.00240425600757302     0.7170308244292741     -11.91869345281885  2.733455913713668e-05     0.1250780541865656  0.0009650713633128119      14.51316954777258      363.6618300793286   0.006075469538713453     0.8000000021844254      0.507213545191086     0.2769614997242632     0.4187089093016132    0.03111155164914757     0.4690883258653743     0.3306045224367136     0.2744143926607134  3.077227052951619e-14 121.8460455320559
2.737478313531984      19.78440269776831      16.20486196413739    0.00240425600757302     0.7170308244292741     -11.91869345281885  2.733455913713668e-05     0.1250780541865656  0.0009650713633128119      14.51316933150951      363.6618354983122   0.006075469538713453     0.8000000021844254      0.507213545191086     0.2769614997242632     0.4187089093016132    0.03111155164914757     0.4690883258653743     0.3306045224367136     0.2744143926607134  3.077227052951619e-14 121.8460456099151
2.737478313531984      19.78440269776831      16.20486196413739    0.00240425600757302     0.7170308244292741     -11.91869345281885  2.733455913713668e-05     0.1250780541865656  0.0009650713633128119      14.51316933150951      363.6618300793286   0.006075484439874647     0.8000000021844254      0.507213545191086     0.2769614997242632     0.4187089093016132    0.03111155164914757     0.4690883258653743     0.3306045224367136     0.2744143926607134  3.077227052951619e-14 121.846057472871
2.737478313531984      19.78440269776831      16.20486196413739    0.00240425600757302     0.7170308244292741     -11.91869345281885  2.733455913713668e-05     0.1250780541865656  0.0009650713633128119      14.51316933150951      363.6618300793286   0.006075469538713453     0.8000000170855866      0.507213545191086     0.2769614997242632     0.4187089093016132    0.03111155164914757     0.4690883258653743     0.3306045224367136     0.2744143926607134  3.077227052951619e-14 121.8460459275158
2.737478313531984      19.78440269776831      16.20486196413739    0.00240425600757302     0.7170308244292741     -11.91869345281885  2.733455913713668e-05     0.1250780541865656  0.0009650713633128119      14.51316933150951      363.6618300793286   0.006075469538713453     0.8000000021844254     0.5072135600922472     0.2769614997242632     0.4187089093016132    0.03111155164914757     0.4690883258653743     0.3306045224367136     0.2744143926607134  3.077227052951619e-14 121.846045502732
2.737478313531984      19.78440269776831      16.20486196413739    0.00240425600757302     0.7170308244292741     -11.91869345281885  2.733455913713668e-05     0.1250780541865656  0.0009650713633128119      14.51316933150951      363.6618300793286   0.006075469538713453     0.8000000021844254      0.507213545191086     0.2769615146254243     0.4187089093016132    0.03111155164914757     0.4690883258653743     0.3306045224367136     0.2744143926607134  3.077227052951619e-14 121.8460459189635
2.737478313531984      19.78440269776831      16.20486196413739    0.00240425600757302     0.7170308244292741     -11.91869345281885  2.733455913713668e-05     0.1250780541865656  0.0009650713633128119      14.51316933150951      363.6618300793286   0.006075469538713453     0.8000000021844254      0.507213545191086     0.2769614997242632     0.4187089242027744    0.03111155164914757     0.4690883258653743     0.3306045224367136     0.2744143926607134  3.077227052951619e-14 121.8460454055168
2.737478313531984      19.78440269776831      16.20486196413739    0.00240425600757302     0.7170308244292741     -11.91869345281885  2.733455913713668e-05     0.1250780541865656  0.0009650713633128119      14.51316933150951      363.6618300793286   0.006075469538713453     0.8000000021844254      0.507213545191086     0.2769614997242632     0.4187089093016132    0.03111156655030876     0.4690883258653743     0.3306045224367136     0.2744143926607134  3.077227052951619e-14 121.8460454482725
2.737478313531984      19.78440269776831      16.20486196413739    0.00240425600757302     0.7170308244292741     -11.91869345281885  2.733455913713668e-05     0.1250780541865656  0.0009650713633128119      14.51316933150951      363.6618300793286   0.006075469538713453     0.8000000021844254      0.507213545191086     0.2769614997242632     0.4187089093016132    0.03111155164914757     0.4690883407665355     0.3306045224367136     0.2744143926607134  3.077227052951619e-14 121.8460454482911
2.737478313531984      19.78440269776831      16.20486196413739    0.00240425600757302     0.7170308244292741     -11.91869345281885  2.733455913713668e-05     0.1250780541865656  0.0009650713633128119      14.51316933150951      363.6618300793286   0.006075469538713453     0.8000000021844254      0.507213545191086     0.2769614997242632     0.4187089093016132    0.03111155164914757     0.4690883258653743     0.3306045373378748     0.2744143926607134  3.077227052951619e-14 121.8460454482975
2.737478313531984      19.78440269776831      16.20486196413739    0.00240425600757302     0.7170308244292741     -11.91869345281885  2.733455913713668e-05     0.1250780541865656  0.0009650713633128119      14.51316933150951      363.6618300793286   0.006075469538713453     0.8000000021844254      0.507213545191086     0.2769614997242632     0.4187089093016132    0.03111155164914757     0.4690883258653743     0.3306045224367136     0.2744144075618746  3.077227052951619e-14 121.8460454482744
2.737478313531984      19.78440269776831      16.20486196413739    0.00240425600757302     0.7170308244292741     -11.91869345281885  2.733455913713668e-05     0.1250780541865656  0.0009650713633128119      14.51316933150951      363.6618300793286   0.006075469538713453     0.8000000021844254      0.507213545191086     0.2769614997242632     0.4187089093016132    0.03111155164914757     0.4690883258653743     0.3306045224367136     0.2744143926607134  1.490119196611819e-08 121.8461095970995
2.73715772322354      19.78513970401195      16.20624200812214   0.002404739924591361     0.7169869832932199     -11.91928032559376  2.721069157209587e-05     0.1250813988541765  0.0009650393826372358      14.51018573405926      363.5000121120414   0.006075349601505764     0.8000000315570033     0.5072290865533667     0.2769724946730132     0.4184536298992456    0.03111143426397884     0.4690883258653743     0.3318260561013355      0.275448179939987  3.083150401702094e-14 121.8456341554006
2.737157764010368      19.78513970401195      16.20624200812214   0.002404739924591361     0.7169869832932199     -11.91928032559376  2.721069157209587e-05     0.1250813988541765  0.0009650393826372358      14.51018573405926      363.5000121120414   0.006075349601505764     0.8000000315570033     0.5072290865533667     0.2769724946730132     0.4184536298992456    0.03111143426397884     0.4690883258653743     0.3318260561013355      0.275448179939987  3.083150401702094e-14 121.8456342560933
2.73715772322354      19.78513999883351      16.20624200812214   0.002404739924591361     0.7169869832932199     -11.91928032559376  2.721069157209587e-05     0.1250813988541765  0.0009650393826372358      14.51018573405926      363.5000121120414   0.006075349601505764     0.8000000315570033     0.5072290865533667     0.2769724946730132     0.4184536298992456    0.03111143426397884     0.4690883258653743     0.3318260561013355      0.275448179939987  3.083150401702094e-14 121.8456342022452
2.73715772322354      19.78513970401195      16.20624224961397   0.002404739924591361     0.7169869832932199     -11.91928032559376  2.721069157209587e-05     0.1250813988541765  0.0009650393826372358      14.51018573405926      363.5000121120414   0.006075349601505764     0.8000000315570033     0.5072290865533667     0.2769724946730132     0.4184536298992456    0.03111143426397884     0.4690883258653743     0.3318260561013355      0.275448179939987  3.083150401702094e-14 121.8456341368637
2.73715772322354      19.78513970401195      16.20624200812214   0.002404754825752555     0.7169869832932199     -11.91928032559376  2.721069157209587e-05     0.1250813988541765  0.0009650393826372358      14.51018573405926      363.5000121120414   0.006075349601505764     0.8000000315570033     0.5072290865533667     0.2769724946730132     0.4184536298992456    0.03111143426397884     0.4690883258653743     0.3318260561013355      0.275448179939987  3.083150401702094e-14 121.8456347893072
2.73715772322354      19.78513970401195      16.20624200812214   0.002404739924591361     0.7169869981943811     -11.91928032559376  2.721069157209587e-05     0.1250813988541765  0.0009650393826372358      14.51018573405926      363.5000121120414   0.006075349601505764     0.8000000315570033     0.5072290865533667     0.2769724946730132     0.4184536298992456    0.03111143426397884     0.4690883258653743     0.3318260561013355      0.275448179939987  3.083150401702094e-14 121.8456341498658
2.73715772322354      19.78513970401195      16.20624200812214   0.002404739924591361     0.7169869832932199     -11.91928050320487  2.721069157209587e-05     0.1250813988541765  0.0009650393826372358      14.51018573405926      363.5000121120414   0.006075349601505764     0.8000000315570033     0.5072290865533667     0.2769724946730132     0.4184536298992456    0.03111143426397884     0.4690883258653743     0.3318260561013355      0.275448179939987  3.083150401702094e-14 121.8456341683716
2.73715772322354      19.78513970401195      16.20624200812214   0.002404739924591361     0.7169869832932199     -11.91928032559376  2.722559273328972e-05     0.1250813988541765  0.0009650393826372358      14.51018573405926      363.5000121120414   0.006075349601505764     0.8000000315570033     0.5072290865533667     0.2769724946730132     0.4184536298992456    0.03111143426397884     0.4690883258653743     0.3318260561013355      0.275448179939987  3.083150401702094e-14 121.845635997316
2.73715772322354      19.78513970401195      16.20624200812214   0.002404739924591361     0.7169869832932199     -11.91928032559376  2.721069157209587e-05     0.1250814137553377  0.0009650393826372358      14.51018573405926      363.5000121120414   0.006075349601505764     0.8000000315570033     0.5072290865533667     0.2769724946730132     0.4184536298992456    0.03111143426397884     0.4690883258653743     0.3318260561013355      0.275448179939987  3.083150401702094e-14 121.845634126553
2.73715772322354      19.78513970401195      16.20624200812214   0.002404739924591361     0.7169869832932199     -11.91928032559376  2.721069157209587e-05     0.1250813988541765  0.0009650542837984297      14.51018573405926      363.5000121120414   0.006075349601505764     0.8000000315570033     0.5072290865533667     0.2769724946730132     0.4184536298992456    0.03111143426397884     0.4690883258653743     0.3318260561013355      0.275448179939987  3.083150401702094e-14 121.845636880761
2.73715772322354      19.78513970401195      16.20624200812214   0.002404739924591361     0.7169869832932199     -11.91928032559376  2.721069157209587e-05     0.1250813988541765  0.0009650393826372358      14.51018595027788      363.5000121120414   0.006075349601505764     0.8000000315570033     0.5072290865533667     0.2769724946730132     0.4184536298992456    0.03111143426397884     0.4690883258653743     0.3318260561013355      0.275448179939987  3.083150401702094e-14 121.8456340904344
2.73715772322354      19.78513970401195      16.20624200812214   0.002404739924591361     0.7169869832932199     -11.91928032559376  2.721069157209587e-05     0.1250813988541765  0.0009650393826372358      14.51018573405926      363.5000175286137   0.006075349601505764     0.8000000315570033     0.5072290865533667     0.2769724946730132     0.4184536298992456    0.03111143426397884     0.4690883258653743     0.3318260561013355      0.275448179939987  3.083150401702094e-14 121.8456342384876
2.73715772322354      19.78513970401195      16.20624200812214   0.002404739924591361     0.7169869832932199     -11.91928032559376  2.721069157209587e-05     0.1250813988541765  0.0009650393826372358      14.51018573405926      363.5000121120414   0.006075364502666957     0.8000000315570033     0.5072290865533667     0.2769724946730132     0.4184536298992456    0.03111143426397884     0.4690883258653743     0.3318260561013355      0.275448179939987  3.083150401702094e-14 121.8456461772977
2.73715772322354      19.78513970401195      16.20624200812214   0.002404739924591361     0.7169869832932199     -11.91928032559376  2.721069157209587e-05     0.1250813988541765  0.0009650393826372358      14.51018573405926      363.5000121120414   0.006075349601505764     0.8000000464581645     0.5072290865533667     0.2769724946730132     0.4184536298992456    0.03111143426397884     0.4690883258653743     0.3318260561013355      0.275448179939987  3.083150401702094e-14 121.845634724105
2.73715772322354      19.78513970401195      16.20624200812214   0.002404739924591361     0.7169869832932199     -11.91928032559376  2.721069157209587e-05     0.1250813988541765  0.0009650393826372358      14.51018573405926      363.5000121120414   0.006075349601505764     0.8000000315570033     0.5072291014545279     0.2769724946730132     0.4184536298992456    0.03111143426397884     0.4690883258653743     0.3318260561013355      0.275448179939987  3.083150401702094e-14 121.8456342390943
2.73715772322354      19.78513970401195      16.20624200812214   0.002404739924591361     0.7169869832932199     -11.91928032559376  2.721069157209587e-05     0.1250813988541765  0.0009650393826372358      14.51018573405926      363.5000121120414   0.006075349601505764     0.8000000315570033     0.5072290865533667     0.2769725095741744     0.4184536298992456    0.03111143426397884     0.4690883258653743     0.3318260561013355      0.275448179939987  3.083150401702094e-14 121.8456346583235
2.73715772322354      19.78513970401195      16.20624200812214   0.002404739924591361     0.7169869832932199     -11.91928032559376  2.721069157209587e-05     0.1250813988541765  0.0009650393826372358      14.51018573405926      363.5000121120414   0.006075349601505764     0.8000000315570033     0.5072290865533667     0.2769724946730132     0.4184536448004068    0.03111143426397884     0.4690883258653743     0.3318260561013355      0.275448179939987  3.083150401702094e-14 121.8456341149306
2.73715772322354      19.78513970401195      16.20624200812214   0.002404739924591361     0.7169869832932199     -11.91928032559376  2.721069157209587e-05     0.1250813988541765  0.0009650393826372358      14.51018573405926      363.5000121120414   0.006075349601505764     0.8000000315570033     0.5072290865533667     0.2769724946730132     0.4184536298992456    0.03111144916514003     0.4690883258653743     0.3318260561013355      0.275448179939987  3.083150401702094e-14 121.845634155366
2.73715772322354      19.78513970401195      16.20624200812214   0.002404739924591361     0.7169869832932199     -11.91928032559376  2.721069157209587e-05     0.1250813988541765  0.0009650393826372358      14.51018573405926      363.5000121120414   0.006075349601505764     0.8000000315570033     0.5072290865533667     0.2769724946730132     0.4184536298992456    0.03111143426397884     0.4690883407665355     0.3318260561013355      0.275448179939987  3.083150401702094e-14 121.8456341554006
2.73715772322354      19.78513970401195      16.20624200812214   0.002404739924591361     0.7169869832932199     -11.91928032559376  2.721069157209587e-05     0.1250813988541765  0.0009650393826372358      14.51018573405926      363.5000121120414   0.006075349601505764     0.8000000315570033     0.5072290865533667     0.2769724946730132     0.4184536298992456    0.03111143426397884     0.4690883258653743     0.3318260710024967      0.275448179939987  3.083150401702094e-14 121.8456341554071
2.73715772322354      19.78513970401195      16.20624200812214   0.002404739924591361     0.7169869832932199     -11.91928032559376  2.721069157209587e-05     0.1250813988541765  0.0009650393826372358      14.51018573405926      363.5000121120414   0.006075349601505764     0.8000000315570033     0.5072290865533667     0.2769724946730132     0.4184536298992456    0.03111143426397884     0.4690883258653743     0.3318260561013355     0.2754481948411482  3.083150401702094e-14 121.8456341553864
2.73715772322354      19.78513970401195      16.20624200812214   0.002404739924591361     0.7169869832932199     -11.91928032559376  2.721069157209587e-05     0.1250813988541765  0.0009650393826372358      14.51018573405926      363.5000121120414   0.006075349601505764     0.8000000315570033     0.5072290865533667     0.2769724946730132     0.4184536298992456    0.03111143426397884     0.4690883258653743     0.3318260561013355      0.275448179939987  1.490119202535167e-08 121.8456983020723
2.736818812773791      19.78276798345702      16.20419816662119   0.002404195485195718     0.7168869672294218     -11.91770809230638  2.698483295601535e-05     0.1250913386827529   0.000964506742011763      14.50572959728877      363.2667496414155   0.006062643977445043      0.800000031398895     0.5072153229077183     0.2769716034686545     0.4185413269029578    0.03112070993105913     0.4690883258653743     0.3317998989559972     0.2755612233926451  3.027317957518413e-14 121.8376168873847
2.73681885355557      19.78276798345702      16.20419816662119   0.002404195485195718     0.7168869672294218     -11.91770809230638  2.698483295601535e-05     0.1250913386827529   0.000964506742011763      14.50572959728877      363.2667496414155   0.006062643977445043      0.800000031398895     0.5072153229077183     0.2769716034686545     0.4185413269029578    0.03112070993105913     0.4690883258653743     0.3317998989559972     0.2755612233926451  3.027317957518413e-14 121.8376168785713
2.736818812773791      19.78276827824323      16.20419816662119   0.002404195485195718     0.7168869672294218     -11.91770809230638  2.698483295601535e-05     0.1250913386827529   0.000964506742011763      14.50572959728877      363.2667496414155   0.006062643977445043      0.800000031398895     0.5072153229077183     0.2769716034686545     0.4185413269029578    0.03112070993105913     0.4690883258653743     0.3317998989559972     0.2755612233926451  3.027317957518413e-14 121.8376169436037
2.736818812773791      19.78276798345702      16.20419840808256   0.002404195485195718     0.7168869672294218     -11.91770809230638  2.698483295601535e-05     0.1250913386827529   0.000964506742011763      14.50572959728877      363.2667496414155   0.006062643977445043      0.800000031398895     0.5072153229077183     0.2769716034686545     0.4185413269029578    0.03112070993105913     0.4690883258653743     0.3317998989559972     0.2755612233926451  3.027317957518413e-14 121.8376168731709
2.736818812773791      19.78276798345702      16.20419816662119   0.002404210386356912     0.7168869672294218     -11.91770809230638  2.698483295601535e-05     0.1250913386827529   0.000964506742011763      14.50572959728877      363.2667496414155   0.006062643977445043      0.800000031398895     0.5072153229077183     0.2769716034686545     0.4185413269029578    0.03112070993105913     0.4690883258653743     0.3317998989559972     0.2755612233926451  3.027317957518413e-14 121.8376180325358
2.736818812773791      19.78276798345702      16.20419816662119   0.002404195485195718      0.716886982130583     -11.91770809230638  2.698483295601535e-05     0.1250913386827529   0.000964506742011763      14.50572959728877      363.2667496414155   0.006062643977445043      0.800000031398895     0.5072153229077183     0.2769716034686545     0.4185413269029578    0.03112070993105913     0.4690883258653743     0.3317998989559972     0.2755612233926451  3.027317957518413e-14 121.8376168888437
2.736818812773791      19.78276798345702      16.20419816662119   0.002404195485195718     0.7168869672294218     -11.91770826989407  2.698483295601535e-05     0.1250913386827529   0.000964506742011763      14.50572959728877      363.2667496414155   0.006062643977445043      0.800000031398895     0.5072153229077183     0.2769716034686545     0.4185413269029578    0.03112070993105913     0.4690883258653743     0.3317998989559972     0.2755612233926451  3.027317957518413e-14 121.8376168968612
2.736818812773791      19.78276798345702      16.20419816662119   0.002404195485195718     0.7168869672294218     -11.91770809230638   2.69997341172092e-05     0.1250913386827529   0.000964506742011763      14.50572959728877      363.2667496414155   0.006062643977445043      0.800000031398895     0.5072153229077183     0.2769716034686545     0.4185413269029578    0.03112070993105913     0.4690883258653743     0.3317998989559972     0.2755612233926451  3.027317957518413e-14 121.8376177307111
2.736818812773791      19.78276798345702      16.20419816662119   0.002404195485195718     0.7168869672294218     -11.91770809230638  2.698483295601535e-05     0.1250913535839141   0.000964506742011763      14.50572959728877      363.2667496414155   0.006062643977445043      0.800000031398895     0.5072153229077183     0.2769716034686545     0.4185413269029578    0.03112070993105913     0.4690883258653743     0.3317998989559972     0.2755612233926451  3.027317957518413e-14 121.8376168776099
2.736818812773791      19.78276798345702      16.20419816662119   0.002404195485195718     0.7168869672294218     -11.91770809230638  2.698483295601535e-05     0.1250913386827529  0.0009645216431729568      14.50572959728877      363.2667496414155   0.006062643977445043      0.800000031398895     0.5072153229077183     0.2769716034686545     0.4185413269029578    0.03112070993105913     0.4690883258653743     0.3317998989559972     0.2755612233926451  3.027317957518413e-14 121.8376192350387
2.736818812773791      19.78276798345702      16.20419816662119   0.002404195485195718     0.7168869672294218     -11.91770809230638  2.698483295601535e-05     0.1250913386827529   0.000964506742011763      14.50572981344099      363.2667496414155   0.006062643977445043      0.800000031398895     0.5072153229077183     0.2769716034686545     0.4185413269029578    0.03112070993105913     0.4690883258653743     0.3317998989559972     0.2755612233926451  3.027317957518413e-14 121.8376168756285
2.736818812773791      19.78276798345702      16.20419816662119   0.002404195485195718     0.7168869672294218     -11.91770809230638  2.698483295601535e-05     0.1250913386827529   0.000964506742011763      14.50572959728877      363.2667550545119   0.006062643977445043      0.800000031398895     0.5072153229077183     0.2769716034686545     0.4185413269029578    0.03112070993105913     0.4690883258653743     0.3317998989559972     0.2755612233926451  3.027317957518413e-14 121.8376170727188
2.736818812773791      19.78276798345702      16.20419816662119   0.002404195485195718     0.7168869672294218     -11.91770809230638  2.698483295601535e-05     0.1250913386827529   0.000964506742011763      14.50572959728877      363.2667496414155   0.006062658878606237      0.800000031398895     0.5072153229077183     0.2769716034686545     0.4185413269029578    0.03112070993105913     0.4690883258653743     0.3317998989559972     0.2755612233926451  3.027317957518413e-14 121.8376169935988
2.736818812773791      19.78276798345702      16.20419816662119   0.002404195485195718     0.7168869672294218     -11.91770809230638  2.698483295601535e-05     0.1250913386827529   0.000964506742011763      14.50572959728877      363.2667496414155   0.006062643977445043     0.8000000463000562     0.5072153229077183     0.2769716034686545     0.4185413269029578    0.03112070993105913     0.4690883258653743     0.3317998989559972     0.2755612233926451  3.027317957518413e-14 121.8376174000488
2.736818812773791      19.78276798345702      16.20419816662119   0.002404195485195718     0.7168869672294218     -11.91770809230638  2.698483295601535e-05     0.1250913386827529   0.000964506742011763      14.50572959728877      363.2667496414155   0.006062643977445043      0.800000031398895     0.5072153378088795     0.2769716034686545     0.4185413269029578    0.03112070993105913     0.4690883258653743     0.3317998989559972     0.2755612233926451  3.027317957518413e-14 121.8376171131306
2.736818812773791      19.78276798345702      16.20419816662119   0.002404195485195718     0.7168869672294218     -11.91770809230638  2.698483295601535e-05     0.1250913386827529   0.000964506742011763      14.50572959728877      363.2667496414155   0.006062643977445043      0.800000031398895     0.5072153229077183     0.2769716183698157     0.4185413269029578    0.03112070993105913     0.4690883258653743     0.3317998989559972     0.2755612233926451  3.027317957518413e-14 121.8376169499641
2.736818812773791      19.78276798345702      16.20419816662119   0.002404195485195718     0.7168869672294218     -11.91770809230638  2.698483295601535e-05     0.1250913386827529   0.000964506742011763      14.50572959728877      363.2667496414155   0.006062643977445043      0.800000031398895     0.5072153229077183     0.2769716034686545      0.418541341804119    0.03112070993105913     0.4690883258653743     0.3317998989559972     0.2755612233926451  3.027317957518413e-14 121.837616840018
2.736818812773791      19.78276798345702      16.20419816662119   0.002404195485195718     0.7168869672294218     -11.91770809230638  2.698483295601535e-05     0.1250913386827529   0.000964506742011763      14.50572959728877      363.2667496414155   0.006062643977445043      0.800000031398895     0.5072153229077183     0.2769716034686545     0.4185413269029578    0.03112072483222032     0.4690883258653743     0.3317998989559972     0.2755612233926451  3.027317957518413e-14 121.8376168873769
2.736818812773791      19.78276798345702      16.20419816662119   0.002404195485195718     0.7168869672294218     -11.91770809230638  2.698483295601535e-05     0.1250913386827529   0.000964506742011763      14.50572959728877      363.2667496414155   0.006062643977445043      0.800000031398895     0.5072153229077183     0.2769716034686545     0.4185413269029578    0.03112070993105913     0.4690883407665355     0.3317998989559972     0.2755612233926451  3.027317957518413e-14 121.8376168873847
2.736818812773791      19.78276798345702      16.20419816662119   0.002404195485195718     0.7168869672294218     -11.91770809230638  2.698483295601535e-05     0.1250913386827529   0.000964506742011763      14.50572959728877      363.2667496414155   0.006062643977445043      0.800000031398895     0.5072153229077183     0.2769716034686545     0.4185413269029578    0.03112070993105913     0.4690883258653743     0.3317999138571584     0.2755612233926451  3.027317957518413e-14 121.8376168873873
2.736818812773791      19.78276798345702      16.20419816662119   0.002404195485195718     0.7168869672294218     -11.91770809230638  2.698483295601535e-05     0.1250913386827529   0.000964506742011763      14.50572959728877      363.2667496414155   0.006062643977445043      0.800000031398895     0.5072153229077183     0.2769716034686545     0.4185413269029578    0.03112070993105913     0.4690883258653743     0.3317998989559972     0.2755612382938062  3.027317957518413e-14 121.8376168873719
2.736818812773791      19.78276798345702      16.20419816662119   0.002404195485195718     0.7168869672294218     -11.91770809230638  2.698483295601535e-05     0.1250913386827529   0.000964506742011763      14.50572959728877      363.2667496414155   0.006062643977445043      0.800000031398895     0.5072153229077183     0.2769716034686545     0.4185413269029578    0.03112070993105913     0.4690883258653743     0.3317998989559972     0.2755612233926451  1.490119146702723e-08 121.8376810363959
2.736666303173926      19.78022223045219      16.20134879745069   0.002392887288569136     0.7167649373481045      -11.9162056539438  2.653274887058426e-05     0.1251356140128833  0.0009560645391486172      14.49399290839137      362.8106875503761   0.006058989351703212     0.8000000310777822     0.5067635712337818     0.2769308225369341     0.4188514468382487    0.03112173807742085     0.4690883258653743     0.3317950505364219     0.2756105077195699  2.290908384117519e-14 121.8283597696106
2.736666343953432      19.78022223045219      16.20134879745069   0.002392887288569136     0.7167649373481045      -11.9162056539438  2.653274887058426e-05     0.1251356140128833  0.0009560645391486172      14.49399290839137      362.8106875503761   0.006058989351703212     0.8000000310777822     0.5067635712337818     0.2769308225369341     0.4188514468382487    0.03112173807742085     0.4690883258653743     0.3317950505364219     0.2756105077195699  2.290908384117519e-14 121.8283597214704
2.736666303173926      19.78022252520047      16.20134879745069   0.002392887288569136     0.7167649373481045      -11.9162056539438  2.653274887058426e-05     0.1251356140128833  0.0009560645391486172      14.49399290839137      362.8106875503761   0.006058989351703212     0.8000000310777822     0.5067635712337818     0.2769308225369341     0.4188514468382487    0.03112173807742085     0.4690883258653743     0.3317950505364219     0.2756105077195699  2.290908384117519e-14 121.8283599015781
2.736666303173926      19.78022223045219       16.2013490388696   0.002392887288569136     0.7167649373481045      -11.9162056539438  2.653274887058426e-05     0.1251356140128833  0.0009560645391486172      14.49399290839137      362.8106875503761   0.006058989351703212     0.8000000310777822     0.5067635712337818     0.2769308225369341     0.4188514468382487    0.03112173807742085     0.4690883258653743     0.3317950505364219     0.2756105077195699  2.290908384117519e-14 121.8283597829852
2.736666303173926      19.78022223045219      16.20134879745069    0.00239290218973033     0.7167649373481045      -11.9162056539438  2.653274887058426e-05     0.1251356140128833  0.0009560645391486172      14.49399290839137      362.8106875503761   0.006058989351703212     0.8000000310777822     0.5067635712337818     0.2769308225369341     0.4188514468382487    0.03112173807742085     0.4690883258653743     0.3317950505364219     0.2756105077195699  2.290908384117519e-14 121.8283560069594
2.736666303173926      19.78022223045219      16.20134879745069   0.002392887288569136     0.7167649522492657      -11.9162056539438  2.653274887058426e-05     0.1251356140128833  0.0009560645391486172      14.49399290839137      362.8106875503761   0.006058989351703212     0.8000000310777822     0.5067635712337818     0.2769308225369341     0.4188514468382487    0.03112173807742085     0.4690883258653743     0.3317950505364219     0.2756105077195699  2.290908384117519e-14 121.8283597613086
2.736666303173926      19.78022223045219      16.20134879745069   0.002392887288569136     0.7167649373481045      -11.9162058315091  2.653274887058426e-05     0.1251356140128833  0.0009560645391486172      14.49399290839137      362.8106875503761   0.006058989351703212     0.8000000310777822     0.5067635712337818     0.2769308225369341     0.4188514468382487    0.03112173807742085     0.4690883258653743     0.3317950505364219     0.2756105077195699  2.290908384117519e-14 121.8283596032706
2.736666303173926      19.78022223045219      16.20134879745069   0.002392887288569136     0.7167649373481045      -11.9162056539438   2.65476500317781e-05     0.1251356140128833  0.0009560645391486172      14.49399290839137      362.8106875503761   0.006058989351703212     0.8000000310777822     0.5067635712337818     0.2769308225369341     0.4188514468382487    0.03112173807742085     0.4690883258653743     0.3317950505364219     0.2756105077195699  2.290908384117519e-14 121.8283591507533
2.736666303173926      19.78022223045219      16.20134879745069   0.002392887288569136     0.7167649373481045      -11.9162056539438  2.653274887058426e-05     0.1251356289140445  0.0009560645391486172      14.49399290839137      362.8106875503761   0.006058989351703212     0.8000000310777822     0.5067635712337818     0.2769308225369341     0.4188514468382487    0.03112173807742085     0.4690883258653743     0.3317950505364219     0.2756105077195699  2.290908384117519e-14 121.8283595598166
2.736666303173926      19.78022223045219      16.20134879745069   0.002392887288569136     0.7167649373481045      -11.9162056539438  2.653274887058426e-05     0.1251356140128833  0.0009560794403098111      14.49399290839137      362.8106875503761   0.006058989351703212     0.8000000310777822     0.5067635712337818     0.2769308225369341     0.4188514468382487    0.03112173807742085     0.4690883258653743     0.3317950505364219     0.2756105077195699  2.290908384117519e-14 121.8283595798652
2.736666303173926      19.78022223045219      16.20134879745069   0.002392887288569136     0.7167649373481045      -11.9162056539438  2.653274887058426e-05     0.1251356140128833  0.0009560645391486172       14.4939931243687      362.8106875503761   0.006058989351703212     0.8000000310777822     0.5067635712337818     0.2769308225369341     0.4188514468382487    0.03112173807742085     0.4690883258653743     0.3317950505364219     0.2756105077195699  2.290908384117519e-14 121.8283596847724
2.736666303173926      19.78022223045219      16.20134879745069   0.002392887288569136     0.7167649373481045      -11.9162056539438  2.653274887058426e-05     0.1251356140128833  0.0009560645391486172      14.49399290839137      362.8106929566766   0.006058989351703212     0.8000000310777822     0.5067635712337818     0.2769308225369341     0.4188514468382487    0.03112173807742085     0.4690883258653743     0.3317950505364219     0.2756105077195699  2.290908384117519e-14 121.8283598473777
2.736666303173926      19.78022223045219      16.20134879745069   0.002392887288569136     0.7167649373481045      -11.9162056539438  2.653274887058426e-05     0.1251356140128833  0.0009560645391486172      14.49399290839137      362.8106875503761   0.006059004252864406     0.8000000310777822     0.5067635712337818     0.2769308225369341     0.4188514468382487    0.03112173807742085     0.4690883258653743     0.3317950505364219     0.2756105077195699  2.290908384117519e-14 121.8283628090581
2.736666303173926      19.78022223045219      16.20134879745069   0.002392887288569136     0.7167649373481045      -11.9162056539438  2.653274887058426e-05     0.1251356140128833  0.0009560645391486172      14.49399290839137      362.8106875503761   0.006058989351703212     0.8000000459789434     0.5067635712337818     0.2769308225369341     0.4188514468382487    0.03112173807742085     0.4690883258653743     0.3317950505364219     0.2756105077195699  2.290908384117519e-14 121.8283602488814
2.736666303173926      19.78022223045219      16.20134879745069   0.002392887288569136     0.7167649373481045      -11.9162056539438  2.653274887058426e-05     0.1251356140128833  0.0009560645391486172      14.49399290839137      362.8106875503761   0.006058989351703212     0.8000000310777822      0.506763586134943     0.2769308225369341     0.4188514468382487    0.03112173807742085     0.4690883258653743     0.3317950505364219     0.2756105077195699  2.290908384117519e-14 121.8283598212196
2.736666303173926      19.78022223045219      16.20134879745069   0.002392887288569136     0.7167649373481045      -11.9162056539438  2.653274887058426e-05     0.1251356140128833  0.0009560645391486172      14.49399290839137      362.8106875503761   0.006058989351703212     0.8000000310777822     0.5067635712337818     0.2769308374380953     0.4188514468382487    0.03112173807742085     0.4690883258653743     0.3317950505364219     0.2756105077195699  2.290908384117519e-14 121.828359798838
2.736666303173926      19.78022223045219      16.20134879745069   0.002392887288569136     0.7167649373481045      -11.9162056539438  2.653274887058426e-05     0.1251356140128833  0.0009560645391486172      14.49399290839137      362.8106875503761   0.006058989351703212     0.8000000310777822     0.5067635712337818     0.2769308225369341     0.4188514617394099    0.03112173807742085     0.4690883258653743     0.3317950505364219     0.2756105077195699  2.290908384117519e-14 121.8283596507661
2.736666303173926      19.78022223045219      16.20134879745069   0.002392887288569136     0.7167649373481045      -11.9162056539438  2.653274887058426e-05     0.1251356140128833  0.0009560645391486172      14.49399290839137      362.8106875503761   0.006058989351703212     0.8000000310777822     0.5067635712337818     0.2769308225369341     0.4188514468382487    0.03112175297858205     0.4690883258653743     0.3317950505364219     0.2756105077195699  2.290908384117519e-14 121.8283597698071
2.736666303173926      19.78022223045219      16.20134879745069   0.002392887288569136     0.7167649373481045      -11.9162056539438  2.653274887058426e-05     0.1251356140128833  0.0009560645391486172      14.49399290839137      362.8106875503761   0.006058989351703212     0.8000000310777822     0.5067635712337818     0.2769308225369341     0.4188514468382487    0.03112173807742085     0.4690883407665355     0.3317950505364219     0.2756105077195699  2.290908384117519e-14 121.8283597696106
2.736666303173926      19.78022223045219      16.20134879745069   0.002392887288569136     0.7167649373481045      -11.9162056539438  2.653274887058426e-05     0.1251356140128833  0.0009560645391486172      14.49399290839137      362.8106875503761   0.006058989351703212     0.8000000310777822     0.5067635712337818     0.2769308225369341     0.4188514468382487    0.03112173807742085     0.4690883258653743     0.3317950654375831     0.2756105077195699  2.290908384117519e-14 121.8283597695877
2.736666303173926      19.78022223045219      16.20134879745069   0.002392887288569136     0.7167649373481045      -11.9162056539438  2.653274887058426e-05     0.1251356140128833  0.0009560645391486172      14.49399290839137      362.8106875503761   0.006058989351703212     0.8000000310777822     0.5067635712337818     0.2769308225369341     0.4188514468382487    0.03112173807742085     0.4690883258653743     0.3317950505364219     0.2756105226207311  2.290908384117519e-14 121.8283597696243
2.736666303173926      19.78022223045219      16.20134879745069   0.002392887288569136     0.7167649373481045      -11.9162056539438  2.653274887058426e-05     0.1251356140128833  0.0009560645391486172      14.49399290839137      362.8106875503761   0.006058989351703212     0.8000000310777822     0.5067635712337818     0.2769308225369341     0.4188514468382487    0.03112173807742085     0.4690883258653743     0.3317950505364219     0.2756105077195699   1.49011841029315e-08 121.8284239307684
2.738671684397508      19.78689437428375      16.21965970488558   0.002395544371487708     0.7160492860961714     -11.92786070836853  2.843703471166238e-05     0.1251225962209597  0.0009565211859047685      14.48108872911487      362.7279390074908   0.006056910944195667     0.8000000301069904     0.5065910901251298     0.2769290875395927     0.4220652311805937     0.0309963056023544     0.4690883258653743     0.3321425822991574     0.2755219243119633  2.226710790579727e-14 121.8216905507998
2.738671725206896      19.78689437428375      16.21965970488558   0.002395544371487708     0.7160492860961714     -11.92786070836853  2.843703471166238e-05     0.1251225962209597  0.0009565211859047685      14.48108872911487      362.7279390074908   0.006056910944195667     0.8000000301069904     0.5065910901251298     0.2769290875395927     0.4220652311805937     0.0309963056023544     0.4690883258653743     0.3321425822991574     0.2755219243119633  2.226710790579727e-14 121.8216904325368
2.738671684397508      19.78689466913145      16.21965970488558   0.002395544371487708     0.7160492860961714     -11.92786070836853  2.843703471166238e-05     0.1251225962209597  0.0009565211859047685      14.48108872911487      362.7279390074908   0.006056910944195667     0.8000000301069904     0.5065910901251298     0.2769290875395927     0.4220652311805937     0.0309963056023544     0.4690883258653743     0.3321425822991574     0.2755219243119633  2.226710790579727e-14 121.8216906240651
2.738671684397508      19.78689437428375      16.21965994657735   0.002395544371487708     0.7160492860961714     -11.92786070836853  2.843703471166238e-05     0.1251225962209597  0.0009565211859047685      14.48108872911487      362.7279390074908   0.006056910944195667     0.8000000301069904     0.5065910901251298     0.2769290875395927     0.4220652311805937     0.0309963056023544     0.4690883258653743     0.3321425822991574     0.2755219243119633  2.226710790579727e-14 121.8216905452906
2.738671684397508      19.78689437428375      16.21965970488558   0.002395559272648902     0.7160492860961714     -11.92786070836853  2.843703471166238e-05     0.1251225962209597  0.0009565211859047685      14.48108872911487      362.7279390074908   0.006056910944195667     0.8000000301069904     0.5065910901251298     0.2769290875395927     0.4220652311805937     0.0309963056023544     0.4690883258653743     0.3321425822991574     0.2755219243119633  2.226710790579727e-14 121.8216903550725
2.738671684397508      19.78689437428375      16.21965970488558   0.002395544371487708     0.7160493009973326     -11.92786070836853  2.843703471166238e-05     0.1251225962209597  0.0009565211859047685      14.48108872911487      362.7279390074908   0.006056910944195667     0.8000000301069904     0.5065910901251298     0.2769290875395927     0.4220652311805937     0.0309963056023544     0.4690883258653743     0.3321425822991574     0.2755219243119633  2.226710790579727e-14 121.8216905441364
2.738671684397508      19.78689437428375      16.21965970488558   0.002395544371487708     0.7160492860961714     -11.92786088610751  2.843703471166238e-05     0.1251225962209597  0.0009565211859047685      14.48108872911487      362.7279390074908   0.006056910944195667     0.8000000301069904     0.5065910901251298     0.2769290875395927     0.4220652311805937     0.0309963056023544     0.4690883258653743     0.3321425822991574     0.2755219243119633  2.226710790579727e-14 121.8216905411781
2.738671684397508      19.78689437428375      16.21965970488558   0.002395544371487708     0.7160492860961714     -11.92786070836853  2.845193587285622e-05     0.1251225962209597  0.0009565211859047685      14.48108872911487      362.7279390074908   0.006056910944195667     0.8000000301069904     0.5065910901251298     0.2769290875395927     0.4220652311805937     0.0309963056023544     0.4690883258653743     0.3321425822991574     0.2755219243119633  2.226710790579727e-14 121.8216905793152
2.738671684397508      19.78689437428375      16.21965970488558   0.002395544371487708     0.7160492860961714     -11.92786070836853  2.843703471166238e-05     0.1251226111221209  0.0009565211859047685      14.48108872911487      362.7279390074908   0.006056910944195667     0.8000000301069904     0.5065910901251298     0.2769290875395927     0.4220652311805937     0.0309963056023544     0.4690883258653743     0.3321425822991574     0.2755219243119633  2.226710790579727e-14 121.821690435818
2.738671684397508      19.78689437428375      16.21965970488558   0.002395544371487708     0.7160492860961714     -11.92786070836853  2.843703471166238e-05     0.1251225962209597  0.0009565360870659623      14.48108872911487      362.7279390074908   0.006056910944195667     0.8000000301069904     0.5065910901251298     0.2769290875395927     0.4220652311805937     0.0309963056023544     0.4690883258653743     0.3321425822991574     0.2755219243119633  2.226710790579727e-14 121.8216900327055
2.738671684397508      19.78689437428375      16.21965970488558   0.002395544371487708     0.7160492860961714     -11.92786070836853  2.843703471166238e-05     0.1251225962209597  0.0009565211859047685      14.48108894489991      362.7279390074908   0.006056910944195667     0.8000000301069904     0.5065910901251298     0.2769290875395927     0.4220652311805937     0.0309963056023544     0.4690883258653743     0.3321425822991574     0.2755219243119633  2.226710790579727e-14 121.8216903769291
2.738671684397508      19.78689437428375      16.21965970488558   0.002395544371487708     0.7160492860961714     -11.92786070836853  2.843703471166238e-05     0.1251225962209597  0.0009565211859047685      14.48108872911487      362.7279444125583   0.006056910944195667     0.8000000301069904     0.5065910901251298     0.2769290875395927     0.4220652311805937     0.0309963056023544     0.4690883258653743     0.3321425822991574     0.2755219243119633  2.226710790579727e-14 121.8216904732977
2.738671684397508      19.78689437428375      16.21965970488558   0.002395544371487708     0.7160492860961714     -11.92786070836853  2.843703471166238e-05     0.1251225962209597  0.0009565211859047685      14.48108872911487      362.7279390074908    0.00605692584535686     0.8000000301069904     0.5065910901251298     0.2769290875395927     0.4220652311805937     0.0309963056023544     0.4690883258653743     0.3321425822991574     0.2755219243119633  2.226710790579727e-14 121.8216950174548
2.738671684397508      19.78689437428375      16.21965970488558   0.002395544371487708     0.7160492860961714     -11.92786070836853  2.843703471166238e-05     0.1251225962209597  0.0009565211859047685      14.48108872911487      362.7279390074908   0.006056910944195667     0.8000000450081516     0.5065910901251298     0.2769290875395927     0.4220652311805937     0.0309963056023544     0.4690883258653743     0.3321425822991574     0.2755219243119633  2.226710790579727e-14 121.8216910493012
2.738671684397508      19.78689437428375      16.21965970488558   0.002395544371487708     0.7160492860961714     -11.92786070836853  2.843703471166238e-05     0.1251225962209597  0.0009565211859047685      14.48108872911487      362.7279390074908   0.006056910944195667     0.8000000301069904      0.506591105026291     0.2769290875395927     0.4220652311805937     0.0309963056023544     0.4690883258653743     0.3321425822991574     0.2755219243119633  2.226710790579727e-14 121.8216906045496
2.738671684397508      19.78689437428375      16.21965970488558   0.002395544371487708     0.7160492860961714     -11.92786070836853  2.843703471166238e-05     0.1251225962209597  0.0009565211859047685      14.48108872911487      362.7279390074908   0.006056910944195667     0.8000000301069904     0.5065910901251298     0.2769291024407539     0.4220652311805937     0.0309963056023544     0.4690883258653743     0.3321425822991574     0.2755219243119633  2.226710790579727e-14 121.8216906465841
2.738671684397508      19.78689437428375      16.21965970488558   0.002395544371487708     0.7160492860961714     -11.92786070836853  2.843703471166238e-05     0.1251225962209597  0.0009565211859047685      14.48108872911487      362.7279390074908   0.006056910944195667     0.8000000301069904     0.5065910901251298     0.2769290875395927     0.4220652460817549     0.0309963056023544     0.4690883258653743     0.3321425822991574     0.2755219243119633  2.226710790579727e-14 121.8216905120791
2.738671684397508      19.78689437428375      16.21965970488558   0.002395544371487708     0.7160492860961714     -11.92786070836853  2.843703471166238e-05     0.1251225962209597  0.0009565211859047685      14.48108872911487      362.7279390074908   0.006056910944195667     0.8000000301069904     0.5065910901251298     0.2769290875395927     0.4220652311805937    0.03099632050351559     0.4690883258653743     0.3321425822991574     0.2755219243119633  2.226710790579727e-14 121.8216905507937
2.738671684397508      19.78689437428375      16.21965970488558   0.002395544371487708     0.7160492860961714     -11.92786070836853  2.843703471166238e-05     0.1251225962209597  0.0009565211859047685      14.48108872911487      362.7279390074908   0.006056910944195667     0.8000000301069904     0.5065910901251298     0.2769290875395927     0.4220652311805937     0.0309963056023544     0.4690883407665355     0.3321425822991574     0.2755219243119633  2.226710790579727e-14 121.8216905507998
2.738671684397508      19.78689437428375      16.21965970488558   0.002395544371487708     0.7160492860961714     -11.92786070836853  2.843703471166238e-05     0.1251225962209597  0.0009565211859047685      14.48108872911487      362.7279390074908   0.006056910944195667     0.8000000301069904     0.5065910901251298     0.2769290875395927     0.4220652311805937     0.0309963056023544     0.4690883258653743     0.3321425972003186     0.2755219243119633  2.226710790579727e-14 121.8216905508011
2.738671684397508      19.78689437428375      16.21965970488558   0.002395544371487708     0.7160492860961714     -11.92786070836853  2.843703471166238e-05     0.1251225962209597  0.0009565211859047685      14.48108872911487      362.7279390074908   0.006056910944195667     0.8000000301069904     0.5065910901251298     0.2769290875395927     0.4220652311805937     0.0309963056023544     0.4690883258653743     0.3321425822991574     0.2755219392131245  2.226710790579727e-14 121.8216905508027
2.738671684397508      19.78689437428375      16.21965970488558   0.002395544371487708     0.7160492860961714     -11.92786070836853  2.843703471166238e-05     0.1251225962209597  0.0009565211859047685      14.48108872911487      362.7279390074908   0.006056910944195667     0.8000000301069904     0.5065910901251298     0.2769290875395927     0.4220652311805937     0.0309963056023544     0.4690883258653743     0.3321425822991574     0.2755219243119633  1.490118346095556e-08 121.8217546499328
2.738683783687985       19.7868674798484       16.2196128533649   0.002396045165821667     0.7160496873062894     -11.92784049035423  2.845342075885501e-05     0.1251225301854666  0.0009578755817951744      14.48124138848867      362.7346819680814   0.006056822849710208     0.8000000301265583     0.5065899154783944     0.2769289400806842     0.4220717701357105    0.03099812142815547     0.4690883258653743     0.3321375790483254     0.2755126419001678  2.226154414619457e-14 121.8216599422852
2.738683824497554       19.7868674798484       16.2196128533649   0.002396045165821667     0.7160496873062894     -11.92784049035423  2.845342075885501e-05     0.1251225301854666  0.0009578755817951744      14.48124138848867      362.7346819680814   0.006056822849710208     0.8000000301265583     0.5065899154783944     0.2769289400806842     0.4220717701357105    0.03099812142815547     0.4690883258653743     0.3321375790483254     0.2755126419001678  2.226154414619457e-14 121.8216599795635
2.738683783687985       19.7868677746957       16.2196128533649   0.002396045165821667     0.7160496873062894     -11.92784049035423  2.845342075885501e-05     0.1251225301854666  0.0009578755817951744      14.48124138848867      362.7346819680814   0.006056822849710208     0.8000000301265583     0.5065899154783944     0.2769289400806842     0.4220717701357105    0.03099812142815547     0.4690883258653743     0.3321375790483254     0.2755126419001678  2.226154414619457e-14 121.8216599887377
2.738683783687985       19.7868674798484      16.21961309505596   0.002396045165821667     0.7160496873062894     -11.92784049035423  2.845342075885501e-05     0.1251225301854666  0.0009578755817951744      14.48124138848867      362.7346819680814   0.006056822849710208     0.8000000301265583     0.5065899154783944     0.2769289400806842     0.4220717701357105    0.03099812142815547     0.4690883258653743     0.3321375790483254     0.2755126419001678  2.226154414619457e-14 121.8216599363106
2.738683783687985       19.7868674798484       16.2196128533649   0.002396060066982861     0.7160496873062894     -11.92784049035423  2.845342075885501e-05     0.1251225301854666  0.0009578755817951744      14.48124138848867      362.7346819680814   0.006056822849710208     0.8000000301265583     0.5065899154783944     0.2769289400806842     0.4220717701357105    0.03099812142815547     0.4690883258653743     0.3321375790483254     0.2755126419001678  2.226154414619457e-14 121.8216598726619
2.738683783687985       19.7868674798484       16.2196128533649   0.002396045165821667     0.7160497022074506     -11.92784049035423  2.845342075885501e-05     0.1251225301854666  0.0009578755817951744      14.48124138848867      362.7346819680814   0.006056822849710208     0.8000000301265583     0.5065899154783944     0.2769289400806842     0.4220717701357105    0.03099812142815547     0.4690883258653743     0.3321375790483254     0.2755126419001678  2.226154414619457e-14 121.8216599340259
2.738683783687985       19.7868674798484       16.2196128533649   0.002396045165821667     0.7160496873062894      -11.9278406680929  2.845342075885501e-05     0.1251225301854666  0.0009578755817951744      14.48124138848867      362.7346819680814   0.006056822849710208     0.8000000301265583     0.5065899154783944     0.2769289400806842     0.4220717701357105    0.03099812142815547     0.4690883258653743     0.3321375790483254     0.2755126419001678  2.226154414619457e-14 121.8216599361041
2.738683783687985       19.7868674798484       16.2196128533649   0.002396045165821667     0.7160496873062894     -11.92784049035423  2.846832192004886e-05     0.1251225301854666  0.0009578755817951744      14.48124138848867      362.7346819680814   0.006056822849710208     0.8000000301265583     0.5065899154783944     0.2769289400806842     0.4220717701357105    0.03099812142815547     0.4690883258653743     0.3321375790483254     0.2755126419001678  2.226154414619457e-14 121.82166031279
2.738683783687985       19.7868674798484       16.2196128533649   0.002396045165821667     0.7160496873062894     -11.92784049035423  2.845342075885501e-05     0.1251225450866278  0.0009578755817951744      14.48124138848867      362.7346819680814   0.006056822849710208     0.8000000301265583     0.5065899154783944     0.2769289400806842     0.4220717701357105    0.03099812142815547     0.4690883258653743     0.3321375790483254     0.2755126419001678  2.226154414619457e-14 121.821659819687
2.738683783687985       19.7868674798484       16.2196128533649   0.002396045165821667     0.7160496873062894     -11.92784049035423  2.845342075885501e-05     0.1251225301854666  0.0009578904829563682      14.48124138848867      362.7346819680814   0.006056822849710208     0.8000000301265583     0.5065899154783944     0.2769289400806842     0.4220717701357105    0.03099812142815547     0.4690883258653743     0.3321375790483254     0.2755126419001678  2.226154414619457e-14 121.8216600577433
2.738683783687985       19.7868674798484       16.2196128533649   0.002396045165821667     0.7160496873062894     -11.92784049035423  2.845342075885501e-05     0.1251225301854666  0.0009578755817951744      14.48124160427598      362.7346819680814   0.006056822849710208     0.8000000301265583     0.5065899154783944     0.2769289400806842     0.4220717701357105    0.03099812142815547     0.4690883258653743     0.3321375790483254     0.2755126419001678  2.226154414619457e-14 121.8216598989761
2.738683783687985       19.7868674798484       16.2196128533649   0.002396045165821667     0.7160496873062894     -11.92784049035423  2.845342075885501e-05     0.1251225301854666  0.0009578755817951744      14.48124138848867      362.7346873732494   0.006056822849710208     0.8000000301265583     0.5065899154783944     0.2769289400806842     0.4220717701357105    0.03099812142815547     0.4690883258653743     0.3321375790483254     0.2755126419001678  2.226154414619457e-14 121.8216599339009
2.738683783687985       19.7868674798484       16.2196128533649   0.002396045165821667     0.7160496873062894     -11.92784049035423  2.845342075885501e-05     0.1251225301854666  0.0009578755817951744      14.48124138848867      362.7346819680814   0.006056837750871402     0.8000000301265583     0.5065899154783944     0.2769289400806842     0.4220717701357105    0.03099812142815547     0.4690883258653743     0.3321375790483254     0.2755126419001678  2.226154414619457e-14 121.8216643653863
2.738683783687985       19.7868674798484       16.2196128533649   0.002396045165821667     0.7160496873062894     -11.92784049035423  2.845342075885501e-05     0.1251225301854666  0.0009578755817951744      14.48124138848867      362.7346819680814   0.006056822849710208     0.8000000450277195     0.5065899154783944     0.2769289400806842     0.4220717701357105    0.03099812142815547     0.4690883258653743     0.3321375790483254     0.2755126419001678  2.226154414619457e-14 121.82166044643
2.738683783687985       19.7868674798484       16.2196128533649   0.002396045165821667     0.7160496873062894     -11.92784049035423  2.845342075885501e-05     0.1251225301854666  0.0009578755817951744      14.48124138848867      362.7346819680814   0.006056822849710208     0.8000000301265583     0.5065899303795556     0.2769289400806842     0.4220717701357105    0.03099812142815547     0.4690883258653743     0.3321375790483254     0.2755126419001678  2.226154414619457e-14 121.8216600169544
2.738683783687985       19.7868674798484       16.2196128533649   0.002396045165821667     0.7160496873062894     -11.92784049035423  2.845342075885501e-05     0.1251225301854666  0.0009578755817951744      14.48124138848867      362.7346819680814   0.006056822849710208     0.8000000301265583     0.5065899154783944     0.2769289549818454     0.4220717701357105    0.03099812142815547     0.4690883258653743     0.3321375790483254     0.2755126419001678  2.226154414619457e-14 121.8216599814558
2.738683783687985       19.7868674798484       16.2196128533649   0.002396045165821667     0.7160496873062894     -11.92784049035423  2.845342075885501e-05     0.1251225301854666  0.0009578755817951744      14.48124138848867      362.7346819680814   0.006056822849710208     0.8000000301265583     0.5065899154783944     0.2769289400806842     0.4220717850368717    0.03099812142815547     0.4690883258653743     0.3321375790483254     0.2755126419001678  2.226154414619457e-14 121.8216599021078
2.738683783687985       19.7868674798484       16.2196128533649   0.002396045165821667     0.7160496873062894     -11.92784049035423  2.845342075885501e-05     0.1251225301854666  0.0009578755817951744      14.48124138848867      362.7346819680814   0.006056822849710208     0.8000000301265583     0.5065899154783944     0.2769289400806842     0.4220717701357105    0.03099813632931666     0.4690883258653743     0.3321375790483254     0.2755126419001678  2.226154414619457e-14 121.8216599422604
2.738683783687985       19.7868674798484       16.2196128533649   0.002396045165821667     0.7160496873062894     -11.92784049035423  2.845342075885501e-05     0.1251225301854666  0.0009578755817951744      14.48124138848867      362.7346819680814   0.006056822849710208     0.8000000301265583     0.5065899154783944     0.2769289400806842     0.4220717701357105    0.03099812142815547     0.4690883407665355     0.3321375790483254     0.2755126419001678  2.226154414619457e-14 121.8216599422852
2.738683783687985       19.7868674798484       16.2196128533649   0.002396045165821667     0.7160496873062894     -11.92784049035423  2.845342075885501e-05     0.1251225301854666  0.0009578755817951744      14.48124138848867      362.7346819680814   0.006056822849710208     0.8000000301265583     0.5065899154783944     0.2769289400806842     0.4220717701357105    0.03099812142815547     0.4690883258653743     0.3321375939494866     0.2755126419001678  2.226154414619457e-14 121.8216599422914
2.738683783687985       19.7868674798484       16.2196128533649   0.002396045165821667     0.7160496873062894     -11.92784049035423  2.845342075885501e-05     0.1251225301854666  0.0009578755817951744      14.48124138848867      362.7346819680814   0.006056822849710208     0.8000000301265583     0.5065899154783944     0.2769289400806842     0.4220717701357105    0.03099812142815547     0.4690883258653743     0.3321375790483254      0.275512656801329  2.226154414619457e-14 121.8216599423005
2.738683783687985       19.7868674798484       16.2196128533649   0.002396045165821667     0.7160496873062894     -11.92784049035423  2.845342075885501e-05     0.1251225301854666  0.0009578755817951744      14.48124138848867      362.7346819680814   0.006056822849710208     0.8000000301265583     0.5065899154783944     0.2769289400806842     0.4220717701357105    0.03099812142815547     0.4690883258653743     0.3321375790483254     0.2755126419001678   1.49011834553918e-08 121.8217240443253
2.738757837369206      19.78597380395082      16.21851013254831   0.002398567431642902     0.7160448551364098     -11.92719211170319  2.822756393586171e-05     0.1251319141925359  0.0009578638202659779      14.48070042233596      362.7349718301203   0.006054543268355522     0.8000000299810171     0.5065543668376141     0.2769467971725965     0.4222136148877409    0.03099990919703633     0.4690883258653743      0.332131504062279     0.2755000069135465  4.433682766424826e-14 121.8206497633991
2.738757878179878      19.78597380395082      16.21851013254831   0.002398567431642902     0.7160448551364098     -11.92719211170319  2.822756393586171e-05     0.1251319141925359  0.0009578638202659779      14.48070042233596      362.7349718301203   0.006054543268355522     0.8000000299810171     0.5065543668376141     0.2769467971725965     0.4222136148877409    0.03099990919703633     0.4690883258653743      0.332131504062279     0.2755000069135465  4.433682766424826e-14 121.8206496359306
2.738757837369206      19.78597409878481      16.21851013254831   0.002398567431642902     0.7160448551364098     -11.92719211170319  2.822756393586171e-05     0.1251319141925359  0.0009578638202659779      14.48070042233596      362.7349718301203   0.006054543268355522     0.8000000299810171     0.5065543668376141     0.2769467971725965     0.4222136148877409    0.03099990919703633     0.4690883258653743      0.332131504062279     0.2755000069135465  4.433682766424826e-14 121.8206497867955
2.738757837369206      19.78597380395082      16.21851037422294   0.002398567431642902     0.7160448551364098     -11.92719211170319  2.822756393586171e-05     0.1251319141925359  0.0009578638202659779      14.48070042233596      362.7349718301203   0.006054543268355522     0.8000000299810171     0.5065543668376141     0.2769467971725965     0.4222136148877409    0.03099990919703633     0.4690883258653743      0.332131504062279     0.2755000069135465  4.433682766424826e-14 121.8206497291812
2.738757837369206      19.78597380395082      16.21851013254831   0.002398582332804096     0.7160448551364098     -11.92719211170319  2.822756393586171e-05     0.1251319141925359  0.0009578638202659779      14.48070042233596      362.7349718301203   0.006054543268355522     0.8000000299810171     0.5065543668376141     0.2769467971725965     0.4222136148877409    0.03099990919703633     0.4690883258653743      0.332131504062279     0.2755000069135465  4.433682766424826e-14 121.8206512225654
2.738757837369206      19.78597380395082      16.21851013254831   0.002398567431642902      0.716044870037571     -11.92719211170319  2.822756393586171e-05     0.1251319141925359  0.0009578638202659779      14.48070042233596      362.7349718301203   0.006054543268355522     0.8000000299810171     0.5065543668376141     0.2769467971725965     0.4222136148877409    0.03099990919703633     0.4690883258653743      0.332131504062279     0.2755000069135465  4.433682766424826e-14 121.8206497109257
2.738757837369206      19.78597380395082      16.21851013254831   0.002398567431642902     0.7160448551364098     -11.92719228943221  2.822756393586171e-05     0.1251319141925359  0.0009578638202659779      14.48070042233596      362.7349718301203   0.006054543268355522     0.8000000299810171     0.5065543668376141     0.2769467971725965     0.4222136148877409    0.03099990919703633     0.4690883258653743      0.332131504062279     0.2755000069135465  4.433682766424826e-14 121.8206497970969
2.738757837369206      19.78597380395082      16.21851013254831   0.002398567431642902     0.7160448551364098     -11.92719211170319  2.824246509705556e-05     0.1251319141925359  0.0009578638202659779      14.48070042233596      362.7349718301203   0.006054543268355522     0.8000000299810171     0.5065543668376141     0.2769467971725965     0.4222136148877409    0.03099990919703633     0.4690883258653743      0.332131504062279     0.2755000069135465  4.433682766424826e-14 121.8206500406808
2.738757837369206      19.78597380395082      16.21851013254831   0.002398567431642902     0.7160448551364098     -11.92719211170319  2.822756393586171e-05     0.1251319290936971  0.0009578638202659779      14.48070042233596      362.7349718301203   0.006054543268355522     0.8000000299810171     0.5065543668376141     0.2769467971725965     0.4222136148877409    0.03099990919703633     0.4690883258653743      0.332131504062279     0.2755000069135465  4.433682766424826e-14 121.8206497029448
2.738757837369206      19.78597380395082      16.21851013254831   0.002398567431642902     0.7160448551364098     -11.92719211170319  2.822756393586171e-05     0.1251319141925359  0.0009578787214271717      14.48070042233596      362.7349718301203   0.006054543268355522     0.8000000299810171     0.5065543668376141     0.2769467971725965     0.4222136148877409    0.03099990919703633     0.4690883258653743      0.332131504062279     0.2755000069135465  4.433682766424826e-14 121.8206496717282
2.738757837369206      19.78597380395082      16.21851013254831   0.002398567431642902     0.7160448551364098     -11.92719211170319  2.822756393586171e-05     0.1251319141925359  0.0009578638202659779      14.48070063811521      362.7349718301203   0.006054543268355522     0.8000000299810171     0.5065543668376141     0.2769467971725965     0.4222136148877409    0.03099990919703633     0.4690883258653743      0.332131504062279     0.2755000069135465  4.433682766424826e-14 121.8206496518746
2.738757837369206      19.78597380395082      16.21851013254831   0.002398567431642902     0.7160448551364098     -11.92719211170319  2.822756393586171e-05     0.1251319141925359  0.0009578638202659779      14.48070042233596      362.7349772352926   0.006054543268355522     0.8000000299810171     0.5065543668376141     0.2769467971725965     0.4222136148877409    0.03099990919703633     0.4690883258653743      0.332131504062279     0.2755000069135465  4.433682766424826e-14 121.8206496379244
2.738757837369206      19.78597380395082      16.21851013254831   0.002398567431642902     0.7160448551364098     -11.92719211170319  2.822756393586171e-05     0.1251319141925359  0.0009578638202659779      14.48070042233596      362.7349718301203   0.006054558169516716     0.8000000299810171     0.5065543668376141     0.2769467971725965     0.4222136148877409    0.03099990919703633     0.4690883258653743      0.332131504062279     0.2755000069135465  4.433682766424826e-14 121.8206530612613
2.738757837369206      19.78597380395082      16.21851013254831   0.002398567431642902     0.7160448551364098     -11.92719211170319  2.822756393586171e-05     0.1251319141925359  0.0009578638202659779      14.48070042233596      362.7349718301203   0.006054543268355522     0.8000000448821782     0.5065543668376141     0.2769467971725965     0.4222136148877409    0.03099990919703633     0.4690883258653743      0.332131504062279     0.2755000069135465  4.433682766424826e-14 121.8206502864092
2.738757837369206      19.78597380395082      16.21851013254831   0.002398567431642902     0.7160448551364098     -11.92719211170319  2.822756393586171e-05     0.1251319141925359  0.0009578638202659779      14.48070042233596      362.7349718301203   0.006054543268355522     0.8000000299810171     0.5065543817387753     0.2769467971725965     0.4222136148877409    0.03099990919703633     0.4690883258653743      0.332131504062279     0.2755000069135465  4.433682766424826e-14 121.8206498194969
2.738757837369206      19.78597380395082      16.21851013254831   0.002398567431642902     0.7160448551364098     -11.92719211170319  2.822756393586171e-05     0.1251319141925359  0.0009578638202659779      14.48070042233596      362.7349718301203   0.006054543268355522     0.8000000299810171     0.5065543668376141     0.2769468120737577     0.4222136148877409    0.03099990919703633     0.4690883258653743      0.332131504062279     0.2755000069135465  4.433682766424826e-14 121.8206497709728
2.738757837369206      19.78597380395082      16.21851013254831   0.002398567431642902     0.7160448551364098     -11.92719211170319  2.822756393586171e-05     0.1251319141925359  0.0009578638202659779      14.48070042233596      362.7349718301203   0.006054543268355522     0.8000000299810171     0.5065543668376141     0.2769467971725965     0.4222136297889021    0.03099990919703633     0.4690883258653743      0.332131504062279     0.2755000069135465  4.433682766424826e-14 121.8206497487098
2.738757837369206      19.78597380395082      16.21851013254831   0.002398567431642902     0.7160448551364098     -11.92719211170319  2.822756393586171e-05     0.1251319141925359  0.0009578638202659779      14.48070042233596      362.7349718301203   0.006054543268355522     0.8000000299810171     0.5065543668376141     0.2769467971725965     0.4222136148877409    0.03099992409819753     0.4690883258653743      0.332131504062279     0.2755000069135465  4.433682766424826e-14 121.8206497634045
2.738757837369206      19.78597380395082      16.21851013254831   0.002398567431642902     0.7160448551364098     -11.92719211170319  2.822756393586171e-05     0.1251319141925359  0.0009578638202659779      14.48070042233596      362.7349718301203   0.006054543268355522     0.8000000299810171     0.5065543668376141     0.2769467971725965     0.4222136148877409    0.03099990919703633     0.4690883407665355      0.332131504062279     0.2755000069135465  4.433682766424826e-14 121.8206497633991
2.738757837369206      19.78597380395082      16.21851013254831   0.002398567431642902     0.7160448551364098     -11.92719211170319  2.822756393586171e-05     0.1251319141925359  0.0009578638202659779      14.48070042233596      362.7349718301203   0.006054543268355522     0.8000000299810171     0.5065543668376141     0.2769467971725965     0.4222136148877409    0.03099990919703633     0.4690883258653743     0.3321315189634402     0.2755000069135465  4.433682766424826e-14 121.8206497633988
2.738757837369206      19.78597380395082      16.21851013254831   0.002398567431642902     0.7160448551364098     -11.92719211170319  2.822756393586171e-05     0.1251319141925359  0.0009578638202659779      14.48070042233596      362.7349718301203   0.006054543268355522     0.8000000299810171     0.5065543668376141     0.2769467971725965     0.4222136148877409    0.03099990919703633     0.4690883258653743      0.332131504062279     0.2755000218147077  4.433682766424826e-14 121.8206497633958
2.738757837369206      19.78597380395082      16.21851013254831   0.002398567431642902     0.7160448551364098     -11.92719211170319  2.822756393586171e-05     0.1251319141925359  0.0009578638202659779      14.48070042233596      362.7349718301203   0.006054543268355522     0.8000000299810171     0.5065543668376141     0.2769467971725965     0.4222136148877409    0.03099990919703633     0.4690883258653743      0.332131504062279     0.2755000069135465  1.490120553067532e-08 121.8207138504917
2.738765119440685      19.78596535036776      16.21848772618021   0.002398504840173823      0.716046763657675     -11.92718181347554  2.823506092075266e-05     0.1251327594352761  0.0009594734170509261       14.4807603632486      362.7383436221634   0.006054217900634033     0.8000000299879282     0.5065537110447748     0.2769464110117684     0.4222172597022491    0.03099897063883484     0.4690883258653743     0.3321324022176738      0.275514574988095  4.428572668971855e-14 121.8206179682759
2.738765160251465      19.78596535036776      16.21848772618021   0.002398504840173823      0.716046763657675     -11.92718181347554  2.823506092075266e-05     0.1251327594352761  0.0009594734170509261       14.4807603632486      362.7383436221634   0.006054217900634033     0.8000000299879282     0.5065537110447748     0.2769464110117684     0.4222172597022491    0.03099897063883484     0.4690883258653743     0.3321324022176738      0.275514574988095  4.428572668971855e-14 121.8206178504065
2.738765119440685      19.78596564520162      16.21848772618021   0.002398504840173823      0.716046763657675     -11.92718181347554  2.823506092075266e-05     0.1251327594352761  0.0009594734170509261       14.4807603632486      362.7383436221634   0.006054217900634033     0.8000000299879282     0.5065537110447748     0.2769464110117684     0.4222172597022491    0.03099897063883484     0.4690883258653743     0.3321324022176738      0.275514574988095  4.428572668971855e-14 121.8206180097474
2.738765119440685      19.78596535036776      16.21848796785451   0.002398504840173823      0.716046763657675     -11.92718181347554  2.823506092075266e-05     0.1251327594352761  0.0009594734170509261       14.4807603632486      362.7383436221634   0.006054217900634033     0.8000000299879282     0.5065537110447748     0.2769464110117684     0.4222172597022491    0.03099897063883484     0.4690883258653743     0.3321324022176738      0.275514574988095  4.428572668971855e-14 121.8206179413293
2.738765119440685      19.78596535036776      16.21848772618021   0.002398519741335017      0.716046763657675     -11.92718181347554  2.823506092075266e-05     0.1251327594352761  0.0009594734170509261       14.4807603632486      362.7383436221634   0.006054217900634033     0.8000000299879282     0.5065537110447748     0.2769464110117684     0.4222172597022491    0.03099897063883484     0.4690883258653743     0.3321324022176738      0.275514574988095  4.428572668971855e-14 121.820619265423
2.738765119440685      19.78596535036776      16.21848772618021   0.002398504840173823     0.7160467785588361     -11.92718181347554  2.823506092075266e-05     0.1251327594352761  0.0009594734170509261       14.4807603632486      362.7383436221634   0.006054217900634033     0.8000000299879282     0.5065537110447748     0.2769464110117684     0.4222172597022491    0.03099897063883484     0.4690883258653743     0.3321324022176738      0.275514574988095  4.428572668971855e-14 121.8206179544133
2.738765119440685      19.78596535036776      16.21848772618021   0.002398504840173823      0.716046763657675     -11.92718199120439  2.823506092075266e-05     0.1251327594352761  0.0009594734170509261       14.4807603632486      362.7383436221634   0.006054217900634033     0.8000000299879282     0.5065537110447748     0.2769464110117684     0.4222172597022491    0.03099897063883484     0.4690883258653743     0.3321324022176738      0.275514574988095  4.428572668971855e-14 121.8206179962986
2.738765119440685      19.78596535036776      16.21848772618021   0.002398504840173823      0.716046763657675     -11.92718181347554   2.82499620819465e-05     0.1251327594352761  0.0009594734170509261       14.4807603632486      362.7383436221634   0.006054217900634033     0.8000000299879282     0.5065537110447748     0.2769464110117684     0.4222172597022491    0.03099897063883484     0.4690883258653743     0.3321324022176738      0.275514574988095  4.428572668971855e-14 121.8206187626385
2.738765119440685      19.78596535036776      16.21848772618021   0.002398504840173823      0.716046763657675     -11.92718181347554  2.823506092075266e-05     0.1251327743364373  0.0009594734170509261       14.4807603632486      362.7383436221634   0.006054217900634033     0.8000000299879282     0.5065537110447748     0.2769464110117684     0.4222172597022491    0.03099897063883484     0.4690883258653743     0.3321324022176738      0.275514574988095  4.428572668971855e-14 121.8206179085574
2.738765119440685      19.78596535036776      16.21848772618021   0.002398504840173823      0.716046763657675     -11.92718181347554  2.823506092075266e-05     0.1251327594352761  0.0009594883182121199       14.4807603632486      362.7383436221634   0.006054217900634033     0.8000000299879282     0.5065537110447748     0.2769464110117684     0.4222172597022491    0.03099897063883484     0.4690883258653743     0.3321324022176738      0.275514574988095  4.428572668971855e-14 121.8206187216756
2.738765119440685      19.78596535036776      16.21848772618021   0.002398504840173823      0.716046763657675     -11.92718181347554  2.823506092075266e-05     0.1251327594352761  0.0009594734170509261      14.48076057902874      362.7383436221634   0.006054217900634033     0.8000000299879282     0.5065537110447748     0.2769464110117684     0.4222172597022491    0.03099897063883484     0.4690883258653743     0.3321324022176738      0.275514574988095  4.428572668971855e-14 121.8206179266374
2.738765119440685      19.78596535036776      16.21848772618021   0.002398504840173823      0.716046763657675     -11.92718181347554  2.823506092075266e-05     0.1251327594352761  0.0009594734170509261       14.4807603632486      362.7383490273859   0.006054217900634033     0.8000000299879282     0.5065537110447748     0.2769464110117684     0.4222172597022491    0.03099897063883484     0.4690883258653743     0.3321324022176738      0.275514574988095  4.428572668971855e-14 121.8206179254071
2.738765119440685      19.78596535036776      16.21848772618021   0.002398504840173823      0.716046763657675     -11.92718181347554  2.823506092075266e-05     0.1251327594352761  0.0009594734170509261       14.4807603632486      362.7383436221634   0.006054232801795227     0.8000000299879282     0.5065537110447748     0.2769464110117684     0.4222172597022491    0.03099897063883484     0.4690883258653743     0.3321324022176738      0.275514574988095  4.428572668971855e-14 121.8206209918983
2.738765119440685      19.78596535036776      16.21848772618021   0.002398504840173823      0.716046763657675     -11.92718181347554  2.823506092075266e-05     0.1251327594352761  0.0009594734170509261       14.4807603632486      362.7383436221634   0.006054217900634033     0.8000000448890894     0.5065537110447748     0.2769464110117684     0.4222172597022491    0.03099897063883484     0.4690883258653743     0.3321324022176738      0.275514574988095  4.428572668971855e-14 121.8206184668775
2.738765119440685      19.78596535036776      16.21848772618021   0.002398504840173823      0.716046763657675     -11.92718181347554  2.823506092075266e-05     0.1251327594352761  0.0009594734170509261       14.4807603632486      362.7383436221634   0.006054217900634033     0.8000000299879282      0.506553725945936     0.2769464110117684     0.4222172597022491    0.03099897063883484     0.4690883258653743     0.3321324022176738      0.275514574988095  4.428572668971855e-14 121.8206180754843
2.738765119440685      19.78596535036776      16.21848772618021   0.002398504840173823      0.716046763657675     -11.92718181347554  2.823506092075266e-05     0.1251327594352761  0.0009594734170509261       14.4807603632486      362.7383436221634   0.006054217900634033     0.8000000299879282     0.5065537110447748     0.2769464259129296     0.4222172597022491    0.03099897063883484     0.4690883258653743     0.3321324022176738      0.275514574988095  4.428572668971855e-14 121.820618006485
2.738765119440685      19.78596535036776      16.21848772618021   0.002398504840173823      0.716046763657675     -11.92718181347554  2.823506092075266e-05     0.1251327594352761  0.0009594734170509261       14.4807603632486      362.7383436221634   0.006054217900634033     0.8000000299879282     0.5065537110447748     0.2769464110117684     0.4222172746034102    0.03099897063883484     0.4690883258653743     0.3321324022176738      0.275514574988095  4.428572668971855e-14 121.8206179210295
2.738765119440685      19.78596535036776      16.21848772618021   0.002398504840173823      0.716046763657675     -11.92718181347554  2.823506092075266e-05     0.1251327594352761  0.0009594734170509261       14.4807603632486      362.7383436221634   0.006054217900634033     0.8000000299879282     0.5065537110447748     0.2769464110117684     0.4222172597022491    0.03099898553999603     0.4690883258653743     0.3321324022176738      0.275514574988095  4.428572668971855e-14 121.8206179682905
2.738765119440685      19.78596535036776      16.21848772618021   0.002398504840173823      0.716046763657675     -11.92718181347554  2.823506092075266e-05     0.1251327594352761  0.0009594734170509261       14.4807603632486      362.7383436221634   0.006054217900634033     0.8000000299879282     0.5065537110447748     0.2769464110117684     0.4222172597022491    0.03099897063883484     0.4690883407665355     0.3321324022176738      0.275514574988095  4.428572668971855e-14 121.8206179682759
2.738765119440685      19.78596535036776      16.21848772618021   0.002398504840173823      0.716046763657675     -11.92718181347554  2.823506092075266e-05     0.1251327594352761  0.0009594734170509261       14.4807603632486      362.7383436221634   0.006054217900634033     0.8000000299879282     0.5065537110447748     0.2769464110117684     0.4222172597022491    0.03099897063883484     0.4690883258653743      0.332132417118835      0.275514574988095  4.428572668971855e-14 121.8206179682758
2.738765119440685      19.78596535036776      16.21848772618021   0.002398504840173823      0.716046763657675     -11.92718181347554  2.823506092075266e-05     0.1251327594352761  0.0009594734170509261       14.4807603632486      362.7383436221634   0.006054217900634033     0.8000000299879282     0.5065537110447748     0.2769464110117684     0.4222172597022491    0.03099897063883484     0.4690883258653743     0.3321324022176738     0.2755145898892562  4.428572668971855e-14 121.8206179682891
2.738765119440685      19.78596535036776      16.21848772618021   0.002398504840173823      0.716046763657675     -11.92718181347554  2.823506092075266e-05     0.1251327594352761  0.0009594734170509261       14.4807603632486      362.7383436221634   0.006054217900634033     0.8000000299879282     0.5065537110447748     0.2769464110117684     0.4222172597022491    0.03099897063883484     0.4690883258653743     0.3321324022176738      0.275514574988095  1.490120547957435e-08 121.8206820617163
2.738849492244866      19.78560298883949      16.21802017127379   0.002397679107492116     0.7160581529434842     -11.92692129377542  2.822757227315575e-05      0.125146142731676   0.000959322527796515      14.48029780277839      362.7385462236204   0.006049662943882186     0.8000000299584152     0.5065266249375704     0.2769481151748522     0.4222900048805312    0.03099867272482075     0.4690883258653743     0.3321324023564949     0.2755121951272234  4.361112520931976e-14 121.8198166932573
2.738849533056904      19.78560298883949      16.21802017127379   0.002397679107492116     0.7160581529434842     -11.92692129377542  2.822757227315575e-05      0.125146142731676   0.000959322527796515      14.48029780277839      362.7385462236204   0.006049662943882186     0.8000000299584152     0.5065266249375704     0.2769481151748522     0.4222900048805312    0.03099867272482075     0.4690883258653743     0.3321324023564949     0.2755121951272234  4.361112520931976e-14 121.8198166455899
2.738849492244866      19.78560328366795      16.21802017127379   0.002397679107492116     0.7160581529434842     -11.92692129377542  2.822757227315575e-05      0.125146142731676   0.000959322527796515      14.48029780277839      362.7385462236204   0.006049662943882186     0.8000000299584152     0.5065266249375704     0.2769481151748522     0.4222900048805312    0.03099867272482075     0.4690883258653743     0.3321324023564949     0.2755121951272234  4.361112520931976e-14 121.8198167442225
2.738849492244866      19.78560298883949      16.21802041294113   0.002397679107492116     0.7160581529434842     -11.92692129377542  2.822757227315575e-05      0.125146142731676   0.000959322527796515      14.48029780277839      362.7385462236204   0.006049662943882186     0.8000000299584152     0.5065266249375704     0.2769481151748522     0.4222900048805312    0.03099867272482075     0.4690883258653743     0.3321324023564949     0.2755121951272234  4.361112520931976e-14 121.8198166736173
2.738849492244866      19.78560298883949      16.21802017127379    0.00239769400865331     0.7160581529434842     -11.92692129377542  2.822757227315575e-05      0.125146142731676   0.000959322527796515      14.48029780277839      362.7385462236204   0.006049662943882186     0.8000000299584152     0.5065266249375704     0.2769481151748522     0.4222900048805312    0.03099867272482075     0.4690883258653743     0.3321324023564949     0.2755121951272234  4.361112520931976e-14 121.8198178499394
2.738849492244866      19.78560298883949      16.21802017127379   0.002397679107492116     0.7160581678446454     -11.92692129377542  2.822757227315575e-05      0.125146142731676   0.000959322527796515      14.48029780277839      362.7385462236204   0.006049662943882186     0.8000000299584152     0.5065266249375704     0.2769481151748522     0.4222900048805312    0.03099867272482075     0.4690883258653743     0.3321324023564949     0.2755121951272234  4.361112520931976e-14 121.8198166906788
2.738849492244866      19.78560298883949      16.21802017127379   0.002397679107492116     0.7160581529434842     -11.92692147150039  2.822757227315575e-05      0.125146142731676   0.000959322527796515      14.48029780277839      362.7385462236204   0.006049662943882186     0.8000000299584152     0.5065266249375704     0.2769481151748522     0.4222900048805312    0.03099867272482075     0.4690883258653743     0.3321324023564949     0.2755121951272234  4.361112520931976e-14 121.8198167074378
2.738849492244866      19.78560298883949      16.21802017127379   0.002397679107492116     0.7160581529434842     -11.92692129377542   2.82424734343496e-05      0.125146142731676   0.000959322527796515      14.48029780277839      362.7385462236204   0.006049662943882186     0.8000000299584152     0.5065266249375704     0.2769481151748522     0.4222900048805312    0.03099867272482075     0.4690883258653743     0.3321324023564949     0.2755121951272234  4.361112520931976e-14 121.8198173604385
2.738849492244866      19.78560298883949      16.21802017127379   0.002397679107492116     0.7160581529434842     -11.92692129377542  2.822757227315575e-05     0.1251461576328372   0.000959322527796515      14.48029780277839      362.7385462236204   0.006049662943882186     0.8000000299584152     0.5065266249375704     0.2769481151748522     0.4222900048805312    0.03099867272482075     0.4690883258653743     0.3321324023564949     0.2755121951272234  4.361112520931976e-14 121.8198167375943
2.738849492244866      19.78560298883949      16.21802017127379   0.002397679107492116     0.7160581529434842     -11.92692129377542  2.822757227315575e-05      0.125146142731676  0.0009593374289577089      14.48029780277839      362.7385462236204   0.006049662943882186     0.8000000299584152     0.5065266249375704     0.2769481151748522     0.4222900048805312    0.03099867272482075     0.4690883258653743     0.3321324023564949     0.2755121951272234  4.361112520931976e-14 121.819817613311
2.738849492244866      19.78560298883949      16.21802017127379   0.002397679107492116     0.7160581529434842     -11.92692129377542  2.822757227315575e-05      0.125146142731676   0.000959322527796515      14.48029801855164      362.7385462236204   0.006049662943882186     0.8000000299584152     0.5065266249375704     0.2769481151748522     0.4222900048805312    0.03099867272482075     0.4690883258653743     0.3321324023564949     0.2755121951272234  4.361112520931976e-14 121.8198167021114
2.738849492244866      19.78560298883949      16.21802017127379   0.002397679107492116     0.7160581529434842     -11.92692129377542  2.822757227315575e-05      0.125146142731676   0.000959322527796515      14.48029780277839      362.7385516288459   0.006049662943882186     0.8000000299584152     0.5065266249375704     0.2769481151748522     0.4222900048805312    0.03099867272482075     0.4690883258653743     0.3321324023564949     0.2755121951272234  4.361112520931976e-14 121.8198167430882
2.738849492244866      19.78560298883949      16.21802017127379   0.002397679107492116     0.7160581529434842     -11.92692129377542  2.822757227315575e-05      0.125146142731676   0.000959322527796515      14.48029780277839      362.7385462236204    0.00604967784504338     0.8000000299584152     0.5065266249375704     0.2769481151748522     0.4222900048805312    0.03099867272482075     0.4690883258653743     0.3321324023564949     0.2755121951272234  4.361112520931976e-14 121.8198159626142
2.738849492244866      19.78560298883949      16.21802017127379   0.002397679107492116     0.7160581529434842     -11.92692129377542  2.822757227315575e-05      0.125146142731676   0.000959322527796515      14.48029780277839      362.7385462236204   0.006049662943882186     0.8000000448595764     0.5065266249375704     0.2769481151748522     0.4222900048805312    0.03099867272482075     0.4690883258653743     0.3321324023564949     0.2755121951272234  4.361112520931976e-14 121.8198172061559
2.738849492244866      19.78560298883949      16.21802017127379   0.002397679107492116     0.7160581529434842     -11.92692129377542  2.822757227315575e-05      0.125146142731676   0.000959322527796515      14.48029780277839      362.7385462236204   0.006049662943882186     0.8000000299584152     0.5065266398387316     0.2769481151748522     0.4222900048805312    0.03099867272482075     0.4690883258653743     0.3321324023564949     0.2755121951272234  4.361112520931976e-14 121.8198169022979
2.738849492244866      19.78560298883949      16.21802017127379   0.002397679107492116     0.7160581529434842     -11.92692129377542  2.822757227315575e-05      0.125146142731676   0.000959322527796515      14.48029780277839      362.7385462236204   0.006049662943882186     0.8000000299584152     0.5065266249375704     0.2769481300760134     0.4222900048805312    0.03099867272482075     0.4690883258653743     0.3321324023564949     0.2755121951272234  4.361112520931976e-14 121.8198166408463
2.738849492244866      19.78560298883949      16.21802017127379   0.002397679107492116     0.7160581529434842     -11.92692129377542  2.822757227315575e-05      0.125146142731676   0.000959322527796515      14.48029780277839      362.7385462236204   0.006049662943882186     0.8000000299584152     0.5065266249375704     0.2769481151748522     0.4222900197816924    0.03099867272482075     0.4690883258653743     0.3321324023564949     0.2755121951272234  4.361112520931976e-14 121.8198166461617
2.738849492244866      19.78560298883949      16.21802017127379   0.002397679107492116     0.7160581529434842     -11.92692129377542  2.822757227315575e-05      0.125146142731676   0.000959322527796515      14.48029780277839      362.7385462236204   0.006049662943882186     0.8000000299584152     0.5065266249375704     0.2769481151748522     0.4222900048805312    0.03099868762598195     0.4690883258653743     0.3321324023564949     0.2755121951272234  4.361112520931976e-14 121.8198166933124
2.738849492244866      19.78560298883949      16.21802017127379   0.002397679107492116     0.7160581529434842     -11.92692129377542  2.822757227315575e-05      0.125146142731676   0.000959322527796515      14.48029780277839      362.7385462236204   0.006049662943882186     0.8000000299584152     0.5065266249375704     0.2769481151748522     0.4222900048805312    0.03099867272482075     0.4690883407665355     0.3321324023564949     0.2755121951272234  4.361112520931976e-14 121.8198166932573
2.738849492244866      19.78560298883949      16.21802017127379   0.002397679107492116     0.7160581529434842     -11.92692129377542  2.822757227315575e-05      0.125146142731676   0.000959322527796515      14.48029780277839      362.7385462236204   0.006049662943882186     0.8000000299584152     0.5065266249375704     0.2769481151748522     0.4222900048805312    0.03099867272482075     0.4690883258653743     0.3321324172576561     0.2755121951272234  4.361112520931976e-14 121.8198166932502
2.738849492244866      19.78560298883949      16.21802017127379   0.002397679107492116     0.7160581529434842     -11.92692129377542  2.822757227315575e-05      0.125146142731676   0.000959322527796515      14.48029780277839      362.7385462236204   0.006049662943882186     0.8000000299584152     0.5065266249375704     0.2769481151748522     0.4222900048805312    0.03099867272482075     0.4690883258653743     0.3321324023564949     0.2755122100283846  4.361112520931976e-14 121.8198166932797
2.738849492244866      19.78560298883949      16.21802017127379   0.002397679107492116     0.7160581529434842     -11.92692129377542  2.822757227315575e-05      0.125146142731676   0.000959322527796515      14.48029780277839      362.7385462236204   0.006049662943882186     0.8000000299584152     0.5065266249375704     0.2769481151748522     0.4222900048805312    0.03099867272482075     0.4690883258653743     0.3321324023564949     0.2755121951272234  1.490120480497287e-08 121.8198807866895
2.738924237932952      19.78524196130978      16.21767338030966   0.002397443482760627     0.7160570845046546     -11.92671513932294  2.822331840848789e-05     0.1251457373079208  0.0009593071863266939      14.47947496894182      362.7273639034492   0.006050528169823316      0.800000029927277     0.5065076097270604     0.2769539948140569     0.4223532185675091    0.03099771636500848     0.4690883258653743     0.3321350788679415     0.2755086134749682   4.34684818775739e-14 121.8194493862594
2.738924278746103      19.78524196130978      16.21767338030966   0.002397443482760627     0.7160570845046546     -11.92671513932294  2.822331840848789e-05     0.1251457373079208  0.0009593071863266939      14.47947496894182      362.7273639034492   0.006050528169823316      0.800000029927277     0.5065076097270604     0.2769539948140569     0.4223532185675091    0.03099771636500848     0.4690883258653743     0.3321350788679415     0.2755086134749682   4.34684818775739e-14 121.8194493514135
2.738924237932952      19.78524225613285      16.21767338030966   0.002397443482760627     0.7160570845046546     -11.92671513932294  2.822331840848789e-05     0.1251457373079208  0.0009593071863266939      14.47947496894182      362.7273639034492   0.006050528169823316      0.800000029927277     0.5065076097270604     0.2769539948140569     0.4223532185675091    0.03099771636500848     0.4690883258653743     0.3321350788679415     0.2755086134749682   4.34684818775739e-14 121.8194494425337
2.738924237932952      19.78524196130978      16.21767362197182   0.002397443482760627     0.7160570845046546     -11.92671513932294  2.822331840848789e-05     0.1251457373079208  0.0009593071863266939      14.47947496894182      362.7273639034492   0.006050528169823316      0.800000029927277     0.5065076097270604     0.2769539948140569     0.4223532185675091    0.03099771636500848     0.4690883258653743     0.3321350788679415     0.2755086134749682   4.34684818775739e-14 121.8194493791261
2.738924237932952      19.78524196130978      16.21767338030966   0.002397458383921821     0.7160570845046546     -11.92671513932294  2.822331840848789e-05     0.1251457373079208  0.0009593071863266939      14.47947496894182      362.7273639034492   0.006050528169823316      0.800000029927277     0.5065076097270604     0.2769539948140569     0.4223532185675091    0.03099771636500848     0.4690883258653743     0.3321350788679415     0.2755086134749682   4.34684818775739e-14 121.8194504304168
2.738924237932952      19.78524196130978      16.21767338030966   0.002397443482760627     0.7160570994058157     -11.92671513932294  2.822331840848789e-05     0.1251457373079208  0.0009593071863266939      14.47947496894182      362.7273639034492   0.006050528169823316      0.800000029927277     0.5065076097270604     0.2769539948140569     0.4223532185675091    0.03099771636500848     0.4690883258653743     0.3321350788679415     0.2755086134749682   4.34684818775739e-14 121.8194493816697
2.738924237932952      19.78524196130978      16.21767338030966   0.002397443482760627     0.7160570845046546     -11.92671531704484  2.822331840848789e-05     0.1251457373079208  0.0009593071863266939      14.47947496894182      362.7273639034492   0.006050528169823316      0.800000029927277     0.5065076097270604     0.2769539948140569     0.4223532185675091    0.03099771636500848     0.4690883258653743     0.3321350788679415     0.2755086134749682   4.34684818775739e-14 121.8194494011173
2.738924237932952      19.78524196130978      16.21767338030966   0.002397443482760627     0.7160570845046546     -11.92671513932294  2.823821956968174e-05     0.1251457373079208  0.0009593071863266939      14.47947496894182      362.7273639034492   0.006050528169823316      0.800000029927277     0.5065076097270604     0.2769539948140569     0.4223532185675091    0.03099771636500848     0.4690883258653743     0.3321350788679415     0.2755086134749682   4.34684818775739e-14 121.8194501676325
2.738924237932952      19.78524196130978      16.21767338030966   0.002397443482760627     0.7160570845046546     -11.92671513932294  2.822331840848789e-05      0.125145752209082  0.0009593071863266939      14.47947496894182      362.7273639034492   0.006050528169823316      0.800000029927277     0.5065076097270604     0.2769539948140569     0.4223532185675091    0.03099771636500848     0.4690883258653743     0.3321350788679415     0.2755086134749682   4.34684818775739e-14 121.8194493169375
2.738924237932952      19.78524196130978      16.21767338030966   0.002397443482760627     0.7160570845046546     -11.92671513932294  2.822331840848789e-05     0.1251457373079208  0.0009593220874878878      14.47947496894182      362.7273639034492   0.006050528169823316      0.800000029927277     0.5065076097270604     0.2769539948140569     0.4223532185675091    0.03099771636500848     0.4690883258653743     0.3321350788679415     0.2755086134749682   4.34684818775739e-14 121.8194502360778
2.738924237932952      19.78524196130978      16.21767338030966   0.002397443482760627     0.7160570845046546     -11.92671513932294  2.822331840848789e-05     0.1251457373079208  0.0009593071863266939      14.47947518470281      362.7273639034492   0.006050528169823316      0.800000029927277     0.5065076097270604     0.2769539948140569     0.4223532185675091    0.03099771636500848     0.4690883258653743     0.3321350788679415     0.2755086134749682   4.34684818775739e-14 121.8194493161907
2.738924237932952      19.78524196130978      16.21767338030966   0.002397443482760627     0.7160570845046546     -11.92671513932294  2.822331840848789e-05     0.1251457373079208  0.0009593071863266939      14.47947496894182      362.7273693085081   0.006050528169823316      0.800000029927277     0.5065076097270604     0.2769539948140569     0.4223532185675091    0.03099771636500848     0.4690883258653743     0.3321350788679415     0.2755086134749682   4.34684818775739e-14 121.8194495154679
2.738924237932952      19.78524196130978      16.21767338030966   0.002397443482760627     0.7160570845046546     -11.92671513932294  2.822331840848789e-05     0.1251457373079208  0.0009593071863266939      14.47947496894182      362.7273639034492    0.00605054307098451      0.800000029927277     0.5065076097270604     0.2769539948140569     0.4223532185675091    0.03099771636500848     0.4690883258653743     0.3321350788679415     0.2755086134749682   4.34684818775739e-14 121.819449939101
2.738924237932952      19.78524196130978      16.21767338030966   0.002397443482760627     0.7160570845046546     -11.92671513932294  2.822331840848789e-05     0.1251457373079208  0.0009593071863266939      14.47947496894182      362.7273639034492   0.006050528169823316     0.8000000448284382     0.5065076097270604     0.2769539948140569     0.4223532185675091    0.03099771636500848     0.4690883258653743     0.3321350788679415     0.2755086134749682   4.34684818775739e-14 121.8194499271448
2.738924237932952      19.78524196130978      16.21767338030966   0.002397443482760627     0.7160570845046546     -11.92671513932294  2.822331840848789e-05     0.1251457373079208  0.0009593071863266939      14.47947496894182      362.7273639034492   0.006050528169823316      0.800000029927277     0.5065076246282216     0.2769539948140569     0.4223532185675091    0.03099771636500848     0.4690883258653743     0.3321350788679415     0.2755086134749682   4.34684818775739e-14 121.8194495236613
2.738924237932952      19.78524196130978      16.21767338030966   0.002397443482760627     0.7160570845046546     -11.92671513932294  2.822331840848789e-05     0.1251457373079208  0.0009593071863266939      14.47947496894182      362.7273639034492   0.006050528169823316      0.800000029927277     0.5065076097270604     0.2769540097152181     0.4223532185675091    0.03099771636500848     0.4690883258653743     0.3321350788679415     0.2755086134749682   4.34684818775739e-14 121.8194493381131
2.738924237932952      19.78524196130978      16.21767338030966   0.002397443482760627     0.7160570845046546     -11.92671513932294  2.822331840848789e-05     0.1251457373079208  0.0009593071863266939      14.47947496894182      362.7273639034492   0.006050528169823316      0.800000029927277     0.5065076097270604     0.2769539948140569     0.4223532334686703    0.03099771636500848     0.4690883258653743     0.3321350788679415     0.2755086134749682   4.34684818775739e-14 121.8194493518769
2.738924237932952      19.78524196130978      16.21767338030966   0.002397443482760627     0.7160570845046546     -11.92671513932294  2.822331840848789e-05     0.1251457373079208  0.0009593071863266939      14.47947496894182      362.7273639034492   0.006050528169823316      0.800000029927277     0.5065076097270604     0.2769539948140569     0.4223532185675091    0.03099773126616967     0.4690883258653743     0.3321350788679415     0.2755086134749682   4.34684818775739e-14 121.8194493862816
2.738924237932952      19.78524196130978      16.21767338030966   0.002397443482760627     0.7160570845046546     -11.92671513932294  2.822331840848789e-05     0.1251457373079208  0.0009593071863266939      14.47947496894182      362.7273639034492   0.006050528169823316      0.800000029927277     0.5065076097270604     0.2769539948140569     0.4223532185675091    0.03099771636500848     0.4690883407665355     0.3321350788679415     0.2755086134749682   4.34684818775739e-14 121.8194493862594
2.738924237932952      19.78524196130978      16.21767338030966   0.002397443482760627     0.7160570845046546     -11.92671513932294  2.822331840848789e-05     0.1251457373079208  0.0009593071863266939      14.47947496894182      362.7273639034492   0.006050528169823316      0.800000029927277     0.5065076097270604     0.2769539948140569     0.4223532185675091    0.03099771636500848     0.4690883258653743     0.3321350937691027     0.2755086134749682   4.34684818775739e-14 121.8194493862363
2.738924237932952      19.78524196130978      16.21767338030966   0.002397443482760627     0.7160570845046546     -11.92671513932294  2.822331840848789e-05     0.1251457373079208  0.0009593071863266939      14.47947496894182      362.7273639034492   0.006050528169823316      0.800000029927277     0.5065076097270604     0.2769539948140569     0.4223532185675091    0.03099771636500848     0.4690883258653743     0.3321350788679415     0.2755086283761294   4.34684818775739e-14 121.8194493862734
2.738924237932952      19.78524196130978      16.21767338030966   0.002397443482760627     0.7160570845046546     -11.92671513932294  2.822331840848789e-05     0.1251457373079208  0.0009593071863266939      14.47947496894182      362.7273639034492   0.006050528169823316      0.800000029927277     0.5065076097270604     0.2769539948140569     0.4223532185675091    0.03099771636500848     0.4690883258653743     0.3321350788679415     0.2755086134749682  1.490120466232953e-08 121.8195134800336
2.73893138743571      19.78510417889622      16.21749821590487   0.002389530290808533     0.7160700708419744     -11.92660289454529  2.813383479415498e-05     0.1253656086092735  0.0009567364452966418       14.4792148220489         362.7160321433    0.00604004024428935     0.8000000298670733     0.5062867724387323      0.277064742169028     0.4224691675444789    0.03099749756938212     0.4690883258653743      0.332139864085754     0.2755073611115466  3.463539882407367e-14 121.8168133846575
2.738931428248968      19.78510417889622      16.21749821590487   0.002389530290808533     0.7160700708419744     -11.92660289454529  2.813383479415498e-05     0.1253656086092735  0.0009567364452966418       14.4792148220489         362.7160321433    0.00604004024428935     0.8000000298670733     0.5062867724387323      0.277064742169028     0.4224691675444789    0.03099749756938212     0.4690883258653743      0.332139864085754     0.2755073611115466  3.463539882407367e-14 121.8168134238192
2.73893138743571      19.78510447371725      16.21749821590487   0.002389530290808533     0.7160700708419744     -11.92660289454529  2.813383479415498e-05     0.1253656086092735  0.0009567364452966418       14.4792148220489         362.7160321433    0.00604004024428935     0.8000000298670733     0.5062867724387323      0.277064742169028     0.4224691675444789    0.03099749756938212     0.4690883258653743      0.332139864085754     0.2755073611115466  3.463539882407367e-14 121.8168134953974
2.73893138743571      19.78510417889622      16.21749845756442   0.002389530290808533     0.7160700708419744     -11.92660289454529  2.813383479415498e-05     0.1253656086092735  0.0009567364452966418       14.4792148220489         362.7160321433    0.00604004024428935     0.8000000298670733     0.5062867724387323      0.277064742169028     0.4224691675444789    0.03099749756938212     0.4690883258653743      0.332139864085754     0.2755073611115466  3.463539882407367e-14 121.8168134075168
2.73893138743571      19.78510417889622      16.21749821590487   0.002389545191969727     0.7160700708419744     -11.92660289454529  2.813383479415498e-05     0.1253656086092735  0.0009567364452966418       14.4792148220489         362.7160321433    0.00604004024428935     0.8000000298670733     0.5062867724387323      0.277064742169028     0.4224691675444789    0.03099749756938212     0.4690883258653743      0.332139864085754     0.2755073611115466  3.463539882407367e-14 121.8168109522027
2.73893138743571      19.78510417889622      16.21749821590487   0.002389530290808533     0.7160700857431356     -11.92660289454529  2.813383479415498e-05     0.1253656086092735  0.0009567364452966418       14.4792148220489         362.7160321433    0.00604004024428935     0.8000000298670733     0.5062867724387323      0.277064742169028     0.4224691675444789    0.03099749756938212     0.4690883258653743      0.332139864085754     0.2755073611115466  3.463539882407367e-14 121.8168133780044
2.73893138743571      19.78510417889622      16.21749821590487   0.002389530290808533     0.7160700708419744     -11.92660307226552  2.813383479415498e-05     0.1253656086092735  0.0009567364452966418       14.4792148220489         362.7160321433    0.00604004024428935     0.8000000298670733     0.5062867724387323      0.277064742169028     0.4224691675444789    0.03099749756938212     0.4690883258653743      0.332139864085754     0.2755073611115466  3.463539882407367e-14 121.8168133073424
2.73893138743571      19.78510417889622      16.21749821590487   0.002389530290808533     0.7160700708419744     -11.92660289454529  2.814873595534882e-05     0.1253656086092735  0.0009567364452966418       14.4792148220489         362.7160321433    0.00604004024428935     0.8000000298670733     0.5062867724387323      0.277064742169028     0.4224691675444789    0.03099749756938212     0.4690883258653743      0.332139864085754     0.2755073611115466  3.463539882407367e-14 121.8168168191258
2.73893138743571      19.78510417889622      16.21749821590487   0.002389530290808533     0.7160700708419744     -11.92660289454529  2.813383479415498e-05     0.1253656235104347  0.0009567364452966418       14.4792148220489         362.7160321433    0.00604004024428935     0.8000000298670733     0.5062867724387323      0.277064742169028     0.4224691675444789    0.03099749756938212     0.4690883258653743      0.332139864085754     0.2755073611115466  3.463539882407367e-14 121.816813450251
2.73893138743571      19.78510417889622      16.21749821590487   0.002389530290808533     0.7160700708419744     -11.92660289454529  2.813383479415498e-05     0.1253656086092735  0.0009567513464578357       14.4792148220489         362.7160321433    0.00604004024428935     0.8000000298670733     0.5062867724387323      0.277064742169028     0.4224691675444789    0.03099749756938212     0.4690883258653743      0.332139864085754     0.2755073611115466  3.463539882407367e-14 121.8168167680149
2.73893138743571      19.78510417889622      16.21749821590487   0.002389530290808533     0.7160700708419744     -11.92660289454529  2.813383479415498e-05     0.1253656086092735  0.0009567364452966418      14.47921503780601         362.7160321433    0.00604004024428935     0.8000000298670733     0.5062867724387323      0.277064742169028     0.4224691675444789    0.03099749756938212     0.4690883258653743      0.332139864085754     0.2755073611115466  3.463539882407367e-14 121.81681335911
2.73893138743571      19.78510417889622      16.21749821590487   0.002389530290808533     0.7160700708419744     -11.92660289454529  2.813383479415498e-05     0.1253656086092735  0.0009567364452966418       14.4792148220489      362.7160375481901    0.00604004024428935     0.8000000298670733     0.5062867724387323      0.277064742169028     0.4224691675444789    0.03099749756938212     0.4690883258653743      0.332139864085754     0.2755073611115466  3.463539882407367e-14 121.8168134351503
2.73893138743571      19.78510417889622      16.21749821590487   0.002389530290808533     0.7160700708419744     -11.92660289454529  2.813383479415498e-05     0.1253656086092735  0.0009567364452966418       14.4792148220489         362.7160321433   0.006040055145450544     0.8000000298670733     0.5062867724387323      0.277064742169028     0.4224691675444789    0.03099749756938212     0.4690883258653743      0.332139864085754     0.2755073611115466  3.463539882407367e-14 121.8168110878085
2.73893138743571      19.78510417889622      16.21749821590487   0.002389530290808533     0.7160700708419744     -11.92660289454529  2.813383479415498e-05     0.1253656086092735  0.0009567364452966418       14.4792148220489         362.7160321433    0.00604004024428935     0.8000000447682345     0.5062867724387323      0.277064742169028     0.4224691675444789    0.03099749756938212     0.4690883258653743      0.332139864085754     0.2755073611115466  3.463539882407367e-14 121.816813851848
2.73893138743571      19.78510417889622      16.21749821590487   0.002389530290808533     0.7160700708419744     -11.92660289454529  2.813383479415498e-05     0.1253656086092735  0.0009567364452966418       14.4792148220489         362.7160321433    0.00604004024428935     0.8000000298670733     0.5062867873398935      0.277064742169028     0.4224691675444789    0.03099749756938212     0.4690883258653743      0.332139864085754     0.2755073611115466  3.463539882407367e-14 121.8168135761049
2.73893138743571      19.78510417889622      16.21749821590487   0.002389530290808533     0.7160700708419744     -11.92660289454529  2.813383479415498e-05     0.1253656086092735  0.0009567364452966418       14.4792148220489         362.7160321433    0.00604004024428935     0.8000000298670733     0.5062867724387323     0.2770647570701892     0.4224691675444789    0.03099749756938212     0.4690883258653743      0.332139864085754     0.2755073611115466  3.463539882407367e-14 121.8168132220445
2.73893138743571      19.78510417889622      16.21749821590487   0.002389530290808533     0.7160700708419744     -11.92660289454529  2.813383479415498e-05     0.1253656086092735  0.0009567364452966418       14.4792148220489         362.7160321433    0.00604004024428935     0.8000000298670733     0.5062867724387323      0.277064742169028     0.4224691824456401    0.03099749756938212     0.4690883258653743      0.332139864085754     0.2755073611115466  3.463539882407367e-14 121.8168133357636
2.73893138743571      19.78510417889622      16.21749821590487   0.002389530290808533     0.7160700708419744     -11.92660289454529  2.813383479415498e-05     0.1253656086092735  0.0009567364452966418       14.4792148220489         362.7160321433    0.00604004024428935     0.8000000298670733     0.5062867724387323      0.277064742169028     0.4224691675444789    0.03099751247054332     0.4690883258653743      0.332139864085754     0.2755073611115466  3.463539882407367e-14 121.816813384637
2.73893138743571      19.78510417889622      16.21749821590487   0.002389530290808533     0.7160700708419744     -11.92660289454529  2.813383479415498e-05     0.1253656086092735  0.0009567364452966418       14.4792148220489         362.7160321433    0.00604004024428935     0.8000000298670733     0.5062867724387323      0.277064742169028     0.4224691675444789    0.03099749756938212     0.4690883407665355      0.332139864085754     0.2755073611115466  3.463539882407367e-14 121.8168133846575
2.73893138743571      19.78510417889622      16.21749821590487   0.002389530290808533     0.7160700708419744     -11.92660289454529  2.813383479415498e-05     0.1253656086092735  0.0009567364452966418       14.4792148220489         362.7160321433    0.00604004024428935     0.8000000298670733     0.5062867724387323      0.277064742169028     0.4224691675444789    0.03099749756938212     0.4690883258653743     0.3321398789869152     0.2755073611115466  3.463539882407367e-14 121.8168133846557
2.73893138743571      19.78510417889622      16.21749821590487   0.002389530290808533     0.7160700708419744     -11.92660289454529  2.813383479415498e-05     0.1253656086092735  0.0009567364452966418       14.4792148220489         362.7160321433    0.00604004024428935     0.8000000298670733     0.5062867724387323      0.277064742169028     0.4224691675444789    0.03099749756938212     0.4690883258653743      0.332139864085754     0.2755073760127078  3.463539882407367e-14 121.8168133846544
2.73893138743571      19.78510417889622      16.21749821590487   0.002389530290808533     0.7160700708419744     -11.92660289454529  2.813383479415498e-05     0.1253656086092735  0.0009567364452966418       14.4792148220489         362.7160321433    0.00604004024428935     0.8000000298670733     0.5062867724387323      0.277064742169028     0.4224691675444789    0.03099749756938212     0.4690883258653743      0.332139864085754     0.2755073611115466  1.490119582924648e-08 121.8168774727976
2.738934875049652      19.78463578608542      16.21703491956454   0.002394240664745479     0.7160557902165305     -11.92631232678789  2.810982758013369e-05     0.1253659130604203  0.0009567268531405077      14.47844092376015      362.6910368689585   0.006039889756463561     0.8000000298157854     0.5062773024523923     0.2770707422992569     0.4225247077519337     0.0309982453682025     0.4690883258653743     0.3321415851134668     0.2755107702567874  3.458273691533867e-14 121.8159471641401
2.738934915862962      19.78463578608542      16.21703491956454   0.002394240664745479     0.7160557902165305     -11.92631232678789  2.810982758013369e-05     0.1253659130604203  0.0009567268531405077      14.47844092376015      362.6910368689585   0.006039889756463561     0.8000000298157854     0.5062773024523923     0.2770707422992569     0.4225247077519337     0.0309982453682025     0.4690883258653743     0.3321415851134668     0.2755107702567874  3.458273691533867e-14 121.8159471823106
2.738934875049652      19.78463608089947      16.21703491956454   0.002394240664745479     0.7160557902165305     -11.92631232678789  2.810982758013369e-05     0.1253659130604203  0.0009567268531405077      14.47844092376015      362.6910368689585   0.006039889756463561     0.8000000298157854     0.5062773024523923     0.2770707422992569     0.4225247077519337     0.0309982453682025     0.4690883258653743     0.3321415851134668     0.2755107702567874  3.458273691533867e-14 121.8159472504389
2.738934875049652      19.78463578608542      16.21703516121719   0.002394240664745479     0.7160557902165305     -11.92631232678789  2.810982758013369e-05     0.1253659130604203  0.0009567268531405077      14.47844092376015      362.6910368689585   0.006039889756463561     0.8000000298157854     0.5062773024523923     0.2770707422992569     0.4225247077519337     0.0309982453682025     0.4690883258653743     0.3321415851134668     0.2755107702567874  3.458273691533867e-14 121.8159471929979
2.738934875049652      19.78463578608542      16.21703491956454   0.002394255565906673     0.7160557902165305     -11.92631232678789  2.810982758013369e-05     0.1253659130604203  0.0009567268531405077      14.47844092376015      362.6910368689585   0.006039889756463561     0.8000000298157854     0.5062773024523923     0.2770707422992569     0.4225247077519337     0.0309982453682025     0.4690883258653743     0.3321415851134668     0.2755107702567874  3.458273691533867e-14 121.8159473025799
2.738934875049652      19.78463578608542      16.21703491956454   0.002394240664745479     0.7160558051176917     -11.92631232678789  2.810982758013369e-05     0.1253659130604203  0.0009567268531405077      14.47844092376015      362.6910368689585   0.006039889756463561     0.8000000298157854     0.5062773024523923     0.2770707422992569     0.4225247077519337     0.0309982453682025     0.4690883258653743     0.3321415851134668     0.2755107702567874  3.458273691533867e-14 121.8159471557808
2.738934875049652      19.78463578608542      16.21703491956454   0.002394240664745479     0.7160557902165305     -11.92631250450379  2.810982758013369e-05     0.1253659130604203  0.0009567268531405077      14.47844092376015      362.6910368689585   0.006039889756463561     0.8000000298157854     0.5062773024523923     0.2770707422992569     0.4225247077519337     0.0309982453682025     0.4690883258653743     0.3321415851134668     0.2755107702567874  3.458273691533867e-14 121.8159471713397
2.738934875049652      19.78463578608542      16.21703491956454   0.002394240664745479     0.7160557902165305     -11.92631232678789  2.812472874132753e-05     0.1253659130604203  0.0009567268531405077      14.47844092376015      362.6910368689585   0.006039889756463561     0.8000000298157854     0.5062773024523923     0.2770707422992569     0.4225247077519337     0.0309982453682025     0.4690883258653743     0.3321415851134668     0.2755107702567874  3.458273691533867e-14 121.8159506188572
2.738934875049652      19.78463578608542      16.21703491956454   0.002394240664745479     0.7160557902165305     -11.92631232678789  2.810982758013369e-05     0.1253659279615815  0.0009567268531405077      14.47844092376015      362.6910368689585   0.006039889756463561     0.8000000298157854     0.5062773024523923     0.2770707422992569     0.4225247077519337     0.0309982453682025     0.4690883258653743     0.3321415851134668     0.2755107702567874  3.458273691533867e-14 121.8159472780277
2.738934875049652      19.78463578608542      16.21703491956454   0.002394240664745479     0.7160557902165305     -11.92631232678789  2.810982758013369e-05     0.1253659130604203  0.0009567417543017015      14.47844092376015      362.6910368689585   0.006039889756463561     0.8000000298157854     0.5062773024523923     0.2770707422992569     0.4225247077519337     0.0309982453682025     0.4690883258653743     0.3321415851134668     0.2755107702567874  3.458273691533867e-14 121.8159501038263
2.738934875049652      19.78463578608542      16.21703491956454   0.002394240664745479     0.7160557902165305     -11.92631232678789  2.810982758013369e-05     0.1253659130604203  0.0009567268531405077      14.47844113950574      362.6910368689585   0.006039889756463561     0.8000000298157854     0.5062773024523923     0.2770707422992569     0.4225247077519337     0.0309982453682025     0.4690883258653743     0.3321415851134668     0.2755107702567874  3.458273691533867e-14 121.8159471705505
2.738934875049652      19.78463578608542      16.21703491956454   0.002394240664745479     0.7160557902165305     -11.92631232678789  2.810982758013369e-05     0.1253659130604203  0.0009567268531405077      14.47844092376015      362.6910422734761   0.006039889756463561     0.8000000298157854     0.5062773024523923     0.2770707422992569     0.4225247077519337     0.0309982453682025     0.4690883258653743     0.3321415851134668     0.2755107702567874  3.458273691533867e-14 121.8159472482918
2.738934875049652      19.78463578608542      16.21703491956454   0.002394240664745479     0.7160557902165305     -11.92631232678789  2.810982758013369e-05     0.1253659130604203  0.0009567268531405077      14.47844092376015      362.6910368689585   0.006039904657624755     0.8000000298157854     0.5062773024523923     0.2770707422992569     0.4225247077519337     0.0309982453682025     0.4690883258653743     0.3321415851134668     0.2755107702567874  3.458273691533867e-14 121.8159448473024
2.738934875049652      19.78463578608542      16.21703491956454   0.002394240664745479     0.7160557902165305     -11.92631232678789  2.810982758013369e-05     0.1253659130604203  0.0009567268531405077      14.47844092376015      362.6910368689585   0.006039889756463561     0.8000000447169466     0.5062773024523923     0.2770707422992569     0.4225247077519337     0.0309982453682025     0.4690883258653743     0.3321415851134668     0.2755107702567874  3.458273691533867e-14 121.8159477175741
2.738934875049652      19.78463578608542      16.21703491956454   0.002394240664745479     0.7160557902165305     -11.92631232678789  2.810982758013369e-05     0.1253659130604203  0.0009567268531405077      14.47844092376015      362.6910368689585   0.006039889756463561     0.8000000298157854     0.5062773173535535     0.2770707422992569     0.4225247077519337     0.0309982453682025     0.4690883258653743     0.3321415851134668     0.2755107702567874  3.458273691533867e-14 121.8159473584787
2.738934875049652      19.78463578608542      16.21703491956454   0.002394240664745479     0.7160557902165305     -11.92631232678789  2.810982758013369e-05     0.1253659130604203  0.0009567268531405077      14.47844092376015      362.6910368689585   0.006039889756463561     0.8000000298157854     0.5062773024523923     0.2770707572004181     0.4225247077519337     0.0309982453682025     0.4690883258653743     0.3321415851134668     0.2755107702567874  3.458273691533867e-14 121.815947036029
2.738934875049652      19.78463578608542      16.21703491956454   0.002394240664745479     0.7160557902165305     -11.92631232678789  2.810982758013369e-05     0.1253659130604203  0.0009567268531405077      14.47844092376015      362.6910368689585   0.006039889756463561     0.8000000298157854     0.5062773024523923     0.2770707422992569     0.4225247226530949     0.0309982453682025     0.4690883258653743     0.3321415851134668     0.2755107702567874  3.458273691533867e-14 121.8159471304943
2.738934875049652      19.78463578608542      16.21703491956454   0.002394240664745479     0.7160557902165305     -11.92631232678789  2.810982758013369e-05     0.1253659130604203  0.0009567268531405077      14.47844092376015      362.6910368689585   0.006039889756463561     0.8000000298157854     0.5062773024523923     0.2770707422992569     0.4225247077519337    0.03099826026936369     0.4690883258653743     0.3321415851134668     0.2755107702567874  3.458273691533867e-14 121.8159471641415
2.738934875049652      19.78463578608542      16.21703491956454   0.002394240664745479     0.7160557902165305     -11.92631232678789  2.810982758013369e-05     0.1253659130604203  0.0009567268531405077      14.47844092376015      362.6910368689585   0.006039889756463561     0.8000000298157854     0.5062773024523923     0.2770707422992569     0.4225247077519337     0.0309982453682025     0.4690883407665355     0.3321415851134668     0.2755107702567874  3.458273691533867e-14 121.8159471641401
2.738934875049652      19.78463578608542      16.21703491956454   0.002394240664745479     0.7160557902165305     -11.92631232678789  2.810982758013369e-05     0.1253659130604203  0.0009567268531405077      14.47844092376015      362.6910368689585   0.006039889756463561     0.8000000298157854     0.5062773024523923     0.2770707422992569     0.4225247077519337     0.0309982453682025     0.4690883258653743      0.332141600014628     0.2755107702567874  3.458273691533867e-14 121.8159471641422
2.738934875049652      19.78463578608542      16.21703491956454   0.002394240664745479     0.7160557902165305     -11.92631232678789  2.810982758013369e-05     0.1253659130604203  0.0009567268531405077      14.47844092376015      362.6910368689585   0.006039889756463561     0.8000000298157854     0.5062773024523923     0.2770707422992569     0.4225247077519337     0.0309982453682025     0.4690883258653743     0.3321415851134668     0.2755107851579486  3.458273691533867e-14 121.8159471641347
2.738934875049652      19.78463578608542      16.21703491956454   0.002394240664745479     0.7160557902165305     -11.92631232678789  2.810982758013369e-05     0.1253659130604203  0.0009567268531405077      14.47844092376015      362.6910368689585   0.006039889756463561     0.8000000298157854     0.5062773024523923     0.2770707422992569     0.4225247077519337     0.0309982453682025     0.4690883258653743     0.3321415851134668     0.2755107702567874  1.490119577658457e-08 121.8160112298687
2.738929632237507      19.78346152558973      16.21507559106986   0.002393862128373375     0.7160650179732281     -11.92529895906198  2.810138802646925e-05      0.125365357937405  0.0009566736446673325      14.47715230465414      362.6483976126684   0.006042621942413465     0.8000000297735093     0.5062790784327165     0.2770700815705083     0.4225591289286787    0.03099819938799277     0.4690883258653743     0.3321407487455482     0.2755145213552525   3.45002785163295e-14 121.8153122722605
2.738929673050738      19.78346152558973      16.21507559106986   0.002393862128373375     0.7160650179732281     -11.92529895906198  2.810138802646925e-05      0.125365357937405  0.0009566736446673325      14.47715230465414      362.6483976126684   0.006042621942413465     0.8000000297735093     0.5062790784327165     0.2770700815705083     0.4225591289286787    0.03099819938799277     0.4690883258653743     0.3321407487455482     0.2755145213552525   3.45002785163295e-14 121.8153123969415
2.738929632237507      19.78346182038628      16.21507559106986   0.002393862128373375     0.7160650179732281     -11.92529895906198  2.810138802646925e-05      0.125365357937405  0.0009566736446673325      14.47715230465414      362.6483976126684   0.006042621942413465     0.8000000297735093     0.5062790784327165     0.2770700815705083     0.4225591289286787    0.03099819938799277     0.4690883258653743     0.3321407487455482     0.2755145213552525   3.45002785163295e-14 121.8153123432057
2.738929632237507      19.78346152558973      16.21507583269331   0.002393862128373375     0.7160650179732281     -11.92529895906198  2.810138802646925e-05      0.125365357937405  0.0009566736446673325      14.47715230465414      362.6483976126684   0.006042621942413465     0.8000000297735093     0.5062790784327165     0.2770700815705083     0.4225591289286787    0.03099819938799277     0.4690883258653743     0.3321407487455482     0.2755145213552525   3.45002785163295e-14 121.8153122670468
2.738929632237507      19.78346152558973      16.21507559106986   0.002393877029534569     0.7160650179732281     -11.92529895906198  2.810138802646925e-05      0.125365357937405  0.0009566736446673325      14.47715230465414      362.6483976126684   0.006042621942413465     0.8000000297735093     0.5062790784327165     0.2770700815705083     0.4225591289286787    0.03099819938799277     0.4690883258653743     0.3321407487455482     0.2755145213552525   3.45002785163295e-14 121.8153122350095
2.738929632237507      19.78346152558973      16.21507559106986   0.002393862128373375     0.7160650328743893     -11.92529895906198  2.810138802646925e-05      0.125365357937405  0.0009566736446673325      14.47715230465414      362.6483976126684   0.006042621942413465     0.8000000297735093     0.5062790784327165     0.2770700815705083     0.4225591289286787    0.03099819938799277     0.4690883258653743     0.3321407487455482     0.2755145213552525   3.45002785163295e-14 121.8153122652648
2.738929632237507      19.78346152558973      16.21507559106986   0.002393862128373375     0.7160650179732281     -11.92529913676278  2.810138802646925e-05      0.125365357937405  0.0009566736446673325      14.47715230465414      362.6483976126684   0.006042621942413465     0.8000000297735093     0.5062790784327165     0.2770700815705083     0.4225591289286787    0.03099819938799277     0.4690883258653743     0.3321407487455482     0.2755145213552525   3.45002785163295e-14 121.815312262023
2.738929632237507      19.78346152558973      16.21507559106986   0.002393862128373375     0.7160650179732281     -11.92529895906198   2.81162891876631e-05      0.125365357937405  0.0009566736446673325      14.47715230465414      362.6483976126684   0.006042621942413465     0.8000000297735093     0.5062790784327165     0.2770700815705083     0.4225591289286787    0.03099819938799277     0.4690883258653743     0.3321407487455482     0.2755145213552525   3.45002785163295e-14 121.8153158922917
2.738929632237507      19.78346152558973      16.21507559106986   0.002393862128373375     0.7160650179732281     -11.92529895906198  2.810138802646925e-05     0.1253653728385662  0.0009566736446673325      14.47715230465414      362.6483976126684   0.006042621942413465     0.8000000297735093     0.5062790784327165     0.2770700815705083     0.4225591289286787    0.03099819938799277     0.4690883258653743     0.3321407487455482     0.2755145213552525   3.45002785163295e-14 121.8153123505435
2.738929632237507      19.78346152558973      16.21507559106986   0.002393862128373375     0.7160650179732281     -11.92529895906198  2.810138802646925e-05      0.125365357937405  0.0009566885458285264      14.47715230465414      362.6483976126684   0.006042621942413465     0.8000000297735093     0.5062790784327165     0.2770700815705083     0.4225591289286787    0.03099819938799277     0.4690883258653743     0.3321407487455482     0.2755145213552525   3.45002785163295e-14 121.8153151944025
2.738929632237507      19.78346152558973      16.21507559106986   0.002393862128373375     0.7160650179732281     -11.92529895906198  2.810138802646925e-05      0.125365357937405  0.0009566736446673325      14.47715252038052      362.6483976126684   0.006042621942413465     0.8000000297735093     0.5062790784327165     0.2770700815705083     0.4225591289286787    0.03099819938799277     0.4690883258653743     0.3321407487455482     0.2755145213552525   3.45002785163295e-14 121.815312245479
2.738929632237507      19.78346152558973      16.21507559106986   0.002393862128373375     0.7160650179732281     -11.92529895906198  2.810138802646925e-05      0.125365357937405  0.0009566736446673325      14.47715230465414      362.6484030165506   0.006042621942413465     0.8000000297735093     0.5062790784327165     0.2770700815705083     0.4225591289286787    0.03099819938799277     0.4690883258653743     0.3321407487455482     0.2755145213552525   3.45002785163295e-14 121.8153123304545
2.738929632237507      19.78346152558973      16.21507559106986   0.002393862128373375     0.7160650179732281     -11.92529895906198  2.810138802646925e-05      0.125365357937405  0.0009566736446673325      14.47715230465414      362.6483976126684   0.006042636843574659     0.8000000297735093     0.5062790784327165     0.2770700815705083     0.4225591289286787    0.03099819938799277     0.4690883258653743     0.3321407487455482     0.2755145213552525   3.45002785163295e-14 121.8153126040895
2.738929632237507      19.78346152558973      16.21507559106986   0.002393862128373375     0.7160650179732281     -11.92529895906198  2.810138802646925e-05      0.125365357937405  0.0009566736446673325      14.47715230465414      362.6483976126684   0.006042621942413465     0.8000000446746705     0.5062790784327165     0.2770700815705083     0.4225591289286787    0.03099819938799277     0.4690883258653743     0.3321407487455482     0.2755145213552525   3.45002785163295e-14 121.8153127834894
2.738929632237507      19.78346152558973      16.21507559106986   0.002393862128373375     0.7160650179732281     -11.92529895906198  2.810138802646925e-05      0.125365357937405  0.0009566736446673325      14.47715230465414      362.6483976126684   0.006042621942413465     0.8000000297735093     0.5062790933338777     0.2770700815705083     0.4225591289286787    0.03099819938799277     0.4690883258653743     0.3321407487455482     0.2755145213552525   3.45002785163295e-14 121.8153124466068
2.738929632237507      19.78346152558973      16.21507559106986   0.002393862128373375     0.7160650179732281     -11.92529895906198  2.810138802646925e-05      0.125365357937405  0.0009566736446673325      14.47715230465414      362.6483976126684   0.006042621942413465     0.8000000297735093     0.5062790784327165     0.2770700964716695     0.4225591289286787    0.03099819938799277     0.4690883258653743     0.3321407487455482     0.2755145213552525   3.45002785163295e-14 121.8153122139306
2.738929632237507      19.78346152558973      16.21507559106986   0.002393862128373375     0.7160650179732281     -11.92529895906198  2.810138802646925e-05      0.125365357937405  0.0009566736446673325      14.47715230465414      362.6483976126684   0.006042621942413465     0.8000000297735093     0.5062790784327165     0.2770700815705083     0.4225591438298399    0.03099819938799277     0.4690883258653743     0.3321407487455482     0.2755145213552525   3.45002785163295e-14 121.8153122399124
2.738929632237507      19.78346152558973      16.21507559106986   0.002393862128373375     0.7160650179732281     -11.92529895906198  2.810138802646925e-05      0.125365357937405  0.0009566736446673325      14.47715230465414      362.6483976126684   0.006042621942413465     0.8000000297735093     0.5062790784327165     0.2770700815705083     0.4225591289286787    0.03099821428915396     0.4690883258653743     0.3321407487455482     0.2755145213552525   3.45002785163295e-14 121.815312272266
2.738929632237507      19.78346152558973      16.21507559106986   0.002393862128373375     0.7160650179732281     -11.92529895906198  2.810138802646925e-05      0.125365357937405  0.0009566736446673325      14.47715230465414      362.6483976126684   0.006042621942413465     0.8000000297735093     0.5062790784327165     0.2770700815705083     0.4225591289286787    0.03099819938799277     0.4690883407665355     0.3321407487455482     0.2755145213552525   3.45002785163295e-14 121.8153122722605
2.738929632237507      19.78346152558973      16.21507559106986   0.002393862128373375     0.7160650179732281     -11.92529895906198  2.810138802646925e-05      0.125365357937405  0.0009566736446673325      14.47715230465414      362.6483976126684   0.006042621942413465     0.8000000297735093     0.5062790784327165     0.2770700815705083     0.4225591289286787    0.03099819938799277     0.4690883258653743     0.3321407636467094     0.2755145213552525   3.45002785163295e-14 121.815312272261
2.738929632237507      19.78346152558973      16.21507559106986   0.002393862128373375     0.7160650179732281     -11.92529895906198  2.810138802646925e-05      0.125365357937405  0.0009566736446673325      14.47715230465414      362.6483976126684   0.006042621942413465     0.8000000297735093     0.5062790784327165     0.2770700815705083     0.4225591289286787    0.03099819938799277     0.4690883258653743     0.3321407487455482     0.2755145362564136   3.45002785163295e-14 121.8153122722623
2.738929632237507      19.78346152558973      16.21507559106986   0.002393862128373375     0.7160650179732281     -11.92529895906198  2.810138802646925e-05      0.125365357937405  0.0009566736446673325      14.47715230465414      362.6483976126684   0.006042621942413465     0.8000000297735093     0.5062790784327165     0.2770700815705083     0.4225591289286787    0.03099819938799277     0.4690883258653743     0.3321407487455482     0.2755145213552525  1.490119569412617e-08 121.8153763387675
2.73880941696226      19.78303066868945      16.21472428059784   0.002395456717874098     0.7160473202501145     -11.92495975286486  2.805414264185441e-05     0.1253658270793612  0.0009565488435393724      14.47606921246981      362.5888914260634   0.006042374241188566     0.8000000298281068     0.5062776335033048     0.2770777756594512      0.422542393717142    0.03099772862516447     0.4690883258653743     0.3321400835539515     0.2755132276008139  3.436254347427808e-14 121.8147735587213
2.7388094577737      19.78303066868945      16.21472428059784   0.002395456717874098     0.7160473202501145     -11.92495975286486  2.805414264185441e-05     0.1253658270793612  0.0009565488435393724      14.47606921246981      362.5888914260634   0.006042374241188566     0.8000000298281068     0.5062776335033048     0.2770777756594512      0.422542393717142    0.03099772862516447     0.4690883258653743     0.3321400835539515     0.2755132276008139  3.436254347427808e-14 121.8147735698068
2.73880941696226      19.78303096347958      16.21472428059784   0.002395456717874098     0.7160473202501145     -11.92495975286486  2.805414264185441e-05     0.1253658270793612  0.0009565488435393724      14.47606921246981      362.5888914260634   0.006042374241188566     0.8000000298281068     0.5062776335033048     0.2770777756594512      0.422542393717142    0.03099772862516447     0.4690883258653743     0.3321400835539515     0.2755132276008139  3.436254347427808e-14 121.8147736077492
2.73880941696226      19.78303066868945      16.21472452221606   0.002395456717874098     0.7160473202501145     -11.92495975286486  2.805414264185441e-05     0.1253658270793612  0.0009565488435393724      14.47606921246981      362.5888914260634   0.006042374241188566     0.8000000298281068     0.5062776335033048     0.2770777756594512      0.422542393717142    0.03099772862516447     0.4690883258653743     0.3321400835539515     0.2755132276008139  3.436254347427808e-14 121.8147735353357
2.73880941696226      19.78303066868945      16.21472428059784   0.002395471619035292     0.7160473202501145     -11.92495975286486  2.805414264185441e-05     0.1253658270793612  0.0009565488435393724      14.47606921246981      362.5888914260634   0.006042374241188566     0.8000000298281068     0.5062776335033048     0.2770777756594512      0.422542393717142    0.03099772862516447     0.4690883258653743     0.3321400835539515     0.2755132276008139  3.436254347427808e-14 121.8147743292374
2.73880941696226      19.78303066868945      16.21472428059784   0.002395456717874098     0.7160473351512757     -11.92495975286486  2.805414264185441e-05     0.1253658270793612  0.0009565488435393724      14.47606921246981      362.5888914260634   0.006042374241188566     0.8000000298281068     0.5062776335033048     0.2770777756594512      0.422542393717142    0.03099772862516447     0.4690883258653743     0.3321400835539515     0.2755132276008139  3.436254347427808e-14 121.8147735534977
2.73880941696226      19.78303066868945      16.21472428059784   0.002395456717874098     0.7160473202501145     -11.92495993056061  2.805414264185441e-05     0.1253658270793612  0.0009565488435393724      14.47606921246981      362.5888914260634   0.006042374241188566     0.8000000298281068     0.5062776335033048     0.2770777756594512      0.422542393717142    0.03099772862516447     0.4690883258653743     0.3321400835539515     0.2755132276008139  3.436254347427808e-14 121.814773568619
2.73880941696226      19.78303066868945      16.21472428059784   0.002395456717874098     0.7160473202501145     -11.92495975286486  2.806904380304826e-05     0.1253658270793612  0.0009565488435393724      14.47606921246981      362.5888914260634   0.006042374241188566     0.8000000298281068     0.5062776335033048     0.2770777756594512      0.422542393717142    0.03099772862516447     0.4690883258653743     0.3321400835539515     0.2755132276008139  3.436254347427808e-14 121.8147771326488
2.73880941696226      19.78303066868945      16.21472428059784   0.002395456717874098     0.7160473202501145     -11.92495975286486  2.805414264185441e-05     0.1253658419805224  0.0009565488435393724      14.47606921246981      362.5888914260634   0.006042374241188566     0.8000000298281068     0.5062776335033048     0.2770777756594512      0.422542393717142    0.03099772862516447     0.4690883258653743     0.3321400835539515     0.2755132276008139  3.436254347427808e-14 121.8147736558713
2.73880941696226      19.78303066868945      16.21472428059784   0.002395456717874098     0.7160473202501145     -11.92495975286486  2.805414264185441e-05     0.1253658270793612  0.0009565637447005662      14.47606921246981      362.5888914260634   0.006042374241188566     0.8000000298281068     0.5062776335033048     0.2770777756594512      0.422542393717142    0.03099772862516447     0.4690883258653743     0.3321400835539515     0.2755132276008139  3.436254347427808e-14 121.8147762685003
2.73880941696226      19.78303066868945      16.21472428059784   0.002395456717874098     0.7160473202501145     -11.92495975286486  2.805414264185441e-05     0.1253658270793612  0.0009565488435393724      14.47606942818005      362.5888914260634   0.006042374241188566     0.8000000298281068     0.5062776335033048     0.2770777756594512      0.422542393717142    0.03099772862516447     0.4690883258653743     0.3321400835539515     0.2755132276008139  3.436254347427808e-14 121.8147735137213
2.73880941696226      19.78303066868945      16.21472428059784   0.002395456717874098     0.7160473202501145     -11.92495975286486  2.805414264185441e-05     0.1253658270793612  0.0009565488435393724      14.47606921246981      362.5888968290589   0.006042374241188566     0.8000000298281068     0.5062776335033048     0.2770777756594512      0.422542393717142    0.03099772862516447     0.4690883258653743     0.3321400835539515     0.2755132276008139  3.436254347427808e-14 121.8147736020789
2.73880941696226      19.78303066868945      16.21472428059784   0.002395456717874098     0.7160473202501145     -11.92495975286486  2.805414264185441e-05     0.1253658270793612  0.0009565488435393724      14.47606921246981      362.5888914260634    0.00604238914234976     0.8000000298281068     0.5062776335033048     0.2770777756594512      0.422542393717142    0.03099772862516447     0.4690883258653743     0.3321400835539515     0.2755132276008139  3.436254347427808e-14 121.8147738607761
2.73880941696226      19.78303066868945      16.21472428059784   0.002395456717874098     0.7160473202501145     -11.92495975286486  2.805414264185441e-05     0.1253658270793612  0.0009565488435393724      14.47606921246981      362.5888914260634   0.006042374241188566      0.800000044729268     0.5062776335033048     0.2770777756594512      0.422542393717142    0.03099772862516447     0.4690883258653743     0.3321400835539515     0.2755132276008139  3.436254347427808e-14 121.8147740712572
2.73880941696226      19.78303066868945      16.21472428059784   0.002395456717874098     0.7160473202501145     -11.92495975286486  2.805414264185441e-05     0.1253658270793612  0.0009565488435393724      14.47606921246981      362.5888914260634   0.006042374241188566     0.8000000298281068      0.506277648404466     0.2770777756594512      0.422542393717142    0.03099772862516447     0.4690883258653743     0.3321400835539515     0.2755132276008139  3.436254347427808e-14 121.8147736872164
2.73880941696226      19.78303066868945      16.21472428059784   0.002395456717874098     0.7160473202501145     -11.92495975286486  2.805414264185441e-05     0.1253658270793612  0.0009565488435393724      14.47606921246981      362.5888914260634   0.006042374241188566     0.8000000298281068     0.5062776335033048     0.2770777905606124      0.422542393717142    0.03099772862516447     0.4690883258653743     0.3321400835539515     0.2755132276008139  3.436254347427808e-14 121.8147734808916
2.73880941696226      19.78303066868945      16.21472428059784   0.002395456717874098     0.7160473202501145     -11.92495975286486  2.805414264185441e-05     0.1253658270793612  0.0009565488435393724      14.47606921246981      362.5888914260634   0.006042374241188566     0.8000000298281068     0.5062776335033048     0.2770777756594512     0.4225424086183032    0.03099772862516447     0.4690883258653743     0.3321400835539515     0.2755132276008139  3.436254347427808e-14 121.8147735200996
2.73880941696226      19.78303066868945      16.21472428059784   0.002395456717874098     0.7160473202501145     -11.92495975286486  2.805414264185441e-05     0.1253658270793612  0.0009565488435393724      14.47606921246981      362.5888914260634   0.006042374241188566     0.8000000298281068     0.5062776335033048     0.2770777756594512      0.422542393717142    0.03099774352632567     0.4690883258653743     0.3321400835539515     0.2755132276008139  3.436254347427808e-14 121.8147735587219
2.73880941696226      19.78303066868945      16.21472428059784   0.002395456717874098     0.7160473202501145     -11.92495975286486  2.805414264185441e-05     0.1253658270793612  0.0009565488435393724      14.47606921246981      362.5888914260634   0.006042374241188566     0.8000000298281068     0.5062776335033048     0.2770777756594512      0.422542393717142    0.03099772862516447     0.4690883407665355     0.3321400835539515     0.2755132276008139  3.436254347427808e-14 121.8147735587213
2.73880941696226      19.78303066868945      16.21472428059784   0.002395456717874098     0.7160473202501145     -11.92495975286486  2.805414264185441e-05     0.1253658270793612  0.0009565488435393724      14.47606921246981      362.5888914260634   0.006042374241188566     0.8000000298281068     0.5062776335033048     0.2770777756594512      0.422542393717142    0.03099772862516447     0.4690883258653743     0.3321400984551127     0.2755132276008139  3.436254347427808e-14 121.8147735587376
2.73880941696226      19.78303066868945      16.21472428059784   0.002395456717874098     0.7160473202501145     -11.92495975286486  2.805414264185441e-05     0.1253658270793612  0.0009565488435393724      14.47606921246981      362.5888914260634   0.006042374241188566     0.8000000298281068     0.5062776335033048     0.2770777756594512      0.422542393717142    0.03099772862516447     0.4690883258653743     0.3321400835539515     0.2755132425019751  3.436254347427808e-14 121.8147735587341
2.73880941696226      19.78303066868945      16.21472428059784   0.002395456717874098     0.7160473202501145     -11.92495975286486  2.805414264185441e-05     0.1253658270793612  0.0009565488435393724      14.47606921246981      362.5888914260634   0.006042374241188566     0.8000000298281068     0.5062776335033048     0.2770777756594512      0.422542393717142    0.03099772862516447     0.4690883258653743     0.3321400835539515     0.2755132276008139  1.490119555639113e-08 121.8148376188559
2.738997642441263      19.78125415886311      16.21366904002194   0.002389948545413492      0.715995174473153      -11.9240864889532  2.768972644343758e-05     0.1253320226014129  0.0009495237340222381      14.47409018698401      362.5623768971683   0.006034773900744413     0.8000000293508182     0.5060239397680281     0.2772678264108671     0.4229707994985282    0.03099762622968743     0.4690883258653743     0.3321012972808279     0.2754876984836642  2.807592831006745e-14 121.8102568517701
2.738997683255508      19.78125415886311      16.21366904002194   0.002389948545413492      0.715995174473153      -11.9240864889532  2.768972644343758e-05     0.1253320226014129  0.0009495237340222381      14.47409018698401      362.5623768971683   0.006034773900744413     0.8000000293508182     0.5060239397680281     0.2772678264108671     0.4229707994985282    0.03099762622968743     0.4690883258653743     0.3321012972808279     0.2754876984836642  2.807592831006745e-14 121.8102568743689
2.738997642441263      19.78125445362676      16.21366904002194   0.002389948545413492      0.715995174473153      -11.9240864889532  2.768972644343758e-05     0.1253320226014129  0.0009495237340222381      14.47409018698401      362.5623768971683   0.006034773900744413     0.8000000293508182     0.5060239397680281     0.2772678264108671     0.4229707994985282    0.03099762622968743     0.4690883258653743     0.3321012972808279     0.2754876984836642  2.807592831006745e-14 121.810256952081
2.738997642441263      19.78125415886311      16.21366928162443   0.002389948545413492      0.715995174473153      -11.9240864889532  2.768972644343758e-05     0.1253320226014129  0.0009495237340222381      14.47409018698401      362.5623768971683   0.006034773900744413     0.8000000293508182     0.5060239397680281     0.2772678264108671     0.4229707994985282    0.03099762622968743     0.4690883258653743     0.3321012972808279     0.2754876984836642  2.807592831006745e-14 121.8102568462277
2.738997642441263      19.78125415886311      16.21366904002194   0.002389963446574686      0.715995174473153      -11.9240864889532  2.768972644343758e-05     0.1253320226014129  0.0009495237340222381      14.47409018698401      362.5623768971683   0.006034773900744413     0.8000000293508182     0.5060239397680281     0.2772678264108671     0.4229707994985282    0.03099762622968743     0.4690883258653743     0.3321012972808279     0.2754876984836642  2.807592831006745e-14 121.810255496588
2.738997642441263      19.78125415886311      16.21366904002194   0.002389948545413492     0.7159951893743142      -11.9240864889532  2.768972644343758e-05     0.1253320226014129  0.0009495237340222381      14.47409018698401      362.5623768971683   0.006034773900744413     0.8000000293508182     0.5060239397680281     0.2772678264108671     0.4229707994985282    0.03099762622968743     0.4690883258653743     0.3321012972808279     0.2754876984836642  2.807592831006745e-14 121.810256849524
2.738997642441263      19.78125415886311      16.21366904002194   0.002389948545413492      0.715995174473153     -11.92408666663593  2.768972644343758e-05     0.1253320226014129  0.0009495237340222381      14.47409018698401      362.5623768971683   0.006034773900744413     0.8000000293508182     0.5060239397680281     0.2772678264108671     0.4229707994985282    0.03099762622968743     0.4690883258653743     0.3321012972808279     0.2754876984836642  2.807592831006745e-14 121.8102568225894
2.738997642441263      19.78125415886311      16.21366904002194   0.002389948545413492      0.715995174473153      -11.9240864889532  2.770462760463142e-05     0.1253320226014129  0.0009495237340222381      14.47409018698401      362.5623768971683   0.006034773900744413     0.8000000293508182     0.5060239397680281     0.2772678264108671     0.4229707994985282    0.03099762622968743     0.4690883258653743     0.3321012972808279     0.2754876984836642  2.807592831006745e-14 121.8102582408114
2.738997642441263      19.78125415886311      16.21366904002194   0.002389948545413492      0.715995174473153      -11.9240864889532  2.768972644343758e-05     0.1253320375025741  0.0009495237340222381      14.47409018698401      362.5623768971683   0.006034773900744413     0.8000000293508182     0.5060239397680281     0.2772678264108671     0.4229707994985282    0.03099762622968743     0.4690883258653743     0.3321012972808279     0.2754876984836642  2.807592831006745e-14 121.8102568400922
2.738997642441263      19.78125415886311      16.21366904002194   0.002389948545413492      0.715995174473153      -11.9240864889532  2.768972644343758e-05     0.1253320226014129   0.000949538635183432      14.47409018698401      362.5623768971683   0.006034773900744413     0.8000000293508182     0.5060239397680281     0.2772678264108671     0.4229707994985282    0.03099762622968743     0.4690883258653743     0.3321012972808279     0.2754876984836642  2.807592831006745e-14 121.8102558857374
2.738997642441263      19.78125415886311      16.21366904002194   0.002389948545413492      0.715995174473153      -11.9240864889532  2.768972644343758e-05     0.1253320226014129  0.0009495237340222381      14.47409040266476      362.5623768971683   0.006034773900744413     0.8000000293508182     0.5060239397680281     0.2772678264108671     0.4229707994985282    0.03099762622968743     0.4690883258653743     0.3321012972808279     0.2754876984836642  2.807592831006745e-14 121.8102567286115
2.738997642441263      19.78125415886311      16.21366904002194   0.002389948545413492      0.715995174473153      -11.9240864889532  2.768972644343758e-05     0.1253320226014129  0.0009495237340222381      14.47409018698401      362.5623822997687   0.006034773900744413     0.8000000293508182     0.5060239397680281     0.2772678264108671     0.4229707994985282    0.03099762622968743     0.4690883258653743     0.3321012972808279     0.2754876984836642  2.807592831006745e-14 121.8102569091109
2.738997642441263      19.78125415886311      16.21366904002194   0.002389948545413492      0.715995174473153      -11.9240864889532  2.768972644343758e-05     0.1253320226014129  0.0009495237340222381      14.47409018698401      362.5623768971683   0.006034788801905607     0.8000000293508182     0.5060239397680281     0.2772678264108671     0.4229707994985282    0.03099762622968743     0.4690883258653743     0.3321012972808279     0.2754876984836642  2.807592831006745e-14 121.8102606806413
2.738997642441263      19.78125415886311      16.21366904002194   0.002389948545413492      0.715995174473153      -11.9240864889532  2.768972644343758e-05     0.1253320226014129  0.0009495237340222381      14.47409018698401      362.5623768971683   0.006034773900744413     0.8000000442519794     0.5060239397680281     0.2772678264108671     0.4229707994985282    0.03099762622968743     0.4690883258653743     0.3321012972808279     0.2754876984836642  2.807592831006745e-14 121.8102573933301
2.738997642441263      19.78125415886311      16.21366904002194   0.002389948545413492      0.715995174473153      -11.9240864889532  2.768972644343758e-05     0.1253320226014129  0.0009495237340222381      14.47409018698401      362.5623768971683   0.006034773900744413     0.8000000293508182     0.5060239546691893     0.2772678264108671     0.4229707994985282    0.03099762622968743     0.4690883258653743     0.3321012972808279     0.2754876984836642  2.807592831006745e-14 121.8102569654223
2.738997642441263      19.78125415886311      16.21366904002194   0.002389948545413492      0.715995174473153      -11.9240864889532  2.768972644343758e-05     0.1253320226014129  0.0009495237340222381      14.47409018698401      362.5623768971683   0.006034773900744413     0.8000000293508182     0.5060239397680281     0.2772678413120283     0.4229707994985282    0.03099762622968743     0.4690883258653743     0.3321012972808279     0.2754876984836642  2.807592831006745e-14 121.8102569128322
2.738997642441263      19.78125415886311      16.21366904002194   0.002389948545413492      0.715995174473153      -11.9240864889532  2.768972644343758e-05     0.1253320226014129  0.0009495237340222381      14.47409018698401      362.5623768971683   0.006034773900744413     0.8000000293508182     0.5060239397680281     0.2772678264108671     0.4229708143996894    0.03099762622968743     0.4690883258653743     0.3321012972808279     0.2754876984836642  2.807592831006745e-14 121.8102568045789
2.738997642441263      19.78125415886311      16.21366904002194   0.002389948545413492      0.715995174473153      -11.9240864889532  2.768972644343758e-05     0.1253320226014129  0.0009495237340222381      14.47409018698401      362.5623768971683   0.006034773900744413     0.8000000293508182     0.5060239397680281     0.2772678264108671     0.4229707994985282    0.03099764113084863     0.4690883258653743     0.3321012972808279     0.2754876984836642  2.807592831006745e-14 121.8102568517585
2.738997642441263      19.78125415886311      16.21366904002194   0.002389948545413492      0.715995174473153      -11.9240864889532  2.768972644343758e-05     0.1253320226014129  0.0009495237340222381      14.47409018698401      362.5623768971683   0.006034773900744413     0.8000000293508182     0.5060239397680281     0.2772678264108671     0.4229707994985282    0.03099762622968743     0.4690883407665355     0.3321012972808279     0.2754876984836642  2.807592831006745e-14 121.8102568517701
2.738997642441263      19.78125415886311      16.21366904002194   0.002389948545413492      0.715995174473153      -11.9240864889532  2.768972644343758e-05     0.1253320226014129  0.0009495237340222381      14.47409018698401      362.5623768971683   0.006034773900744413     0.8000000293508182     0.5060239397680281     0.2772678264108671     0.4229707994985282    0.03099762622968743     0.4690883258653743     0.3321013121819891     0.2754876984836642  2.807592831006745e-14 121.8102568517728
2.738997642441263      19.78125415886311      16.21366904002194   0.002389948545413492      0.715995174473153      -11.9240864889532  2.768972644343758e-05     0.1253320226014129  0.0009495237340222381      14.47409018698401      362.5623768971683   0.006034773900744413     0.8000000293508182     0.5060239397680281     0.2772678264108671     0.4229707994985282    0.03099762622968743     0.4690883258653743     0.3321012972808279     0.2754877133848254  2.807592831006745e-14 121.8102568517718
2.738997642441263      19.78125415886311      16.21366904002194   0.002389948545413492      0.715995174473153      -11.9240864889532  2.768972644343758e-05     0.1253320226014129  0.0009495237340222381      14.47409018698401      362.5623768971683   0.006034773900744413     0.8000000293508182     0.5060239397680281     0.2772678264108671     0.4229707994985282    0.03099762622968743     0.4690883258653743     0.3321012972808279     0.2754876984836642  1.490118926977597e-08 121.810320913799
2.739032535852463      19.77901083476017      16.21133948355652   0.002391842606614693     0.7159032297439393     -11.92260249850901  2.774613935229658e-05     0.1253288399621018  0.0009513386975990489      14.47733024201075      362.6521998140059   0.006033704686430949     0.8000000291451124     0.5059977011828445     0.2772830917328153     0.4232357983529315    0.03099999503012423     0.4690883258653743     0.3320941097953137      0.275483765542844  2.788784702988965e-14 121.8089442680866
2.739032576667228      19.77901083476017      16.21133948355652   0.002391842606614693     0.7159032297439393     -11.92260249850901  2.774613935229658e-05     0.1253288399621018  0.0009513386975990489      14.47733024201075      362.6521998140059   0.006033704686430949     0.8000000291451124     0.5059977011828445     0.2772830917328153     0.4232357983529315    0.03099999503012423     0.4690883258653743     0.3320941097953137      0.275483765542844  2.788784702988965e-14 121.8089442629859
2.739032535852463      19.77901112949039      16.21133948355652   0.002391842606614693     0.7159032297439393     -11.92260249850901  2.774613935229658e-05     0.1253288399621018  0.0009513386975990489      14.47733024201075      362.6521998140059   0.006033704686430949     0.8000000291451124     0.5059977011828445     0.2772830917328153     0.4232357983529315    0.03099999503012423     0.4690883258653743     0.3320941097953137      0.275483765542844  2.788784702988965e-14 121.8089443168356
2.739032535852463      19.77901083476017       16.2113397251243   0.002391842606614693     0.7159032297439393     -11.92260249850901  2.774613935229658e-05     0.1253288399621018  0.0009513386975990489      14.47733024201075      362.6521998140059   0.006033704686430949     0.8000000291451124     0.5059977011828445     0.2772830917328153     0.4232357983529315    0.03099999503012423     0.4690883258653743     0.3320941097953137      0.275483765542844  2.788784702988965e-14 121.8089442458412
2.739032535852463      19.77901083476017      16.21133948355652   0.002391857507775887     0.7159032297439393     -11.92260249850901  2.774613935229658e-05     0.1253288399621018  0.0009513386975990489      14.47733024201075      362.6521998140059   0.006033704686430949     0.8000000291451124     0.5059977011828445     0.2772830917328153     0.4232357983529315    0.03099999503012423     0.4690883258653743     0.3320941097953137      0.275483765542844  2.788784702988965e-14 121.8089440585486
2.739032535852463      19.77901083476017      16.21133948355652   0.002391842606614693     0.7159032446451005     -11.92260249850901  2.774613935229658e-05     0.1253288399621018  0.0009513386975990489      14.47733024201075      362.6521998140059   0.006033704686430949     0.8000000291451124     0.5059977011828445     0.2772830917328153     0.4232357983529315    0.03099999503012423     0.4690883258653743     0.3320941097953137      0.275483765542844  2.788784702988965e-14 121.8089442381393
2.739032535852463      19.77901083476017      16.21133948355652   0.002391842606614693     0.7159032297439393     -11.92260267616964  2.774613935229658e-05     0.1253288399621018  0.0009513386975990489      14.47733024201075      362.6521998140059   0.006033704686430949     0.8000000291451124     0.5059977011828445     0.2772830917328153     0.4232357983529315    0.03099999503012423     0.4690883258653743     0.3320941097953137      0.275483765542844  2.788784702988965e-14 121.8089442294827
2.739032535852463      19.77901083476017      16.21133948355652   0.002391842606614693     0.7159032297439393     -11.92260249850901  2.776104051349043e-05     0.1253288399621018  0.0009513386975990489      14.47733024201075      362.6521998140059   0.006033704686430949     0.8000000291451124     0.5059977011828445     0.2772830917328153     0.4232357983529315    0.03099999503012423     0.4690883258653743     0.3320941097953137      0.275483765542844  2.788784702988965e-14 121.8089461285633
2.739032535852463      19.77901083476017      16.21133948355652   0.002391842606614693     0.7159032297439393     -11.92260249850901  2.774613935229658e-05      0.125328854863263  0.0009513386975990489      14.47733024201075      362.6521998140059   0.006033704686430949     0.8000000291451124     0.5059977011828445     0.2772830917328153     0.4232357983529315    0.03099999503012423     0.4690883258653743     0.3320941097953137      0.275483765542844  2.788784702988965e-14 121.8089442330312
2.739032535852463      19.77901083476017      16.21133948355652   0.002391842606614693     0.7159032297439393     -11.92260249850901  2.774613935229658e-05     0.1253288399621018  0.0009513535987602427      14.47733024201075      362.6521998140059   0.006033704686430949     0.8000000291451124     0.5059977011828445     0.2772830917328153     0.4232357983529315    0.03099999503012423     0.4690883258653743     0.3320941097953137      0.275483765542844  2.788784702988965e-14 121.8089439993318
2.739032535852463      19.77901083476017      16.21133948355652   0.002391842606614693     0.7159032297439393     -11.92260249850901  2.774613935229658e-05     0.1253288399621018  0.0009513386975990489      14.47733045773978      362.6521998140059   0.006033704686430949     0.8000000291451124     0.5059977011828445     0.2772830917328153     0.4232357983529315    0.03099999503012423     0.4690883258653743     0.3320941097953137      0.275483765542844  2.788784702988965e-14 121.8089442549484
2.739032535852463      19.77901083476017      16.21133948355652   0.002391842606614693     0.7159032297439393     -11.92260249850901  2.774613935229658e-05     0.1253288399621018  0.0009513386975990489      14.47733024201075      362.6522052179448   0.006033704686430949     0.8000000291451124     0.5059977011828445     0.2772830917328153     0.4232357983529315    0.03099999503012423     0.4690883258653743     0.3320941097953137      0.275483765542844  2.788784702988965e-14 121.8089442922124
2.739032535852463      19.77901083476017      16.21133948355652   0.002391842606614693     0.7159032297439393     -11.92260249850901  2.774613935229658e-05     0.1253288399621018  0.0009513386975990489      14.47733024201075      362.6521998140059   0.006033719587592142     0.8000000291451124     0.5059977011828445     0.2772830917328153     0.4232357983529315    0.03099999503012423     0.4690883258653743     0.3320941097953137      0.275483765542844  2.788784702988965e-14 121.8089479619924
2.739032535852463      19.77901083476017      16.21133948355652   0.002391842606614693     0.7159032297439393     -11.92260249850901  2.774613935229658e-05     0.1253288399621018  0.0009513386975990489      14.47733024201075      362.6521998140059   0.006033704686430949     0.8000000440462736     0.5059977011828445     0.2772830917328153     0.4232357983529315    0.03099999503012423     0.4690883258653743     0.3320941097953137      0.275483765542844  2.788784702988965e-14 121.808944760533
2.739032535852463      19.77901083476017      16.21133948355652   0.002391842606614693     0.7159032297439393     -11.92260249850901  2.774613935229658e-05     0.1253288399621018  0.0009513386975990489      14.47733024201075      362.6521998140059   0.006033704686430949     0.8000000291451124     0.5059977160840057     0.2772830917328153     0.4232357983529315    0.03099999503012423     0.4690883258653743     0.3320941097953137      0.275483765542844  2.788784702988965e-14 121.8089443344038
2.739032535852463      19.77901083476017      16.21133948355652   0.002391842606614693     0.7159032297439393     -11.92260249850901  2.774613935229658e-05     0.1253288399621018  0.0009513386975990489      14.47733024201075      362.6521998140059   0.006033704686430949     0.8000000291451124     0.5059977011828445     0.2772831066339765     0.4232357983529315    0.03099999503012423     0.4690883258653743     0.3320941097953137      0.275483765542844  2.788784702988965e-14 121.8089443048405
2.739032535852463      19.77901083476017      16.21133948355652   0.002391842606614693     0.7159032297439393     -11.92260249850901  2.774613935229658e-05     0.1253288399621018  0.0009513386975990489      14.47733024201075      362.6521998140059   0.006033704686430949     0.8000000291451124     0.5059977011828445     0.2772830917328153     0.4232358132540927    0.03099999503012423     0.4690883258653743     0.3320941097953137      0.275483765542844  2.788784702988965e-14 121.8089442236317
2.739032535852463      19.77901083476017      16.21133948355652   0.002391842606614693     0.7159032297439393     -11.92260249850901  2.774613935229658e-05     0.1253288399621018  0.0009513386975990489      14.47733024201075      362.6521998140059   0.006033704686430949     0.8000000291451124     0.5059977011828445     0.2772830917328153     0.4232357983529315    0.03100000993128543     0.4690883258653743     0.3320941097953137      0.275483765542844  2.788784702988965e-14 121.8089442680717
2.739032535852463      19.77901083476017      16.21133948355652   0.002391842606614693     0.7159032297439393     -11.92260249850901  2.774613935229658e-05     0.1253288399621018  0.0009513386975990489      14.47733024201075      362.6521998140059   0.006033704686430949     0.8000000291451124     0.5059977011828445     0.2772830917328153     0.4232357983529315    0.03099999503012423     0.4690883407665355     0.3320941097953137      0.275483765542844  2.788784702988965e-14 121.8089442680866
2.739032535852463      19.77901083476017      16.21133948355652   0.002391842606614693     0.7159032297439393     -11.92260249850901  2.774613935229658e-05     0.1253288399621018  0.0009513386975990489      14.47733024201075      362.6521998140059   0.006033704686430949     0.8000000291451124     0.5059977011828445     0.2772830917328153     0.4232357983529315    0.03099999503012423     0.4690883258653743     0.3320941246964749      0.275483765542844  2.788784702988965e-14 121.8089442680871
2.739032535852463      19.77901083476017      16.21133948355652   0.002391842606614693     0.7159032297439393     -11.92260249850901  2.774613935229658e-05     0.1253288399621018  0.0009513386975990489      14.47733024201075      362.6521998140059   0.006033704686430949     0.8000000291451124     0.5059977011828445     0.2772830917328153     0.4232357983529315    0.03099999503012423     0.4690883258653743     0.3320941097953137     0.2754837804440052  2.788784702988965e-14 121.8089442680863
2.739032535852463      19.77901083476017      16.21133948355652   0.002391842606614693     0.7159032297439393     -11.92260249850901  2.774613935229658e-05     0.1253288399621018  0.0009513386975990489      14.47733024201075      362.6521998140059   0.006033704686430949     0.8000000291451124     0.5059977011828445     0.2772830917328153     0.4232357983529315    0.03099999503012423     0.4690883258653743     0.3320941097953137      0.275483765542844  1.490118908169469e-08 121.8090083247343
2.739590009012534       19.7803046119986      16.21499139564708   0.002393086766921214     0.7160148586448334     -11.92411001678087  2.762890151760865e-05     0.1253294166513578  0.0009522478095505615      14.47246425097921      362.6193706308869   0.006029803554568839     0.8000000287825676     0.5058772255283123     0.2773308752768269     0.4238003400963183    0.03100393765485429     0.4690883258653743     0.3320920321709034      0.275485261172165  2.758442528994597e-14 121.8072423367687
2.739590049835606       19.7803046119986      16.21499139564708   0.002393086766921214     0.7160148586448334     -11.92411001678087  2.762890151760865e-05     0.1253294166513578  0.0009522478095505615      14.47246425097921      362.6193706308869   0.006029803554568839     0.8000000287825676     0.5058772255283123     0.2773308752768269     0.4238003400963183    0.03100393765485429     0.4690883258653743     0.3320920321709034      0.275485261172165  2.758442528994597e-14 121.8072425450765
2.739590009012534      19.78030490674811      16.21499139564708   0.002393086766921214     0.7160148586448334     -11.92411001678087  2.762890151760865e-05     0.1253294166513578  0.0009522478095505615      14.47246425097921      362.6193706308869   0.006029803554568839     0.8000000287825676     0.5058772255283123     0.2773308752768269     0.4238003400963183    0.03100393765485429     0.4690883258653743     0.3320920321709034      0.275485261172165  2.758442528994597e-14 121.8072424025732
2.739590009012534       19.7803046119986      16.21499163726928   0.002393086766921214     0.7160148586448334     -11.92411001678087  2.762890151760865e-05     0.1253294166513578  0.0009522478095505615      14.47246425097921      362.6193706308869   0.006029803554568839     0.8000000287825676     0.5058772255283123     0.2773308752768269     0.4238003400963183    0.03100393765485429     0.4690883258653743     0.3320920321709034      0.275485261172165  2.758442528994597e-14 121.8072423274881
2.739590009012534       19.7803046119986      16.21499139564708   0.002393101668082408     0.7160148586448334     -11.92411001678087  2.762890151760865e-05     0.1253294166513578  0.0009522478095505615      14.47246425097921      362.6193706308869   0.006029803554568839     0.8000000287825676     0.5058772255283123     0.2773308752768269     0.4238003400963183    0.03100393765485429     0.4690883258653743     0.3320920321709034      0.275485261172165  2.758442528994597e-14 121.8072424469327
2.739590009012534       19.7803046119986      16.21499139564708   0.002393086766921214     0.7160148735459946     -11.92411001678087  2.762890151760865e-05     0.1253294166513578  0.0009522478095505615      14.47246425097921      362.6193706308869   0.006029803554568839     0.8000000287825676     0.5058772255283123     0.2773308752768269     0.4238003400963183    0.03100393765485429     0.4690883258653743     0.3320920321709034      0.275485261172165  2.758442528994597e-14 121.8072423328343
2.739590009012534       19.7803046119986      16.21499139564708   0.002393086766921214     0.7160148586448334     -11.92411019446396  2.762890151760865e-05     0.1253294166513578  0.0009522478095505615      14.47246425097921      362.6193706308869   0.006029803554568839     0.8000000287825676     0.5058772255283123     0.2773308752768269     0.4238003400963183    0.03100393765485429     0.4690883258653743     0.3320920321709034      0.275485261172165  2.758442528994597e-14 121.8072423385582
2.739590009012534       19.7803046119986      16.21499139564708   0.002393086766921214     0.7160148586448334     -11.92411001678087   2.76438026788025e-05     0.1253294166513578  0.0009522478095505615      14.47246425097921      362.6193706308869   0.006029803554568839     0.8000000287825676     0.5058772255283123     0.2773308752768269     0.4238003400963183    0.03100393765485429     0.4690883258653743     0.3320920321709034      0.275485261172165  2.758442528994597e-14 121.8072444394623
2.739590009012534       19.7803046119986      16.21499139564708   0.002393086766921214     0.7160148586448334     -11.92411001678087  2.762890151760865e-05      0.125329431552519  0.0009522478095505615      14.47246425097921      362.6193706308869   0.006029803554568839     0.8000000287825676     0.5058772255283123     0.2773308752768269     0.4238003400963183    0.03100393765485429     0.4690883258653743     0.3320920321709034      0.275485261172165  2.758442528994597e-14 121.8072424135313
2.739590009012534       19.7803046119986      16.21499139564708   0.002393086766921214     0.7160148586448334     -11.92411001678087  2.762890151760865e-05     0.1253294166513578  0.0009522627107117553      14.47246425097921      362.6193706308869   0.006029803554568839     0.8000000287825676     0.5058772255283123     0.2773308752768269     0.4238003400963183    0.03100393765485429     0.4690883258653743     0.3320920321709034      0.275485261172165  2.758442528994597e-14 121.8072424620487
2.739590009012534       19.7803046119986      16.21499139564708   0.002393086766921214     0.7160148586448334     -11.92411001678087  2.762890151760865e-05     0.1253294166513578  0.0009522478095505615      14.47246446663573      362.6193706308869   0.006029803554568839     0.8000000287825676     0.5058772255283123     0.2773308752768269     0.4238003400963183    0.03100393765485429     0.4690883258653743     0.3320920321709034      0.275485261172165  2.758442528994597e-14 121.8072424693097
2.739590009012534       19.7803046119986      16.21499139564708   0.002393086766921214     0.7160148586448334     -11.92411001678087  2.762890151760865e-05     0.1253294166513578  0.0009522478095505615      14.47246425097921      362.6193760343365   0.006029803554568839     0.8000000287825676     0.5058772255283123     0.2773308752768269     0.4238003400963183    0.03100393765485429     0.4690883258653743     0.3320920321709034      0.275485261172165  2.758442528994597e-14 121.8072425713365
2.739590009012534       19.7803046119986      16.21499139564708   0.002393086766921214     0.7160148586448334     -11.92411001678087  2.762890151760865e-05     0.1253294166513578  0.0009522478095505615      14.47246425097921      362.6193706308869   0.006029818455730033     0.8000000287825676     0.5058772255283123     0.2773308752768269     0.4238003400963183    0.03100393765485429     0.4690883258653743     0.3320920321709034      0.275485261172165  2.758442528994597e-14 121.807246055533
2.739590009012534       19.7803046119986      16.21499139564708   0.002393086766921214     0.7160148586448334     -11.92411001678087  2.762890151760865e-05     0.1253294166513578  0.0009522478095505615      14.47246425097921      362.6193706308869   0.006029803554568839     0.8000000436837288     0.5058772255283123     0.2773308752768269     0.4238003400963183    0.03100393765485429     0.4690883258653743     0.3320920321709034      0.275485261172165  2.758442528994597e-14 121.8072429008523
2.739590009012534       19.7803046119986      16.21499139564708   0.002393086766921214     0.7160148586448334     -11.92411001678087  2.762890151760865e-05     0.1253294166513578  0.0009522478095505615      14.47246425097921      362.6193706308869   0.006029803554568839     0.8000000287825676     0.5058772404294735     0.2773308752768269     0.4238003400963183    0.03100393765485429     0.4690883258653743     0.3320920321709034      0.275485261172165  2.758442528994597e-14 121.8072424537815
2.739590009012534       19.7803046119986      16.21499139564708   0.002393086766921214     0.7160148586448334     -11.92411001678087  2.762890151760865e-05     0.1253294166513578  0.0009522478095505615      14.47246425097921      362.6193706308869   0.006029803554568839     0.8000000287825676     0.5058772255283123     0.2773308901779881     0.4238003400963183    0.03100393765485429     0.4690883258653743     0.3320920321709034      0.275485261172165  2.758442528994597e-14 121.8072424242973
2.739590009012534       19.7803046119986      16.21499139564708   0.002393086766921214     0.7160148586448334     -11.92411001678087  2.762890151760865e-05     0.1253294166513578  0.0009522478095505615      14.47246425097921      362.6193706308869   0.006029803554568839     0.8000000287825676     0.5058772255283123     0.2773308752768269     0.4238003549974795    0.03100393765485429     0.4690883258653743     0.3320920321709034      0.275485261172165  2.758442528994597e-14 121.8072423726195
2.739590009012534       19.7803046119986      16.21499139564708   0.002393086766921214     0.7160148586448334     -11.92411001678087  2.762890151760865e-05     0.1253294166513578  0.0009522478095505615      14.47246425097921      362.6193706308869   0.006029803554568839     0.8000000287825676     0.5058772255283123     0.2773308752768269     0.4238003400963183    0.03100395255601548     0.4690883258653743     0.3320920321709034      0.275485261172165  2.758442528994597e-14 121.807242336712
2.739590009012534       19.7803046119986      16.21499139564708   0.002393086766921214     0.7160148586448334     -11.92411001678087  2.762890151760865e-05     0.1253294166513578  0.0009522478095505615      14.47246425097921      362.6193706308869   0.006029803554568839     0.8000000287825676     0.5058772255283123     0.2773308752768269     0.4238003400963183    0.03100393765485429     0.4690883407665355     0.3320920321709034      0.275485261172165  2.758442528994597e-14 121.8072423367687
2.739590009012534       19.7803046119986      16.21499139564708   0.002393086766921214     0.7160148586448334     -11.92411001678087  2.762890151760865e-05     0.1253294166513578  0.0009522478095505615      14.47246425097921      362.6193706308869   0.006029803554568839     0.8000000287825676     0.5058772255283123     0.2773308752768269     0.4238003400963183    0.03100393765485429     0.4690883258653743     0.3320920470720646      0.275485261172165  2.758442528994597e-14 121.8072423367873
2.739590009012534       19.7803046119986      16.21499139564708   0.002393086766921214     0.7160148586448334     -11.92411001678087  2.762890151760865e-05     0.1253294166513578  0.0009522478095505615      14.47246425097921      362.6193706308869   0.006029803554568839     0.8000000287825676     0.5058772255283123     0.2773308752768269     0.4238003400963183    0.03100393765485429     0.4690883258653743     0.3320920321709034     0.2754852760733262  2.758442528994597e-14 121.8072423367911
2.739590009012534       19.7803046119986      16.21499139564708   0.002393086766921214     0.7160148586448334     -11.92411001678087  2.762890151760865e-05     0.1253294166513578  0.0009522478095505615      14.47246425097921      362.6193706308869   0.006029803554568839     0.8000000287825676     0.5058772255283123     0.2773308752768269     0.4238003400963183    0.03100393765485429     0.4690883258653743     0.3320920321709034      0.275485261172165  1.490118877827295e-08 121.8073063918803
2.73943150609166      19.78005609150871       16.2147224669396   0.002393149473403946     0.7159946486816766     -11.92385230912792  2.757464892067313e-05     0.1253281784915207  0.0009522090845544765      14.46985371889337      362.4919370528531    0.00602533355109335     0.8000000287625918     0.5058770842019564     0.2773272335326806     0.4237170178364118     0.0310048736983377     0.4690883258653743     0.3320877288618641     0.2754809662508603  2.718836128333788e-14 121.8061422672613
2.739431546912371      19.78005609150871       16.2147224669396   0.002393149473403946     0.7159946486816766     -11.92385230912792  2.757464892067313e-05     0.1253281784915207  0.0009522090845544765      14.46985371889337      362.4919370528531    0.00602533355109335     0.8000000287625918     0.5058770842019564     0.2773272335326806     0.4237170178364118     0.0310048736983377     0.4690883258653743     0.3320877288618641     0.2754809662508603  2.718836128333788e-14 121.8061423216449
2.73943150609166      19.78005638625452       16.2147224669396   0.002393149473403946     0.7159946486816766     -11.92385230912792  2.757464892067313e-05     0.1253281784915207  0.0009522090845544765      14.46985371889337      362.4919370528531    0.00602533355109335     0.8000000287625918     0.5058770842019564     0.2773272335326806     0.4237170178364118     0.0310048736983377     0.4690883258653743     0.3320877288618641     0.2754809662508603  2.718836128333788e-14 121.8061423341109
2.73943150609166      19.78005609150871      16.21472270855779   0.002393149473403946     0.7159946486816766     -11.92385230912792  2.757464892067313e-05     0.1253281784915207  0.0009522090845544765      14.46985371889337      362.4919370528531    0.00602533355109335     0.8000000287625918     0.5058770842019564     0.2773272335326806     0.4237170178364118     0.0310048736983377     0.4690883258653743     0.3320877288618641     0.2754809662508603  2.718836128333788e-14 121.8061422583784
2.73943150609166      19.78005609150871       16.2147224669396    0.00239316437456514     0.7159946486816766     -11.92385230912792  2.757464892067313e-05     0.1253281784915207  0.0009522090845544765      14.46985371889337      362.4919370528531    0.00602533355109335     0.8000000287625918     0.5058770842019564     0.2773272335326806     0.4237170178364118     0.0310048736983377     0.4690883258653743     0.3320877288618641     0.2754809662508603  2.718836128333788e-14 121.8061424988244
2.73943150609166      19.78005609150871       16.2147224669396   0.002393149473403946     0.7159946635828378     -11.92385230912792  2.757464892067313e-05     0.1253281784915207  0.0009522090845544765      14.46985371889337      362.4919370528531    0.00602533355109335     0.8000000287625918     0.5058770842019564     0.2773272335326806     0.4237170178364118     0.0310048736983377     0.4690883258653743     0.3320877288618641     0.2754809662508603  2.718836128333788e-14 121.8061422610869
2.73943150609166      19.78005609150871       16.2147224669396   0.002393149473403946     0.7159946486816766     -11.92385248680717  2.757464892067313e-05     0.1253281784915207  0.0009522090845544765      14.46985371889337      362.4919370528531    0.00602533355109335     0.8000000287625918     0.5058770842019564     0.2773272335326806     0.4237170178364118     0.0310048736983377     0.4690883258653743     0.3320877288618641     0.2754809662508603  2.718836128333788e-14 121.8061422640327
2.73943150609166      19.78005609150871       16.2147224669396   0.002393149473403946     0.7159946486816766     -11.92385230912792  2.758955008186698e-05     0.1253281784915207  0.0009522090845544765      14.46985371889337      362.4919370528531    0.00602533355109335     0.8000000287625918     0.5058770842019564     0.2773272335326806     0.4237170178364118     0.0310048736983377     0.4690883258653743     0.3320877288618641     0.2754809662508603  2.718836128333788e-14 121.8061439195623
2.73943150609166      19.78005609150871       16.2147224669396   0.002393149473403946     0.7159946486816766     -11.92385230912792  2.757464892067313e-05     0.1253281933926819  0.0009522090845544765      14.46985371889337      362.4919370528531    0.00602533355109335     0.8000000287625918     0.5058770842019564     0.2773272335326806     0.4237170178364118     0.0310048736983377     0.4690883258653743     0.3320877288618641     0.2754809662508603  2.718836128333788e-14 121.8061422654692
2.73943150609166      19.78005609150871       16.2147224669396   0.002393149473403946     0.7159946486816766     -11.92385230912792  2.757464892067313e-05     0.1253281784915207  0.0009522239857156703      14.46985371889337      362.4919370528531    0.00602533355109335     0.8000000287625918     0.5058770842019564     0.2773272335326806     0.4237170178364118     0.0310048736983377     0.4690883258653743     0.3320877288618641     0.2754809662508603  2.718836128333788e-14 121.8061422215345
2.73943150609166      19.78005609150871       16.2147224669396   0.002393149473403946     0.7159946486816766     -11.92385230912792  2.757464892067313e-05     0.1253281784915207  0.0009522090845544765        14.469853934511      362.4919370528531    0.00602533355109335     0.8000000287625918     0.5058770842019564     0.2773272335326806     0.4237170178364118     0.0310048736983377     0.4690883258653743     0.3320877288618641     0.2754809662508603  2.718836128333788e-14 121.806142231751
2.73943150609166      19.78005609150871       16.2147224669396   0.002393149473403946     0.7159946486816766     -11.92385230912792  2.757464892067313e-05     0.1253281784915207  0.0009522090845544765      14.46985371889337      362.4919424544039    0.00602533355109335     0.8000000287625918     0.5058770842019564     0.2773272335326806     0.4237170178364118     0.0310048736983377     0.4690883258653743     0.3320877288618641     0.2754809662508603  2.718836128333788e-14 121.8061424617674
2.73943150609166      19.78005609150871       16.2147224669396   0.002393149473403946     0.7159946486816766     -11.92385230912792  2.757464892067313e-05     0.1253281784915207  0.0009522090845544765      14.46985371889337      362.4919370528531   0.006025348452254544     0.8000000287625918     0.5058770842019564     0.2773272335326806     0.4237170178364118     0.0310048736983377     0.4690883258653743     0.3320877288618641     0.2754809662508603  2.718836128333788e-14 121.8061414811335
2.73943150609166      19.78005609150871       16.2147224669396   0.002393149473403946     0.7159946486816766     -11.92385230912792  2.757464892067313e-05     0.1253281784915207  0.0009522090845544765      14.46985371889337      362.4919370528531    0.00602533355109335      0.800000043663753     0.5058770842019564     0.2773272335326806     0.4237170178364118     0.0310048736983377     0.4690883258653743     0.3320877288618641     0.2754809662508603  2.718836128333788e-14 121.8061427751391
2.73943150609166      19.78005609150871       16.2147224669396   0.002393149473403946     0.7159946486816766     -11.92385230912792  2.757464892067313e-05     0.1253281784915207  0.0009522090845544765      14.46985371889337      362.4919370528531    0.00602533355109335     0.8000000287625918     0.5058770991031176     0.2773272335326806     0.4237170178364118     0.0310048736983377     0.4690883258653743     0.3320877288618641     0.2754809662508603  2.718836128333788e-14 121.8061424192548
2.73943150609166      19.78005609150871       16.2147224669396   0.002393149473403946     0.7159946486816766     -11.92385230912792  2.757464892067313e-05     0.1253281784915207  0.0009522090845544765      14.46985371889337      362.4919370528531    0.00602533355109335     0.8000000287625918     0.5058770842019564     0.2773272484338418     0.4237170178364118     0.0310048736983377     0.4690883258653743     0.3320877288618641     0.2754809662508603  2.718836128333788e-14 121.806142168696
2.73943150609166      19.78005609150871       16.2147224669396   0.002393149473403946     0.7159946486816766     -11.92385230912792  2.757464892067313e-05     0.1253281784915207  0.0009522090845544765      14.46985371889337      362.4919370528531    0.00602533355109335     0.8000000287625918     0.5058770842019564     0.2773272335326806     0.4237170327375729     0.0310048736983377     0.4690883258653743     0.3320877288618641     0.2754809662508603  2.718836128333788e-14 121.8061422311555
2.73943150609166      19.78005609150871       16.2147224669396   0.002393149473403946     0.7159946486816766     -11.92385230912792  2.757464892067313e-05     0.1253281784915207  0.0009522090845544765      14.46985371889337      362.4919370528531    0.00602533355109335     0.8000000287625918     0.5058770842019564     0.2773272335326806     0.4237170178364118    0.03100488859949889     0.4690883258653743     0.3320877288618641     0.2754809662508603  2.718836128333788e-14 121.806142267245
2.73943150609166      19.78005609150871       16.2147224669396   0.002393149473403946     0.7159946486816766     -11.92385230912792  2.757464892067313e-05     0.1253281784915207  0.0009522090845544765      14.46985371889337      362.4919370528531    0.00602533355109335     0.8000000287625918     0.5058770842019564     0.2773272335326806     0.4237170178364118     0.0310048736983377     0.4690883407665355     0.3320877288618641     0.2754809662508603  2.718836128333788e-14 121.8061422672613
2.73943150609166      19.78005609150871       16.2147224669396   0.002393149473403946     0.7159946486816766     -11.92385230912792  2.757464892067313e-05     0.1253281784915207  0.0009522090845544765      14.46985371889337      362.4919370528531    0.00602533355109335     0.8000000287625918     0.5058770842019564     0.2773272335326806     0.4237170178364118     0.0310048736983377     0.4690883258653743     0.3320877437630252     0.2754809662508603  2.718836128333788e-14 121.8061422672722
2.73943150609166      19.78005609150871       16.2147224669396   0.002393149473403946     0.7159946486816766     -11.92385230912792  2.757464892067313e-05     0.1253281784915207  0.0009522090845544765      14.46985371889337      362.4919370528531    0.00602533355109335     0.8000000287625918     0.5058770842019564     0.2773272335326806     0.4237170178364118     0.0310048736983377     0.4690883258653743     0.3320877288618641     0.2754809811520215  2.718836128333788e-14 121.8061422672594
2.73943150609166      19.78005609150871       16.2147224669396   0.002393149473403946     0.7159946486816766     -11.92385230912792  2.757464892067313e-05     0.1253281784915207  0.0009522090845544765      14.46985371889337      362.4919370528531    0.00602533355109335     0.8000000287625918     0.5058770842019564     0.2773272335326806     0.4237170178364118     0.0310048736983377     0.4690883258653743     0.3320877288618641     0.2754809662508603  1.490118838220894e-08 121.8062063251726
2.73939888709522      19.77995265066078      16.21461947635824   0.002393145058274127     0.7159889598835622     -11.92377025011214  2.755128528842977e-05     0.1253286848981283  0.0009530379402413123      14.46924022110343      362.4622084389047   0.006025984128139548      0.800000028746116     0.5058775901770057      0.277329493375495     0.4237134874674143    0.03100500458068563     0.4690883258653743     0.3320865552686433      0.275481397211968  2.715111480348021e-14 121.8059225674711
2.739398927915444      19.77995265066078      16.21461947635824   0.002393145058274127     0.7159889598835622     -11.92377025011214  2.755128528842977e-05     0.1253286848981283  0.0009530379402413123      14.46924022110343      362.4622084389047   0.006025984128139548      0.800000028746116     0.5058775901770057      0.277329493375495     0.4237134874674143    0.03100500458068563     0.4690883258653743     0.3320865552686433      0.275481397211968  2.715111480348021e-14 121.8059225414704
2.73939888709522      19.77995294540504      16.21461947635824   0.002393145058274127     0.7159889598835622     -11.92377025011214  2.755128528842977e-05     0.1253286848981283  0.0009530379402413123      14.46924022110343      362.4622084389047   0.006025984128139548      0.800000028746116     0.5058775901770057      0.277329493375495     0.4237134874674143    0.03100500458068563     0.4690883258653743     0.3320865552686433      0.275481397211968  2.715111480348021e-14 121.8059226358308
2.73939888709522      19.77995265066078       16.2146197179749   0.002393145058274127     0.7159889598835622     -11.92377025011214  2.755128528842977e-05     0.1253286848981283  0.0009530379402413123      14.46924022110343      362.4622084389047   0.006025984128139548      0.800000028746116     0.5058775901770057      0.277329493375495     0.4237134874674143    0.03100500458068563     0.4690883258653743     0.3320865552686433      0.275481397211968  2.715111480348021e-14 121.8059225603351
2.73939888709522      19.77995265066078      16.21461947635824   0.002393159959435321     0.7159889598835622     -11.92377025011214  2.755128528842977e-05     0.1253286848981283  0.0009530379402413123      14.46924022110343      362.4622084389047   0.006025984128139548      0.800000028746116     0.5058775901770057      0.277329493375495     0.4237134874674143    0.03100500458068563     0.4690883258653743     0.3320865552686433      0.275481397211968  2.715111480348021e-14 121.8059226657998
2.73939888709522      19.77995265066078      16.21461947635824   0.002393145058274127     0.7159889747847233     -11.92377025011214  2.755128528842977e-05     0.1253286848981283  0.0009530379402413123      14.46924022110343      362.4622084389047   0.006025984128139548      0.800000028746116     0.5058775901770057      0.277329493375495     0.4237134874674143    0.03100500458068563     0.4690883258653743     0.3320865552686433      0.275481397211968  2.715111480348021e-14 121.8059225622776
2.73939888709522      19.77995265066078      16.21461947635824   0.002393145058274127     0.7159889598835622     -11.92377042779017  2.755128528842977e-05     0.1253286848981283  0.0009530379402413123      14.46924022110343      362.4622084389047   0.006025984128139548      0.800000028746116     0.5058775901770057      0.277329493375495     0.4237134874674143    0.03100500458068563     0.4690883258653743     0.3320865552686433      0.275481397211968  2.715111480348021e-14 121.8059225635158
2.73939888709522      19.77995265066078      16.21461947635824   0.002393145058274127     0.7159889598835622     -11.92377025011214  2.756618644962361e-05     0.1253286848981283  0.0009530379402413123      14.46924022110343      362.4622084389047   0.006025984128139548      0.800000028746116     0.5058775901770057      0.277329493375495     0.4237134874674143    0.03100500458068563     0.4690883258653743     0.3320865552686433      0.275481397211968  2.715111480348021e-14 121.8059245004074
2.73939888709522      19.77995265066078      16.21461947635824   0.002393145058274127     0.7159889598835622     -11.92377025011214  2.755128528842977e-05     0.1253286997992895  0.0009530379402413123      14.46924022110343      362.4622084389047   0.006025984128139548      0.800000028746116     0.5058775901770057      0.277329493375495     0.4237134874674143    0.03100500458068563     0.4690883258653743     0.3320865552686433      0.275481397211968  2.715111480348021e-14 121.8059225761296
2.73939888709522      19.77995265066078      16.21461947635824   0.002393145058274127     0.7159889598835622     -11.92377025011214  2.755128528842977e-05     0.1253286848981283  0.0009530528414025062      14.46924022110343      362.4622084389047   0.006025984128139548      0.800000028746116     0.5058775901770057      0.277329493375495     0.4237134874674143    0.03100500458068563     0.4690883258653743     0.3320865552686433      0.275481397211968  2.715111480348021e-14 121.8059229781994
2.73939888709522      19.77995265066078      16.21461947635824   0.002393145058274127     0.7159889598835622     -11.92377025011214  2.755128528842977e-05     0.1253286848981283  0.0009530379402413123      14.46924043671191      362.4622084389047   0.006025984128139548      0.800000028746116     0.5058775901770057      0.277329493375495     0.4237134874674143    0.03100500458068563     0.4690883258653743     0.3320865552686433      0.275481397211968  2.715111480348021e-14 121.8059226088077
2.73939888709522      19.77995265066078      16.21461947635824   0.002393145058274127     0.7159889598835622     -11.92377025011214  2.755128528842977e-05     0.1253286848981283  0.0009530379402413123      14.46924022110343      362.4622138400125   0.006025984128139548      0.800000028746116     0.5058775901770057      0.277329493375495     0.4237134874674143    0.03100500458068563     0.4690883258653743     0.3320865552686433      0.275481397211968  2.715111480348021e-14 121.8059225610023
2.73939888709522      19.77995265066078      16.21461947635824   0.002393145058274127     0.7159889598835622     -11.92377025011214  2.755128528842977e-05     0.1253286848981283  0.0009530379402413123      14.46924022110343      362.4622084389047   0.006025999029300742      0.800000028746116     0.5058775901770057      0.277329493375495     0.4237134874674143    0.03100500458068563     0.4690883258653743     0.3320865552686433      0.275481397211968  2.715111480348021e-14 121.8059224937613
2.73939888709522      19.77995265066078      16.21461947635824   0.002393145058274127     0.7159889598835622     -11.92377025011214  2.755128528842977e-05     0.1253286848981283  0.0009530379402413123      14.46924022110343      362.4622084389047   0.006025984128139548     0.8000000436472772     0.5058775901770057      0.277329493375495     0.4237134874674143    0.03100500458068563     0.4690883258653743     0.3320865552686433      0.275481397211968  2.715111480348021e-14 121.8059230812375
[truncated: 156,687 more chars]
