# Supplementary material for: Model-Based Quantification of the Systemic Interplay between Glucose and Fatty Acids in the Postprandial State
Source: PLoS One. 2015 Sep 10;10(9):e0135665. doi: 10.1371/journal.pone.0135665 (PMC4565650; doi:10.1371/journal.pone.0135665)
Supplement: S3 File — Zip file containing all Matlab m-files to generate figures. The zip-file includes a README file, containing an overview of the simulation files and basic instructions. (ZIP) [file pone.0135665.s004.zip › GlcNEFA/OPT parameters/OPT_solver1_seed100000000_n100_r25/parameters_it71.txt]

2.3136726942376      21.16919562641044       12.9293793326613   0.001926136884966165     0.7707166718346703     -12.19071730593198  7.622174032526947e-05     0.1291629413127361   0.001074934171556625      15.65766243821278      328.6745567847032    0.00777680745750749     0.9447529450922754     0.5978300005695447     0.2563308157004689     0.3092645759367663   0.005827359141841418     0.5402720165983561     0.1258438971904641   0.002320381357399079   0.006760019420240344 198.1968367326867
2.31367272871401      21.16919562641044       12.9293793326613   0.001926136884966165     0.7707166718346703     -12.19071730593198  7.622174032526947e-05     0.1291629413127361   0.001074934171556625      15.65766243821278      328.6745567847032    0.00777680745750749     0.9447529450922754     0.5978300005695447     0.2563308157004689     0.3092645759367663   0.005827359141841418     0.5402720165983561     0.1258438971904641   0.002320381357399079   0.006760019420240344 198.1968331533598
2.3136726942376      21.16919594185604       12.9293793326613   0.001926136884966165     0.7707166718346703     -12.19071730593198  7.622174032526947e-05     0.1291629413127361   0.001074934171556625      15.65766243821278      328.6745567847032    0.00777680745750749     0.9447529450922754     0.5978300005695447     0.2563308157004689     0.3092645759367663   0.005827359141841418     0.5402720165983561     0.1258438971904641   0.002320381357399079   0.006760019420240344 198.1968298702257
2.3136726942376      21.16919562641044      12.92937952532406   0.001926136884966165     0.7707166718346703     -12.19071730593198  7.622174032526947e-05     0.1291629413127361   0.001074934171556625      15.65766243821278      328.6745567847032    0.00777680745750749     0.9447529450922754     0.5978300005695447     0.2563308157004689     0.3092645759367663   0.005827359141841418     0.5402720165983561     0.1258438971904641   0.002320381357399079   0.006760019420240344 198.196830775655
2.3136726942376      21.16919562641044       12.9293793326613   0.001926151786127359     0.7707166718346703     -12.19071730593198  7.622174032526947e-05     0.1291629413127361   0.001074934171556625      15.65766243821278      328.6745567847032    0.00777680745750749     0.9447529450922754     0.5978300005695447     0.2563308157004689     0.3092645759367663   0.005827359141841418     0.5402720165983561     0.1258438971904641   0.002320381357399079   0.006760019420240344 198.197222422703
2.3136726942376      21.16919562641044       12.9293793326613   0.001926136884966165     0.7707166867358315     -12.19071730593198  7.622174032526947e-05     0.1291629413127361   0.001074934171556625      15.65766243821278      328.6745567847032    0.00777680745750749     0.9447529450922754     0.5978300005695447     0.2563308157004689     0.3092645759367663   0.005827359141841418     0.5402720165983561     0.1258438971904641   0.002320381357399079   0.006760019420240344 198.1968372862889
2.3136726942376      21.16919562641044       12.9293793326613   0.001926136884966165     0.7707166718346703     -12.19071748758783  7.622174032526947e-05     0.1291629413127361   0.001074934171556625      15.65766243821278      328.6745567847032    0.00777680745750749     0.9447529450922754     0.5978300005695447     0.2563308157004689     0.3092645759367663   0.005827359141841418     0.5402720165983561     0.1258438971904641   0.002320381357399079   0.006760019420240344 198.1968502928229
2.3136726942376      21.16919562641044       12.9293793326613   0.001926136884966165     0.7707166718346703     -12.19071730593198  7.623664148646332e-05     0.1291629413127361   0.001074934171556625      15.65766243821278      328.6745567847032    0.00777680745750749     0.9447529450922754     0.5978300005695447     0.2563308157004689     0.3092645759367663   0.005827359141841418     0.5402720165983561     0.1258438971904641   0.002320381357399079   0.006760019420240344 198.1969687832592
2.3136726942376      21.16919562641044       12.9293793326613   0.001926136884966165     0.7707166718346703     -12.19071730593198  7.622174032526947e-05     0.1291629562138973   0.001074934171556625      15.65766243821278      328.6745567847032    0.00777680745750749     0.9447529450922754     0.5978300005695447     0.2563308157004689     0.3092645759367663   0.005827359141841418     0.5402720165983561     0.1258438971904641   0.002320381357399079   0.006760019420240344 198.196839793296
2.3136726942376      21.16919562641044       12.9293793326613   0.001926136884966165     0.7707166718346703     -12.19071730593198  7.622174032526947e-05     0.1291629413127361   0.001074949072717819      15.65766243821278      328.6745567847032    0.00777680745750749     0.9447529450922754     0.5978300005695447     0.2563308157004689     0.3092645759367663   0.005827359141841418     0.5402720165983561     0.1258438971904641   0.002320381357399079   0.006760019420240344 198.1967761912784
2.3136726942376      21.16919562641044       12.9293793326613   0.001926136884966165     0.7707166718346703     -12.19071730593198  7.622174032526947e-05     0.1291629413127361   0.001074934171556625      15.65766267153013      328.6745567847032    0.00777680745750749     0.9447529450922754     0.5978300005695447     0.2563308157004689     0.3092645759367663   0.005827359141841418     0.5402720165983561     0.1258438971904641   0.002320381357399079   0.006760019420240344 198.1968353919653
2.3136726942376      21.16919562641044       12.9293793326613   0.001926136884966165     0.7707166718346703     -12.19071730593198  7.622174032526947e-05     0.1291629413127361   0.001074934171556625      15.65766243821278      328.6745616823358    0.00777680745750749     0.9447529450922754     0.5978300005695447     0.2563308157004689     0.3092645759367663   0.005827359141841418     0.5402720165983561     0.1258438971904641   0.002320381357399079   0.006760019420240344 198.1968378295588
2.3136726942376      21.16919562641044       12.9293793326613   0.001926136884966165     0.7707166718346703     -12.19071730593198  7.622174032526947e-05     0.1291629413127361   0.001074934171556625      15.65766243821278      328.6745567847032   0.007776822358668684     0.9447529450922754     0.5978300005695447     0.2563308157004689     0.3092645759367663   0.005827359141841418     0.5402720165983561     0.1258438971904641   0.002320381357399079   0.006760019420240344 198.1970572812754
2.3136726942376      21.16919562641044       12.9293793326613   0.001926136884966165     0.7707166718346703     -12.19071730593198  7.622174032526947e-05     0.1291629413127361   0.001074934171556625      15.65766243821278      328.6745567847032    0.00777680745750749     0.9447529599934366     0.5978300005695447     0.2563308157004689     0.3092645759367663   0.005827359141841418     0.5402720165983561     0.1258438971904641   0.002320381357399079   0.006760019420240344 198.1968411997181
2.3136726942376      21.16919562641044       12.9293793326613   0.001926136884966165     0.7707166718346703     -12.19071730593198  7.622174032526947e-05     0.1291629413127361   0.001074934171556625      15.65766243821278      328.6745567847032    0.00777680745750749     0.9447529450922754     0.5978300154707059     0.2563308157004689     0.3092645759367663   0.005827359141841418     0.5402720165983561     0.1258438971904641   0.002320381357399079   0.006760019420240344 198.1968294568701
2.3136726942376      21.16919562641044       12.9293793326613   0.001926136884966165     0.7707166718346703     -12.19071730593198  7.622174032526947e-05     0.1291629413127361   0.001074934171556625      15.65766243821278      328.6745567847032    0.00777680745750749     0.9447529450922754     0.5978300005695447     0.2563308306016301     0.3092645759367663   0.005827359141841418     0.5402720165983561     0.1258438971904641   0.002320381357399079   0.006760019420240344 198.1968342523183
2.3136726942376      21.16919562641044       12.9293793326613   0.001926136884966165     0.7707166718346703     -12.19071730593198  7.622174032526947e-05     0.1291629413127361   0.001074934171556625      15.65766243821278      328.6745567847032    0.00777680745750749     0.9447529450922754     0.5978300005695447     0.2563308157004689     0.3092645908379275   0.005827359141841418     0.5402720165983561     0.1258438971904641   0.002320381357399079   0.006760019420240344 198.1968376195509
2.3136726942376      21.16919562641044       12.9293793326613   0.001926136884966165     0.7707166718346703     -12.19071730593198  7.622174032526947e-05     0.1291629413127361   0.001074934171556625      15.65766243821278      328.6745567847032    0.00777680745750749     0.9447529450922754     0.5978300005695447     0.2563308157004689     0.3092645759367663   0.005827374043002612     0.5402720165983561     0.1258438971904641   0.002320381357399079   0.006760019420240344 198.1968367643357
2.3136726942376      21.16919562641044       12.9293793326613   0.001926136884966165     0.7707166718346703     -12.19071730593198  7.622174032526947e-05     0.1291629413127361   0.001074934171556625      15.65766243821278      328.6745567847032    0.00777680745750749     0.9447529450922754     0.5978300005695447     0.2563308157004689     0.3092645759367663   0.005827359141841418     0.5402720314995173     0.1258438971904641   0.002320381357399079   0.006760019420240344 198.196837030022
2.3136726942376      21.16919562641044       12.9293793326613   0.001926136884966165     0.7707166718346703     -12.19071730593198  7.622174032526947e-05     0.1291629413127361   0.001074934171556625      15.65766243821278      328.6745567847032    0.00777680745750749     0.9447529450922754     0.5978300005695447     0.2563308157004689     0.3092645759367663   0.005827359141841418     0.5402720165983561     0.1258439120916253   0.002320381357399079   0.006760019420240344 198.196836729909
2.3136726942376      21.16919562641044       12.9293793326613   0.001926136884966165     0.7707166718346703     -12.19071730593198  7.622174032526947e-05     0.1291629413127361   0.001074934171556625      15.65766243821278      328.6745567847032    0.00777680745750749     0.9447529450922754     0.5978300005695447     0.2563308157004689     0.3092645759367663   0.005827359141841418     0.5402720165983561     0.1258438971904641   0.002320396258560273   0.006760019420240344 198.1968367942609
2.3136726942376      21.16919562641044       12.9293793326613   0.001926136884966165     0.7707166718346703     -12.19071730593198  7.622174032526947e-05     0.1291629413127361   0.001074934171556625      15.65766243821278      328.6745567847032    0.00777680745750749     0.9447529450922754     0.5978300005695447     0.2563308157004689     0.3092645759367663   0.005827359141841418     0.5402720165983561     0.1258438971904641   0.002320381357399079   0.006760034321401538 198.1968392404027
2.358678232241522      18.62762941406189      14.06192145238918   0.002007805611092641     0.6871111451183216     -10.90940813905043   7.14083313778027e-05     0.1148676651893754   0.001576238942277027      16.59660976828377      307.7669838371194   0.007673555224509334      0.912371976148178       0.59830075327023      0.256241864107351     0.2778660997826026   0.004161451694100839    0.08245362043842625   0.006701882913473831   6.15860695828618e-06   0.003151594099394586 136.0581322077792
2.358678267388567      18.62762941406189      14.06192145238918   0.002007805611092641     0.6871111451183216     -10.90940813905043   7.14083313778027e-05     0.1148676651893754   0.001576238942277027      16.59660976828377      307.7669838371194   0.007673555224509334      0.912371976148178       0.59830075327023      0.256241864107351     0.2778660997826026   0.004161451694100839    0.08245362043842625   0.006701882913473831   6.15860695828618e-06   0.003151594099394586 136.058131453181
2.358678232241522       18.6276296916352      14.06192145238918   0.002007805611092641     0.6871111451183216     -10.90940813905043   7.14083313778027e-05     0.1148676651893754   0.001576238942277027      16.59660976828377      307.7669838371194   0.007673555224509334      0.912371976148178       0.59830075327023      0.256241864107351     0.2778660997826026   0.004161451694100839    0.08245362043842625   0.006701882913473831   6.15860695828618e-06   0.003151594099394586 136.0581343777044
2.358678232241522      18.62762941406189      14.06192166192814   0.002007805611092641     0.6871111451183216     -10.90940813905043   7.14083313778027e-05     0.1148676651893754   0.001576238942277027      16.59660976828377      307.7669838371194   0.007673555224509334      0.912371976148178       0.59830075327023      0.256241864107351     0.2778660997826026   0.004161451694100839    0.08245362043842625   0.006701882913473831   6.15860695828618e-06   0.003151594099394586 136.0581331325367
2.358678232241522      18.62762941406189      14.06192145238918   0.002007820512253835     0.6871111451183216     -10.90940813905043   7.14083313778027e-05     0.1148676651893754   0.001576238942277027      16.59660976828377      307.7669838371194   0.007673555224509334      0.912371976148178       0.59830075327023      0.256241864107351     0.2778660997826026   0.004161451694100839    0.08245362043842625   0.006701882913473831   6.15860695828618e-06   0.003151594099394586 136.0580302128228
2.358678232241522      18.62762941406189      14.06192145238918   0.002007805611092641     0.6871111600194828     -10.90940813905043   7.14083313778027e-05     0.1148676651893754   0.001576238942277027      16.59660976828377      307.7669838371194   0.007673555224509334      0.912371976148178       0.59830075327023      0.256241864107351     0.2778660997826026   0.004161451694100839    0.08245362043842625   0.006701882913473831   6.15860695828618e-06   0.003151594099394586 136.0581321282076
2.358678232241522      18.62762941406189      14.06192145238918   0.002007805611092641     0.6871111451183216     -10.90940830161328   7.14083313778027e-05     0.1148676651893754   0.001576238942277027      16.59660976828377      307.7669838371194   0.007673555224509334      0.912371976148178       0.59830075327023      0.256241864107351     0.2778660997826026   0.004161451694100839    0.08245362043842625   0.006701882913473831   6.15860695828618e-06   0.003151594099394586 136.0581296827467
2.358678232241522      18.62762941406189      14.06192145238918   0.002007805611092641     0.6871111451183216     -10.90940813905043  7.142323253899655e-05     0.1148676651893754   0.001576238942277027      16.59660976828377      307.7669838371194   0.007673555224509334      0.912371976148178       0.59830075327023      0.256241864107351     0.2778660997826026   0.004161451694100839    0.08245362043842625   0.006701882913473831   6.15860695828618e-06   0.003151594099394586 136.0581462231408
2.358678232241522      18.62762941406189      14.06192145238918   0.002007805611092641     0.6871111451183216     -10.90940813905043   7.14083313778027e-05     0.1148676800905366   0.001576238942277027      16.59660976828377      307.7669838371194   0.007673555224509334      0.912371976148178       0.59830075327023      0.256241864107351     0.2778660997826026   0.004161451694100839    0.08245362043842625   0.006701882913473831   6.15860695828618e-06   0.003151594099394586 136.0581312128196
2.358678232241522      18.62762941406189      14.06192145238918   0.002007805611092641     0.6871111451183216     -10.90940813905043   7.14083313778027e-05     0.1148676651893754    0.00157625384343822      16.59660976828377      307.7669838371194   0.007673555224509334      0.912371976148178       0.59830075327023      0.256241864107351     0.2778660997826026   0.004161451694100839    0.08245362043842625   0.006701882913473831   6.15860695828618e-06   0.003151594099394586 136.0583142676883
2.358678232241522      18.62762941406189      14.06192145238918   0.002007805611092641     0.6871111451183216     -10.90940813905043   7.14083313778027e-05     0.1148676651893754   0.001576238942277027      16.59661001559253      307.7669838371194   0.007673555224509334      0.912371976148178       0.59830075327023      0.256241864107351     0.2778660997826026   0.004161451694100839    0.08245362043842625   0.006701882913473831   6.15860695828618e-06   0.003151594099394586 136.0581318192935
2.358678232241522      18.62762941406189      14.06192145238918   0.002007805611092641     0.6871111451183216     -10.90940813905043   7.14083313778027e-05     0.1148676651893754   0.001576238942277027      16.59660976828377      307.7669884232049   0.007673555224509334      0.912371976148178       0.59830075327023      0.256241864107351     0.2778660997826026   0.004161451694100839    0.08245362043842625   0.006701882913473831   6.15860695828618e-06   0.003151594099394586 136.0581324769202
2.358678232241522      18.62762941406189      14.06192145238918   0.002007805611092641     0.6871111451183216     -10.90940813905043   7.14083313778027e-05     0.1148676651893754   0.001576238942277027      16.59660976828377      307.7669838371194   0.007673570125670528      0.912371976148178       0.59830075327023      0.256241864107351     0.2778660997826026   0.004161451694100839    0.08245362043842625   0.006701882913473831   6.15860695828618e-06   0.003151594099394586 136.0581943361357
2.358678232241522      18.62762941406189      14.06192145238918   0.002007805611092641     0.6871111451183216     -10.90940813905043   7.14083313778027e-05     0.1148676651893754   0.001576238942277027      16.59660976828377      307.7669838371194   0.007673555224509334     0.9123719910493392       0.59830075327023      0.256241864107351     0.2778660997826026   0.004161451694100839    0.08245362043842625   0.006701882913473831   6.15860695828618e-06   0.003151594099394586 136.0581338547997
2.358678232241522      18.62762941406189      14.06192145238918   0.002007805611092641     0.6871111451183216     -10.90940813905043   7.14083313778027e-05     0.1148676651893754   0.001576238942277027      16.59660976828377      307.7669838371194   0.007673555224509334      0.912371976148178     0.5983007681713912      0.256241864107351     0.2778660997826026   0.004161451694100839    0.08245362043842625   0.006701882913473831   6.15860695828618e-06   0.003151594099394586 136.0581314226668
2.358678232241522      18.62762941406189      14.06192145238918   0.002007805611092641     0.6871111451183216     -10.90940813905043   7.14083313778027e-05     0.1148676651893754   0.001576238942277027      16.59660976828377      307.7669838371194   0.007673555224509334      0.912371976148178       0.59830075327023     0.2562418790085122     0.2778660997826026   0.004161451694100839    0.08245362043842625   0.006701882913473831   6.15860695828618e-06   0.003151594099394586 136.0581319147097
2.358678232241522      18.62762941406189      14.06192145238918   0.002007805611092641     0.6871111451183216     -10.90940813905043   7.14083313778027e-05     0.1148676651893754   0.001576238942277027      16.59660976828377      307.7669838371194   0.007673555224509334      0.912371976148178       0.59830075327023      0.256241864107351     0.2778661146837638   0.004161451694100839    0.08245362043842625   0.006701882913473831   6.15860695828618e-06   0.003151594099394586 136.0581323593704
2.358678232241522      18.62762941406189      14.06192145238918   0.002007805611092641     0.6871111451183216     -10.90940813905043   7.14083313778027e-05     0.1148676651893754   0.001576238942277027      16.59660976828377      307.7669838371194   0.007673555224509334      0.912371976148178       0.59830075327023      0.256241864107351     0.2778660997826026   0.004161466595262032    0.08245362043842625   0.006701882913473831   6.15860695828618e-06   0.003151594099394586 136.0581322118364
2.358678232241522      18.62762941406189      14.06192145238918   0.002007805611092641     0.6871111451183216     -10.90940813905043   7.14083313778027e-05     0.1148676651893754   0.001576238942277027      16.59660976828377      307.7669838371194   0.007673555224509334      0.912371976148178       0.59830075327023      0.256241864107351     0.2778660997826026   0.004161451694100839    0.08245363533958744   0.006701882913473831   6.15860695828618e-06   0.003151594099394586 136.0581325058993
2.358678232241522      18.62762941406189      14.06192145238918   0.002007805611092641     0.6871111451183216     -10.90940813905043   7.14083313778027e-05     0.1148676651893754   0.001576238942277027      16.59660976828377      307.7669838371194   0.007673555224509334      0.912371976148178       0.59830075327023      0.256241864107351     0.2778660997826026   0.004161451694100839    0.08245362043842625   0.006701897814635024   6.15860695828618e-06   0.003151594099394586 136.0581322041751
2.358678232241522      18.62762941406189      14.06192145238918   0.002007805611092641     0.6871111451183216     -10.90940813905043   7.14083313778027e-05     0.1148676651893754   0.001576238942277027      16.59660976828377      307.7669838371194   0.007673555224509334      0.912371976148178       0.59830075327023      0.256241864107351     0.2778660997826026   0.004161451694100839    0.08245362043842625   0.006701882913473831  6.173508119480028e-06   0.003151594099394586 136.0581322041736
2.358678232241522      18.62762941406189      14.06192145238918   0.002007805611092641     0.6871111451183216     -10.90940813905043   7.14083313778027e-05     0.1148676651893754   0.001576238942277027      16.59660976828377      307.7669838371194   0.007673555224509334      0.912371976148178       0.59830075327023      0.256241864107351     0.2778660997826026   0.004161451694100839    0.08245362043842625   0.006701882913473831   6.15860695828618e-06    0.00315160900055578 136.0581368034568
2.416323027584405      19.31484909679586      15.76572338003143   0.001778604906922915     0.6041936963360426     -11.99407916435239  7.488923419460668e-06     0.1238553454796125   0.001123268557250581      15.85769811998157      304.0558387350496   0.007322435030667552     0.8656080297869307     0.5766375578268267     0.2625375728230375     0.2882850478505016  2.068638070034344e-05   0.009226963327000348     0.8877707691728906     0.8870222881490995  0.0003019315651639812 126.1651598686742
2.416323063590424      19.31484909679586      15.76572338003143   0.001778604906922915     0.6041936963360426     -11.99407916435239  7.488923419460668e-06     0.1238553454796125   0.001123268557250581      15.85769811998157      304.0558387350496   0.007322435030667552     0.8656080297869307     0.5766375578268267     0.2625375728230375     0.2882850478505016  2.068638070034344e-05   0.009226963327000348     0.8877707691728906     0.8870222881490995  0.0003019315651639812 126.1651599530757
2.416323027584405      19.31484938460954      15.76572338003143   0.001778604906922915     0.6041936963360426     -11.99407916435239  7.488923419460668e-06     0.1238553454796125   0.001123268557250581      15.85769811998157      304.0558387350496   0.007322435030667552     0.8656080297869307     0.5766375578268267     0.2625375728230375     0.2882850478505016  2.068638070034344e-05   0.009226963327000348     0.8877707691728906     0.8870222881490995  0.0003019315651639812 126.1651585241607
2.416323027584405      19.31484909679586      15.76572361495902   0.001778604906922915     0.6041936963360426     -11.99407916435239  7.488923419460668e-06     0.1238553454796125   0.001123268557250581      15.85769811998157      304.0558387350496   0.007322435030667552     0.8656080297869307     0.5766375578268267     0.2625375728230375     0.2882850478505016  2.068638070034344e-05   0.009226963327000348     0.8877707691728906     0.8870222881490995  0.0003019315651639812 126.1651588379242
2.416323027584405      19.31484909679586      15.76572338003143   0.001778619808084109     0.6041936963360426     -11.99407916435239  7.488923419460668e-06     0.1238553454796125   0.001123268557250581      15.85769811998157      304.0558387350496   0.007322435030667552     0.8656080297869307     0.5766375578268267     0.2625375728230375     0.2882850478505016  2.068638070034344e-05   0.009226963327000348     0.8877707691728906     0.8870222881490995  0.0003019315651639812 126.1652378319008
2.416323027584405      19.31484909679586      15.76572338003143   0.001778604906922915     0.6041937112372038     -11.99407916435239  7.488923419460668e-06     0.1238553454796125   0.001123268557250581      15.85769811998157      304.0558387350496   0.007322435030667552     0.8656080297869307     0.5766375578268267     0.2625375728230375     0.2882850478505016  2.068638070034344e-05   0.009226963327000348     0.8877707691728906     0.8870222881490995  0.0003019315651639812 126.1651598870833
2.416323027584405      19.31484909679586      15.76572338003143   0.001778604906922915     0.6041936963360426      -11.9940793430781  7.488923419460668e-06     0.1238553454796125   0.001123268557250581      15.85769811998157      304.0558387350496   0.007322435030667552     0.8656080297869307     0.5766375578268267     0.2625375728230375     0.2882850478505016  2.068638070034344e-05   0.009226963327000348     0.8877707691728906     0.8870222881490995  0.0003019315651639812 126.1651619785226
2.416323027584405      19.31484909679586      15.76572338003143   0.001778604906922915     0.6041936963360426     -11.99407916435239  7.503824580654516e-06     0.1238553454796125   0.001123268557250581      15.85769811998157      304.0558387350496   0.007322435030667552     0.8656080297869307     0.5766375578268267     0.2625375728230375     0.2882850478505016  2.068638070034344e-05   0.009226963327000348     0.8877707691728906     0.8870222881490995  0.0003019315651639812 126.1651812668055
2.416323027584405      19.31484909679586      15.76572338003143   0.001778604906922915     0.6041936963360426     -11.99407916435239  7.488923419460668e-06     0.1238553603807737   0.001123268557250581      15.85769811998157      304.0558387350496   0.007322435030667552     0.8656080297869307     0.5766375578268267     0.2625375728230375     0.2882850478505016  2.068638070034344e-05   0.009226963327000348     0.8877707691728906     0.8870222881490995  0.0003019315651639812 126.1651604458475
2.416323027584405      19.31484909679586      15.76572338003143   0.001778604906922915     0.6041936963360426     -11.99407916435239  7.488923419460668e-06     0.1238553454796125   0.001123283458411775      15.85769811998157      304.0558387350496   0.007322435030667552     0.8656080297869307     0.5766375578268267     0.2625375728230375     0.2882850478505016  2.068638070034344e-05   0.009226963327000348     0.8877707691728906     0.8870222881490995  0.0003019315651639812 126.1651950518192
2.416323027584405      19.31484909679586      15.76572338003143   0.001778604906922915     0.6041936963360426     -11.99407916435239  7.488923419460668e-06     0.1238553454796125   0.001123268557250581      15.85769835627969      304.0558387350496   0.007322435030667552     0.8656080297869307     0.5766375578268267     0.2625375728230375     0.2882850478505016  2.068638070034344e-05   0.009226963327000348     0.8877707691728906     0.8870222881490995  0.0003019315651639812 126.1651599065783
2.416323027584405      19.31484909679586      15.76572338003143   0.001778604906922915     0.6041936963360426     -11.99407916435239  7.488923419460668e-06     0.1238553454796125   0.001123268557250581      15.85769811998157      304.0558432658347   0.007322435030667552     0.8656080297869307     0.5766375578268267     0.2625375728230375     0.2882850478505016  2.068638070034344e-05   0.009226963327000348     0.8877707691728906     0.8870222881490995  0.0003019315651639812 126.1651598568313
2.416323027584405      19.31484909679586      15.76572338003143   0.001778604906922915     0.6041936963360426     -11.99407916435239  7.488923419460668e-06     0.1238553454796125   0.001123268557250581      15.85769811998157      304.0558387350496   0.007322449931828746     0.8656080297869307     0.5766375578268267     0.2625375728230375     0.2882850478505016  2.068638070034344e-05   0.009226963327000348     0.8877707691728906     0.8870222881490995  0.0003019315651639812 126.1651809043025
2.416323027584405      19.31484909679586      15.76572338003143   0.001778604906922915     0.6041936963360426     -11.99407916435239  7.488923419460668e-06     0.1238553454796125   0.001123268557250581      15.85769811998157      304.0558387350496   0.007322435030667552     0.8656080446880919     0.5766375578268267     0.2625375728230375     0.2882850478505016  2.068638070034344e-05   0.009226963327000348     0.8877707691728906     0.8870222881490995  0.0003019315651639812 126.1651605601582
2.416323027584405      19.31484909679586      15.76572338003143   0.001778604906922915     0.6041936963360426     -11.99407916435239  7.488923419460668e-06     0.1238553454796125   0.001123268557250581      15.85769811998157      304.0558387350496   0.007322435030667552     0.8656080297869307     0.5766375727279879     0.2625375728230375     0.2882850478505016  2.068638070034344e-05   0.009226963327000348     0.8877707691728906     0.8870222881490995  0.0003019315651639812 126.1651600913332
2.416323027584405      19.31484909679586      15.76572338003143   0.001778604906922915     0.6041936963360426     -11.99407916435239  7.488923419460668e-06     0.1238553454796125   0.001123268557250581      15.85769811998157      304.0558387350496   0.007322435030667552     0.8656080297869307     0.5766375578268267     0.2625375877241987     0.2882850478505016  2.068638070034344e-05   0.009226963327000348     0.8877707691728906     0.8870222881490995  0.0003019315651639812 126.1651605337937
2.416323027584405      19.31484909679586      15.76572338003143   0.001778604906922915     0.6041936963360426     -11.99407916435239  7.488923419460668e-06     0.1238553454796125   0.001123268557250581      15.85769811998157      304.0558387350496   0.007322435030667552     0.8656080297869307     0.5766375578268267     0.2625375728230375     0.2882850627516628  2.068638070034344e-05   0.009226963327000348     0.8877707691728906     0.8870222881490995  0.0003019315651639812 126.1651598684913
2.416323027584405      19.31484909679586      15.76572338003143   0.001778604906922915     0.6041936963360426     -11.99407916435239  7.488923419460668e-06     0.1238553454796125   0.001123268557250581      15.85769811998157      304.0558387350496   0.007322435030667552     0.8656080297869307     0.5766375578268267     0.2625375728230375     0.2882850478505016  2.070128186153729e-05   0.009226963327000348     0.8877707691728906     0.8870222881490995  0.0003019315651639812 126.1651598693716
2.416323027584405      19.31484909679586      15.76572338003143   0.001778604906922915     0.6041936963360426     -11.99407916435239  7.488923419460668e-06     0.1238553454796125   0.001123268557250581      15.85769811998157      304.0558387350496   0.007322435030667552     0.8656080297869307     0.5766375578268267     0.2625375728230375     0.2882850478505016  2.068638070034344e-05   0.009226978228161542     0.8877707691728906     0.8870222881490995  0.0003019315651639812 126.1651599086273
2.416323027584405      19.31484909679586      15.76572338003143   0.001778604906922915     0.6041936963360426     -11.99407916435239  7.488923419460668e-06     0.1238553454796125   0.001123268557250581      15.85769811998157      304.0558387350496   0.007322435030667552     0.8656080297869307     0.5766375578268267     0.2625375728230375     0.2882850478505016  2.068638070034344e-05   0.009226963327000348     0.8877707840740517     0.8870222881490995  0.0003019315651639812 126.1651598686723
2.416323027584405      19.31484909679586      15.76572338003143   0.001778604906922915     0.6041936963360426     -11.99407916435239  7.488923419460668e-06     0.1238553454796125   0.001123268557250581      15.85769811998157      304.0558387350496   0.007322435030667552     0.8656080297869307     0.5766375578268267     0.2625375728230375     0.2882850478505016  2.068638070034344e-05   0.009226963327000348     0.8877707691728906     0.8870223030502606  0.0003019315651639812 126.1651598686669
2.416323027584405      19.31484909679586      15.76572338003143   0.001778604906922915     0.6041936963360426     -11.99407916435239  7.488923419460668e-06     0.1238553454796125   0.001123268557250581      15.85769811998157      304.0558387350496   0.007322435030667552     0.8656080297869307     0.5766375578268267     0.2625375728230375     0.2882850478505016  2.068638070034344e-05   0.009226963327000348     0.8877707691728906     0.8870222881490995  0.0003019464663251751 126.165161034148
2.441495157759448      19.38660817825678      15.77960069500059   0.001872568329180591      0.630582284169021     -11.89522765449329  7.851637457547289e-06     0.1238302727927813   0.001053253558081197      14.82348090640109      296.0727006642018   0.007009970991316052     0.8226177798636837      0.559026142571844      0.267537650790766     0.3150117193063315  7.995705753276912e-07  4.146173404676046e-07     0.9667386482471498     0.9695571004553014  2.580128083088263e-07 123.2901354790429
2.441495194140561      19.38660817825678      15.77960069500059   0.001872568329180591      0.630582284169021     -11.89522765449329  7.851637457547289e-06     0.1238302727927813   0.001053253558081197      14.82348090640109      296.0727006642018   0.007009970991316052     0.8226177798636837      0.559026142571844      0.267537650790766     0.3150117193063315  7.995705753276912e-07  4.146173404676046e-07     0.9667386482471498     0.9695571004553014  2.580128083088263e-07 123.2901355455663
2.441495157759448      19.38660846713976      15.77960069500059   0.001872568329180591      0.630582284169021     -11.89522765449329  7.851637457547289e-06     0.1238302727927813   0.001053253558081197      14.82348090640109      296.0727006642018   0.007009970991316052     0.8226177798636837      0.559026142571844      0.267537650790766     0.3150117193063315  7.995705753276912e-07  4.146173404676046e-07     0.9667386482471498     0.9695571004553014  2.580128083088263e-07 123.2901353375329
2.441495157759448      19.38660817825678      15.77960093013496   0.001872568329180591      0.630582284169021     -11.89522765449329  7.851637457547289e-06     0.1238302727927813   0.001053253558081197      14.82348090640109      296.0727006642018   0.007009970991316052     0.8226177798636837      0.559026142571844      0.267537650790766     0.3150117193063315  7.995705753276912e-07  4.146173404676046e-07     0.9667386482471498     0.9695571004553014  2.580128083088263e-07 123.2901353856606
2.441495157759448      19.38660817825678      15.77960069500059   0.001872583230341784      0.630582284169021     -11.89522765449329  7.851637457547289e-06     0.1238302727927813   0.001053253558081197      14.82348090640109      296.0727006642018   0.007009970991316052     0.8226177798636837      0.559026142571844      0.267537650790766     0.3150117193063315  7.995705753276912e-07  4.146173404676046e-07     0.9667386482471498     0.9695571004553014  2.580128083088263e-07 123.2901406177734
2.441495157759448      19.38660817825678      15.77960069500059   0.001872568329180591     0.6305822990701822     -11.89522765449329  7.851637457547289e-06     0.1238302727927813   0.001053253558081197      14.82348090640109      296.0727006642018   0.007009970991316052     0.8226177798636837      0.559026142571844      0.267537650790766     0.3150117193063315  7.995705753276912e-07  4.146173404676046e-07     0.9667386482471498     0.9695571004553014  2.580128083088263e-07 123.2901354838657
2.441495157759448      19.38660817825678      15.77960069500059   0.001872568329180591      0.630582284169021     -11.89522783174599  7.851637457547289e-06     0.1238302727927813   0.001053253558081197      14.82348090640109      296.0727006642018   0.007009970991316052     0.8226177798636837      0.559026142571844      0.267537650790766     0.3150117193063315  7.995705753276912e-07  4.146173404676046e-07     0.9667386482471498     0.9695571004553014  2.580128083088263e-07 123.2901356881508
2.441495157759448      19.38660817825678      15.77960069500059   0.001872568329180591      0.630582284169021     -11.89522765449329  7.866538618741136e-06     0.1238302727927813   0.001053253558081197      14.82348090640109      296.0727006642018   0.007009970991316052     0.8226177798636837      0.559026142571844      0.267537650790766     0.3150117193063315  7.995705753276912e-07  4.146173404676046e-07     0.9667386482471498     0.9695571004553014  2.580128083088263e-07 123.2901369462911
2.441495157759448      19.38660817825678      15.77960069500059   0.001872568329180591      0.630582284169021     -11.89522765449329  7.851637457547289e-06     0.1238302876939425   0.001053253558081197      14.82348090640109      296.0727006642018   0.007009970991316052     0.8226177798636837      0.559026142571844      0.267537650790766     0.3150117193063315  7.995705753276912e-07  4.146173404676046e-07     0.9667386482471498     0.9695571004553014  2.580128083088263e-07 123.2901353543992
2.441495157759448      19.38660817825678      15.77960069500059   0.001872568329180591      0.630582284169021     -11.89522765449329  7.851637457547289e-06     0.1238302727927813   0.001053268459242391      14.82348090640109      296.0727006642018   0.007009970991316052     0.8226177798636837      0.559026142571844      0.267537650790766     0.3150117193063315  7.995705753276912e-07  4.146173404676046e-07     0.9667386482471498     0.9695571004553014  2.580128083088263e-07 123.2901639018189
2.441495157759448      19.38660817825678      15.77960069500059   0.001872568329180591      0.630582284169021     -11.89522765449329  7.851637457547289e-06     0.1238302727927813   0.001053253558081197      14.82348112728817      296.0727006642018   0.007009970991316052     0.8226177798636837      0.559026142571844      0.267537650790766     0.3150117193063315  7.995705753276912e-07  4.146173404676046e-07     0.9667386482471498     0.9695571004553014  2.580128083088263e-07 123.2901354759899
2.441495157759448      19.38660817825678      15.77960069500059   0.001872568329180591      0.630582284169021     -11.89522765449329  7.851637457547289e-06     0.1238302727927813   0.001053253558081197      14.82348090640109      296.0727050760288   0.007009970991316052     0.8226177798636837      0.559026142571844      0.267537650790766     0.3150117193063315  7.995705753276912e-07  4.146173404676046e-07     0.9667386482471498     0.9695571004553014  2.580128083088263e-07 123.2901355807662
2.441495157759448      19.38660817825678      15.77960069500059   0.001872568329180591      0.630582284169021     -11.89522765449329  7.851637457547289e-06     0.1238302727927813   0.001053253558081197      14.82348090640109      296.0727006642018   0.007009985892477246     0.8226177798636837      0.559026142571844      0.267537650790766     0.3150117193063315  7.995705753276912e-07  4.146173404676046e-07     0.9667386482471498     0.9695571004553014  2.580128083088263e-07 123.2901445794718
2.441495157759448      19.38660817825678      15.77960069500059   0.001872568329180591      0.630582284169021     -11.89522765449329  7.851637457547289e-06     0.1238302727927813   0.001053253558081197      14.82348090640109      296.0727006642018   0.007009970991316052     0.8226177947648449      0.559026142571844      0.267537650790766     0.3150117193063315  7.995705753276912e-07  4.146173404676046e-07     0.9667386482471498     0.9695571004553014  2.580128083088263e-07 123.2901359055453
2.441495157759448      19.38660817825678      15.77960069500059   0.001872568329180591      0.630582284169021     -11.89522765449329  7.851637457547289e-06     0.1238302727927813   0.001053253558081197      14.82348090640109      296.0727006642018   0.007009970991316052     0.8226177798636837     0.5590261574730052      0.267537650790766     0.3150117193063315  7.995705753276912e-07  4.146173404676046e-07     0.9667386482471498     0.9695571004553014  2.580128083088263e-07 123.2901359501647
2.441495157759448      19.38660817825678      15.77960069500059   0.001872568329180591      0.630582284169021     -11.89522765449329  7.851637457547289e-06     0.1238302727927813   0.001053253558081197      14.82348090640109      296.0727006642018   0.007009970991316052     0.8226177798636837      0.559026142571844     0.2675376656919272     0.3150117193063315  7.995705753276912e-07  4.146173404676046e-07     0.9667386482471498     0.9695571004553014  2.580128083088263e-07 123.2901362767568
2.441495157759448      19.38660817825678      15.77960069500059   0.001872568329180591      0.630582284169021     -11.89522765449329  7.851637457547289e-06     0.1238302727927813   0.001053253558081197      14.82348090640109      296.0727006642018   0.007009970991316052     0.8226177798636837      0.559026142571844      0.267537650790766     0.3150117342074927  7.995705753276912e-07  4.146173404676046e-07     0.9667386482471498     0.9695571004553014  2.580128083088263e-07 123.2901354349253
2.441495157759448      19.38660817825678      15.77960069500059   0.001872568329180591      0.630582284169021     -11.89522765449329  7.851637457547289e-06     0.1238302727927813   0.001053253558081197      14.82348090640109      296.0727006642018   0.007009970991316052     0.8226177798636837      0.559026142571844      0.267537650790766     0.3150117193063315  8.144717365215389e-07  4.146173404676046e-07     0.9667386482471498     0.9695571004553014  2.580128083088263e-07 123.2901354790312
2.441495157759448      19.38660817825678      15.77960069500059   0.001872568329180591      0.630582284169021     -11.89522765449329  7.851637457547289e-06     0.1238302727927813   0.001053253558081197      14.82348090640109      296.0727006642018   0.007009970991316052     0.8226177798636837      0.559026142571844      0.267537650790766     0.3150117193063315  7.995705753276912e-07  4.295185016614522e-07     0.9667386482471498     0.9695571004553014  2.580128083088263e-07 123.2901354790808
2.441495157759448      19.38660817825678      15.77960069500059   0.001872568329180591      0.630582284169021     -11.89522765449329  7.851637457547289e-06     0.1238302727927813   0.001053253558081197      14.82348090640109      296.0727006642018   0.007009970991316052     0.8226177798636837      0.559026142571844      0.267537650790766     0.3150117193063315  7.995705753276912e-07  4.146173404676046e-07      0.966738663148311     0.9695571004553014  2.580128083088263e-07 123.2901354790302
2.441495157759448      19.38660817825678      15.77960069500059   0.001872568329180591      0.630582284169021     -11.89522765449329  7.851637457547289e-06     0.1238302727927813   0.001053253558081197      14.82348090640109      296.0727006642018   0.007009970991316052     0.8226177798636837      0.559026142571844      0.267537650790766     0.3150117193063315  7.995705753276912e-07  4.146173404676046e-07     0.9667386482471498     0.9695571153564626  2.580128083088263e-07 123.2901354790461
2.441495157759448      19.38660817825678      15.77960069500059   0.001872568329180591      0.630582284169021     -11.89522765449329  7.851637457547289e-06     0.1238302727927813   0.001053253558081197      14.82348090640109      296.0727006642018   0.007009970991316052     0.8226177798636837      0.559026142571844      0.267537650790766     0.3150117193063315  7.995705753276912e-07  4.146173404676046e-07     0.9667386482471498     0.9695571004553014   2.72913969502674e-07 123.2901354791064
2.416122041070696      19.34189488241315      15.66930706374736   0.002018142549465478     0.6338023106251246     -11.75598166875506  4.434624690002088e-06     0.1256382295961345  0.0009448706074336589       13.0612268280836      246.5863081809546   0.006932477799979535     0.8004348956786901     0.5524232635641843     0.2685985326713122     0.3320842309483392    0.05397425622873481  3.145542659166598e-10     0.9996862745442129    0.05028147865740507  1.029411693651729e-11 122.9403066999832
2.41612207707372      19.34189488241315      15.66930706374736   0.002018142549465478     0.6338023106251246     -11.75598166875506  4.434624690002088e-06     0.1256382295961345  0.0009448706074336589       13.0612268280836      246.5863081809546   0.006932477799979535     0.8004348956786901     0.5524232635641843     0.2685985326713122     0.3320842309483392    0.05397425622873481  3.145542659166598e-10     0.9996862745442129    0.05028147865740507  1.029411693651729e-11 122.9403068033971
2.416122041070696      19.34189517062985      15.66930706374736   0.002018142549465478     0.6338023106251246     -11.75598166875506  4.434624690002088e-06     0.1256382295961345  0.0009448706074336589       13.0612268280836      246.5863081809546   0.006932477799979535     0.8004348956786901     0.5524232635641843     0.2685985326713122     0.3320842309483392    0.05397425622873481  3.145542659166598e-10     0.9996862745442129    0.05028147865740507  1.029411693651729e-11 122.9403064301996
2.416122041070696      19.34189488241315      15.66930729723823   0.002018142549465478     0.6338023106251246     -11.75598166875506  4.434624690002088e-06     0.1256382295961345  0.0009448706074336589       13.0612268280836      246.5863081809546   0.006932477799979535     0.8004348956786901     0.5524232635641843     0.2685985326713122     0.3320842309483392    0.05397425622873481  3.145542659166598e-10     0.9996862745442129    0.05028147865740507  1.029411693651729e-11 122.9403065119249
2.416122041070696      19.34189488241315      15.66930706374736   0.002018157450626671     0.6338023106251246     -11.75598166875506  4.434624690002088e-06     0.1256382295961345  0.0009448706074336589       13.0612268280836      246.5863081809546   0.006932477799979535     0.8004348956786901     0.5524232635641843     0.2685985326713122     0.3320842309483392    0.05397425622873481  3.145542659166598e-10     0.9996862745442129    0.05028147865740507  1.029411693651729e-11 122.9403173056319
2.416122041070696      19.34189488241315      15.66930706374736   0.002018142549465478     0.6338023255262858     -11.75598166875506  4.434624690002088e-06     0.1256382295961345  0.0009448706074336589       13.0612268280836      246.5863081809546   0.006932477799979535     0.8004348956786901     0.5524232635641843     0.2685985326713122     0.3320842309483392    0.05397425622873481  3.145542659166598e-10     0.9996862745442129    0.05028147865740507  1.029411693651729e-11 122.9403066782861
2.416122041070696      19.34189488241315      15.66930706374736   0.002018142549465478     0.6338023106251246     -11.75598184393284  4.434624690002088e-06     0.1256382295961345  0.0009448706074336589       13.0612268280836      246.5863081809546   0.006932477799979535     0.8004348956786901     0.5524232635641843     0.2685985326713122     0.3320842309483392    0.05397425622873481  3.145542659166598e-10     0.9996862745442129    0.05028147865740507  1.029411693651729e-11 122.9403070397373
2.416122041070696      19.34189488241315      15.66930706374736   0.002018142549465478     0.6338023106251246     -11.75598166875506  4.449525851195936e-06     0.1256382295961345  0.0009448706074336589       13.0612268280836      246.5863081809546   0.006932477799979535     0.8004348956786901     0.5524232635641843     0.2685985326713122     0.3320842309483392    0.05397425622873481  3.145542659166598e-10     0.9996862745442129    0.05028147865740507  1.029411693651729e-11 122.9403094185916
2.416122041070696      19.34189488241315      15.66930706374736   0.002018142549465478     0.6338023106251246     -11.75598166875506  4.434624690002088e-06     0.1256382444972957  0.0009448706074336589       13.0612268280836      246.5863081809546   0.006932477799979535     0.8004348956786901     0.5524232635641843     0.2685985326713122     0.3320842309483392    0.05397425622873481  3.145542659166598e-10     0.9996862745442129    0.05028147865740507  1.029411693651729e-11 122.940306616181
2.416122041070696      19.34189488241315      15.66930706374736   0.002018142549465478     0.6338023106251246     -11.75598166875506  4.434624690002088e-06     0.1256382295961345  0.0009448855085948528       13.0612268280836      246.5863081809546   0.006932477799979535     0.8004348956786901     0.5524232635641843     0.2685985326713122     0.3320842309483392    0.05397425622873481  3.145542659166598e-10     0.9996862745442129    0.05028147865740507  1.029411693651729e-11 122.9403169375573
2.416122041070696      19.34189488241315      15.66930706374736   0.002018142549465478     0.6338023106251246     -11.75598166875506  4.434624690002088e-06     0.1256382295961345  0.0009448706074336589      13.06122702271104      246.5863081809546   0.006932477799979535     0.8004348956786901     0.5524232635641843     0.2685985326713122     0.3320842309483392    0.05397425622873481  3.145542659166598e-10     0.9996862745442129    0.05028147865740507  1.029411693651729e-11 122.9403067176563
2.416122041070696      19.34189488241315      15.66930706374736   0.002018142549465478     0.6338023106251246     -11.75598166875506  4.434624690002088e-06     0.1256382295961345  0.0009448706074336589       13.0612268280836       246.586311855377   0.006932477799979535     0.8004348956786901     0.5524232635641843     0.2685985326713122     0.3320842309483392    0.05397425622873481  3.145542659166598e-10     0.9996862745442129    0.05028147865740507  1.029411693651729e-11 122.9403066178553
2.416122041070696      19.34189488241315      15.66930706374736   0.002018142549465478     0.6338023106251246     -11.75598166875506  4.434624690002088e-06     0.1256382295961345  0.0009448706074336589       13.0612268280836      246.5863081809546   0.006932492701140729     0.8004348956786901     0.5524232635641843     0.2685985326713122     0.3320842309483392    0.05397425622873481  3.145542659166598e-10     0.9996862745442129    0.05028147865740507  1.029411693651729e-11 122.9403384881935
2.416122041070696      19.34189488241315      15.66930706374736   0.002018142549465478     0.6338023106251246     -11.75598166875506  4.434624690002088e-06     0.1256382295961345  0.0009448706074336589       13.0612268280836      246.5863081809546   0.006932477799979535     0.8004349105798513     0.5524232635641843     0.2685985326713122     0.3320842309483392    0.05397425622873481  3.145542659166598e-10     0.9996862745442129    0.05028147865740507  1.029411693651729e-11 122.9403071125484
2.416122041070696      19.34189488241315      15.66930706374736   0.002018142549465478     0.6338023106251246     -11.75598166875506  4.434624690002088e-06     0.1256382295961345  0.0009448706074336589       13.0612268280836      246.5863081809546   0.006932477799979535     0.8004348956786901     0.5524232784653455     0.2685985326713122     0.3320842309483392    0.05397425622873481  3.145542659166598e-10     0.9996862745442129    0.05028147865740507  1.029411693651729e-11 122.9403065762387
2.416122041070696      19.34189488241315      15.66930706374736   0.002018142549465478     0.6338023106251246     -11.75598166875506  4.434624690002088e-06     0.1256382295961345  0.0009448706074336589       13.0612268280836      246.5863081809546   0.006932477799979535     0.8004348956786901     0.5524232635641843     0.2685985475724734     0.3320842309483392    0.05397425622873481  3.145542659166598e-10     0.9996862745442129    0.05028147865740507  1.029411693651729e-11 122.9403080058444
2.416122041070696      19.34189488241315      15.66930706374736   0.002018142549465478     0.6338023106251246     -11.75598166875506  4.434624690002088e-06     0.1256382295961345  0.0009448706074336589       13.0612268280836      246.5863081809546   0.006932477799979535     0.8004348956786901     0.5524232635641843     0.2685985326713122     0.3320842458495004    0.05397425622873481  3.145542659166598e-10     0.9996862745442129    0.05028147865740507  1.029411693651729e-11 122.940306680924
2.416122041070696      19.34189488241315      15.66930706374736   0.002018142549465478     0.6338023106251246     -11.75598166875506  4.434624690002088e-06     0.1256382295961345  0.0009448706074336589       13.0612268280836      246.5863081809546   0.006932477799979535     0.8004348956786901     0.5524232635641843     0.2685985326713122     0.3320842309483392    0.05397427112989601  3.145542659166598e-10     0.9996862745442129    0.05028147865740507  1.029411693651729e-11 122.9403067002101
2.416122041070696      19.34189488241315      15.66930706374736   0.002018142549465478     0.6338023106251246     -11.75598166875506  4.434624690002088e-06     0.1256382295961345  0.0009448706074336589       13.0612268280836      246.5863081809546   0.006932477799979535     0.8004348956786901     0.5524232635641843     0.2685985326713122     0.3320842309483392    0.05397425622873481  1.521571545976432e-08     0.9996862745442129    0.05028147865740507  1.029411693651729e-11 122.9403066999832
2.416122041070696      19.34189488241315      15.66930706374736   0.002018142549465478     0.6338023106251246     -11.75598166875506  4.434624690002088e-06     0.1256382295961345  0.0009448706074336589       13.0612268280836      246.5863081809546   0.006932477799979535     0.8004348956786901     0.5524232635641843     0.2685985326713122     0.3320842309483392    0.05397425622873481  3.145542659166598e-10     0.9996862894453741    0.05028147865740507  1.029411693651729e-11 122.9403066999703
2.416122041070696      19.34189488241315      15.66930706374736   0.002018142549465478     0.6338023106251246     -11.75598166875506  4.434624690002088e-06     0.1256382295961345  0.0009448706074336589       13.0612268280836      246.5863081809546   0.006932477799979535     0.8004348956786901     0.5524232635641843     0.2685985326713122     0.3320842309483392    0.05397425622873481  3.145542659166598e-10     0.9996862745442129    0.05028149355856626  1.029411693651729e-11 122.9403066999105
2.416122041070696      19.34189488241315      15.66930706374736   0.002018142549465478     0.6338023106251246     -11.75598166875506  4.434624690002088e-06     0.1256382295961345  0.0009448706074336589       13.0612268280836      246.5863081809546   0.006932477799979535     0.8004348956786901     0.5524232635641843     0.2685985326713122     0.3320842309483392    0.05397425622873481  3.145542659166598e-10     0.9996862745442129    0.05028147865740507  1.491145531078417e-08 122.940306699997
2.401329104544941      19.79793152635171       16.4130332849698   0.002329542215249505     0.6552411910404433     -12.04257509316392  9.575046338176298e-07     0.1264578933653462  0.0009033744513825351       13.0989455663249      246.7436584403594    0.00690695766877771     0.8000217447839345     0.5530168288501002      0.269302465249335     0.3327601881923882     0.0474115119034178  3.145542659166598e-10     0.9996887593260708    0.09015487415456869  1.020276986478799e-11 122.7817818628855
2.401329140327533      19.79793152635171       16.4130332849698   0.002329542215249505     0.6552411910404433     -12.04257509316392  9.575046338176298e-07     0.1264578933653462  0.0009033744513825351       13.0989455663249      246.7436584403594    0.00690695766877771     0.8000217447839345     0.5530168288501002      0.269302465249335     0.3327601881923882     0.0474115119034178  3.145542659166598e-10     0.9996887593260708    0.09015487415456869  1.020276986478799e-11 122.7817818935705
2.401329104544941      19.79793182136388       16.4130332849698   0.002329542215249505     0.6552411910404433     -12.04257509316392  9.575046338176298e-07     0.1264578933653462  0.0009033744513825351       13.0989455663249      246.7436584403594    0.00690695766877771     0.8000217447839345     0.5530168288501002      0.269302465249335     0.3327601881923882     0.0474115119034178  3.145542659166598e-10     0.9996887593260708    0.09015487415456869  1.020276986478799e-11 122.7817817844377
2.401329104544941      19.79793152635171      16.41303352954305   0.002329542215249505     0.6552411910404433     -12.04257509316392  9.575046338176298e-07     0.1264578933653462  0.0009033744513825351       13.0989455663249      246.7436584403594    0.00690695766877771     0.8000217447839345     0.5530168288501002      0.269302465249335     0.3327601881923882     0.0474115119034178  3.145542659166598e-10     0.9996887593260708    0.09015487415456869  1.020276986478799e-11 122.781781812623
2.401329104544941      19.79793152635171       16.4130332849698   0.002329557116410699     0.6552411910404433     -12.04257509316392  9.575046338176298e-07     0.1264578933653462  0.0009033744513825351       13.0989455663249      246.7436584403594    0.00690695766877771     0.8000217447839345     0.5530168288501002      0.269302465249335     0.3327601881923882     0.0474115119034178  3.145542659166598e-10     0.9996887593260708    0.09015487415456869  1.020276986478799e-11 122.7817850977156
2.401329104544941      19.79793152635171       16.4130332849698   0.002329542215249505     0.6552412059416045     -12.04257509316392  9.575046338176298e-07     0.1264578933653462  0.0009033744513825351       13.0989455663249      246.7436584403594    0.00690695766877771     0.8000217447839345     0.5530168288501002      0.269302465249335     0.3327601881923882     0.0474115119034178  3.145542659166598e-10     0.9996887593260708    0.09015487415456869  1.020276986478799e-11 122.7817818707909
2.401329104544941      19.79793152635171       16.4130332849698   0.002329542215249505     0.6552411910404433     -12.04257527261227  9.575046338176298e-07     0.1264578933653462  0.0009033744513825351       13.0989455663249      246.7436584403594    0.00690695766877771     0.8000217447839345     0.5530168288501002      0.269302465249335     0.3327601881923882     0.0474115119034178  3.145542659166598e-10     0.9996887593260708    0.09015487415456869  1.020276986478799e-11 122.7817820158438
2.401329104544941      19.79793152635171       16.4130332849698   0.002329542215249505     0.6552411910404433     -12.04257509316392  9.724057950114775e-07     0.1264578933653462  0.0009033744513825351       13.0989455663249      246.7436584403594    0.00690695766877771     0.8000217447839345     0.5530168288501002      0.269302465249335     0.3327601881923882     0.0474115119034178  3.145542659166598e-10     0.9996887593260708    0.09015487415456869  1.020276986478799e-11 122.7817840768216
2.401329104544941      19.79793152635171       16.4130332849698   0.002329542215249505     0.6552411910404433     -12.04257509316392  9.575046338176298e-07     0.1264579082665074  0.0009033744513825351       13.0989455663249      246.7436584403594    0.00690695766877771     0.8000217447839345     0.5530168288501002      0.269302465249335     0.3327601881923882     0.0474115119034178  3.145542659166598e-10     0.9996887593260708    0.09015487415456869  1.020276986478799e-11 122.7817818609094
2.401329104544941      19.79793152635171       16.4130332849698   0.002329542215249505     0.6552411910404433     -12.04257509316392  9.575046338176298e-07     0.1264578933653462  0.0009033893525437289       13.0989455663249      246.7436584403594    0.00690695766877771     0.8000217447839345     0.5530168288501002      0.269302465249335     0.3327601881923882     0.0474115119034178  3.145542659166598e-10     0.9996887593260708    0.09015487415456869  1.020276986478799e-11 122.7817935637567
2.401329104544941      19.79793152635171       16.4130332849698   0.002329542215249505     0.6552411910404433     -12.04257509316392  9.575046338176298e-07     0.1264578933653462  0.0009033744513825351       13.0989457615144      246.7436584403594    0.00690695766877771     0.8000217447839345     0.5530168288501002      0.269302465249335     0.3327601881923882     0.0474115119034178  3.145542659166598e-10     0.9996887593260708    0.09015487415456869  1.020276986478799e-11 122.7817818546507
2.401329104544941      19.79793152635171       16.4130332849698   0.002329542215249505     0.6552411910404433     -12.04257509316392  9.575046338176298e-07     0.1264578933653462  0.0009033744513825351       13.0989455663249      246.7436621171265    0.00690695766877771     0.8000217447839345     0.5530168288501002      0.269302465249335     0.3327601881923882     0.0474115119034178  3.145542659166598e-10     0.9996887593260708    0.09015487415456869  1.020276986478799e-11 122.7817818113642
2.401329104544941      19.79793152635171       16.4130332849698   0.002329542215249505     0.6552411910404433     -12.04257509316392  9.575046338176298e-07     0.1264578933653462  0.0009033744513825351       13.0989455663249      246.7436584403594   0.006906972569938904     0.8000217447839345     0.5530168288501002      0.269302465249335     0.3327601881923882     0.0474115119034178  3.145542659166598e-10     0.9996887593260708    0.09015487415456869  1.020276986478799e-11 122.7817871108704
2.401329104544941      19.79793152635171       16.4130332849698   0.002329542215249505     0.6552411910404433     -12.04257509316392  9.575046338176298e-07     0.1264578933653462  0.0009033744513825351       13.0989455663249      246.7436584403594    0.00690695766877771     0.8000217596850957     0.5530168288501002      0.269302465249335     0.3327601881923882     0.0474115119034178  3.145542659166598e-10     0.9996887593260708    0.09015487415456869  1.020276986478799e-11 122.7817823022152
2.401329104544941      19.79793152635171       16.4130332849698   0.002329542215249505     0.6552411910404433     -12.04257509316392  9.575046338176298e-07     0.1264578933653462  0.0009033744513825351       13.0989455663249      246.7436584403594    0.00690695766877771     0.8000217447839345     0.5530168437512614      0.269302465249335     0.3327601881923882     0.0474115119034178  3.145542659166598e-10     0.9996887593260708    0.09015487415456869  1.020276986478799e-11 122.7817818627166
2.401329104544941      19.79793152635171       16.4130332849698   0.002329542215249505     0.6552411910404433     -12.04257509316392  9.575046338176298e-07     0.1264578933653462  0.0009033744513825351       13.0989455663249      246.7436584403594    0.00690695766877771     0.8000217447839345     0.5530168288501002     0.2693024801504962     0.3327601881923882     0.0474115119034178  3.145542659166598e-10     0.9996887593260708    0.09015487415456869  1.020276986478799e-11 122.7817821625143
2.401329104544941      19.79793152635171       16.4130332849698   0.002329542215249505     0.6552411910404433     -12.04257509316392  9.575046338176298e-07     0.1264578933653462  0.0009033744513825351       13.0989455663249      246.7436584403594    0.00690695766877771     0.8000217447839345     0.5530168288501002      0.269302465249335     0.3327602030935494     0.0474115119034178  3.145542659166598e-10     0.9996887593260708    0.09015487415456869  1.020276986478799e-11 122.7817818700542
2.401329104544941      19.79793152635171       16.4130332849698   0.002329542215249505     0.6552411910404433     -12.04257509316392  9.575046338176298e-07     0.1264578933653462  0.0009033744513825351       13.0989455663249      246.7436584403594    0.00690695766877771     0.8000217447839345     0.5530168288501002      0.269302465249335     0.3327601881923882    0.04741152680457899  3.145542659166598e-10     0.9996887593260708    0.09015487415456869  1.020276986478799e-11 122.7817818630648
2.401329104544941      19.79793152635171       16.4130332849698   0.002329542215249505     0.6552411910404433     -12.04257509316392  9.575046338176298e-07     0.1264578933653462  0.0009033744513825351       13.0989455663249      246.7436584403594    0.00690695766877771     0.8000217447839345     0.5530168288501002      0.269302465249335     0.3327601881923882     0.0474115119034178  1.521571545976432e-08     0.9996887593260708    0.09015487415456869  1.020276986478799e-11 122.7817818628855
2.401329104544941      19.79793152635171       16.4130332849698   0.002329542215249505     0.6552411910404433     -12.04257509316392  9.575046338176298e-07     0.1264578933653462  0.0009033744513825351       13.0989455663249      246.7436584403594    0.00690695766877771     0.8000217447839345     0.5530168288501002      0.269302465249335     0.3327601881923882     0.0474115119034178  3.145542659166598e-10      0.999688774227232    0.09015487415456869  1.020276986478799e-11 122.7817818628842
2.401329104544941      19.79793152635171       16.4130332849698   0.002329542215249505     0.6552411910404433     -12.04257509316392  9.575046338176298e-07     0.1264578933653462  0.0009033744513825351       13.0989455663249      246.7436584403594    0.00690695766877771     0.8000217447839345     0.5530168288501002      0.269302465249335     0.3327601881923882     0.0474115119034178  3.145542659166598e-10     0.9996887593260708    0.09015488905572988  1.020276986478799e-11 122.78178186287
2.401329104544941      19.79793152635171       16.4130332849698   0.002329542215249505     0.6552411910404433     -12.04257509316392  9.575046338176298e-07     0.1264578933653462  0.0009033744513825351       13.0989455663249      246.7436584403594    0.00690695766877771     0.8000217447839345     0.5530168288501002      0.269302465249335     0.3327601881923882     0.0474115119034178  3.145542659166598e-10     0.9996887593260708    0.09015487415456869  1.491136396371244e-08 122.7817818629964
2.38254711053647       19.4780932800093      15.84206148921687   0.002378241903194443     0.6676963357121919     -11.67376556040453    1.7372886482897e-07     0.1271390723173753  0.0008642918170535092      13.24889906816728      246.9102161245781   0.007001849732177566     0.8000010872391967      0.556503830529166     0.2674953936674668     0.3265370876902882    0.04135759358134863  3.145542659166598e-10     0.9996889584470065     0.1012285386259871  9.351743418741944e-12 122.719132099888
2.382547146039189       19.4780932800093      15.84206148921687   0.002378241903194443     0.6676963357121919     -11.67376556040453    1.7372886482897e-07     0.1271390723173753  0.0008642918170535092      13.24889906816728      246.9102161245781   0.007001849732177566     0.8000010872391967      0.556503830529166     0.2674953936674668     0.3265370876902882    0.04135759358134863  3.145542659166598e-10     0.9996889584470065     0.1012285386259871  9.351743418741944e-12 122.719132117719
2.38254711053647      19.47809357025551      15.84206148921687   0.002378241903194443     0.6676963357121919     -11.67376556040453    1.7372886482897e-07     0.1271390723173753  0.0008642918170535092      13.24889906816728      246.9102161245781   0.007001849732177566     0.8000010872391967      0.556503830529166     0.2674953936674668     0.3265370876902882    0.04135759358134863  3.145542659166598e-10     0.9996889584470065     0.1012285386259871  9.351743418741944e-12 122.7191320169524
2.38254711053647       19.4780932800093      15.84206172528198   0.002378241903194443     0.6676963357121919     -11.67376556040453    1.7372886482897e-07     0.1271390723173753  0.0008642918170535092      13.24889906816728      246.9102161245781   0.007001849732177566     0.8000010872391967      0.556503830529166     0.2674953936674668     0.3265370876902882    0.04135759358134863  3.145542659166598e-10     0.9996889584470065     0.1012285386259871  9.351743418741944e-12 122.7191320483973
2.38254711053647       19.4780932800093      15.84206148921687   0.002378256804355637     0.6676963357121919     -11.67376556040453    1.7372886482897e-07     0.1271390723173753  0.0008642918170535092      13.24889906816728      246.9102161245781   0.007001849732177566     0.8000010872391967      0.556503830529166     0.2674953936674668     0.3265370876902882    0.04135759358134863  3.145542659166598e-10     0.9996889584470065     0.1012285386259871  9.351743418741944e-12 122.7191364556367
2.38254711053647       19.4780932800093      15.84206148921687   0.002378241903194443     0.6676963506133531     -11.67376556040453    1.7372886482897e-07     0.1271390723173753  0.0008642918170535092      13.24889906816728      246.9102161245781   0.007001849732177566     0.8000010872391967      0.556503830529166     0.2674953936674668     0.3265370876902882    0.04135759358134863  3.145542659166598e-10     0.9996889584470065     0.1012285386259871  9.351743418741944e-12 122.7191321001953
2.38254711053647       19.4780932800093      15.84206148921687   0.002378241903194443     0.6676963357121919     -11.67376573435719    1.7372886482897e-07     0.1271390723173753  0.0008642918170535092      13.24889906816728      246.9102161245781   0.007001849732177566     0.8000010872391967      0.556503830529166     0.2674953936674668     0.3265370876902882    0.04135759358134863  3.145542659166598e-10     0.9996889584470065     0.1012285386259871  9.351743418741944e-12 122.7191322318181
2.38254711053647       19.4780932800093      15.84206148921687   0.002378241903194443     0.6676963357121919     -11.67376556040453  1.886300260228176e-07     0.1271390723173753  0.0008642918170535092      13.24889906816728      246.9102161245781   0.007001849732177566     0.8000010872391967      0.556503830529166     0.2674953936674668     0.3265370876902882    0.04135759358134863  3.145542659166598e-10     0.9996889584470065     0.1012285386259871  9.351743418741944e-12 122.7191343133858
2.38254711053647       19.4780932800093      15.84206148921687   0.002378241903194443     0.6676963357121919     -11.67376556040453    1.7372886482897e-07     0.1271390872185365  0.0008642918170535092      13.24889906816728      246.9102161245781   0.007001849732177566     0.8000010872391967      0.556503830529166     0.2674953936674668     0.3265370876902882    0.04135759358134863  3.145542659166598e-10     0.9996889584470065     0.1012285386259871  9.351743418741944e-12 122.7191321201417
2.38254711053647       19.4780932800093      15.84206148921687   0.002378241903194443     0.6676963357121919     -11.67376556040453    1.7372886482897e-07     0.1271390723173753   0.000864306718214703      13.24889906816728      246.9102161245781   0.007001849732177566     0.8000010872391967      0.556503830529166     0.2674953936674668     0.3265370876902882    0.04135759358134863  3.145542659166598e-10     0.9996889584470065     0.1012285386259871  9.351743418741944e-12 122.7191381650164
2.38254711053647       19.4780932800093      15.84206148921687   0.002378241903194443     0.6676963357121919     -11.67376556040453    1.7372886482897e-07     0.1271390723173753  0.0008642918170535092      13.24889926559126      246.9102161245781   0.007001849732177566     0.8000010872391967      0.556503830529166     0.2674953936674668     0.3265370876902882    0.04135759358134863  3.145542659166598e-10     0.9996889584470065     0.1012285386259871  9.351743418741944e-12 122.719132095806
2.38254711053647       19.4780932800093      15.84206148921687   0.002378241903194443     0.6676963357121919     -11.67376556040453    1.7372886482897e-07     0.1271390723173753  0.0008642918170535092      13.24889906816728       246.910219803827   0.007001849732177566     0.8000010872391967      0.556503830529166     0.2674953936674668     0.3265370876902882    0.04135759358134863  3.145542659166598e-10     0.9996889584470065     0.1012285386259871  9.351743418741944e-12 122.7191320589244
2.38254711053647       19.4780932800093      15.84206148921687   0.002378241903194443     0.6676963357121919     -11.67376556040453    1.7372886482897e-07     0.1271390723173753  0.0008642918170535092      13.24889906816728      246.9102161245781    0.00700186463333876     0.8000010872391967      0.556503830529166     0.2674953936674668     0.3265370876902882    0.04135759358134863  3.145542659166598e-10     0.9996889584470065     0.1012285386259871  9.351743418741944e-12 122.7191329075501
2.38254711053647       19.4780932800093      15.84206148921687   0.002378241903194443     0.6676963357121919     -11.67376556040453    1.7372886482897e-07     0.1271390723173753  0.0008642918170535092      13.24889906816728      246.9102161245781   0.007001849732177566     0.8000011021403579      0.556503830529166     0.2674953936674668     0.3265370876902882    0.04135759358134863  3.145542659166598e-10     0.9996889584470065     0.1012285386259871  9.351743418741944e-12 122.7191325589027
2.38254711053647       19.4780932800093      15.84206148921687   0.002378241903194443     0.6676963357121919     -11.67376556040453    1.7372886482897e-07     0.1271390723173753  0.0008642918170535092      13.24889906816728      246.9102161245781   0.007001849732177566     0.8000010872391967     0.5565038454303272     0.2674953936674668     0.3265370876902882    0.04135759358134863  3.145542659166598e-10     0.9996889584470065     0.1012285386259871  9.351743418741944e-12 122.7191320894185
2.38254711053647       19.4780932800093      15.84206148921687   0.002378241903194443     0.6676963357121919     -11.67376556040453    1.7372886482897e-07     0.1271390723173753  0.0008642918170535092      13.24889906816728      246.9102161245781   0.007001849732177566     0.8000010872391967      0.556503830529166      0.267495408568628     0.3265370876902882    0.04135759358134863  3.145542659166598e-10     0.9996889584470065     0.1012285386259871  9.351743418741944e-12 122.7191321523583
2.38254711053647       19.4780932800093      15.84206148921687   0.002378241903194443     0.6676963357121919     -11.67376556040453    1.7372886482897e-07     0.1271390723173753  0.0008642918170535092      13.24889906816728      246.9102161245781   0.007001849732177566     0.8000010872391967      0.556503830529166     0.2674953936674668     0.3265371025914494    0.04135759358134863  3.145542659166598e-10     0.9996889584470065     0.1012285386259871  9.351743418741944e-12 122.7191321039252
2.38254711053647       19.4780932800093      15.84206148921687   0.002378241903194443     0.6676963357121919     -11.67376556040453    1.7372886482897e-07     0.1271390723173753  0.0008642918170535092      13.24889906816728      246.9102161245781   0.007001849732177566     0.8000010872391967      0.556503830529166     0.2674953936674668     0.3265370876902882    0.04135760848250983  3.145542659166598e-10     0.9996889584470065     0.1012285386259871  9.351743418741944e-12 122.7191320998096
2.38254711053647       19.4780932800093      15.84206148921687   0.002378241903194443     0.6676963357121919     -11.67376556040453    1.7372886482897e-07     0.1271390723173753  0.0008642918170535092      13.24889906816728      246.9102161245781   0.007001849732177566     0.8000010872391967      0.556503830529166     0.2674953936674668     0.3265370876902882    0.04135759358134863  1.521571545976432e-08     0.9996889584470065     0.1012285386259871  9.351743418741944e-12 122.719132099888
2.38254711053647       19.4780932800093      15.84206148921687   0.002378241903194443     0.6676963357121919     -11.67376556040453    1.7372886482897e-07     0.1271390723173753  0.0008642918170535092      13.24889906816728      246.9102161245781   0.007001849732177566     0.8000010872391967      0.556503830529166     0.2674953936674668     0.3265370876902882    0.04135759358134863  3.145542659166598e-10     0.9996889733481676     0.1012285386259871  9.351743418741944e-12 122.7191321008188
2.38254711053647       19.4780932800093      15.84206148921687   0.002378241903194443     0.6676963357121919     -11.67376556040453    1.7372886482897e-07     0.1271390723173753  0.0008642918170535092      13.24889906816728      246.9102161245781   0.007001849732177566     0.8000010872391967      0.556503830529166     0.2674953936674668     0.3265370876902882    0.04135759358134863  3.145542659166598e-10     0.9996889584470065     0.1012285535271483  9.351743418741944e-12 122.7191321003449
2.38254711053647       19.4780932800093      15.84206148921687   0.002378241903194443     0.6676963357121919     -11.67376556040453    1.7372886482897e-07     0.1271390723173753  0.0008642918170535092      13.24889906816728      246.9102161245781   0.007001849732177566     0.8000010872391967      0.556503830529166     0.2674953936674668     0.3265370876902882    0.04135759358134863  3.145542659166598e-10     0.9996889584470065     0.1012285386259871   1.49105129372664e-08 122.7191321004522
2.372144290206568      19.38097109778753      15.63508768138766   0.002408284708921606     0.6754057639452675      -11.5374893257384  2.183182933281189e-08     0.1273996531758409  0.0008473652892012812      13.34510099846347      247.2093599611524   0.007051157839996118     0.8000006040487447     0.5585983233442875     0.2666329228330332     0.3236371776698452    0.04333314324463179  3.145542659166598e-10     0.2410414661285234    0.04749253988809462  3.704702173217503e-12 122.7099062552854
2.372144325554273      19.38097109778753      15.63508768138766   0.002408284708921606     0.6754057639452675      -11.5374893257384  2.183182933281189e-08     0.1273996531758409  0.0008473652892012812      13.34510099846347      247.2093599611524   0.007051157839996118     0.8000006040487447     0.5585983233442875     0.2666329228330332     0.3236371776698452    0.04333314324463179  3.145542659166598e-10     0.2410414661285234    0.04749253988809462  3.704702173217503e-12 122.7099062631532
2.372144290206568      19.38097138658651      15.63508768138766   0.002408284708921606     0.6754057639452675      -11.5374893257384  2.183182933281189e-08     0.1273996531758409  0.0008473652892012812      13.34510099846347      247.2093599611524   0.007051157839996118     0.8000006040487447     0.5585983233442875     0.2666329228330332     0.3236371776698452    0.04333314324463179  3.145542659166598e-10     0.2410414661285234    0.04749253988809462  3.704702173217503e-12 122.7099062241661
2.372144290206568      19.38097109778753      15.63508791436862   0.002408284708921606     0.6754057639452675      -11.5374893257384  2.183182933281189e-08     0.1273996531758409  0.0008473652892012812      13.34510099846347      247.2093599611524   0.007051157839996118     0.8000006040487447     0.5585983233442875     0.2666329228330332     0.3236371776698452    0.04333314324463179  3.145542659166598e-10     0.2410414661285234    0.04749253988809462  3.704702173217503e-12 122.7099062153049
2.372144290206568      19.38097109778753      15.63508768138766   0.002408299610082799     0.6754057639452675      -11.5374893257384  2.183182933281189e-08     0.1273996531758409  0.0008473652892012812      13.34510099846347      247.2093599611524   0.007051157839996118     0.8000006040487447     0.5585983233442875     0.2666329228330332     0.3236371776698452    0.04333314324463179  3.145542659166598e-10     0.2410414661285234    0.04749253988809462  3.704702173217503e-12 122.7099078205658
2.372144290206568      19.38097109778753      15.63508768138766   0.002408284708921606     0.6754057788464287      -11.5374893257384  2.183182933281189e-08     0.1273996531758409  0.0008473652892012812      13.34510099846347      247.2093599611524   0.007051157839996118     0.8000006040487447     0.5585983233442875     0.2666329228330332     0.3236371776698452    0.04333314324463179  3.145542659166598e-10     0.2410414661285234    0.04749253988809462  3.704702173217503e-12 122.709906232442
2.372144290206568      19.38097109778753      15.63508768138766   0.002408284708921606     0.6754057639452675     -11.53748949766039  2.183182933281189e-08     0.1273996531758409  0.0008473652892012812      13.34510099846347      247.2093599611524   0.007051157839996118     0.8000006040487447     0.5585983233442875     0.2666329228330332     0.3236371776698452    0.04333314324463179  3.145542659166598e-10     0.2410414661285234    0.04749253988809462  3.704702173217503e-12 122.7099062932961
2.372144290206568      19.38097109778753      15.63508768138766   0.002408284708921606     0.6754057639452675      -11.5374893257384  3.673299052665955e-08     0.1273996531758409  0.0008473652892012812      13.34510099846347      247.2093599611524   0.007051157839996118     0.8000006040487447     0.5585983233442875     0.2666329228330332     0.3236371776698452    0.04333314324463179  3.145542659166598e-10     0.2410414661285234    0.04749253988809462  3.704702173217503e-12 122.7099080553362
2.372144290206568      19.38097109778753      15.63508768138766   0.002408284708921606     0.6754057639452675      -11.5374893257384  2.183182933281189e-08     0.1273996680770021  0.0008473652892012812      13.34510099846347      247.2093599611524   0.007051157839996118     0.8000006040487447     0.5585983233442875     0.2666329228330332     0.3236371776698452    0.04333314324463179  3.145542659166598e-10     0.2410414661285234    0.04749253988809462  3.704702173217503e-12 122.7099062196336
2.372144290206568      19.38097109778753      15.63508768138766   0.002408284708921606     0.6754057639452675      -11.5374893257384  2.183182933281189e-08     0.1273996531758409   0.000847380190362475      13.34510099846347      247.2093599611524   0.007051157839996118     0.8000006040487447     0.5585983233442875     0.2666329228330332     0.3236371776698452    0.04333314324463179  3.145542659166598e-10     0.2410414661285234    0.04749253988809462  3.704702173217503e-12 122.7099106757997
2.372144290206568      19.38097109778753      15.63508768138766   0.002408284708921606     0.6754057639452675      -11.5374893257384  2.183182933281189e-08     0.1273996531758409  0.0008473652892012812      13.34510119732097      247.2093599611524   0.007051157839996118     0.8000006040487447     0.5585983233442875     0.2666329228330332     0.3236371776698452    0.04333314324463179  3.145542659166598e-10     0.2410414661285234    0.04749253988809462  3.704702173217503e-12 122.7099063157968
2.372144290206568      19.38097109778753      15.63508768138766   0.002408284708921606     0.6754057639452675      -11.5374893257384  2.183182933281189e-08     0.1273996531758409  0.0008473652892012812      13.34510099846347       247.209363644859   0.007051157839996118     0.8000006040487447     0.5585983233442875     0.2666329228330332     0.3236371776698452    0.04333314324463179  3.145542659166598e-10     0.2410414661285234    0.04749253988809462  3.704702173217503e-12 122.7099062386795
2.372144290206568      19.38097109778753      15.63508768138766   0.002408284708921606     0.6754057639452675      -11.5374893257384  2.183182933281189e-08     0.1273996531758409  0.0008473652892012812      13.34510099846347      247.2093599611524   0.007051172741157312     0.8000006040487447     0.5585983233442875     0.2666329228330332     0.3236371776698452    0.04333314324463179  3.145542659166598e-10     0.2410414661285234    0.04749253988809462  3.704702173217503e-12 122.7099054188795
2.372144290206568      19.38097109778753      15.63508768138766   0.002408284708921606     0.6754057639452675      -11.5374893257384  2.183182933281189e-08     0.1273996531758409  0.0008473652892012812      13.34510099846347      247.2093599611524   0.007051157839996118     0.8000006189499059     0.5585983233442875     0.2666329228330332     0.3236371776698452    0.04333314324463179  3.145542659166598e-10     0.2410414661285234    0.04749253988809462  3.704702173217503e-12 122.7099067050331
2.372144290206568      19.38097109778753      15.63508768138766   0.002408284708921606     0.6754057639452675      -11.5374893257384  2.183182933281189e-08     0.1273996531758409  0.0008473652892012812      13.34510099846347      247.2093599611524   0.007051157839996118     0.8000006040487447     0.5585983382454487     0.2666329228330332     0.3236371776698452    0.04333314324463179  3.145542659166598e-10     0.2410414661285234    0.04749253988809462  3.704702173217503e-12 122.7099062472517
2.372144290206568      19.38097109778753      15.63508768138766   0.002408284708921606     0.6754057639452675      -11.5374893257384  2.183182933281189e-08     0.1273996531758409  0.0008473652892012812      13.34510099846347      247.2093599611524   0.007051157839996118     0.8000006040487447     0.5585983233442875     0.2666329377341944     0.3236371776698452    0.04333314324463179  3.145542659166598e-10     0.2410414661285234    0.04749253988809462  3.704702173217503e-12 122.7099062231632
2.372144290206568      19.38097109778753      15.63508768138766   0.002408284708921606     0.6754057639452675      -11.5374893257384  2.183182933281189e-08     0.1273996531758409  0.0008473652892012812      13.34510099846347      247.2093599611524   0.007051157839996118     0.8000006040487447     0.5585983233442875     0.2666329228330332     0.3236371925710064    0.04333314324463179  3.145542659166598e-10     0.2410414661285234    0.04749253988809462  3.704702173217503e-12 122.7099062480822
2.372144290206568      19.38097109778753      15.63508768138766   0.002408284708921606     0.6754057639452675      -11.5374893257384  2.183182933281189e-08     0.1273996531758409  0.0008473652892012812      13.34510099846347      247.2093599611524   0.007051157839996118     0.8000006040487447     0.5585983233442875     0.2666329228330332     0.3236371776698452    0.04333315814579298  3.145542659166598e-10     0.2410414661285234    0.04749253988809462  3.704702173217503e-12 122.7099062575717
2.372144290206568      19.38097109778753      15.63508768138766   0.002408284708921606     0.6754057639452675      -11.5374893257384  2.183182933281189e-08     0.1273996531758409  0.0008473652892012812      13.34510099846347      247.2093599611524   0.007051157839996118     0.8000006040487447     0.5585983233442875     0.2666329228330332     0.3236371776698452    0.04333314324463179  1.521571545976432e-08     0.2410414661285234    0.04749253988809462  3.704702173217503e-12 122.7099062552854
2.372144290206568      19.38097109778753      15.63508768138766   0.002408284708921606     0.6754057639452675      -11.5374893257384  2.183182933281189e-08     0.1273996531758409  0.0008473652892012812      13.34510099846347      247.2093599611524   0.007051157839996118     0.8000006040487447     0.5585983233442875     0.2666329228330332     0.3236371776698452    0.04333314324463179  3.145542659166598e-10     0.2410414810296846    0.04749253988809462  3.704702173217503e-12 122.7099062559808
2.372144290206568      19.38097109778753      15.63508768138766   0.002408284708921606     0.6754057639452675      -11.5374893257384  2.183182933281189e-08     0.1273996531758409  0.0008473652892012812      13.34510099846347      247.2093599611524   0.007051157839996118     0.8000006040487447     0.5585983233442875     0.2666329228330332     0.3236371776698452    0.04333314324463179  3.145542659166598e-10     0.2410414661285234    0.04749255478925581  3.704702173217503e-12 122.70990625722
2.372144290206568      19.38097109778753      15.63508768138766   0.002408284708921606     0.6754057639452675      -11.5374893257384  2.183182933281189e-08     0.1273996531758409  0.0008473652892012812      13.34510099846347      247.2093599611524   0.007051157839996118     0.8000006040487447     0.5585983233442875     0.2666329228330332     0.3236371776698452    0.04333314324463179  3.145542659166598e-10     0.2410414661285234    0.04749253988809462  1.490486589602087e-08 122.709906255747
2.382025927889067      19.46521105914709       15.7966555865414   0.002471183280495734     0.6815924462491118     -11.59766344597274  1.020737496237733e-08     0.1275129056965629  0.0008426991758917168      13.24509669769851      247.2004549879871   0.007022135947689028       0.80000046079335     0.5570315009807249     0.2671619007113639     0.3265282434912424    0.03090066334900648  3.145542659166598e-10     0.2106184564882664    0.03521249690631023  3.361004437394727e-12 122.6904233919636
2.382025963384019      19.46521105914709       15.7966555865414   0.002471183280495734     0.6815924462491118     -11.59766344597274  1.020737496237733e-08     0.1275129056965629  0.0008426991758917168      13.24509669769851      247.2004549879871   0.007022135947689028       0.80000046079335     0.5570315009807249     0.2671619007113639     0.3265282434912424    0.03090066334900648  3.145542659166598e-10     0.2106184564882664    0.03521249690631023  3.361004437394727e-12 122.6904233348671
2.382025927889067      19.46521134920134       15.7966555865414   0.002471183280495734     0.6815924462491118     -11.59766344597274  1.020737496237733e-08     0.1275129056965629  0.0008426991758917168      13.24509669769851      247.2004549879871   0.007022135947689028       0.80000046079335     0.5570315009807249     0.2671619007113639     0.3265282434912424    0.03090066334900648  3.145542659166598e-10     0.2106184564882664    0.03521249690631023  3.361004437394727e-12 122.6904233670281
2.382025927889067      19.46521105914709      15.79665582192991   0.002471183280495734     0.6815924462491118     -11.59766344597274  1.020737496237733e-08     0.1275129056965629  0.0008426991758917168      13.24509669769851      247.2004549879871   0.007022135947689028       0.80000046079335     0.5570315009807249     0.2671619007113639     0.3265282434912424    0.03090066334900648  3.145542659166598e-10     0.2106184564882664    0.03521249690631023  3.361004437394727e-12 122.6904233642884
2.382025927889067      19.46521105914709       15.7966555865414   0.002471198181656928     0.6815924462491118     -11.59766344597274  1.020737496237733e-08     0.1275129056965629  0.0008426991758917168      13.24509669769851      247.2004549879871   0.007022135947689028       0.80000046079335     0.5570315009807249     0.2671619007113639     0.3265282434912424    0.03090066334900648  3.145542659166598e-10     0.2106184564882664    0.03521249690631023  3.361004437394727e-12 122.690424596896
2.382025927889067      19.46521105914709       15.7966555865414   0.002471183280495734     0.6815924611502729     -11.59766344597274  1.020737496237733e-08     0.1275129056965629  0.0008426991758917168      13.24509669769851      247.2004549879871   0.007022135947689028       0.80000046079335     0.5570315009807249     0.2671619007113639     0.3265282434912424    0.03090066334900648  3.145542659166598e-10     0.2106184564882664    0.03521249690631023  3.361004437394727e-12 122.6904233746292
2.382025927889067      19.46521105914709       15.7966555865414   0.002471183280495734     0.6815924462491118     -11.59766361879139  1.020737496237733e-08     0.1275129056965629  0.0008426991758917168      13.24509669769851      247.2004549879871   0.007022135947689028       0.80000046079335     0.5570315009807249     0.2671619007113639     0.3265282434912424    0.03090066334900648  3.145542659166598e-10     0.2106184564882664    0.03521249690631023  3.361004437394727e-12 122.6904234283255
2.382025927889067      19.46521105914709       15.7966555865414   0.002471183280495734     0.6815924462491118     -11.59766344597274  2.510853615622498e-08     0.1275129056965629  0.0008426991758917168      13.24509669769851      247.2004549879871   0.007022135947689028       0.80000046079335     0.5570315009807249     0.2671619007113639     0.3265282434912424    0.03090066334900648  3.145542659166598e-10     0.2106184564882664    0.03521249690631023  3.361004437394727e-12 122.6904257168401
2.382025927889067      19.46521105914709       15.7966555865414   0.002471183280495734     0.6815924462491118     -11.59766344597274  1.020737496237733e-08     0.1275129205977241  0.0008426991758917168      13.24509669769851      247.2004549879871   0.007022135947689028       0.80000046079335     0.5570315009807249     0.2671619007113639     0.3265282434912424    0.03090066334900648  3.145542659166598e-10     0.2106184564882664    0.03521249690631023  3.361004437394727e-12 122.6904233503815
2.382025927889067      19.46521105914709       15.7966555865414   0.002471183280495734     0.6815924462491118     -11.59766344597274  1.020737496237733e-08     0.1275129056965629  0.0008427140770529107      13.24509669769851      247.2004549879871   0.007022135947689028       0.80000046079335     0.5570315009807249     0.2671619007113639     0.3265282434912424    0.03090066334900648  3.145542659166598e-10     0.2106184564882664    0.03521249690631023  3.361004437394727e-12 122.6904275568281
2.382025927889067      19.46521105914709       15.7966555865414   0.002471183280495734     0.6815924462491118     -11.59766344597274  1.020737496237733e-08     0.1275129056965629  0.0008426991758917168      13.24509689506583      247.2004549879871   0.007022135947689028       0.80000046079335     0.5570315009807249     0.2671619007113639     0.3265282434912424    0.03090066334900648  3.145542659166598e-10     0.2106184564882664    0.03521249690631023  3.361004437394727e-12 122.6904233508472
2.382025927889067      19.46521105914709       15.7966555865414   0.002471183280495734     0.6815924462491118     -11.59766344597274  1.020737496237733e-08     0.1275129056965629  0.0008426991758917168      13.24509669769851       247.200458671561   0.007022135947689028       0.80000046079335     0.5570315009807249     0.2671619007113639     0.3265282434912424    0.03090066334900648  3.145542659166598e-10     0.2106184564882664    0.03521249690631023  3.361004437394727e-12 122.6904233312923
2.382025927889067      19.46521105914709       15.7966555865414   0.002471183280495734     0.6815924462491118     -11.59766344597274  1.020737496237733e-08     0.1275129056965629  0.0008426991758917168      13.24509669769851      247.2004549879871   0.007022150848850222       0.80000046079335     0.5570315009807249     0.2671619007113639     0.3265282434912424    0.03090066334900648  3.145542659166598e-10     0.2106184564882664    0.03521249690631023  3.361004437394727e-12 122.6904231978845
2.382025927889067      19.46521105914709       15.7966555865414   0.002471183280495734     0.6815924462491118     -11.59766344597274  1.020737496237733e-08     0.1275129056965629  0.0008426991758917168      13.24509669769851      247.2004549879871   0.007022135947689028     0.8000004756945112     0.5570315009807249     0.2671619007113639     0.3265282434912424    0.03090066334900648  3.145542659166598e-10     0.2106184564882664    0.03521249690631023  3.361004437394727e-12 122.690423850084
2.382025927889067      19.46521105914709       15.7966555865414   0.002471183280495734     0.6815924462491118     -11.59766344597274  1.020737496237733e-08     0.1275129056965629  0.0008426991758917168      13.24509669769851      247.2004549879871   0.007022135947689028       0.80000046079335      0.557031515881886     0.2671619007113639     0.3265282434912424    0.03090066334900648  3.145542659166598e-10     0.2106184564882664    0.03521249690631023  3.361004437394727e-12 122.6904234150451
2.382025927889067      19.46521105914709       15.7966555865414   0.002471183280495734     0.6815924462491118     -11.59766344597274  1.020737496237733e-08     0.1275129056965629  0.0008426991758917168      13.24509669769851      247.2004549879871   0.007022135947689028       0.80000046079335     0.5570315009807249     0.2671619156125251     0.3265282434912424    0.03090066334900648  3.145542659166598e-10     0.2106184564882664    0.03521249690631023  3.361004437394727e-12 122.69042340548
2.382025927889067      19.46521105914709       15.7966555865414   0.002471183280495734     0.6815924462491118     -11.59766344597274  1.020737496237733e-08     0.1275129056965629  0.0008426991758917168      13.24509669769851      247.2004549879871   0.007022135947689028       0.80000046079335     0.5570315009807249     0.2671619007113639     0.3265282583924036    0.03090066334900648  3.145542659166598e-10     0.2106184564882664    0.03521249690631023  3.361004437394727e-12 122.6904233806856
2.382025927889067      19.46521105914709       15.7966555865414   0.002471183280495734     0.6815924462491118     -11.59766344597274  1.020737496237733e-08     0.1275129056965629  0.0008426991758917168      13.24509669769851      247.2004549879871   0.007022135947689028       0.80000046079335     0.5570315009807249     0.2671619007113639     0.3265282434912424    0.03090067825016767  3.145542659166598e-10     0.2106184564882664    0.03521249690631023  3.361004437394727e-12 122.6904233915128
2.382025927889067      19.46521105914709       15.7966555865414   0.002471183280495734     0.6815924462491118     -11.59766344597274  1.020737496237733e-08     0.1275129056965629  0.0008426991758917168      13.24509669769851      247.2004549879871   0.007022135947689028       0.80000046079335     0.5570315009807249     0.2671619007113639     0.3265282434912424    0.03090066334900648  1.521571545976432e-08     0.2106184564882664    0.03521249690631023  3.361004437394727e-12 122.6904233919636
2.382025927889067      19.46521105914709       15.7966555865414   0.002471183280495734     0.6815924462491118     -11.59766344597274  1.020737496237733e-08     0.1275129056965629  0.0008426991758917168      13.24509669769851      247.2004549879871   0.007022135947689028       0.80000046079335     0.5570315009807249     0.2671619007113639     0.3265282434912424    0.03090066334900648  3.145542659166598e-10     0.2106184713894276    0.03521249690631023  3.361004437394727e-12 122.6904233930534
2.382025927889067      19.46521105914709       15.7966555865414   0.002471183280495734     0.6815924462491118     -11.59766344597274  1.020737496237733e-08     0.1275129056965629  0.0008426991758917168      13.24509669769851      247.2004549879871   0.007022135947689028       0.80000046079335     0.5570315009807249     0.2671619007113639     0.3265282434912424    0.03090066334900648  3.145542659166598e-10     0.2106184564882664    0.03521251180747143  3.361004437394727e-12 122.6904233918391
2.382025927889067      19.46521105914709       15.7966555865414   0.002471183280495734     0.6815924462491118     -11.59766344597274  1.020737496237733e-08     0.1275129056965629  0.0008426991758917168      13.24509669769851      247.2004549879871   0.007022135947689028       0.80000046079335     0.5570315009807249     0.2671619007113639     0.3265282434912424    0.03090066334900648  3.145542659166598e-10     0.2106184564882664    0.03521249690631023  1.490452219828505e-08 122.6904233923466
2.382450288275866       19.4661167084656      15.79738945010815   0.002471535402003401     0.6817644526985098      -11.5977824857505  2.455133697622738e-09     0.1275223699414971   0.000841909780150054      13.25072265188499      247.4146050904002   0.007023914017631783     0.8000003084516816      0.556998026975261      0.267160184905427     0.3266621497540965    0.03282943978625338  3.145542659166598e-10     0.2092046335897013    0.08277341920520215  3.096983111250493e-12 122.6850102536328
2.382450323777142       19.4661167084656      15.79738945010815   0.002471535402003401     0.6817644526985098      -11.5977824857505  2.455133697622738e-09     0.1275223699414971   0.000841909780150054      13.25072265188499      247.4146050904002   0.007023914017631783     0.8000003084516816      0.556998026975261      0.267160184905427     0.3266621497540965    0.03282943978625338  3.145542659166598e-10     0.2092046335897013    0.08277341920520215  3.096983111250493e-12 122.6850102057467
2.382450288275866      19.46611699853334      15.79738945010815   0.002471535402003401     0.6817644526985098      -11.5977824857505  2.455133697622738e-09     0.1275223699414971   0.000841909780150054      13.25072265188499      247.4146050904002   0.007023914017631783     0.8000003084516816      0.556998026975261      0.267160184905427     0.3266621497540965    0.03282943978625338  3.145542659166598e-10     0.2092046335897013    0.08277341920520215  3.096983111250493e-12 122.6850102320529
2.382450288275866       19.4661167084656       15.7973896855076   0.002471535402003401     0.6817644526985098      -11.5977824857505  2.455133697622738e-09     0.1275223699414971   0.000841909780150054      13.25072265188499      247.4146050904002   0.007023914017631783     0.8000003084516816      0.556998026975261      0.267160184905427     0.3266621497540965    0.03282943978625338  3.145542659166598e-10     0.2092046335897013    0.08277341920520215  3.096983111250493e-12 122.6850102184183
2.382450288275866       19.4661167084656      15.79738945010815   0.002471550303164594     0.6817644526985098      -11.5977824857505  2.455133697622738e-09     0.1275223699414971   0.000841909780150054      13.25072265188499      247.4146050904002   0.007023914017631783     0.8000003084516816      0.556998026975261      0.267160184905427     0.3266621497540965    0.03282943978625338  3.145542659166598e-10     0.2092046335897013    0.08277341920520215  3.096983111250493e-12 122.6850111645018
2.382450288275866       19.4661167084656      15.79738945010815   0.002471535402003401      0.681764467599671      -11.5977824857505  2.455133697622738e-09     0.1275223699414971   0.000841909780150054      13.25072265188499      247.4146050904002   0.007023914017631783     0.8000003084516816      0.556998026975261      0.267160184905427     0.3266621497540965    0.03282943978625338  3.145542659166598e-10     0.2092046335897013    0.08277341920520215  3.096983111250493e-12 122.6850102337696
2.382450288275866       19.4661167084656      15.79738945010815   0.002471535402003401     0.6817644526985098     -11.59778265857093  2.455133697622738e-09     0.1275223699414971   0.000841909780150054      13.25072265188499      247.4146050904002   0.007023914017631783     0.8000003084516816      0.556998026975261      0.267160184905427     0.3266621497540965    0.03282943978625338  3.145542659166598e-10     0.2092046335897013    0.08277341920520215  3.096983111250493e-12 122.6850102759986
2.382450288275866       19.4661167084656      15.79738945010815   0.002471535402003401     0.6817644526985098      -11.5977824857505   1.73562948914704e-08     0.1275223699414971   0.000841909780150054      13.25072265188499      247.4146050904002   0.007023914017631783     0.8000003084516816      0.556998026975261      0.267160184905427     0.3266621497540965    0.03282943978625338  3.145542659166598e-10     0.2092046335897013    0.08277341920520215  3.096983111250493e-12 122.6850126649058
2.382450288275866       19.4661167084656      15.79738945010815   0.002471535402003401     0.6817644526985098      -11.5977824857505  2.455133697622738e-09     0.1275223848426583   0.000841909780150054      13.25072265188499      247.4146050904002   0.007023914017631783     0.8000003084516816      0.556998026975261      0.267160184905427     0.3266621497540965    0.03282943978625338  3.145542659166598e-10     0.2092046335897013    0.08277341920520215  3.096983111250493e-12 122.6850102217951
2.382450288275866       19.4661167084656      15.79738945010815   0.002471535402003401     0.6817644526985098      -11.5977824857505  2.455133697622738e-09     0.1275223699414971  0.0008419246813112478      13.25072265188499      247.4146050904002   0.007023914017631783     0.8000003084516816      0.556998026975261      0.267160184905427     0.3266621497540965    0.03282943978625338  3.145542659166598e-10     0.2092046335897013    0.08277341920520215  3.096983111250493e-12 122.6850142404383
2.382450288275866       19.4661167084656      15.79738945010815   0.002471535402003401     0.6817644526985098      -11.5977824857505  2.455133697622738e-09     0.1275223699414971   0.000841909780150054      13.25072284933614      247.4146050904002   0.007023914017631783     0.8000003084516816      0.556998026975261      0.267160184905427     0.3266621497540965    0.03282943978625338  3.145542659166598e-10     0.2092046335897013    0.08277341920520215  3.096983111250493e-12 122.6850101821119
2.382450288275866       19.4661167084656      15.79738945010815   0.002471535402003401     0.6817644526985098      -11.5977824857505  2.455133697622738e-09     0.1275223699414971   0.000841909780150054      13.25072265188499      247.4146087771651   0.007023914017631783     0.8000003084516816      0.556998026975261      0.267160184905427     0.3266621497540965    0.03282943978625338  3.145542659166598e-10     0.2092046335897013    0.08277341920520215  3.096983111250493e-12 122.6850102078752
2.382450288275866       19.4661167084656      15.79738945010815   0.002471535402003401     0.6817644526985098      -11.5977824857505  2.455133697622738e-09     0.1275223699414971   0.000841909780150054      13.25072265188499      247.4146050904002   0.007023928918792977     0.8000003084516816      0.556998026975261      0.267160184905427     0.3266621497540965    0.03282943978625338  3.145542659166598e-10     0.2092046335897013    0.08277341920520215  3.096983111250493e-12 122.6850120599047
2.382450288275866       19.4661167084656      15.79738945010815   0.002471535402003401     0.6817644526985098      -11.5977824857505  2.455133697622738e-09     0.1275223699414971   0.000841909780150054      13.25072265188499      247.4146050904002   0.007023914017631783     0.8000003233528428      0.556998026975261      0.267160184905427     0.3266621497540965    0.03282943978625338  3.145542659166598e-10     0.2092046335897013    0.08277341920520215  3.096983111250493e-12 122.6850107119549
2.382450288275866       19.4661167084656      15.79738945010815   0.002471535402003401     0.6817644526985098      -11.5977824857505  2.455133697622738e-09     0.1275223699414971   0.000841909780150054      13.25072265188499      247.4146050904002   0.007023914017631783     0.8000003084516816     0.5569980418764222      0.267160184905427     0.3266621497540965    0.03282943978625338  3.145542659166598e-10     0.2092046335897013    0.08277341920520215  3.096983111250493e-12 122.6850102568748
2.382450288275866       19.4661167084656      15.79738945010815   0.002471535402003401     0.6817644526985098      -11.5977824857505  2.455133697622738e-09     0.1275223699414971   0.000841909780150054      13.25072265188499      247.4146050904002   0.007023914017631783     0.8000003084516816      0.556998026975261     0.2671601998065882     0.3266621497540965    0.03282943978625338  3.145542659166598e-10     0.2092046335897013    0.08277341920520215  3.096983111250493e-12 122.6850103395251
2.382450288275866       19.4661167084656      15.79738945010815   0.002471535402003401     0.6817644526985098      -11.5977824857505  2.455133697622738e-09     0.1275223699414971   0.000841909780150054      13.25072265188499      247.4146050904002   0.007023914017631783     0.8000003084516816      0.556998026975261      0.267160184905427     0.3266621646552577    0.03282943978625338  3.145542659166598e-10     0.2092046335897013    0.08277341920520215  3.096983111250493e-12 122.6850102287626
2.382450288275866       19.4661167084656      15.79738945010815   0.002471535402003401     0.6817644526985098      -11.5977824857505  2.455133697622738e-09     0.1275223699414971   0.000841909780150054      13.25072265188499      247.4146050904002   0.007023914017631783     0.8000003084516816      0.556998026975261      0.267160184905427     0.3266621497540965    0.03282945468741458  3.145542659166598e-10     0.2092046335897013    0.08277341920520215  3.096983111250493e-12 122.6850102524569
2.382450288275866       19.4661167084656      15.79738945010815   0.002471535402003401     0.6817644526985098      -11.5977824857505  2.455133697622738e-09     0.1275223699414971   0.000841909780150054      13.25072265188499      247.4146050904002   0.007023914017631783     0.8000003084516816      0.556998026975261      0.267160184905427     0.3266621497540965    0.03282943978625338  1.521571545976432e-08     0.2092046335897013    0.08277341920520215  3.096983111250493e-12 122.6850102536328
2.382450288275866       19.4661167084656      15.79738945010815   0.002471535402003401     0.6817644526985098      -11.5977824857505  2.455133697622738e-09     0.1275223699414971   0.000841909780150054      13.25072265188499      247.4146050904002   0.007023914017631783     0.8000003084516816      0.556998026975261      0.267160184905427     0.3266621497540965    0.03282943978625338  3.145542659166598e-10     0.2092046484908625    0.08277341920520215  3.096983111250493e-12 122.6850102536388
2.382450288275866       19.4661167084656      15.79738945010815   0.002471535402003401     0.6817644526985098      -11.5977824857505  2.455133697622738e-09     0.1275223699414971   0.000841909780150054      13.25072265188499      247.4146050904002   0.007023914017631783     0.8000003084516816      0.556998026975261      0.267160184905427     0.3266621497540965    0.03282943978625338  3.145542659166598e-10     0.2092046335897013    0.08277343410636334  3.096983111250493e-12 122.6850102540605
2.382450288275866       19.4661167084656      15.79738945010815   0.002471535402003401     0.6817644526985098      -11.5977824857505  2.455133697622738e-09     0.1275223699414971   0.000841909780150054      13.25072265188499      247.4146050904002   0.007023914017631783     0.8000003084516816      0.556998026975261      0.267160184905427     0.3266621497540965    0.03282943978625338  3.145542659166598e-10     0.2092046335897013    0.08277341920520215  1.490425817695891e-08 122.6850102537803
2.38321986352325      19.47093075413124      15.80282680955715   0.002473336196848136     0.6820292562385368      -11.6005126616565  5.630093798958553e-10     0.1275298323408947  0.0008410898898052795      13.26284489969712      247.8520651973516   0.007020804537836668     0.8000002649220478     0.5569434776786922     0.2671629235148891     0.3269724479811838    0.03178233885589171  3.145542659166598e-10     0.2075354029117116    0.07007504089142523  2.743766146833975e-12 122.673942394782
2.383219899035994      19.47093075413124      15.80282680955715   0.002473336196848136     0.6820292562385368      -11.6005126616565  5.630093798958553e-10     0.1275298323408947  0.0008410898898052795      13.26284489969712      247.8520651973516   0.007020804537836668     0.8000002649220478     0.5569434776786922     0.2671629235148891     0.3269724479811838    0.03178233885589171  3.145542659166598e-10     0.2075354029117116    0.07007504089142523  2.743766146833975e-12 122.6739423625231
2.38321986352325      19.47093104427071      15.80282680955715   0.002473336196848136     0.6820292562385368      -11.6005126616565  5.630093798958553e-10     0.1275298323408947  0.0008410898898052795      13.26284489969712      247.8520651973516   0.007020804537836668     0.8000002649220478     0.5569434776786922     0.2671629235148891     0.3269724479811838    0.03178233885589171  3.145542659166598e-10     0.2075354029117116    0.07007504089142523  2.743766146833975e-12 122.6739423706931
2.38321986352325      19.47093075413124      15.80282704503762   0.002473336196848136     0.6820292562385368      -11.6005126616565  5.630093798958553e-10     0.1275298323408947  0.0008410898898052795      13.26284489969712      247.8520651973516   0.007020804537836668     0.8000002649220478     0.5569434776786922     0.2671629235148891     0.3269724479811838    0.03178233885589171  3.145542659166598e-10     0.2075354029117116    0.07007504089142523  2.743766146833975e-12 122.6739423648232
2.38321986352325      19.47093075413124      15.80282680955715   0.002473351098009329     0.6820292562385368      -11.6005126616565  5.630093798958553e-10     0.1275298323408947  0.0008410898898052795      13.26284489969712      247.8520651973516   0.007020804537836668     0.8000002649220478     0.5569434776786922     0.2671629235148891     0.3269724479811838    0.03178233885589171  3.145542659166598e-10     0.2075354029117116    0.07007504089142523  2.743766146833975e-12 122.6739432825496
2.38321986352325      19.47093075413124      15.80282680955715   0.002473336196848136      0.682029271139698      -11.6005126616565  5.630093798958553e-10     0.1275298323408947  0.0008410898898052795      13.26284489969712      247.8520651973516   0.007020804537836668     0.8000002649220478     0.5569434776786922     0.2671629235148891     0.3269724479811838    0.03178233885589171  3.145542659166598e-10     0.2075354029117116    0.07007504089142523  2.743766146833975e-12 122.6739423766042
2.38321986352325      19.47093075413124      15.80282680955715   0.002473336196848136     0.6820292562385368     -11.60051283451761  5.630093798958553e-10     0.1275298323408947  0.0008410898898052795      13.26284489969712      247.8520651973516   0.007020804537836668     0.8000002649220478     0.5569434776786922     0.2671629235148891     0.3269724479811838    0.03178233885589171  3.145542659166598e-10     0.2075354029117116    0.07007504089142523  2.743766146833975e-12 122.6739424212416
2.38321986352325      19.47093075413124      15.80282680955715   0.002473336196848136     0.6820292562385368      -11.6005126616565  1.546417057374351e-08     0.1275298323408947  0.0008410898898052795      13.26284489969712      247.8520651973516   0.007020804537836668     0.8000002649220478     0.5569434776786922     0.2671629235148891     0.3269724479811838    0.03178233885589171  3.145542659166598e-10     0.2075354029117116    0.07007504089142523  2.743766146833975e-12 122.673944480815
2.38321986352325      19.47093075413124      15.80282680955715   0.002473336196848136     0.6820292562385368      -11.6005126616565  5.630093798958553e-10     0.1275298472420559  0.0008410898898052795      13.26284489969712      247.8520651973516   0.007020804537836668     0.8000002649220478     0.5569434776786922     0.2671629235148891     0.3269724479811838    0.03178233885589171  3.145542659166598e-10     0.2075354029117116    0.07007504089142523  2.743766146833975e-12 122.6739423578976
2.38321986352325      19.47093075413124      15.80282680955715   0.002473336196848136     0.6820292562385368      -11.6005126616565  5.630093798958553e-10     0.1275298323408947  0.0008411047909664734      13.26284489969712      247.8520651973516   0.007020804537836668     0.8000002649220478     0.5569434776786922     0.2671629235148891     0.3269724479811838    0.03178233885589171  3.145542659166598e-10     0.2075354029117116    0.07007504089142523  2.743766146833975e-12 122.6739460494792
2.38321986352325      19.47093075413124      15.80282680955715   0.002473336196848136     0.6820292562385368      -11.6005126616565  5.630093798958553e-10     0.1275298323408947  0.0008410898898052795      13.26284509732891      247.8520651973516   0.007020804537836668     0.8000002649220478     0.5569434776786922     0.2671629235148891     0.3269724479811838    0.03178233885589171  3.145542659166598e-10     0.2075354029117116    0.07007504089142523  2.743766146833975e-12 122.6739423551362
2.38321986352325      19.47093075413124      15.80282680955715   0.002473336196848136     0.6820292562385368      -11.6005126616565  5.630093798958553e-10     0.1275298323408947  0.0008410898898052795      13.26284489969712      247.8520688906352   0.007020804537836668     0.8000002649220478     0.5569434776786922     0.2671629235148891     0.3269724479811838    0.03178233885589171  3.145542659166598e-10     0.2075354029117116    0.07007504089142523  2.743766146833975e-12 122.6739423401977
2.38321986352325      19.47093075413124      15.80282680955715   0.002473336196848136     0.6820292562385368      -11.6005126616565  5.630093798958553e-10     0.1275298323408947  0.0008410898898052795      13.26284489969712      247.8520651973516   0.007020819438997862     0.8000002649220478     0.5569434776786922     0.2671629235148891     0.3269724479811838    0.03178233885589171  3.145542659166598e-10     0.2075354029117116    0.07007504089142523  2.743766146833975e-12 122.673941208622
2.38321986352325      19.47093075413124      15.80282680955715   0.002473336196848136     0.6820292562385368      -11.6005126616565  5.630093798958553e-10     0.1275298323408947  0.0008410898898052795      13.26284489969712      247.8520651973516   0.007020804537836668      0.800000279823209     0.5569434776786922     0.2671629235148891     0.3269724479811838    0.03178233885589171  3.145542659166598e-10     0.2075354029117116    0.07007504089142523  2.743766146833975e-12 122.6739428508696
2.38321986352325      19.47093075413124      15.80282680955715   0.002473336196848136     0.6820292562385368      -11.6005126616565  5.630093798958553e-10     0.1275298323408947  0.0008410898898052795      13.26284489969712      247.8520651973516   0.007020804537836668     0.8000002649220478     0.5569434925798534     0.2671629235148891     0.3269724479811838    0.03178233885589171  3.145542659166598e-10     0.2075354029117116    0.07007504089142523  2.743766146833975e-12 122.673942426149
2.38321986352325      19.47093075413124      15.80282680955715   0.002473336196848136     0.6820292562385368      -11.6005126616565  5.630093798958553e-10     0.1275298323408947  0.0008410898898052795      13.26284489969712      247.8520651973516   0.007020804537836668     0.8000002649220478     0.5569434776786922     0.2671629384160503     0.3269724479811838    0.03178233885589171  3.145542659166598e-10     0.2075354029117116    0.07007504089142523  2.743766146833975e-12 122.6739423755987
2.38321986352325      19.47093075413124      15.80282680955715   0.002473336196848136     0.6820292562385368      -11.6005126616565  5.630093798958553e-10     0.1275298323408947  0.0008410898898052795      13.26284489969712      247.8520651973516   0.007020804537836668     0.8000002649220478     0.5569434776786922     0.2671629235148891      0.326972462882345    0.03178233885589171  3.145542659166598e-10     0.2075354029117116    0.07007504089142523  2.743766146833975e-12 122.6739423777957
2.38321986352325      19.47093075413124      15.80282680955715   0.002473336196848136     0.6820292562385368      -11.6005126616565  5.630093798958553e-10     0.1275298323408947  0.0008410898898052795      13.26284489969712      247.8520651973516   0.007020804537836668     0.8000002649220478     0.5569434776786922     0.2671629235148891     0.3269724479811838     0.0317823537570529  3.145542659166598e-10     0.2075354029117116    0.07007504089142523  2.743766146833975e-12 122.673942394997
2.38321986352325      19.47093075413124      15.80282680955715   0.002473336196848136     0.6820292562385368      -11.6005126616565  5.630093798958553e-10     0.1275298323408947  0.0008410898898052795      13.26284489969712      247.8520651973516   0.007020804537836668     0.8000002649220478     0.5569434776786922     0.2671629235148891     0.3269724479811838    0.03178233885589171  1.521571545976432e-08     0.2075354029117116    0.07007504089142523  2.743766146833975e-12 122.673942394782
2.38321986352325      19.47093075413124      15.80282680955715   0.002473336196848136     0.6820292562385368      -11.6005126616565  5.630093798958553e-10     0.1275298323408947  0.0008410898898052795      13.26284489969712      247.8520651973516   0.007020804537836668     0.8000002649220478     0.5569434776786922     0.2671629235148891     0.3269724479811838    0.03178233885589171  3.145542659166598e-10     0.2075354178128728    0.07007504089142523  2.743766146833975e-12 122.673942394835
2.38321986352325      19.47093075413124      15.80282680955715   0.002473336196848136     0.6820292562385368      -11.6005126616565  5.630093798958553e-10     0.1275298323408947  0.0008410898898052795      13.26284489969712      247.8520651973516   0.007020804537836668     0.8000002649220478     0.5569434776786922     0.2671629235148891     0.3269724479811838    0.03178233885589171  3.145542659166598e-10     0.2075354029117116    0.07007505579258642  2.743766146833975e-12 122.6739423949865
2.38321986352325      19.47093075413124      15.80282680955715   0.002473336196848136     0.6820292562385368      -11.6005126616565  5.630093798958553e-10     0.1275298323408947  0.0008410898898052795      13.26284489969712      247.8520651973516   0.007020804537836668     0.8000002649220478     0.5569434776786922     0.2671629235148891     0.3269724479811838    0.03178233885589171  3.145542659166598e-10     0.2075354029117116    0.07007504089142523  1.490390495999449e-08 122.6739423948469
2.384760977767541      19.47538508163633      15.80871528889898   0.002476366214877885     0.6824438150306417       -11.602850412965  1.080810149663081e-08     0.1275317606459695  0.0008406735134211566      13.28334004537327      248.6700516475559   0.007020664382127661     0.8000000126215039     0.5568100450715745     0.2671787595009664     0.3274720416845172    0.02533392584126725  3.145542659166598e-10     0.1860289168850391    0.05582249820579677  2.414345640355226e-12 122.6546281596831
2.384761013303248      19.47538508163633      15.80871528889898   0.002476366214877885     0.6824438150306417       -11.602850412965  1.080810149663081e-08     0.1275317606459695  0.0008406735134211566      13.28334004537327      248.6700516475559   0.007020664382127661     0.8000000126215039     0.5568100450715745     0.2671787595009664     0.3274720416845172    0.02533392584126725  3.145542659166598e-10     0.1860289168850391    0.05582249820579677  2.414345640355226e-12 122.6546281049589
2.384760977767541      19.47538537184219      15.80871528889898   0.002476366214877885     0.6824438150306417       -11.602850412965  1.080810149663081e-08     0.1275317606459695  0.0008406735134211566      13.28334004537327      248.6700516475559   0.007020664382127661     0.8000000126215039     0.5568100450715745     0.2671787595009664     0.3274720416845172    0.02533392584126725  3.145542659166598e-10     0.1860289168850391    0.05582249820579677  2.414345640355226e-12 122.6546281400838
2.384760977767541      19.47538508163633       15.8087155244672   0.002476366214877885     0.6824438150306417       -11.602850412965  1.080810149663081e-08     0.1275317606459695  0.0008406735134211566      13.28334004537327      248.6700516475559   0.007020664382127661     0.8000000126215039     0.5568100450715745     0.2671787595009664     0.3274720416845172    0.02533392584126725  3.145542659166598e-10     0.1860289168850391    0.05582249820579677  2.414345640355226e-12 122.6546281387688
2.384760977767541      19.47538508163633      15.80871528889898   0.002476381116039079     0.6824438150306417       -11.602850412965  1.080810149663081e-08     0.1275317606459695  0.0008406735134211566      13.28334004537327      248.6700516475559   0.007020664382127661     0.8000000126215039     0.5568100450715745     0.2671787595009664     0.3274720416845172    0.02533392584126725  3.145542659166598e-10     0.1860289168850391    0.05582249820579677  2.414345640355226e-12 122.6546290762996
2.384760977767541      19.47538508163633      15.80871528889898   0.002476366214877885     0.6824438299318029       -11.602850412965  1.080810149663081e-08     0.1275317606459695  0.0008406735134211566      13.28334004537327      248.6700516475559   0.007020664382127661     0.8000000126215039     0.5568100450715745     0.2671787595009664     0.3274720416845172    0.02533392584126725  3.145542659166598e-10     0.1860289168850391    0.05582249820579677  2.414345640355226e-12 122.6546281552182
2.384760977767541      19.47538508163633      15.80871528889898   0.002476366214877885     0.6824438150306417     -11.60285058586094  1.080810149663081e-08     0.1275317606459695  0.0008406735134211566      13.28334004537327      248.6700516475559   0.007020664382127661     0.8000000126215039     0.5568100450715745     0.2671787595009664     0.3274720416845172    0.02533392584126725  3.145542659166598e-10     0.1860289168850391    0.05582249820579677  2.414345640355226e-12 122.654628182733
2.384760977767541      19.47538508163633      15.80871528889898   0.002476366214877885     0.6824438150306417       -11.602850412965  2.570926269047847e-08     0.1275317606459695  0.0008406735134211566      13.28334004537327      248.6700516475559   0.007020664382127661     0.8000000126215039     0.5568100450715745     0.2671787595009664     0.3274720416845172    0.02533392584126725  3.145542659166598e-10     0.1860289168850391    0.05582249820579677  2.414345640355226e-12 122.6546302513705
2.384760977767541      19.47538508163633      15.80871528889898   0.002476366214877885     0.6824438150306417       -11.602850412965  1.080810149663081e-08     0.1275317755471307  0.0008406735134211566      13.28334004537327      248.6700516475559   0.007020664382127661     0.8000000126215039     0.5568100450715745     0.2671787595009664     0.3274720416845172    0.02533392584126725  3.145542659166598e-10     0.1860289168850391    0.05582249820579677  2.414345640355226e-12 122.6546281216625
2.384760977767541      19.47538508163633      15.80871528889898   0.002476366214877885     0.6824438150306417       -11.602850412965  1.080810149663081e-08     0.1275317606459695  0.0008406884145823505      13.28334004537327      248.6700516475559   0.007020664382127661     0.8000000126215039     0.5568100450715745     0.2671787595009664     0.3274720416845172    0.02533392584126725  3.145542659166598e-10     0.1860289168850391    0.05582249820579677  2.414345640355226e-12 122.6546316121531
2.384760977767541      19.47538508163633      15.80871528889898   0.002476366214877885     0.6824438150306417       -11.602850412965  1.080810149663081e-08     0.1275317606459695  0.0008406735134211566      13.28334024331046      248.6700516475559   0.007020664382127661     0.8000000126215039     0.5568100450715745     0.2671787595009664     0.3274720416845172    0.02533392584126725  3.145542659166598e-10     0.1860289168850391    0.05582249820579677  2.414345640355226e-12 122.6546281274833
2.384760977767541      19.47538508163633      15.80871528889898   0.002476366214877885     0.6824438150306417       -11.602850412965  1.080810149663081e-08     0.1275317606459695  0.0008406735134211566      13.28334004537327      248.6700553530285   0.007020664382127661     0.8000000126215039     0.5568100450715745     0.2671787595009664     0.3274720416845172    0.02533392584126725  3.145542659166598e-10     0.1860289168850391    0.05582249820579677  2.414345640355226e-12 122.6546280828185
2.384760977767541      19.47538508163633      15.80871528889898   0.002476366214877885     0.6824438150306417       -11.602850412965  1.080810149663081e-08     0.1275317606459695  0.0008406735134211566      13.28334004537327      248.6700516475559   0.007020679283288854     0.8000000126215039     0.5568100450715745     0.2671787595009664     0.3274720416845172    0.02533392584126725  3.145542659166598e-10     0.1860289168850391    0.05582249820579677  2.414345640355226e-12 122.6546282117528
2.384760977767541      19.47538508163633      15.80871528889898   0.002476366214877885     0.6824438150306417       -11.602850412965  1.080810149663081e-08     0.1275317606459695  0.0008406735134211566      13.28334004537327      248.6700516475559   0.007020664382127661     0.8000000275226651     0.5568100450715745     0.2671787595009664     0.3274720416845172    0.02533392584126725  3.145542659166598e-10     0.1860289168850391    0.05582249820579677  2.414345640355226e-12 122.6546286224917
2.384760977767541      19.47538508163633      15.80871528889898   0.002476366214877885     0.6824438150306417       -11.602850412965  1.080810149663081e-08     0.1275317606459695  0.0008406735134211566      13.28334004537327      248.6700516475559   0.007020664382127661     0.8000000126215039     0.5568100599727357     0.2671787595009664     0.3274720416845172    0.02533392584126725  3.145542659166598e-10     0.1860289168850391    0.05582249820579677  2.414345640355226e-12 122.6546281892094
2.384760977767541      19.47538508163633      15.80871528889898   0.002476366214877885     0.6824438150306417       -11.602850412965  1.080810149663081e-08     0.1275317606459695  0.0008406735134211566      13.28334004537327      248.6700516475559   0.007020664382127661     0.8000000126215039     0.5568100450715745     0.2671787744021276     0.3274720416845172    0.02533392584126725  3.145542659166598e-10     0.1860289168850391    0.05582249820579677  2.414345640355226e-12 122.6546281873628
2.384760977767541      19.47538508163633      15.80871528889898   0.002476366214877885     0.6824438150306417       -11.602850412965  1.080810149663081e-08     0.1275317606459695  0.0008406735134211566      13.28334004537327      248.6700516475559   0.007020664382127661     0.8000000126215039     0.5568100450715745     0.2671787595009664     0.3274720565856784    0.02533392584126725  3.145542659166598e-10     0.1860289168850391    0.05582249820579677  2.414345640355226e-12 122.6546281407714
2.384760977767541      19.47538508163633      15.80871528889898   0.002476366214877885     0.6824438150306417       -11.602850412965  1.080810149663081e-08     0.1275317606459695  0.0008406735134211566      13.28334004537327      248.6700516475559   0.007020664382127661     0.8000000126215039     0.5568100450715745     0.2671787595009664     0.3274720416845172    0.02533394074242844  3.145542659166598e-10     0.1860289168850391    0.05582249820579677  2.414345640355226e-12 122.6546281598525
2.384760977767541      19.47538508163633      15.80871528889898   0.002476366214877885     0.6824438150306417       -11.602850412965  1.080810149663081e-08     0.1275317606459695  0.0008406735134211566      13.28334004537327      248.6700516475559   0.007020664382127661     0.8000000126215039     0.5568100450715745     0.2671787595009664     0.3274720416845172    0.02533392584126725  1.521571545976432e-08     0.1860289168850391    0.05582249820579677  2.414345640355226e-12 122.6546281596831
2.384760977767541      19.47538508163633      15.80871528889898   0.002476366214877885     0.6824438150306417       -11.602850412965  1.080810149663081e-08     0.1275317606459695  0.0008406735134211566      13.28334004537327      248.6700516475559   0.007020664382127661     0.8000000126215039     0.5568100450715745     0.2671787595009664     0.3274720416845172    0.02533392584126725  3.145542659166598e-10     0.1860289317862003    0.05582249820579677  2.414345640355226e-12 122.6546281599493
2.384760977767541      19.47538508163633      15.80871528889898   0.002476366214877885     0.6824438150306417       -11.602850412965  1.080810149663081e-08     0.1275317606459695  0.0008406735134211566      13.28334004537327      248.6700516475559   0.007020664382127661     0.8000000126215039     0.5568100450715745     0.2671787595009664     0.3274720416845172    0.02533392584126725  3.145542659166598e-10     0.1860289168850391    0.05582251310695796  2.414345640355226e-12 122.6546281591811
2.384760977767541      19.47538508163633      15.80871528889898   0.002476366214877885     0.6824438150306417       -11.602850412965  1.080810149663081e-08     0.1275317606459695  0.0008406735134211566      13.28334004537327      248.6700516475559   0.007020664382127661     0.8000000126215039     0.5568100450715745     0.2671787595009664     0.3274720416845172    0.02533392584126725  3.145542659166598e-10     0.1860289168850391    0.05582249820579677  1.490357553948801e-08 122.6546281589543
2.385732536899188      19.47523746238751      15.80852438133507   0.002470509305898765      0.682535427099833     -11.60280486621385  9.970664333094702e-09     0.1276156117089977  0.0008339831245630939      13.29273863417135      249.1058218397425   0.007018423245165826     0.8000000130796077     0.5566664609680326     0.2671745512724768      0.327781882755837    0.02323814946676659  3.145542659166598e-10     0.1712436530756991    0.05447410471073345     0.7635566813508954 122.6435210200452
2.385732572449373      19.47523746238751      15.80852438133507   0.002470509305898765      0.682535427099833     -11.60280486621385  9.970664333094702e-09     0.1276156117089977  0.0008339831245630939      13.29273863417135      249.1058218397425   0.007018423245165826     0.8000000130796077     0.5566664609680326     0.2671745512724768      0.327781882755837    0.02323814946676659  3.145542659166598e-10     0.1712436530756991    0.05447410471073345     0.7635566813508954 122.6435209677892
2.385732536899188      19.47523775259116      15.80852438133507   0.002470509305898765      0.682535427099833     -11.60280486621385  9.970664333094702e-09     0.1276156117089977  0.0008339831245630939      13.29273863417135      249.1058218397425   0.007018423245165826     0.8000000130796077     0.5566664609680326     0.2671745512724768      0.327781882755837    0.02323814946676659  3.145542659166598e-10     0.1712436530756991    0.05447410471073345     0.7635566813508954 122.6435210377597
2.385732536899188      19.47523746238751      15.80852461690044   0.002470509305898765      0.682535427099833     -11.60280486621385  9.970664333094702e-09     0.1276156117089977  0.0008339831245630939      13.29273863417135      249.1058218397425   0.007018423245165826     0.8000000130796077     0.5566664609680326     0.2671745512724768      0.327781882755837    0.02323814946676659  3.145542659166598e-10     0.1712436530756991    0.05447410471073345     0.7635566813508954 122.64352101873
2.385732536899188      19.47523746238751      15.80852438133507   0.002470524207059959      0.682535427099833     -11.60280486621385  9.970664333094702e-09     0.1276156117089977  0.0008339831245630939      13.29273863417135      249.1058218397425   0.007018423245165826     0.8000000130796077     0.5566664609680326     0.2671745512724768      0.327781882755837    0.02323814946676659  3.145542659166598e-10     0.1712436530756991    0.05447410471073345     0.7635566813508954 122.6435197953888
2.385732536899188      19.47523746238751      15.80852438133507   0.002470509305898765     0.6825354420009941     -11.60280486621385  9.970664333094702e-09     0.1276156117089977  0.0008339831245630939      13.29273863417135      249.1058218397425   0.007018423245165826     0.8000000130796077     0.5566664609680326     0.2671745512724768      0.327781882755837    0.02323814946676659  3.145542659166598e-10     0.1712436530756991    0.05447410471073345     0.7635566813508954 122.6435210088864
2.385732536899188      19.47523746238751      15.80852438133507   0.002470509305898765      0.682535427099833     -11.60280503910912  9.970664333094702e-09     0.1276156117089977  0.0008339831245630939      13.29273863417135      249.1058218397425   0.007018423245165826     0.8000000130796077     0.5566664609680326     0.2671745512724768      0.327781882755837    0.02323814946676659  3.145542659166598e-10     0.1712436530756991    0.05447410471073345     0.7635566813508954 122.6435209979326
2.385732536899188      19.47523746238751      15.80852438133507   0.002470509305898765      0.682535427099833     -11.60280486621385  2.487182552694236e-08     0.1276156117089977  0.0008339831245630939      13.29273863417135      249.1058218397425   0.007018423245165826     0.8000000130796077     0.5566664609680326     0.2671745512724768      0.327781882755837    0.02323814946676659  3.145542659166598e-10     0.1712436530756991    0.05447410471073345     0.7635566813508954 122.6435225945822
2.385732536899188      19.47523746238751      15.80852438133507   0.002470509305898765      0.682535427099833     -11.60280486621385  9.970664333094702e-09     0.1276156266101589  0.0008339831245630939      13.29273863417135      249.1058218397425   0.007018423245165826     0.8000000130796077     0.5566664609680326     0.2671745512724768      0.327781882755837    0.02323814946676659  3.145542659166598e-10     0.1712436530756991    0.05447410471073345     0.7635566813508954 122.6435209581566
2.385732536899188      19.47523746238751      15.80852438133507   0.002470509305898765      0.682535427099833     -11.60280486621385  9.970664333094702e-09     0.1276156117089977  0.0008339980257242878      13.29273863417135      249.1058218397425   0.007018423245165826     0.8000000130796077     0.5566664609680326     0.2671745512724768      0.327781882755837    0.02323814946676659  3.145542659166598e-10     0.1712436530756991    0.05447410471073345     0.7635566813508954 122.643522614197
2.385732536899188      19.47523746238751      15.80852438133507   0.002470509305898765      0.682535427099833     -11.60280486621385  9.970664333094702e-09     0.1276156117089977  0.0008339831245630939      13.29273883224859      249.1058218397425   0.007018423245165826     0.8000000130796077     0.5566664609680326     0.2671745512724768      0.327781882755837    0.02323814946676659  3.145542659166598e-10     0.1712436530756991    0.05447410471073345     0.7635566813508954 122.6435209650524
2.385732536899188      19.47523746238751      15.80852438133507   0.002470509305898765      0.682535427099833     -11.60280486621385  9.970664333094702e-09     0.1276156117089977  0.0008339831245630939      13.29273863417135      249.1058255517085   0.007018423245165826     0.8000000130796077     0.5566664609680326     0.2671745512724768      0.327781882755837    0.02323814946676659  3.145542659166598e-10     0.1712436530756991    0.05447410471073345     0.7635566813508954 122.6435209761154
2.385732536899188      19.47523746238751      15.80852438133507   0.002470509305898765      0.682535427099833     -11.60280486621385  9.970664333094702e-09     0.1276156117089977  0.0008339831245630939      13.29273863417135      249.1058218397425    0.00701843814632702     0.8000000130796077     0.5566664609680326     0.2671745512724768      0.327781882755837    0.02323814946676659  3.145542659166598e-10     0.1712436530756991    0.05447410471073345     0.7635566813508954 122.6435196457356
2.385732536899188      19.47523746238751      15.80852438133507   0.002470509305898765      0.682535427099833     -11.60280486621385  9.970664333094702e-09     0.1276156117089977  0.0008339831245630939      13.29273863417135      249.1058218397425   0.007018423245165826     0.8000000279807689     0.5566664609680326     0.2671745512724768      0.327781882755837    0.02323814946676659  3.145542659166598e-10     0.1712436530756991    0.05447410471073345     0.7635566813508954 122.6435214824247
2.385732536899188      19.47523746238751      15.80852438133507   0.002470509305898765      0.682535427099833     -11.60280486621385  9.970664333094702e-09     0.1276156117089977  0.0008339831245630939      13.29273863417135      249.1058218397425   0.007018423245165826     0.8000000130796077     0.5566664758691938     0.2671745512724768      0.327781882755837    0.02323814946676659  3.145542659166598e-10     0.1712436530756991    0.05447410471073345     0.7635566813508954 122.6435210491837
2.385732536899188      19.47523746238751      15.80852438133507   0.002470509305898765      0.682535427099833     -11.60280486621385  9.970664333094702e-09     0.1276156117089977  0.0008339831245630939      13.29273863417135      249.1058218397425   0.007018423245165826     0.8000000130796077     0.5566664609680326     0.2671745661736379      0.327781882755837    0.02323814946676659  3.145542659166598e-10     0.1712436530756991    0.05447410471073345     0.7635566813508954 122.643520990651
2.385732536899188      19.47523746238751      15.80852438133507   0.002470509305898765      0.682535427099833     -11.60280486621385  9.970664333094702e-09     0.1276156117089977  0.0008339831245630939      13.29273863417135      249.1058218397425   0.007018423245165826     0.8000000130796077     0.5566664609680326     0.2671745512724768     0.3277818976569982    0.02323814946676659  3.145542659166598e-10     0.1712436530756991    0.05447410471073345     0.7635566813508954 122.6435210135624
2.385732536899188      19.47523746238751      15.80852438133507   0.002470509305898765      0.682535427099833     -11.60280486621385  9.970664333094702e-09     0.1276156117089977  0.0008339831245630939      13.29273863417135      249.1058218397425   0.007018423245165826     0.8000000130796077     0.5566664609680326     0.2671745512724768      0.327781882755837    0.02323816436792778  3.145542659166598e-10     0.1712436530756991    0.05447410471073345     0.7635566813508954 122.643521020027
2.385732536899188      19.47523746238751      15.80852438133507   0.002470509305898765      0.682535427099833     -11.60280486621385  9.970664333094702e-09     0.1276156117089977  0.0008339831245630939      13.29273863417135      249.1058218397425   0.007018423245165826     0.8000000130796077     0.5566664609680326     0.2671745512724768      0.327781882755837    0.02323814946676659  1.521571545976432e-08     0.1712436530756991    0.05447410471073345     0.7635566813508954 122.6435214629666
2.385732536899188      19.47523746238751      15.80852438133507   0.002470509305898765      0.682535427099833     -11.60280486621385  9.970664333094702e-09     0.1276156117089977  0.0008339831245630939      13.29273863417135      249.1058218397425   0.007018423245165826     0.8000000130796077     0.5566664609680326     0.2671745512724768      0.327781882755837    0.02323814946676659  3.145542659166598e-10     0.1712436679768603    0.05447410471073345     0.7635566813508954 122.6435210200563
2.385732536899188      19.47523746238751      15.80852438133507   0.002470509305898765      0.682535427099833     -11.60280486621385  9.970664333094702e-09     0.1276156117089977  0.0008339831245630939      13.29273863417135      249.1058218397425   0.007018423245165826     0.8000000130796077     0.5566664609680326     0.2671745512724768      0.327781882755837    0.02323814946676659  3.145542659166598e-10     0.1712436530756991    0.05447411961189465     0.7635566813508954 122.6435210200241
2.385732536899188      19.47523746238751      15.80852438133507   0.002470509305898765      0.682535427099833     -11.60280486621385  9.970664333094702e-09     0.1276156117089977  0.0008339831245630939      13.29273863417135      249.1058218397425   0.007018423245165826     0.8000000130796077     0.5566664609680326     0.2671745512724768      0.327781882755837    0.02323814946676659  3.145542659166598e-10     0.1712436530756991    0.05447410471073345     0.7635566962520566 122.6435210200573
2.386134406156192      19.47557329540462      15.80879772555686   0.002473157068309759     0.6826040212380415     -11.60292397169903   1.00452767945743e-08     0.1276157271128936  0.0008339666091018239      13.29830441166548       249.325661291066   0.007018158189951939     0.8000000130331472      0.556628795234159     0.2671781465876474         0.327890296672    0.02338076351447821  3.131697218621269e-10     0.1705100156202066    0.05862855801556331     0.7602498469262227 122.6385065355988
2.386134441712366      19.47557329540462      15.80879772555686   0.002473157068309759     0.6826040212380415     -11.60292397169903   1.00452767945743e-08     0.1276157271128936  0.0008339666091018239      13.29830441166548       249.325661291066   0.007018158189951939     0.8000000130331472      0.556628795234159     0.2671781465876474         0.327890296672    0.02338076351447821  3.131697218621269e-10     0.1705100156202066    0.05862855801556331     0.7602498469262227 122.6385064820488
2.386134406156192      19.47557358561328      15.80879772555686   0.002473157068309759     0.6826040212380415     -11.60292397169903   1.00452767945743e-08     0.1276157271128936  0.0008339666091018239      13.29830441166548       249.325661291066   0.007018158189951939     0.8000000130331472      0.556628795234159     0.2671781465876474         0.327890296672    0.02338076351447821  3.131697218621269e-10     0.1705100156202066    0.05862855801556331     0.7602498469262227 122.6385065341058
2.386134406156192      19.47557329540462      15.80879796112631   0.002473157068309759     0.6826040212380415     -11.60292397169903   1.00452767945743e-08     0.1276157271128936  0.0008339666091018239      13.29830441166548       249.325661291066   0.007018158189951939     0.8000000130331472      0.556628795234159     0.2671781465876474         0.327890296672    0.02338076351447821  3.131697218621269e-10     0.1705100156202066    0.05862855801556331     0.7602498469262227 122.6385065215152
2.386134406156192      19.47557329540462      15.80879772555686   0.002473171969470953     0.6826040212380415     -11.60292397169903   1.00452767945743e-08     0.1276157271128936  0.0008339666091018239      13.29830441166548       249.325661291066   0.007018158189951939     0.8000000130331472      0.556628795234159     0.2671781465876474         0.327890296672    0.02338076351447821  3.131697218621269e-10     0.1705100156202066    0.05862855801556331     0.7602498469262227 122.6385066149713
2.386134406156192      19.47557329540462      15.80879772555686   0.002473157068309759     0.6826040361392027     -11.60292397169903   1.00452767945743e-08     0.1276157271128936  0.0008339666091018239      13.29830441166548       249.325661291066   0.007018158189951939     0.8000000130331472      0.556628795234159     0.2671781465876474         0.327890296672    0.02338076351447821  3.131697218621269e-10     0.1705100156202066    0.05862855801556331     0.7602498469262227 122.638506525426
2.386134406156192      19.47557329540462      15.80879772555686   0.002473157068309759     0.6826040212380415     -11.60292414459607   1.00452767945743e-08     0.1276157271128936  0.0008339666091018239      13.29830441166548       249.325661291066   0.007018158189951939     0.8000000130331472      0.556628795234159     0.2671781465876474         0.327890296672    0.02338076351447821  3.131697218621269e-10     0.1705100156202066    0.05862855801556331     0.7602498469262227 122.6385065501646
2.386134406156192      19.47557329540462      15.80879772555686   0.002473157068309759     0.6826040212380415     -11.60292397169903  2.494643798842196e-08     0.1276157271128936  0.0008339666091018239      13.29830441166548       249.325661291066   0.007018158189951939     0.8000000130331472      0.556628795234159     0.2671781465876474         0.327890296672    0.02338076351447821  3.131697218621269e-10     0.1705100156202066    0.05862855801556331     0.7602498469262227 122.6385081000617
2.386134406156192      19.47557329540462      15.80879772555686   0.002473157068309759     0.6826040212380415     -11.60292397169903   1.00452767945743e-08     0.1276157420140548  0.0008339666091018239      13.29830441166548       249.325661291066   0.007018158189951939     0.8000000130331472      0.556628795234159     0.2671781465876474         0.327890296672    0.02338076351447821  3.131697218621269e-10     0.1705100156202066    0.05862855801556331     0.7602498469262227 122.6385064766304
2.386134406156192      19.47557329540462      15.80879772555686   0.002473157068309759     0.6826040212380415     -11.60292397169903   1.00452767945743e-08     0.1276157271128936  0.0008339815102630177      13.29830441166548       249.325661291066   0.007018158189951939     0.8000000130331472      0.556628795234159     0.2671781465876474         0.327890296672    0.02338076351447821  3.131697218621269e-10     0.1705100156202066    0.05862855801556331     0.7602498469262227 122.6385078597358
2.386134406156192      19.47557329540462      15.80879772555686   0.002473157068309759     0.6826040212380415     -11.60292397169903   1.00452767945743e-08     0.1276157271128936  0.0008339666091018239      13.29830460982566       249.325661291066   0.007018158189951939     0.8000000130331472      0.556628795234159     0.2671781465876474         0.327890296672    0.02338076351447821  3.131697218621269e-10     0.1705100156202066    0.05862855801556331     0.7602498469262227 122.6385065190489
2.386134406156192      19.47557329540462      15.80879772555686   0.002473157068309759     0.6826040212380415     -11.60292397169903   1.00452767945743e-08     0.1276157271128936  0.0008339666091018239      13.29830441166548      249.3256650063079   0.007018158189951939     0.8000000130331472      0.556628795234159     0.2671781465876474         0.327890296672    0.02338076351447821  3.131697218621269e-10     0.1705100156202066    0.05862855801556331     0.7602498469262227 122.6385065200937
2.386134406156192      19.47557329540462      15.80879772555686   0.002473157068309759     0.6826040212380415     -11.60292397169903   1.00452767945743e-08     0.1276157271128936  0.0008339666091018239      13.29830441166548       249.325661291066   0.007018173091113133     0.8000000130331472      0.556628795234159     0.2671781465876474         0.327890296672    0.02338076351447821  3.131697218621269e-10     0.1705100156202066    0.05862855801556331     0.7602498469262227 122.6385051695143
2.386134406156192      19.47557329540462      15.80879772555686   0.002473157068309759     0.6826040212380415     -11.60292397169903   1.00452767945743e-08     0.1276157271128936  0.0008339666091018239      13.29830441166548       249.325661291066   0.007018158189951939     0.8000000279343084      0.556628795234159     0.2671781465876474         0.327890296672    0.02338076351447821  3.131697218621269e-10     0.1705100156202066    0.05862855801556331     0.7602498469262227 122.6385069893113
2.386134406156192      19.47557329540462      15.80879772555686   0.002473157068309759     0.6826040212380415     -11.60292397169903   1.00452767945743e-08     0.1276157271128936  0.0008339666091018239      13.29830441166548       249.325661291066   0.007018158189951939     0.8000000130331472     0.5566288101353202     0.2671781465876474         0.327890296672    0.02338076351447821  3.131697218621269e-10     0.1705100156202066    0.05862855801556331     0.7602498469262227 122.6385065605229
2.386134406156192      19.47557329540462      15.80879772555686   0.002473157068309759     0.6826040212380415     -11.60292397169903   1.00452767945743e-08     0.1276157271128936  0.0008339666091018239      13.29830441166548       249.325661291066   0.007018158189951939     0.8000000130331472      0.556628795234159     0.2671781614888086         0.327890296672    0.02338076351447821  3.131697218621269e-10     0.1705100156202066    0.05862855801556331     0.7602498469262227 122.6385065088777
2.386134406156192      19.47557329540462      15.80879772555686   0.002473157068309759     0.6826040212380415     -11.60292397169903   1.00452767945743e-08     0.1276157271128936  0.0008339666091018239      13.29830441166548       249.325661291066   0.007018158189951939     0.8000000130331472      0.556628795234159     0.2671781465876474     0.3278903115731612    0.02338076351447821  3.131697218621269e-10     0.1705100156202066    0.05862855801556331     0.7602498469262227 122.6385065275904
2.386134406156192      19.47557329540462      15.80879772555686   0.002473157068309759     0.6826040212380415     -11.60292397169903   1.00452767945743e-08     0.1276157271128936  0.0008339666091018239      13.29830441166548       249.325661291066   0.007018158189951939     0.8000000130331472      0.556628795234159     0.2671781465876474         0.327890296672     0.0233807784156394  3.131697218621269e-10     0.1705100156202066    0.05862855801556331     0.7602498469262227 122.6385065358205
2.386134406156192      19.47557329540462      15.80879772555686   0.002473157068309759     0.6826040212380415     -11.60292397169903   1.00452767945743e-08     0.1276157271128936  0.0008339666091018239      13.29830441166548       249.325661291066   0.007018158189951939     0.8000000130331472      0.556628795234159     0.2671781465876474         0.327890296672    0.02338076351447821  1.521433091570978e-08     0.1705100156202066    0.05862855801556331     0.7602498469262227 122.6385069786965
2.386134406156192      19.47557329540462      15.80879772555686   0.002473157068309759     0.6826040212380415     -11.60292397169903   1.00452767945743e-08     0.1276157271128936  0.0008339666091018239      13.29830441166548       249.325661291066   0.007018158189951939     0.8000000130331472      0.556628795234159     0.2671781465876474         0.327890296672    0.02338076351447821  3.131697218621269e-10     0.1705100305213678    0.05862855801556331     0.7602498469262227 122.6385065355999
2.386134406156192      19.47557329540462      15.80879772555686   0.002473157068309759     0.6826040212380415     -11.60292397169903   1.00452767945743e-08     0.1276157271128936  0.0008339666091018239      13.29830441166548       249.325661291066   0.007018158189951939     0.8000000130331472      0.556628795234159     0.2671781465876474         0.327890296672    0.02338076351447821  3.131697218621269e-10     0.1705100156202066    0.05862857291672451     0.7602498469262227 122.6385065358439
2.386134406156192      19.47557329540462      15.80879772555686   0.002473157068309759     0.6826040212380415     -11.60292397169903   1.00452767945743e-08     0.1276157271128936  0.0008339666091018239      13.29830441166548       249.325661291066   0.007018158189951939     0.8000000130331472      0.556628795234159     0.2671781465876474         0.327890296672    0.02338076351447821  3.131697218621269e-10     0.1705100156202066    0.05862855801556331     0.7602498618273839 122.6385065356044
2.387374462589122       19.4758368829469      15.80941046940555   0.002474571511204989     0.6829297094271483     -11.60246309756323  9.932827912963762e-09     0.1276190659976214  0.0008338837663305804      13.30595226980098      249.7651948946854   0.007017887122974359     0.8000000127861908     0.5565002056331002     0.2671915673687847     0.3282637184436757    0.02292725063671109  3.070525965692816e-10     0.1680616409235019    0.05749160683383153      0.745895222480719 122.6284066344778
2.387374498163774       19.4758368829469      15.80941046940555   0.002474571511204989     0.6829297094271483     -11.60246309756323  9.932827912963762e-09     0.1276190659976214  0.0008338837663305804      13.30595226980098      249.7651948946854   0.007017887122974359     0.8000000127861908     0.5565002056331002     0.2671915673687847     0.3282637184436757    0.02292725063671109  3.070525965692816e-10     0.1680616409235019    0.05749160683383153      0.745895222480719 122.6284064999826
2.387374462589122      19.47583717315949      15.80941046940555   0.002474571511204989     0.6829297094271483     -11.60246309756323  9.932827912963762e-09     0.1276190659976214  0.0008338837663305804      13.30595226980098      249.7651948946854   0.007017887122974359     0.8000000127861908     0.5565002056331002     0.2671915673687847     0.3282637184436757    0.02292725063671109  3.070525965692816e-10     0.1680616409235019    0.05749160683383153      0.745895222480719 122.6284066314915
2.387374462589122       19.4758368829469      15.80941070498412   0.002474571511204989     0.6829297094271483     -11.60246309756323  9.932827912963762e-09     0.1276190659976214  0.0008338837663305804      13.30595226980098      249.7651948946854   0.007017887122974359     0.8000000127861908     0.5565002056331002     0.2671915673687847     0.3282637184436757    0.02292725063671109  3.070525965692816e-10     0.1680616409235019    0.05749160683383153      0.745895222480719 122.6284066169269
2.387374462589122       19.4758368829469      15.80941046940555   0.002474586412366183     0.6829297094271483     -11.60246309756323  9.932827912963762e-09     0.1276190659976214  0.0008338837663305804      13.30595226980098      249.7651948946854   0.007017887122974359     0.8000000127861908     0.5565002056331002     0.2671915673687847     0.3282637184436757    0.02292725063671109  3.070525965692816e-10     0.1680616409235019    0.05749160683383153      0.745895222480719 122.6284066571401
2.387374462589122       19.4758368829469      15.80941046940555   0.002474571511204989     0.6829297243283095     -11.60246309756323  9.932827912963762e-09     0.1276190659976214  0.0008338837663305804      13.30595226980098      249.7651948946854   0.007017887122974359     0.8000000127861908     0.5565002056331002     0.2671915673687847     0.3282637184436757    0.02292725063671109  3.070525965692816e-10     0.1680616409235019    0.05749160683383153      0.745895222480719 122.6284066182554
2.387374462589122       19.4758368829469      15.80941046940555   0.002474571511204989     0.6829297094271483      -11.6024632704534  9.932827912963762e-09     0.1276190659976214  0.0008338837663305804      13.30595226980098      249.7651948946854   0.007017887122974359     0.8000000127861908     0.5565002056331002     0.2671915673687847     0.3282637184436757    0.02292725063671109  3.070525965692816e-10     0.1680616409235019    0.05749160683383153      0.745895222480719 122.6284066354212
2.387374462589122       19.4758368829469      15.80941046940555   0.002474571511204989     0.6829297094271483     -11.60246309756323  2.483398910681142e-08     0.1276190659976214  0.0008338837663305804      13.30595226980098      249.7651948946854   0.007017887122974359     0.8000000127861908     0.5565002056331002     0.2671915673687847     0.3282637184436757    0.02292725063671109  3.070525965692816e-10     0.1680616409235019    0.05749160683383153      0.745895222480719 122.6284083125277
2.387374462589122       19.4758368829469      15.80941046940555   0.002474571511204989     0.6829297094271483     -11.60246309756323  9.932827912963762e-09     0.1276190808987825  0.0008338837663305804      13.30595226980098      249.7651948946854   0.007017887122974359     0.8000000127861908     0.5565002056331002     0.2671915673687847     0.3282637184436757    0.02292725063671109  3.070525965692816e-10     0.1680616409235019    0.05749160683383153      0.745895222480719 122.6284065675201
2.387374462589122       19.4758368829469      15.80941046940555   0.002474571511204989     0.6829297094271483     -11.60246309756323  9.932827912963762e-09     0.1276190659976214  0.0008338986674917742      13.30595226980098      249.7651948946854   0.007017887122974359     0.8000000127861908     0.5565002056331002     0.2671915673687847     0.3282637184436757    0.02292725063671109  3.070525965692816e-10     0.1680616409235019    0.05749160683383153      0.745895222480719 122.6284079385348
2.387374462589122       19.4758368829469      15.80941046940555   0.002474571511204989     0.6829297094271483     -11.60246309756323  9.932827912963762e-09     0.1276190659976214  0.0008338837663305804      13.30595246807512      249.7651948946854   0.007017887122974359     0.8000000127861908     0.5565002056331002     0.2671915673687847     0.3282637184436757    0.02292725063671109  3.070525965692816e-10     0.1680616409235019    0.05749160683383153      0.745895222480719 122.6284065575863
2.387374462589122       19.4758368829469      15.80941046940555   0.002474571511204989     0.6829297094271483     -11.60246309756323  9.932827912963762e-09     0.1276190659976214  0.0008338837663305804      13.30595226980098      249.7651986164769   0.007017887122974359     0.8000000127861908     0.5565002056331002     0.2671915673687847     0.3282637184436757    0.02292725063671109  3.070525965692816e-10     0.1680616409235019    0.05749160683383153      0.745895222480719 122.6284065675851
2.387374462589122       19.4758368829469      15.80941046940555   0.002474571511204989     0.6829297094271483     -11.60246309756323  9.932827912963762e-09     0.1276190659976214  0.0008338837663305804      13.30595226980098      249.7651948946854   0.007017902024135552     0.8000000127861908     0.5565002056331002     0.2671915673687847     0.3282637184436757    0.02292725063671109  3.070525965692816e-10     0.1680616409235019    0.05749160683383153      0.745895222480719 122.6284064850342
2.387374462589122       19.4758368829469      15.80941046940555   0.002474571511204989     0.6829297094271483     -11.60246309756323  9.932827912963762e-09     0.1276190659976214  0.0008338837663305804      13.30595226980098      249.7651948946854   0.007017887122974359      0.800000027687352     0.5565002056331002     0.2671915673687847     0.3282637184436757    0.02292725063671109  3.070525965692816e-10     0.1680616409235019    0.05749160683383153      0.745895222480719 122.6284070971639
2.387374462589122       19.4758368829469      15.80941046940555   0.002474571511204989     0.6829297094271483     -11.60246309756323  9.932827912963762e-09     0.1276190659976214  0.0008338837663305804      13.30595226980098      249.7651948946854   0.007017887122974359     0.8000000127861908     0.5565002205342614     0.2671915673687847     0.3282637184436757    0.02292725063671109  3.070525965692816e-10     0.1680616409235019    0.05749160683383153      0.745895222480719 122.6284066566743
2.387374462589122       19.4758368829469      15.80941046940555   0.002474571511204989     0.6829297094271483     -11.60246309756323  9.932827912963762e-09     0.1276190659976214  0.0008338837663305804      13.30595226980098      249.7651948946854   0.007017887122974359     0.8000000127861908     0.5565002056331002     0.2671915822699459     0.3282637184436757    0.02292725063671109  3.070525965692816e-10     0.1680616409235019    0.05749160683383153      0.745895222480719 122.6284066561094
2.387374462589122       19.4758368829469      15.80941046940555   0.002474571511204989     0.6829297094271483     -11.60246309756323  9.932827912963762e-09     0.1276190659976214  0.0008338837663305804      13.30595226980098      249.7651948946854   0.007017887122974359     0.8000000127861908     0.5565002056331002     0.2671915673687847     0.3282637333448369    0.02292725063671109  3.070525965692816e-10     0.1680616409235019    0.05749160683383153      0.745895222480719 122.6284066251974
2.387374462589122       19.4758368829469      15.80941046940555   0.002474571511204989     0.6829297094271483     -11.60246309756323  9.932827912963762e-09     0.1276190659976214  0.0008338837663305804      13.30595226980098      249.7651948946854   0.007017887122974359     0.8000000127861908     0.5565002056331002     0.2671915673687847     0.3282637184436757    0.02292726553787228  3.070525965692816e-10     0.1680616409235019    0.05749160683383153      0.745895222480719 122.6284066344765
2.387374462589122       19.4758368829469      15.80941046940555   0.002474571511204989     0.6829297094271483     -11.60246309756323  9.932827912963762e-09     0.1276190659976214  0.0008338837663305804      13.30595226980098      249.7651948946854   0.007017887122974359     0.8000000127861908     0.5565002056331002     0.2671915673687847     0.3282637184436757    0.02292725063671109  1.520821379041694e-08     0.1680616409235019    0.05749160683383153      0.745895222480719 122.6284070776456
2.387374462589122       19.4758368829469      15.80941046940555   0.002474571511204989     0.6829297094271483     -11.60246309756323  9.932827912963762e-09     0.1276190659976214  0.0008338837663305804      13.30595226980098      249.7651948946854   0.007017887122974359     0.8000000127861908     0.5565002056331002     0.2671915673687847     0.3282637184436757    0.02292725063671109  3.070525965692816e-10     0.1680616558246631    0.05749160683383153      0.745895222480719 122.6284066344723
2.387374462589122       19.4758368829469      15.80941046940555   0.002474571511204989     0.6829297094271483     -11.60246309756323  9.932827912963762e-09     0.1276190659976214  0.0008338837663305804      13.30595226980098      249.7651948946854   0.007017887122974359     0.8000000127861908     0.5565002056331002     0.2671915673687847     0.3282637184436757    0.02292725063671109  3.070525965692816e-10     0.1680616409235019    0.05749162173499272      0.745895222480719 122.6284066345548
2.387374462589122       19.4758368829469      15.80941046940555   0.002474571511204989     0.6829297094271483     -11.60246309756323  9.932827912963762e-09     0.1276190659976214  0.0008338837663305804      13.30595226980098      249.7651948946854   0.007017887122974359     0.8000000127861908     0.5565002056331002     0.2671915673687847     0.3282637184436757    0.02292725063671109  3.070525965692816e-10     0.1680616409235019    0.05749160683383153     0.7458952373818802 122.6284066344792
2.38931010951247      19.47704922933051      15.80957635687938   0.002474481290796233     0.6832145569009174     -11.60296205248482  1.017756454037767e-08     0.1276256605949143  0.0008338760851965075      13.32660351368611      250.6448329426302   0.007017262458897618     0.8000000126833633     0.5563178558567989     0.2672037421486401     0.3287920202229955    0.02339704564334237  3.037049616399264e-10     0.1771362011224318    0.05688136798294523     0.7401021111170388 122.6089935729423
2.389310145115966      19.47704922933051      15.80957635687938   0.002474481290796233     0.6832145569009174     -11.60296205248482  1.017756454037767e-08     0.1276256605949143  0.0008338760851965075      13.32660351368611      250.6448329426302   0.007017262458897618     0.8000000126833633     0.5563178558567989     0.2672037421486401     0.3287920202229955    0.02339704564334237  3.037049616399264e-10     0.1771362011224318    0.05688136798294523     0.7401021111170388 122.6089934851277
2.38931010951247      19.47704951956116      15.80957635687938   0.002474481290796233     0.6832145569009174     -11.60296205248482  1.017756454037767e-08     0.1276256605949143  0.0008338760851965075      13.32660351368611      250.6448329426302   0.007017262458897618     0.8000000126833633     0.5563178558567989     0.2672037421486401     0.3287920202229955    0.02339704564334237  3.037049616399264e-10     0.1771362011224318    0.05688136798294523     0.7401021111170388 122.608993566898
2.38931010951247      19.47704922933051      15.80957659246043   0.002474481290796233     0.6832145569009174     -11.60296205248482  1.017756454037767e-08     0.1276256605949143  0.0008338760851965075      13.32660351368611      250.6448329426302   0.007017262458897618     0.8000000126833633     0.5563178558567989     0.2672037421486401     0.3287920202229955    0.02339704564334237  3.037049616399264e-10     0.1771362011224318    0.05688136798294523     0.7401021111170388 122.6089935565881
2.38931010951247      19.47704922933051      15.80957635687938   0.002474496191957427     0.6832145569009174     -11.60296205248482  1.017756454037767e-08     0.1276256605949143  0.0008338760851965075      13.32660351368611      250.6448329426302   0.007017262458897618     0.8000000126833633     0.5563178558567989     0.2672037421486401     0.3287920202229955    0.02339704564334237  3.037049616399264e-10     0.1771362011224318    0.05688136798294523     0.7401021111170388 122.6089935967122
2.38931010951247      19.47704922933051      15.80957635687938   0.002474481290796233     0.6832145718020786     -11.60296205248482  1.017756454037767e-08     0.1276256605949143  0.0008338760851965075      13.32660351368611      250.6448329426302   0.007017262458897618     0.8000000126833633     0.5563178558567989     0.2672037421486401     0.3287920202229955    0.02339704564334237  3.037049616399264e-10     0.1771362011224318    0.05688136798294523     0.7401021111170388 122.6089935633348
2.38931010951247      19.47704922933051      15.80957635687938   0.002474481290796233     0.6832145569009174     -11.60296222538243  1.017756454037767e-08     0.1276256605949143  0.0008338760851965075      13.32660351368611      250.6448329426302   0.007017262458897618     0.8000000126833633     0.5563178558567989     0.2672037421486401     0.3287920202229955    0.02339704564334237  3.037049616399264e-10     0.1771362011224318    0.05688136798294523     0.7401021111170388 122.6089935881079
2.38931010951247      19.47704922933051      15.80957635687938   0.002474481290796233     0.6832145569009174     -11.60296205248482  2.507872573422532e-08     0.1276256605949143  0.0008338760851965075      13.32660351368611      250.6448329426302   0.007017262458897618     0.8000000126833633     0.5563178558567989     0.2672037421486401     0.3287920202229955    0.02339704564334237  3.037049616399264e-10     0.1771362011224318    0.05688136798294523     0.7401021111170388 122.6089954271154
2.38931010951247      19.47704922933051      15.80957635687938   0.002474481290796233     0.6832145569009174     -11.60296205248482  1.017756454037767e-08     0.1276256754960755  0.0008338760851965075      13.32660351368611      250.6448329426302   0.007017262458897618     0.8000000126833633     0.5563178558567989     0.2672037421486401     0.3287920202229955    0.02339704564334237  3.037049616399264e-10     0.1771362011224318    0.05688136798294523     0.7401021111170388 122.6089935175236
2.38931010951247      19.47704922933051      15.80957635687938   0.002474481290796233     0.6832145569009174     -11.60296205248482  1.017756454037767e-08     0.1276256605949143  0.0008338909863577014      13.32660351368611      250.6448329426302   0.007017262458897618     0.8000000126833633     0.5563178558567989     0.2672037421486401     0.3287920202229955    0.02339704564334237  3.037049616399264e-10     0.1771362011224318    0.05688136798294523     0.7401021111170388 122.6089948642599
2.38931010951247      19.47704922933051      15.80957635687938   0.002474481290796233     0.6832145569009174     -11.60296205248482  1.017756454037767e-08     0.1276256605949143  0.0008338760851965075      13.32660371226798      250.6448329426302   0.007017262458897618     0.8000000126833633     0.5563178558567989     0.2672037421486401     0.3287920202229955    0.02339704564334237  3.037049616399264e-10     0.1771362011224318    0.05688136798294523     0.7401021111170388 122.6089935003433
2.38931010951247      19.47704922933051      15.80957635687938   0.002474481290796233     0.6832145569009174     -11.60296205248482  1.017756454037767e-08     0.1276256605949143  0.0008338760851965075      13.32660351368611      250.6448366775292   0.007017262458897618     0.8000000126833633     0.5563178558567989     0.2672037421486401     0.3287920202229955    0.02339704564334237  3.037049616399264e-10     0.1771362011224318    0.05688136798294523     0.7401021111170388 122.6089935395399
2.38931010951247      19.47704922933051      15.80957635687938   0.002474481290796233     0.6832145569009174     -11.60296205248482  1.017756454037767e-08     0.1276256605949143  0.0008338760851965075      13.32660351368611      250.6448329426302   0.007017277360058812     0.8000000126833633     0.5563178558567989     0.2672037421486401     0.3287920202229955    0.02339704564334237  3.037049616399264e-10     0.1771362011224318    0.05688136798294523     0.7401021111170388 122.6089945900558
2.38931010951247      19.47704922933051      15.80957635687938   0.002474481290796233     0.6832145569009174     -11.60296205248482  1.017756454037767e-08     0.1276256605949143  0.0008338760851965075      13.32660351368611      250.6448329426302   0.007017262458897618     0.8000000275845245     0.5563178558567989     0.2672037421486401     0.3287920202229955    0.02339704564334237  3.037049616399264e-10     0.1771362011224318    0.05688136798294523     0.7401021111170388 122.608994033525
2.38931010951247      19.47704922933051      15.80957635687938   0.002474481290796233     0.6832145569009174     -11.60296205248482  1.017756454037767e-08     0.1276256605949143  0.0008338760851965075      13.32660351368611      250.6448329426302   0.007017262458897618     0.8000000126833633     0.5563178707579601     0.2672037421486401     0.3287920202229955    0.02339704564334237  3.037049616399264e-10     0.1771362011224318    0.05688136798294523     0.7401021111170388 122.6089935869798
2.38931010951247      19.47704922933051      15.80957635687938   0.002474481290796233     0.6832145569009174     -11.60296205248482  1.017756454037767e-08     0.1276256605949143  0.0008338760851965075      13.32660351368611      250.6448329426302   0.007017262458897618     0.8000000126833633     0.5563178558567989     0.2672037570498013     0.3287920202229955    0.02339704564334237  3.037049616399264e-10     0.1771362011224318    0.05688136798294523     0.7401021111170388 122.6089936453103
2.38931010951247      19.47704922933051      15.80957635687938   0.002474481290796233     0.6832145569009174     -11.60296205248482  1.017756454037767e-08     0.1276256605949143  0.0008338760851965075      13.32660351368611      250.6448329426302   0.007017262458897618     0.8000000126833633     0.5563178558567989     0.2672037421486401     0.3287920351241567    0.02339704564334237  3.037049616399264e-10     0.1771362011224318    0.05688136798294523     0.7401021111170388 122.6089935685711
2.38931010951247      19.47704922933051      15.80957635687938   0.002474481290796233     0.6832145569009174     -11.60296205248482  1.017756454037767e-08     0.1276256605949143  0.0008338760851965075      13.32660351368611      250.6448329426302   0.007017262458897618     0.8000000126833633     0.5563178558567989     0.2672037421486401     0.3287920202229955    0.02339706054450357  3.037049616399264e-10     0.1771362011224318    0.05688136798294523     0.7401021111170388 122.6089935723838
2.38931010951247      19.47704922933051      15.80957635687938   0.002474481290796233     0.6832145569009174     -11.60296205248482  1.017756454037767e-08     0.1276256605949143  0.0008338760851965075      13.32660351368611      250.6448329426302   0.007017262458897618     0.8000000126833633     0.5563178558567989     0.2672037421486401     0.3287920202229955    0.02339704564334237  1.520486615548758e-08     0.1771362011224318    0.05688136798294523     0.7401021111170388 122.6089940156603
2.38931010951247      19.47704922933051      15.80957635687938   0.002474481290796233     0.6832145569009174     -11.60296205248482  1.017756454037767e-08     0.1276256605949143  0.0008338760851965075      13.32660351368611      250.6448329426302   0.007017262458897618     0.8000000126833633     0.5563178558567989     0.2672037421486401     0.3287920202229955    0.02339704564334237  3.037049616399264e-10      0.177136216023593    0.05688136798294523     0.7401021111170388 122.6089935735086
2.38931010951247      19.47704922933051      15.80957635687938   0.002474481290796233     0.6832145569009174     -11.60296205248482  1.017756454037767e-08     0.1276256605949143  0.0008338760851965075      13.32660351368611      250.6448329426302   0.007017262458897618     0.8000000126833633     0.5563178558567989     0.2672037421486401     0.3287920202229955    0.02339704564334237  3.037049616399264e-10     0.1771362011224318    0.05688138288410643     0.7401021111170388 122.6089935716719
2.38931010951247      19.47704922933051      15.80957635687938   0.002474481290796233     0.6832145569009174     -11.60296205248482  1.017756454037767e-08     0.1276256605949143  0.0008338760851965075      13.32660351368611      250.6448329426302   0.007017262458897618     0.8000000126833633     0.5563178558567989     0.2672037421486401     0.3287920202229955    0.02339704564334237  3.037049616399264e-10     0.1771362011224318    0.05688136798294523        0.7401021260182 122.6089935728391
2.389345593611969      19.47703783777933      15.80967103588533   0.002474287003931251     0.6832085332983789     -11.60306796708547  1.018875092848338e-08     0.1276352189938175  0.0008337458195551177      13.32689215852681      250.6582098868531    0.00701578415514628      0.800000012679614     0.5563128505275304     0.2672005919124291     0.3288007419579031    0.02339532320459802   3.03609695655853e-10     0.1771397446866219    0.05685443452291868      1.619974811781026 122.6086316764473
2.389345629215993      19.47703783777933      15.80967103588533   0.002474287003931251     0.6832085332983789     -11.60306796708547  1.018875092848338e-08     0.1276352189938175  0.0008337458195551177      13.32689215852681      250.6582098868531    0.00701578415514628      0.800000012679614     0.5563128505275304     0.2672005919124291     0.3288007419579031    0.02339532320459802   3.03609695655853e-10     0.1771397446866219    0.05685443452291868      1.619974811781026 122.6086316193568
2.389345593611969      19.47703812800981      15.80967103588533   0.002474287003931251     0.6832085332983789     -11.60306796708547  1.018875092848338e-08     0.1276352189938175  0.0008337458195551177      13.32689215852681      250.6582098868531    0.00701578415514628      0.800000012679614     0.5563128505275304     0.2672005919124291     0.3288007419579031    0.02339532320459802   3.03609695655853e-10     0.1771397446866219    0.05685443452291868      1.619974811781026 122.6086316660662
2.389345593611969      19.47703783777933      15.80967127146779   0.002474287003931251     0.6832085332983789     -11.60306796708547  1.018875092848338e-08     0.1276352189938175  0.0008337458195551177      13.32689215852681      250.6582098868531    0.00701578415514628      0.800000012679614     0.5563128505275304     0.2672005919124291     0.3288007419579031    0.02339532320459802   3.03609695655853e-10     0.1771397446866219    0.05685443452291868      1.619974811781026 122.6086316549973
2.389345593611969      19.47703783777933      15.80967103588533   0.002474301905092445     0.6832085332983789     -11.60306796708547  1.018875092848338e-08     0.1276352189938175  0.0008337458195551177      13.32689215852681      250.6582098868531    0.00701578415514628      0.800000012679614     0.5563128505275304     0.2672005919124291     0.3288007419579031    0.02339532320459802   3.03609695655853e-10     0.1771397446866219    0.05685443452291868      1.619974811781026 122.6086317764167
2.389345593611969      19.47703783777933      15.80967103588533   0.002474287003931251     0.6832085481995401     -11.60306796708547  1.018875092848338e-08     0.1276352189938175  0.0008337458195551177      13.32689215852681      250.6582098868531    0.00701578415514628      0.800000012679614     0.5563128505275304     0.2672005919124291     0.3288007419579031    0.02339532320459802   3.03609695655853e-10     0.1771397446866219    0.05685443452291868      1.619974811781026 122.6086316670504
2.389345593611969      19.47703783777933      15.80967103588533   0.002474287003931251     0.6832085332983789     -11.60306813998466  1.018875092848338e-08     0.1276352189938175  0.0008337458195551177      13.32689215852681      250.6582098868531    0.00701578415514628      0.800000012679614     0.5563128505275304     0.2672005919124291     0.3288007419579031    0.02339532320459802   3.03609695655853e-10     0.1771397446866219    0.05685443452291868      1.619974811781026 122.6086316917453
2.389345593611969      19.47703783777933      15.80967103588533   0.002474287003931251     0.6832085332983789     -11.60306796708547  2.508991212233104e-08     0.1276352189938175  0.0008337458195551177      13.32689215852681      250.6582098868531    0.00701578415514628      0.800000012679614     0.5563128505275304     0.2672005919124291     0.3288007419579031    0.02339532320459802   3.03609695655853e-10     0.1771397446866219    0.05685443452291868      1.619974811781026 122.6086335253828
2.389345593611969      19.47703783777933      15.80967103588533   0.002474287003931251     0.6832085332983789     -11.60306796708547  1.018875092848338e-08     0.1276352338949787  0.0008337458195551177      13.32689215852681      250.6582098868531    0.00701578415514628      0.800000012679614     0.5563128505275304     0.2672005919124291     0.3288007419579031    0.02339532320459802   3.03609695655853e-10     0.1771397446866219    0.05685443452291868      1.619974811781026 122.6086316350664
2.389345593611969      19.47703783777933      15.80967103588533   0.002474287003931251     0.6832085332983789     -11.60306796708547  1.018875092848338e-08     0.1276352189938175  0.0008337607207163115      13.32689215852681      250.6582098868531    0.00701578415514628      0.800000012679614     0.5563128505275304     0.2672005919124291     0.3288007419579031    0.02339532320459802   3.03609695655853e-10     0.1771397446866219    0.05685443452291868      1.619974811781026 122.6086329949282
2.389345593611969      19.47703783777933      15.80967103588533   0.002474287003931251     0.6832085332983789     -11.60306796708547  1.018875092848338e-08     0.1276352189938175  0.0008337458195551177      13.32689235711297      250.6582098868531    0.00701578415514628      0.800000012679614     0.5563128505275304     0.2672005919124291     0.3288007419579031    0.02339532320459802   3.03609695655853e-10     0.1771397446866219    0.05685443452291868      1.619974811781026 122.6086316421484
2.389345593611969      19.47703783777933      15.80967103588533   0.002474287003931251     0.6832085332983789     -11.60306796708547  1.018875092848338e-08     0.1276352189938175  0.0008337458195551177      13.32689215852681      250.6582136219515    0.00701578415514628      0.800000012679614     0.5563128505275304     0.2672005919124291     0.3288007419579031    0.02339532320459802   3.03609695655853e-10     0.1771397446866219    0.05685443452291868      1.619974811781026 122.6086316203675
2.389345593611969      19.47703783777933      15.80967103588533   0.002474287003931251     0.6832085332983789     -11.60306796708547  1.018875092848338e-08     0.1276352189938175  0.0008337458195551177      13.32689215852681      250.6582098868531   0.007015799056307474      0.800000012679614     0.5563128505275304     0.2672005919124291     0.3288007419579031    0.02339532320459802   3.03609695655853e-10     0.1771397446866219    0.05685443452291868      1.619974811781026 122.6086310324127
2.389345593611969      19.47703783777933      15.80967103588533   0.002474287003931251     0.6832085332983789     -11.60306796708547  1.018875092848338e-08     0.1276352189938175  0.0008337458195551177      13.32689215852681      250.6582098868531    0.00701578415514628     0.8000000275807752     0.5563128505275304     0.2672005919124291     0.3288007419579031    0.02339532320459802   3.03609695655853e-10     0.1771397446866219    0.05685443452291868      1.619974811781026 122.6086321357775
2.389345593611969      19.47703783777933      15.80967103588533   0.002474287003931251     0.6832085332983789     -11.60306796708547  1.018875092848338e-08     0.1276352189938175  0.0008337458195551177      13.32689215852681      250.6582098868531    0.00701578415514628      0.800000012679614     0.5563128654286916     0.2672005919124291     0.3288007419579031    0.02339532320459802   3.03609695655853e-10     0.1771397446866219    0.05685443452291868      1.619974811781026 122.6086317016763
2.389345593611969      19.47703783777933      15.80967103588533   0.002474287003931251     0.6832085332983789     -11.60306796708547  1.018875092848338e-08     0.1276352189938175  0.0008337458195551177      13.32689215852681      250.6582098868531    0.00701578415514628      0.800000012679614     0.5563128505275304     0.2672006068135903     0.3288007419579031    0.02339532320459802   3.03609695655853e-10     0.1771397446866219    0.05685443452291868      1.619974811781026 122.6086316855623
2.389345593611969      19.47703783777933      15.80967103588533   0.002474287003931251     0.6832085332983789     -11.60306796708547  1.018875092848338e-08     0.1276352189938175  0.0008337458195551177      13.32689215852681      250.6582098868531    0.00701578415514628      0.800000012679614     0.5563128505275304     0.2672005919124291     0.3288007568590643    0.02339532320459802   3.03609695655853e-10     0.1771397446866219    0.05685443452291868      1.619974811781026 122.6086316722647
2.389345593611969      19.47703783777933      15.80967103588533   0.002474287003931251     0.6832085332983789     -11.60306796708547  1.018875092848338e-08     0.1276352189938175  0.0008337458195551177      13.32689215852681      250.6582098868531    0.00701578415514628      0.800000012679614     0.5563128505275304     0.2672005919124291     0.3288007419579031    0.02339533810575922   3.03609695655853e-10     0.1771397446866219    0.05685443452291868      1.619974811781026 122.608631677161
2.389345593611969      19.47703783777933      15.80967103588533   0.002474287003931251     0.6832085332983789     -11.60306796708547  1.018875092848338e-08     0.1276352189938175  0.0008337458195551177      13.32689215852681      250.6582098868531    0.00701578415514628      0.800000012679614     0.5563128505275304     0.2672005919124291     0.3288007419579031    0.02339532320459802  1.520477088950351e-08     0.1771397446866219    0.05685443452291868      1.619974811781026 122.6086321132128
2.389345593611969      19.47703783777933      15.80967103588533   0.002474287003931251     0.6832085332983789     -11.60306796708547  1.018875092848338e-08     0.1276352189938175  0.0008337458195551177      13.32689215852681      250.6582098868531    0.00701578415514628      0.800000012679614     0.5563128505275304     0.2672005919124291     0.3288007419579031    0.02339532320459802   3.03609695655853e-10     0.1771397595877831    0.05685443452291868      1.619974811781026 122.6086316755928
2.389345593611969      19.47703783777933      15.80967103588533   0.002474287003931251     0.6832085332983789     -11.60306796708547  1.018875092848338e-08     0.1276352189938175  0.0008337458195551177      13.32689215852681      250.6582098868531    0.00701578415514628      0.800000012679614     0.5563128505275304     0.2672005919124291     0.3288007419579031    0.02339532320459802   3.03609695655853e-10     0.1771397446866219    0.05685444942407987      1.619974811781026 122.6086316783853
2.389345593611969      19.47703783777933      15.80967103588533   0.002474287003931251     0.6832085332983789     -11.60306796708547  1.018875092848338e-08     0.1276352189938175  0.0008337458195551177      13.32689215852681      250.6582098868531    0.00701578415514628      0.800000012679614     0.5563128505275304     0.2672005919124291     0.3288007419579031    0.02339532320459802   3.03609695655853e-10     0.1771397446866219    0.05685443452291868      1.619974835920532 122.6086316779313
2.389817088692434      19.47748373890595      15.81030509504106   0.002474516064936315     0.6832856033522249     -11.60334074890347  1.026454461976904e-08     0.1276356508126217  0.0008337356505359033      13.33178475480055      250.8780489319557    0.00701586070732365     0.8000000126353057     0.5562617711632354     0.2672090703440944     0.3289245937178448    0.02329870759061624  3.023328194703785e-10     0.1805362164322243    0.05661979675465424      1.613288994086267 122.6038498380316
2.389817124303484      19.47748373890595      15.81030509504106   0.002474516064936315     0.6832856033522249     -11.60334074890347  1.026454461976904e-08     0.1276356508126217  0.0008337356505359033      13.33178475480055      250.8780489319557    0.00701586070732365     0.8000000126353057     0.5562617711632354     0.2672090703440944     0.3289245937178448    0.02329870759061624  3.023328194703785e-10     0.1805362164322243    0.05661979675465424      1.613288994086267 122.6038497457567
2.389817088692434      19.47748402914307      15.81030509504106   0.002474516064936315     0.6832856033522249     -11.60334074890347  1.026454461976904e-08     0.1276356508126217  0.0008337356505359033      13.33178475480055      250.8780489319557    0.00701586070732365     0.8000000126353057     0.5562617711632354     0.2672090703440944     0.3289245937178448    0.02329870759061624  3.023328194703785e-10     0.1805362164322243    0.05661979675465424      1.613288994086267 122.603849835892
2.389817088692434      19.47748373890595      15.81030533063296   0.002474516064936315     0.6832856033522249     -11.60334074890347  1.026454461976904e-08     0.1276356508126217  0.0008337356505359033      13.33178475480055      250.8780489319557    0.00701586070732365     0.8000000126353057     0.5562617711632354     0.2672090703440944     0.3289245937178448    0.02329870759061624  3.023328194703785e-10     0.1805362164322243    0.05661979675465424      1.613288994086267 122.6038498272067
2.389817088692434      19.47748373890595      15.81030509504106   0.002474530966097508     0.6832856033522249     -11.60334074890347  1.026454461976904e-08     0.1276356508126217  0.0008337356505359033      13.33178475480055      250.8780489319557    0.00701586070732365     0.8000000126353057     0.5562617711632354     0.2672090703440944     0.3289245937178448    0.02329870759061624  3.023328194703785e-10     0.1805362164322243    0.05661979675465424      1.613288994086267 122.6038499128334
2.389817088692434      19.47748373890595      15.81030509504106   0.002474516064936315     0.6832856182533861     -11.60334074890347  1.026454461976904e-08     0.1276356508126217  0.0008337356505359033      13.33178475480055      250.8780489319557    0.00701586070732365     0.8000000126353057     0.5562617711632354     0.2672090703440944     0.3289245937178448    0.02329870759061624  3.023328194703785e-10     0.1805362164322243    0.05661979675465424      1.613288994086267 122.6038498241839
2.389817088692434      19.47748373890595      15.81030509504106   0.002474516064936315     0.6832856033522249     -11.60334092180672  1.026454461976904e-08     0.1276356508126217  0.0008337356505359033      13.33178475480055      250.8780489319557    0.00701586070732365     0.8000000126353057     0.5562617711632354     0.2672090703440944     0.3289245937178448    0.02329870759061624  3.023328194703785e-10     0.1805362164322243    0.05661979675465424      1.613288994086267 122.6038498543057
2.389817088692434      19.47748373890595      15.81030509504106   0.002474516064936315     0.6832856033522249     -11.60334074890347  2.516570581361669e-08     0.1276356508126217  0.0008337356505359033      13.33178475480055      250.8780489319557    0.00701586070732365     0.8000000126353057     0.5562617711632354     0.2672090703440944     0.3289245937178448    0.02329870759061624  3.023328194703785e-10     0.1805362164322243    0.05661979675465424      1.613288994086267 122.6038517385882
2.389817088692434      19.47748373890595      15.81030509504106   0.002474516064936315     0.6832856033522249     -11.60334074890347  1.026454461976904e-08     0.1276356657137829  0.0008337356505359033      13.33178475480055      250.8780489319557    0.00701586070732365     0.8000000126353057     0.5562617711632354     0.2672090703440944     0.3289245937178448    0.02329870759061624  3.023328194703785e-10     0.1805362164322243    0.05661979675465424      1.613288994086267 122.6038497887218
2.389817088692434      19.47748373890595      15.81030509504106   0.002474516064936315     0.6832856033522249     -11.60334074890347  1.026454461976904e-08     0.1276356508126217  0.0008337505516970972      13.33178475480055      250.8780489319557    0.00701586070732365     0.8000000126353057     0.5562617711632354     0.2672090703440944     0.3289245937178448    0.02329870759061624  3.023328194703785e-10     0.1805362164322243    0.05661979675465424      1.613288994086267 122.6038511434368
2.389817088692434      19.47748373890595      15.81030509504106   0.002474516064936315     0.6832856033522249     -11.60334074890347  1.026454461976904e-08     0.1276356508126217  0.0008337356505359033      13.33178495345963      250.8780489319557    0.00701586070732365     0.8000000126353057     0.5562617711632354     0.2672090703440944     0.3289245937178448    0.02329870759061624  3.023328194703785e-10     0.1805362164322243    0.05661979675465424      1.613288994086267 122.6038498195357
2.389817088692434      19.47748373890595      15.81030509504106   0.002474516064936315     0.6832856033522249     -11.60334074890347  1.026454461976904e-08     0.1276356508126217  0.0008337356505359033      13.33178475480055        250.87805267033    0.00701586070732365     0.8000000126353057     0.5562617711632354     0.2672090703440944     0.3289245937178448    0.02329870759061624  3.023328194703785e-10     0.1805362164322243    0.05661979675465424      1.613288994086267 122.6038497404804
2.389817088692434      19.47748373890595      15.81030509504106   0.002474516064936315     0.6832856033522249     -11.60334074890347  1.026454461976904e-08     0.1276356508126217  0.0008337356505359033      13.33178475480055      250.8780489319557   0.007015875608484844     0.8000000126353057     0.5562617711632354     0.2672090703440944     0.3289245937178448    0.02329870759061624  3.023328194703785e-10     0.1805362164322243    0.05661979675465424      1.613288994086267 122.6038499845433
2.389817088692434      19.47748373890595      15.81030509504106   0.002474516064936315     0.6832856033522249     -11.60334074890347  1.026454461976904e-08     0.1276356508126217  0.0008337356505359033      13.33178475480055      250.8780489319557    0.00701586070732365     0.8000000275364669     0.5562617711632354     0.2672090703440944     0.3289245937178448    0.02329870759061624  3.023328194703785e-10     0.1805362164322243    0.05661979675465424      1.613288994086267 122.6038503007844
2.389817088692434      19.47748373890595      15.81030509504106   0.002474516064936315     0.6832856033522249     -11.60334074890347  1.026454461976904e-08     0.1276356508126217  0.0008337356505359033      13.33178475480055      250.8780489319557    0.00701586070732365     0.8000000126353057     0.5562617860643966     0.2672090703440944     0.3289245937178448    0.02329870759061624  3.023328194703785e-10     0.1805362164322243    0.05661979675465424      1.613288994086267 122.6038498595946
2.389817088692434      19.47748373890595      15.81030509504106   0.002474516064936315     0.6832856033522249     -11.60334074890347  1.026454461976904e-08     0.1276356508126217  0.0008337356505359033      13.33178475480055      250.8780489319557    0.00701586070732365     0.8000000126353057     0.5562617711632354     0.2672090852452556     0.3289245937178448    0.02329870759061624  3.023328194703785e-10     0.1805362164322243    0.05661979675465424      1.613288994086267 122.6038498734083
2.389817088692434      19.47748373890595      15.81030509504106   0.002474516064936315     0.6832856033522249     -11.60334074890347  1.026454461976904e-08     0.1276356508126217  0.0008337356505359033      13.33178475480055      250.8780489319557    0.00701586070732365     0.8000000126353057     0.5562617711632354     0.2672090703440944      0.328924608619006    0.02329870759061624  3.023328194703785e-10     0.1805362164322243    0.05661979675465424      1.613288994086267 122.60384983727
2.389817088692434      19.47748373890595      15.81030509504106   0.002474516064936315     0.6832856033522249     -11.60334074890347  1.026454461976904e-08     0.1276356508126217  0.0008337356505359033      13.33178475480055      250.8780489319557    0.00701586070732365     0.8000000126353057     0.5562617711632354     0.2672090703440944     0.3289245937178448    0.02329872249177743  3.023328194703785e-10     0.1805362164322243    0.05661979675465424      1.613288994086267 122.6038498389786
2.389817088692434      19.47748373890595      15.81030509504106   0.002474516064936315     0.6832856033522249     -11.60334074890347  1.026454461976904e-08     0.1276356508126217  0.0008337356505359033      13.33178475480055      250.8780489319557    0.00701586070732365     0.8000000126353057     0.5562617711632354     0.2672090703440944     0.3289245937178448    0.02329870759061624  1.520349401331803e-08     0.1805362164322243    0.05661979675465424      1.613288994086267 122.6038502759715
2.389817088692434      19.47748373890595      15.81030509504106   0.002474516064936315     0.6832856033522249     -11.60334074890347  1.026454461976904e-08     0.1276356508126217  0.0008337356505359033      13.33178475480055      250.8780489319557    0.00701586070732365     0.8000000126353057     0.5562617711632354     0.2672090703440944     0.3289245937178448    0.02329870759061624  3.023328194703785e-10     0.1805362313333855    0.05661979675465424      1.613288994086267 122.6038498378762
2.389817088692434      19.47748373890595      15.81030509504106   0.002474516064936315     0.6832856033522249     -11.60334074890347  1.026454461976904e-08     0.1276356508126217  0.0008337356505359033      13.33178475480055      250.8780489319557    0.00701586070732365     0.8000000126353057     0.5562617711632354     0.2672090703440944     0.3289245937178448    0.02329870759061624  3.023328194703785e-10     0.1805362164322243    0.05661981165581543      1.613288994086267 122.6038498385785
2.389817088692434      19.47748373890595      15.81030509504106   0.002474516064936315     0.6832856033522249     -11.60334074890347  1.026454461976904e-08     0.1276356508126217  0.0008337356505359033      13.33178475480055      250.8780489319557    0.00701586070732365     0.8000000126353057     0.5562617711632354     0.2672090703440944     0.3289245937178448    0.02329870759061624  3.023328194703785e-10     0.1805362164322243    0.05661979675465424      1.613289018126147 122.6038498394092
2.390914218986836       19.4766823133201      15.80860410748032   0.002473899108802223     0.6834937906579681      -11.6025013676889  1.033389320861498e-08     0.1277239318547598  0.0008318543883031712      13.34074574094309      251.3178503282311   0.007012637269062237     0.8000000125619837     0.5561239863179655     0.2672068343840602     0.3291975611443827    0.02317044187058601  3.003805899227868e-10     0.1849973535349946     0.0563081970487186      1.604298540731509 122.5942011419221
2.390914254614235       19.4766823133201      15.80860410748032   0.002473899108802223     0.6834937906579681      -11.6025013676889  1.033389320861498e-08     0.1277239318547598  0.0008318543883031712      13.34074574094309      251.3178503282311   0.007012637269062237     0.8000000125619837     0.5561239863179655     0.2672068343840602     0.3291975611443827    0.02317044187058601  3.003805899227868e-10     0.1849973535349946     0.0563081970487186      1.604298540731509 122.5942010861368
2.390914218986836      19.47668260354528      15.80860410748032   0.002473899108802223     0.6834937906579681      -11.6025013676889  1.033389320861498e-08     0.1277239318547598  0.0008318543883031712      13.34074574094309      251.3178503282311   0.007012637269062237     0.8000000125619837     0.5561239863179655     0.2672068343840602     0.3291975611443827    0.02317044187058601  3.003805899227868e-10     0.1849973535349946     0.0563081970487186      1.604298540731509 122.5942011171317
2.390914218986836       19.4766823133201      15.80860434304687   0.002473899108802223     0.6834937906579681      -11.6025013676889  1.033389320861498e-08     0.1277239318547598  0.0008318543883031712      13.34074574094309      251.3178503282311   0.007012637269062237     0.8000000125619837     0.5561239863179655     0.2672068343840602     0.3291975611443827    0.02317044187058601  3.003805899227868e-10     0.1849973535349946     0.0563081970487186      1.604298540731509 122.5942011191487
2.390914218986836       19.4766823133201      15.80860410748032   0.002473914009963417     0.6834937906579681      -11.6025013676889  1.033389320861498e-08     0.1277239318547598  0.0008318543883031712      13.34074574094309      251.3178503282311   0.007012637269062237     0.8000000125619837     0.5561239863179655     0.2672068343840602     0.3291975611443827    0.02317044187058601  3.003805899227868e-10     0.1849973535349946     0.0563081970487186      1.604298540731509 122.5942014593578
2.390914218986836       19.4766823133201      15.80860410748032   0.002473899108802223     0.6834938055591293      -11.6025013676889  1.033389320861498e-08     0.1277239318547598  0.0008318543883031712      13.34074574094309      251.3178503282311   0.007012637269062237     0.8000000125619837     0.5561239863179655     0.2672068343840602     0.3291975611443827    0.02317044187058601  3.003805899227868e-10     0.1849973535349946     0.0563081970487186      1.604298540731509 122.5942011204192
2.390914218986836       19.4766823133201      15.80860410748032   0.002473899108802223     0.6834937906579681     -11.60250154057964  1.033389320861498e-08     0.1277239318547598  0.0008318543883031712      13.34074574094309      251.3178503282311   0.007012637269062237     0.8000000125619837     0.5561239863179655     0.2672068343840602     0.3291975611443827    0.02317044187058601  3.003805899227868e-10     0.1849973535349946     0.0563081970487186      1.604298540731509 122.5942011509478
2.390914218986836       19.4766823133201      15.80860410748032   0.002473899108802223     0.6834937906579681      -11.6025013676889  2.523505440246264e-08     0.1277239318547598  0.0008318543883031712      13.34074574094309      251.3178503282311   0.007012637269062237     0.8000000125619837     0.5561239863179655     0.2672068343840602     0.3291975611443827    0.02317044187058601  3.003805899227868e-10     0.1849973535349946     0.0563081970487186      1.604298540731509 122.5942037636871
2.390914218986836       19.4766823133201      15.80860410748032   0.002473899108802223     0.6834937906579681      -11.6025013676889  1.033389320861498e-08     0.1277239467559209  0.0008318543883031712      13.34074574094309      251.3178503282311   0.007012637269062237     0.8000000125619837     0.5561239863179655     0.2672068343840602     0.3291975611443827    0.02317044187058601  3.003805899227868e-10     0.1849973535349946     0.0563081970487186      1.604298540731509 122.5942011302577
2.390914218986836       19.4766823133201      15.80860410748032   0.002473899108802223     0.6834937906579681      -11.6025013676889  1.033389320861498e-08     0.1277239318547598  0.0008318692894643651      13.34074574094309      251.3178503282311   0.007012637269062237     0.8000000125619837     0.5561239863179655     0.2672068343840602     0.3291975611443827    0.02317044187058601  3.003805899227868e-10     0.1849973535349946     0.0563081970487186      1.604298540731509 122.5942026234598
2.390914218986836       19.4766823133201      15.80860410748032   0.002473899108802223     0.6834937906579681      -11.6025013676889  1.033389320861498e-08     0.1277239318547598  0.0008318543883031712      13.34074593973569      251.3178503282311   0.007012637269062237     0.8000000125619837     0.5561239863179655     0.2672068343840602     0.3291975611443827    0.02317044187058601  3.003805899227868e-10     0.1849973535349946     0.0563081970487186      1.604298540731509 122.5942011141193
2.390914218986836       19.4766823133201      15.80860410748032   0.002473899108802223     0.6834937906579681      -11.6025013676889  1.033389320861498e-08     0.1277239318547598  0.0008318543883031712      13.34074574094309      251.3178540731589   0.007012637269062237     0.8000000125619837     0.5561239863179655     0.2672068343840602     0.3291975611443827    0.02317044187058601  3.003805899227868e-10     0.1849973535349946     0.0563081970487186      1.604298540731509 122.594201038117
2.390914218986836       19.4766823133201      15.80860410748032   0.002473899108802223     0.6834937906579681      -11.6025013676889  1.033389320861498e-08     0.1277239318547598  0.0008318543883031712      13.34074574094309      251.3178503282311   0.007012652170223431     0.8000000125619837     0.5561239863179655     0.2672068343840602     0.3291975611443827    0.02317044187058601  3.003805899227868e-10     0.1849973535349946     0.0563081970487186      1.604298540731509 122.594198738068
2.390914218986836       19.4766823133201      15.80860410748032   0.002473899108802223     0.6834937906579681      -11.6025013676889  1.033389320861498e-08     0.1277239318547598  0.0008318543883031712      13.34074574094309      251.3178503282311   0.007012637269062237     0.8000000274631449     0.5561239863179655     0.2672068343840602     0.3291975611443827    0.02317044187058601  3.003805899227868e-10     0.1849973535349946     0.0563081970487186      1.604298540731509 122.5942015935522
2.390914218986836       19.4766823133201      15.80860410748032   0.002473899108802223     0.6834937906579681      -11.6025013676889  1.033389320861498e-08     0.1277239318547598  0.0008318543883031712      13.34074574094309      251.3178503282311   0.007012637269062237     0.8000000125619837     0.5561240012191266     0.2672068343840602     0.3291975611443827    0.02317044187058601  3.003805899227868e-10     0.1849973535349946     0.0563081970487186      1.604298540731509 122.5942011782147
2.390914218986836       19.4766823133201      15.80860410748032   0.002473899108802223     0.6834937906579681      -11.6025013676889  1.033389320861498e-08     0.1277239318547598  0.0008318543883031712      13.34074574094309      251.3178503282311   0.007012637269062237     0.8000000125619837     0.5561239863179655     0.2672068492852214     0.3291975611443827    0.02317044187058601  3.003805899227868e-10     0.1849973535349946     0.0563081970487186      1.604298540731509 122.5942010739169
2.390914218986836       19.4766823133201      15.80860410748032   0.002473899108802223     0.6834937906579681      -11.6025013676889  1.033389320861498e-08     0.1277239318547598  0.0008318543883031712      13.34074574094309      251.3178503282311   0.007012637269062237     0.8000000125619837     0.5561239863179655     0.2672068343840602     0.3291975760455439    0.02317044187058601  3.003805899227868e-10     0.1849973535349946     0.0563081970487186      1.604298540731509 122.5942011306292
2.390914218986836       19.4766823133201      15.80860410748032   0.002473899108802223     0.6834937906579681      -11.6025013676889  1.033389320861498e-08     0.1277239318547598  0.0008318543883031712      13.34074574094309      251.3178503282311   0.007012637269062237     0.8000000125619837     0.5561239863179655     0.2672068343840602     0.3291975611443827     0.0231704567717472  3.003805899227868e-10     0.1849973535349946     0.0563081970487186      1.604298540731509 122.5942011402146
2.390914218986836       19.4766823133201      15.80860410748032   0.002473899108802223     0.6834937906579681      -11.6025013676889  1.033389320861498e-08     0.1277239318547598  0.0008318543883031712      13.34074574094309      251.3178503282311   0.007012637269062237     0.8000000125619837     0.5561239863179655     0.2672068343840602     0.3291975611443827    0.02317044187058601  1.520154178377044e-08     0.1849973535349946     0.0563081970487186      1.604298540731509 122.5942015771184
2.390914218986836       19.4766823133201      15.80860410748032   0.002473899108802223     0.6834937906579681      -11.6025013676889  1.033389320861498e-08     0.1277239318547598  0.0008318543883031712      13.34074574094309      251.3178503282311   0.007012637269062237     0.8000000125619837     0.5561239863179655     0.2672068343840602     0.3291975611443827    0.02317044187058601  3.003805899227868e-10     0.1849973684361558     0.0563081970487186      1.604298540731509 122.5942011410436
2.390914218986836       19.4766823133201      15.80860410748032   0.002473899108802223     0.6834937906579681      -11.6025013676889  1.033389320861498e-08     0.1277239318547598  0.0008318543883031712      13.34074574094309      251.3178503282311   0.007012637269062237     0.8000000125619837     0.5561239863179655     0.2672068343840602     0.3291975611443827    0.02317044187058601  3.003805899227868e-10     0.1849973535349946    0.05630821194987979      1.604298540731509 122.5942011399887
2.390914218986836       19.4766823133201      15.80860410748032   0.002473899108802223     0.6834937906579681      -11.6025013676889  1.033389320861498e-08     0.1277239318547598  0.0008318543883031712      13.34074574094309      251.3178503282311   0.007012637269062237     0.8000000125619837     0.5561239863179655     0.2672068343840602     0.3291975611443827    0.02317044187058601  3.003805899227868e-10     0.1849973535349946     0.0563081970487186       1.60429856463742 122.5942011405189
2.391140568070328      19.47701677126797      15.80932319972494   0.002473573920387146     0.6835008325921621     -11.60300725949291  1.038113213100332e-08     0.1277174016121878  0.0008322039477512536      13.34251536704397      251.4086358324771   0.007014300128215127     0.8000000125514887     0.5560965507070705     0.2672139314860593     0.3292502634518059    0.02317636511994839  3.000834320516543e-10     0.1850103188612973    0.05643847901162969      2.034812910589018 122.5921216408218
2.391140603701099      19.47701677126797      15.80932319972494   0.002473573920387146     0.6835008325921621     -11.60300725949291  1.038113213100332e-08     0.1277174016121878  0.0008322039477512536      13.34251536704397      251.4086358324771   0.007014300128215127     0.8000000125514887     0.5560965507070705     0.2672139314860593     0.3292502634518059    0.02317636511994839  3.000834320516543e-10     0.1850103188612973    0.05643847901162969      2.034812910589018 122.5921215341869
2.391140568070328      19.47701706149813      15.80932319972494   0.002473573920387146     0.6835008325921621     -11.60300725949291  1.038113213100332e-08     0.1277174016121878  0.0008322039477512536      13.34251536704397      251.4086358324771   0.007014300128215127     0.8000000125514887     0.5560965507070705     0.2672139314860593     0.3292502634518059    0.02317636511994839  3.000834320516543e-10     0.1850103188612973    0.05643847901162969      2.034812910589018 122.5921216198135
2.391140568070328      19.47701677126797      15.80932343530221   0.002473573920387146     0.6835008325921621     -11.60300725949291  1.038113213100332e-08     0.1277174016121878  0.0008322039477512536      13.34251536704397      251.4086358324771   0.007014300128215127     0.8000000125514887     0.5560965507070705     0.2672139314860593     0.3292502634518059    0.02317636511994839  3.000834320516543e-10     0.1850103188612973    0.05643847901162969      2.034812910589018 122.5921216149289
2.391140568070328      19.47701677126797      15.80932319972494    0.00247358882154834     0.6835008325921621     -11.60300725949291  1.038113213100332e-08     0.1277174016121878  0.0008322039477512536      13.34251536704397      251.4086358324771   0.007014300128215127     0.8000000125514887     0.5560965507070705     0.2672139314860593     0.3292502634518059    0.02317636511994839  3.000834320516543e-10     0.1850103188612973    0.05643847901162969      2.034812910589018 122.592121766321
2.391140568070328      19.47701677126797      15.80932319972494   0.002473573920387146     0.6835008474933233     -11.60300725949291  1.038113213100332e-08     0.1277174016121878  0.0008322039477512536      13.34251536704397      251.4086358324771   0.007014300128215127     0.8000000125514887     0.5560965507070705     0.2672139314860593     0.3292502634518059    0.02317636511994839  3.000834320516543e-10     0.1850103188612973    0.05643847901162969      2.034812910589018 122.5921216307811
2.391140568070328      19.47701677126797      15.80932319972494   0.002473573920387146     0.6835008325921621     -11.60300743239119  1.038113213100332e-08     0.1277174016121878  0.0008322039477512536      13.34251536704397      251.4086358324771   0.007014300128215127     0.8000000125514887     0.5560965507070705     0.2672139314860593     0.3292502634518059    0.02317636511994839  3.000834320516543e-10     0.1850103188612973    0.05643847901162969      2.034812910589018 122.592121650992
2.391140568070328      19.47701677126797      15.80932319972494   0.002473573920387146     0.6835008325921621     -11.60300725949291  2.528229332485097e-08     0.1277174016121878  0.0008322039477512536      13.34251536704397      251.4086358324771   0.007014300128215127     0.8000000125514887     0.5560965507070705     0.2672139314860593     0.3292502634518059    0.02317636511994839  3.000834320516543e-10     0.1850103188612973    0.05643847901162969      2.034812910589018 122.5921244343316
2.391140568070328      19.47701677126797      15.80932319972494   0.002473573920387146     0.6835008325921621     -11.60300725949291  1.038113213100332e-08      0.127717416513349  0.0008322039477512536      13.34251536704397      251.4086358324771   0.007014300128215127     0.8000000125514887     0.5560965507070705     0.2672139314860593     0.3292502634518059    0.02317636511994839  3.000834320516543e-10     0.1850103188612973    0.05643847901162969      2.034812910589018 122.592121643775
2.391140568070328      19.47701677126797      15.80932319972494   0.002473573920387146     0.6835008325921621     -11.60300725949291  1.038113213100332e-08     0.1277174016121878  0.0008322188489124474      13.34251536704397      251.4086358324771   0.007014300128215127     0.8000000125514887     0.5560965507070705     0.2672139314860593     0.3292502634518059    0.02317636511994839  3.000834320516543e-10     0.1850103188612973    0.05643847901162969      2.034812910589018 122.592123259197
2.391140568070328      19.47701677126797      15.80932319972494   0.002473573920387146     0.6835008325921621     -11.60300725949291  1.038113213100332e-08     0.1277174016121878  0.0008322039477512536      13.34251556586294      251.4086358324771   0.007014300128215127     0.8000000125514887     0.5560965507070705     0.2672139314860593     0.3292502634518059    0.02317636511994839  3.000834320516543e-10     0.1850103188612973    0.05643847901162969      2.034812910589018 122.5921215997514
2.391140568070328      19.47701677126797      15.80932319972494   0.002473573920387146     0.6835008325921621     -11.60300725949291  1.038113213100332e-08     0.1277174016121878  0.0008322039477512536      13.34251536704397      251.4086395787577   0.007014300128215127     0.8000000125514887     0.5560965507070705     0.2672139314860593     0.3292502634518059    0.02317636511994839  3.000834320516543e-10     0.1850103188612973    0.05643847901162969      2.034812910589018 122.5921215860297
2.391140568070328      19.47701677126797      15.80932319972494   0.002473573920387146     0.6835008325921621     -11.60300725949291  1.038113213100332e-08     0.1277174016121878  0.0008322039477512536      13.34251536704397      251.4086358324771   0.007014315029376321     0.8000000125514887     0.5560965507070705     0.2672139314860593     0.3292502634518059    0.02317636511994839  3.000834320516543e-10     0.1850103188612973    0.05643847901162969      2.034812910589018 122.5921215181765
2.391140568070328      19.47701677126797      15.80932319972494   0.002473573920387146     0.6835008325921621     -11.60300725949291  1.038113213100332e-08     0.1277174016121878  0.0008322039477512536      13.34251536704397      251.4086358324771   0.007014300128215127     0.8000000274526499     0.5560965507070705     0.2672139314860593     0.3292502634518059    0.02317636511994839  3.000834320516543e-10     0.1850103188612973    0.05643847901162969      2.034812910589018 122.5921221008213
2.391140568070328      19.47701677126797      15.80932319972494   0.002473573920387146     0.6835008325921621     -11.60300725949291  1.038113213100332e-08     0.1277174016121878  0.0008322039477512536      13.34251536704397      251.4086358324771   0.007014300128215127     0.8000000125514887     0.5560965656082317     0.2672139314860593     0.3292502634518059    0.02317636511994839  3.000834320516543e-10     0.1850103188612973    0.05643847901162969      2.034812910589018 122.5921216575179
2.391140568070328      19.47701677126797      15.80932319972494   0.002473573920387146     0.6835008325921621     -11.60300725949291  1.038113213100332e-08     0.1277174016121878  0.0008322039477512536      13.34251536704397      251.4086358324771   0.007014300128215127     0.8000000125514887     0.5560965507070705     0.2672139463872205     0.3292502634518059    0.02317636511994839  3.000834320516543e-10     0.1850103188612973    0.05643847901162969      2.034812910589018 122.5921216573053
2.391140568070328      19.47701677126797      15.80932319972494   0.002473573920387146     0.6835008325921621     -11.60300725949291  1.038113213100332e-08     0.1277174016121878  0.0008322039477512536      13.34251536704397      251.4086358324771   0.007014300128215127     0.8000000125514887     0.5560965507070705     0.2672139314860593     0.3292502783529671    0.02317636511994839  3.000834320516543e-10     0.1850103188612973    0.05643847901162969      2.034812910589018 122.5921216378523
2.391140568070328      19.47701677126797      15.80932319972494   0.002473573920387146     0.6835008325921621     -11.60300725949291  1.038113213100332e-08     0.1277174016121878  0.0008322039477512536      13.34251536704397      251.4086358324771   0.007014300128215127     0.8000000125514887     0.5560965507070705     0.2672139314860593     0.3292502634518059    0.02317638002110958  3.000834320516543e-10     0.1850103188612973    0.05643847901162969      2.034812910589018 122.5921216419918
2.391140568070328      19.47701677126797      15.80932319972494   0.002473573920387146     0.6835008325921621     -11.60300725949291  1.038113213100332e-08     0.1277174016121878  0.0008322039477512536      13.34251536704397      251.4086358324771   0.007014300128215127     0.8000000125514887     0.5560965507070705     0.2672139314860593     0.3292502634518059    0.02317636511994839  1.520124462589931e-08     0.1850103188612973    0.05643847901162969      2.034812910589018 122.5921220784425
2.391140568070328      19.47701677126797      15.80932319972494   0.002473573920387146     0.6835008325921621     -11.60300725949291  1.038113213100332e-08     0.1277174016121878  0.0008322039477512536      13.34251536704397      251.4086358324771   0.007014300128215127     0.8000000125514887     0.5560965507070705     0.2672139314860593     0.3292502634518059    0.02317636511994839  3.000834320516543e-10     0.1850103337624585    0.05643847901162969      2.034812910589018 122.5921216408108
2.391140568070328      19.47701677126797      15.80932319972494   0.002473573920387146     0.6835008325921621     -11.60300725949291  1.038113213100332e-08     0.1277174016121878  0.0008322039477512536      13.34251536704397      251.4086358324771   0.007014300128215127     0.8000000125514887     0.5560965507070705     0.2672139314860593     0.3292502634518059    0.02317636511994839  3.000834320516543e-10     0.1850103188612973    0.05643849391279088      2.034812910589018 122.592121641992
2.391140568070328      19.47701677126797      15.80932319972494   0.002473573920387146     0.6835008325921621     -11.60300725949291  1.038113213100332e-08     0.1277174016121878  0.0008322039477512536      13.34251536704397      251.4086358324771   0.007014300128215127     0.8000000125514887     0.5560965507070705     0.2672139314860593     0.3292502634518059    0.02317636511994839  3.000834320516543e-10     0.1850103188612973    0.05643847901162969      2.034812940910093 122.592121640818
2.391143849276719      19.47701752217275      15.80932648971571   0.002473547321049667     0.6835023055251589     -11.60300617535602  1.037823702899461e-08     0.1277173627489871  0.0008320684083916315      13.34252082156639      251.4088702161398   0.007014944614223225     0.8000000125508626     0.5560955584979146     0.2672134952860287     0.3292506971113441    0.02317627136878728  3.000690225424719e-10     0.1850134114086306    0.05643825225614657        2.1448094656774 122.5921039331204
2.391143884907539      19.47701752217275      15.80932648971571   0.002473547321049667     0.6835023055251589     -11.60300617535602  1.037823702899461e-08     0.1277173627489871  0.0008320684083916315      13.34252082156639      251.4088702161398   0.007014944614223225     0.8000000125508626     0.5560955584979146     0.2672134952860287     0.3292506971113441    0.02317627136878728  3.000690225424719e-10     0.1850134114086306    0.05643825225614657        2.1448094656774 122.5921039008543
2.391143849276719      19.47701781240293      15.80932648971571   0.002473547321049667     0.6835023055251589     -11.60300617535602  1.037823702899461e-08     0.1277173627489871  0.0008320684083916315      13.34252082156639      251.4088702161398   0.007014944614223225     0.8000000125508626     0.5560955584979146     0.2672134952860287     0.3292506971113441    0.02317627136878728  3.000690225424719e-10     0.1850134114086306    0.05643825225614657        2.1448094656774 122.5921039358682
2.391143849276719      19.47701752217275      15.80932672529303   0.002473547321049667     0.6835023055251589     -11.60300617535602  1.037823702899461e-08     0.1277173627489871  0.0008320684083916315      13.34252082156639      251.4088702161398   0.007014944614223225     0.8000000125508626     0.5560955584979146     0.2672134952860287     0.3292506971113441    0.02317627136878728  3.000690225424719e-10     0.1850134114086306    0.05643825225614657        2.1448094656774 122.5921039225564
2.391143849276719      19.47701752217275      15.80932648971571   0.002473562222210861     0.6835023055251589     -11.60300617535602  1.037823702899461e-08     0.1277173627489871  0.0008320684083916315      13.34252082156639      251.4088702161398   0.007014944614223225     0.8000000125508626     0.5560955584979146     0.2672134952860287     0.3292506971113441    0.02317627136878728  3.000690225424719e-10     0.1850134114086306    0.05643825225614657        2.1448094656774 122.5921040451677
2.391143849276719      19.47701752217275      15.80932648971571   0.002473547321049667     0.6835023204263201     -11.60300617535602  1.037823702899461e-08     0.1277173627489871  0.0008320684083916315      13.34252082156639      251.4088702161398   0.007014944614223225     0.8000000125508626     0.5560955584979146     0.2672134952860287     0.3292506971113441    0.02317627136878728  3.000690225424719e-10     0.1850134114086306    0.05643825225614657        2.1448094656774 122.5921039272678
2.391143849276719      19.47701752217275      15.80932648971571   0.002473547321049667     0.6835023055251589     -11.60300634825429  1.037823702899461e-08     0.1277173627489871  0.0008320684083916315      13.34252082156639      251.4088702161398   0.007014944614223225     0.8000000125508626     0.5560955584979146     0.2672134952860287     0.3292506971113441    0.02317627136878728  3.000690225424719e-10     0.1850134114086306    0.05643825225614657        2.1448094656774 122.5921039515994
2.391143849276719      19.47701752217275      15.80932648971571   0.002473547321049667     0.6835023055251589     -11.60300617535602  2.527939822284227e-08     0.1277173627489871  0.0008320684083916315      13.34252082156639      251.4088702161398   0.007014944614223225     0.8000000125508626     0.5560955584979146     0.2672134952860287     0.3292506971113441    0.02317627136878728  3.000690225424719e-10     0.1850134114086306    0.05643825225614657        2.1448094656774 122.5921067434826
2.391143849276719      19.47701752217275      15.80932648971571   0.002473547321049667     0.6835023055251589     -11.60300617535602  1.037823702899461e-08     0.1277173776501483  0.0008320684083916315      13.34252082156639      251.4088702161398   0.007014944614223225     0.8000000125508626     0.5560955584979146     0.2672134952860287     0.3292506971113441    0.02317627136878728  3.000690225424719e-10     0.1850134114086306    0.05643825225614657        2.1448094656774 122.5921039379478
2.391143849276719      19.47701752217275      15.80932648971571   0.002473547321049667     0.6835023055251589     -11.60300617535602  1.037823702899461e-08     0.1277173627489871  0.0008320833095528254      13.34252082156639      251.4088702161398   0.007014944614223225     0.8000000125508626     0.5560955584979146     0.2672134952860287     0.3292506971113441    0.02317627136878728  3.000690225424719e-10     0.1850134114086306    0.05643825225614657        2.1448094656774 122.5921055030766
2.391143849276719      19.47701752217275      15.80932648971571   0.002473547321049667     0.6835023055251589     -11.60300617535602  1.037823702899461e-08     0.1277173627489871  0.0008320684083916315      13.34252102038544      251.4088702161398   0.007014944614223225     0.8000000125508626     0.5560955584979146     0.2672134952860287     0.3292506971113441    0.02317627136878728  3.000690225424719e-10     0.1850134114086306    0.05643825225614657        2.1448094656774 122.5921039084203
2.391143849276719      19.47701752217275      15.80932648971571   0.002473547321049667     0.6835023055251589     -11.60300617535602  1.037823702899461e-08     0.1277173627489871  0.0008320684083916315      13.34252082156639      251.4088739624239   0.007014944614223225     0.8000000125508626     0.5560955584979146     0.2672134952860287     0.3292506971113441    0.02317627136878728  3.000690225424719e-10     0.1850134114086306    0.05643825225614657        2.1448094656774 122.5921037861022
2.391143849276719      19.47701752217275      15.80932648971571   0.002473547321049667     0.6835023055251589     -11.60300617535602  1.037823702899461e-08     0.1277173627489871  0.0008320684083916315      13.34252082156639      251.4088702161398   0.007014959515384419     0.8000000125508626     0.5560955584979146     0.2672134952860287     0.3292506971113441    0.02317627136878728  3.000690225424719e-10     0.1850134114086306    0.05643825225614657        2.1448094656774 122.592104489143
2.391143849276719      19.47701752217275      15.80932648971571   0.002473547321049667     0.6835023055251589     -11.60300617535602  1.037823702899461e-08     0.1277173627489871  0.0008320684083916315      13.34252082156639      251.4088702161398   0.007014944614223225     0.8000000274520238     0.5560955584979146     0.2672134952860287     0.3292506971113441    0.02317627136878728  3.000690225424719e-10     0.1850134114086306    0.05643825225614657        2.1448094656774 122.5921044002101
2.391143849276719      19.47701752217275      15.80932648971571   0.002473547321049667     0.6835023055251589     -11.60300617535602  1.037823702899461e-08     0.1277173627489871  0.0008320684083916315      13.34252082156639      251.4088702161398   0.007014944614223225     0.8000000125508626     0.5560955733990758     0.2672134952860287     0.3292506971113441    0.02317627136878728  3.000690225424719e-10     0.1850134114086306    0.05643825225614657        2.1448094656774 122.5921039440661
2.391143849276719      19.47701752217275      15.80932648971571   0.002473547321049667     0.6835023055251589     -11.60300617535602  1.037823702899461e-08     0.1277173627489871  0.0008320684083916315      13.34252082156639      251.4088702161398   0.007014944614223225     0.8000000125508626     0.5560955584979146     0.2672135101871899     0.3292506971113441    0.02317627136878728  3.000690225424719e-10     0.1850134114086306    0.05643825225614657        2.1448094656774 122.592103981065
2.391143849276719      19.47701752217275      15.80932648971571   0.002473547321049667     0.6835023055251589     -11.60300617535602  1.037823702899461e-08     0.1277173627489871  0.0008320684083916315      13.34252082156639      251.4088702161398   0.007014944614223225     0.8000000125508626     0.5560955584979146     0.2672134952860287     0.3292507120125053    0.02317627136878728  3.000690225424719e-10     0.1850134114086306    0.05643825225614657        2.1448094656774 122.5921039283802
2.391143849276719      19.47701752217275      15.80932648971571   0.002473547321049667     0.6835023055251589     -11.60300617535602  1.037823702899461e-08     0.1277173627489871  0.0008320684083916315      13.34252082156639      251.4088702161398   0.007014944614223225     0.8000000125508626     0.5560955584979146     0.2672134952860287     0.3292506971113441    0.02317628626994848  3.000690225424719e-10     0.1850134114086306    0.05643825225614657        2.1448094656774 122.5921039357842
2.391143849276719      19.47701752217275      15.80932648971571   0.002473547321049667     0.6835023055251589     -11.60300617535602  1.037823702899461e-08     0.1277173627489871  0.0008320684083916315      13.34252082156639      251.4088702161398   0.007014944614223225     0.8000000125508626     0.5560955584979146     0.2672134952860287     0.3292506971113441    0.02317627136878728  1.520123021639013e-08     0.1850134114086306    0.05643825225614657        2.1448094656774 122.592104373599
2.391143849276719      19.47701752217275      15.80932648971571   0.002473547321049667     0.6835023055251589     -11.60300617535602  1.037823702899461e-08     0.1277173627489871  0.0008320684083916315      13.34252082156639      251.4088702161398   0.007014944614223225     0.8000000125508626     0.5560955584979146     0.2672134952860287     0.3292506971113441    0.02317627136878728  3.000690225424719e-10     0.1850134263097918    0.05643825225614657        2.1448094656774 122.5921039334184
2.391143849276719      19.47701752217275      15.80932648971571   0.002473547321049667     0.6835023055251589     -11.60300617535602  1.037823702899461e-08     0.1277173627489871  0.0008320684083916315      13.34252082156639      251.4088702161398   0.007014944614223225     0.8000000125508626     0.5560955584979146     0.2672134952860287     0.3292506971113441    0.02317627136878728  3.000690225424719e-10     0.1850134114086306    0.05643826715730776        2.1448094656774 122.5921039362947
2.391143849276719      19.47701752217275      15.80932648971571   0.002473547321049667     0.6835023055251589     -11.60300617535602  1.037823702899461e-08     0.1277173627489871  0.0008320684083916315      13.34252082156639      251.4088702161398   0.007014944614223225     0.8000000125508626     0.5560955584979146     0.2672134952860287     0.3292506971113441    0.02317627136878728  3.000690225424719e-10     0.1850134114086306    0.05643825225614657      2.144809497637552 122.5921039331146
2.391146747517722      19.47702314763875      15.80933773782473   0.002473478291331296     0.6835031092536968     -11.60301532748791  1.037146553737814e-08     0.1277172161970146  0.0008317640260249124      13.34252934550836      251.4092533855698   0.007014045260259001     0.8000000125494562     0.5560940488208328     0.2672105147191304      0.329252240453177    0.02317618821886409  3.000371527416094e-10     0.1850126045226225    0.05643803985511296      2.254805600847218 122.5920538007051
2.391146783148585      19.47702314763875      15.80933773782473   0.002473478291331296     0.6835031092536968     -11.60301532748791  1.037146553737814e-08     0.1277172161970146  0.0008317640260249124      13.34252934550836      251.4092533855698   0.007014045260259001     0.8000000125494562     0.5560940488208328     0.2672105147191304      0.329252240453177    0.02317618821886409  3.000371527416094e-10     0.1850126045226225    0.05643803985511296      2.254805600847218 122.5920536957101
2.391146747517722      19.47702343786901      15.80933773782473   0.002473478291331296     0.6835031092536968     -11.60301532748791  1.037146553737814e-08     0.1277172161970146  0.0008317640260249124      13.34252934550836      251.4092533855698   0.007014045260259001     0.8000000125494562     0.5560940488208328     0.2672105147191304      0.329252240453177    0.02317618821886409  3.000371527416094e-10     0.1850126045226225    0.05643803985511296      2.254805600847218 122.5920537831732
2.391146747517722      19.47702314763875      15.80933797340222   0.002473478291331296     0.6835031092536968     -11.60301532748791  1.037146553737814e-08     0.1277172161970146  0.0008317640260249124      13.34252934550836      251.4092533855698   0.007014045260259001     0.8000000125494562     0.5560940488208328     0.2672105147191304      0.329252240453177    0.02317618821886409  3.000371527416094e-10     0.1850126045226225    0.05643803985511296      2.254805600847218 122.5920537813734
2.391146747517722      19.47702314763875      15.80933773782473    0.00247349319249249     0.6835031092536968     -11.60301532748791  1.037146553737814e-08     0.1277172161970146  0.0008317640260249124      13.34252934550836      251.4092533855698   0.007014045260259001     0.8000000125494562     0.5560940488208328     0.2672105147191304      0.329252240453177    0.02317618821886409  3.000371527416094e-10     0.1850126045226225    0.05643803985511296      2.254805600847218 122.5920539392387
2.391146747517722      19.47702314763875      15.80933773782473   0.002473478291331296      0.683503124154858     -11.60301532748791  1.037146553737814e-08     0.1277172161970146  0.0008317640260249124      13.34252934550836      251.4092533855698   0.007014045260259001     0.8000000125494562     0.5560940488208328     0.2672105147191304      0.329252240453177    0.02317618821886409  3.000371527416094e-10     0.1850126045226225    0.05643803985511296      2.254805600847218 122.592053783518
2.391146747517722      19.47702314763875      15.80933773782473   0.002473478291331296     0.6835031092536968     -11.60301550038631  1.037146553737814e-08     0.1277172161970146  0.0008317640260249124      13.34252934550836      251.4092533855698   0.007014045260259001     0.8000000125494562     0.5560940488208328     0.2672105147191304      0.329252240453177    0.02317618821886409  3.000371527416094e-10     0.1850126045226225    0.05643803985511296      2.254805600847218 122.592053809817
2.391146747517722      19.47702314763875      15.80933773782473   0.002473478291331296     0.6835031092536968     -11.60301532748791   2.52726267312258e-08     0.1277172161970146  0.0008317640260249124      13.34252934550836      251.4092533855698   0.007014045260259001     0.8000000125494562     0.5560940488208328     0.2672105147191304      0.329252240453177    0.02317618821886409  3.000371527416094e-10     0.1850126045226225    0.05643803985511296      2.254805600847218 122.5920564368347
2.391146747517722      19.47702314763875      15.80933773782473   0.002473478291331296     0.6835031092536968     -11.60301532748791  1.037146553737814e-08     0.1277172310981758  0.0008317640260249124      13.34252934550836      251.4092533855698   0.007014045260259001     0.8000000125494562     0.5560940488208328     0.2672105147191304      0.329252240453177    0.02317618821886409  3.000371527416094e-10     0.1850126045226225    0.05643803985511296      2.254805600847218 122.5920537788557
2.391146747517722      19.47702314763875      15.80933773782473   0.002473478291331296     0.6835031092536968     -11.60301532748791  1.037146553737814e-08     0.1277172161970146  0.0008317789271861062      13.34252934550836      251.4092533855698   0.007014045260259001     0.8000000125494562     0.5560940488208328     0.2672105147191304      0.329252240453177    0.02317618821886409  3.000371527416094e-10     0.1850126045226225    0.05643803985511296      2.254805600847218 122.5920551877408
2.391146747517722      19.47702314763875      15.80933773782473   0.002473478291331296     0.6835031092536968     -11.60301532748791  1.037146553737814e-08     0.1277172161970146  0.0008317640260249124      13.34252954432754      251.4092533855698   0.007014045260259001     0.8000000125494562     0.5560940488208328     0.2672105147191304      0.329252240453177    0.02317618821886409  3.000371527416094e-10     0.1850126045226225    0.05643803985511296      2.254805600847218 122.5920538086522
2.391146747517722      19.47702314763875      15.80933773782473   0.002473478291331296     0.6835031092536968     -11.60301532748791  1.037146553737814e-08     0.1277172161970146  0.0008317640260249124      13.34252934550836      251.4092571318596   0.007014045260259001     0.8000000125494562     0.5560940488208328     0.2672105147191304      0.329252240453177    0.02317618821886409  3.000371527416094e-10     0.1850126045226225    0.05643803985511296      2.254805600847218 122.5920538024029
2.391146747517722      19.47702314763875      15.80933773782473   0.002473478291331296     0.6835031092536968     -11.60301532748791  1.037146553737814e-08     0.1277172161970146  0.0008317640260249124      13.34252934550836      251.4092533855698   0.007014060161420195     0.8000000125494562     0.5560940488208328     0.2672105147191304      0.329252240453177    0.02317618821886409  3.000371527416094e-10     0.1850126045226225    0.05643803985511296      2.254805600847218 122.5920532915853
2.391146747517722      19.47702314763875      15.80933773782473   0.002473478291331296     0.6835031092536968     -11.60301532748791  1.037146553737814e-08     0.1277172161970146  0.0008317640260249124      13.34252934550836      251.4092533855698   0.007014045260259001     0.8000000274506174     0.5560940488208328     0.2672105147191304      0.329252240453177    0.02317618821886409  3.000371527416094e-10     0.1850126045226225    0.05643803985511296      2.254805600847218 122.5920542558879
2.391146747517722      19.47702314763875      15.80933773782473   0.002473478291331296     0.6835031092536968     -11.60301532748791  1.037146553737814e-08     0.1277172161970146  0.0008317640260249124      13.34252934550836      251.4092533855698   0.007014045260259001     0.8000000125494562      0.556094063721994     0.2672105147191304      0.329252240453177    0.02317618821886409  3.000371527416094e-10     0.1850126045226225    0.05643803985511296      2.254805600847218 122.5920538154393
2.391146747517722      19.47702314763875      15.80933773782473   0.002473478291331296     0.6835031092536968     -11.60301532748791  1.037146553737814e-08     0.1277172161970146  0.0008317640260249124      13.34252934550836      251.4092533855698   0.007014045260259001     0.8000000125494562     0.5560940488208328     0.2672105296202916      0.329252240453177    0.02317618821886409  3.000371527416094e-10     0.1850126045226225    0.05643803985511296      2.254805600847218 122.5920537997061
2.391146747517722      19.47702314763875      15.80933773782473   0.002473478291331296     0.6835031092536968     -11.60301532748791  1.037146553737814e-08     0.1277172161970146  0.0008317640260249124      13.34252934550836      251.4092533855698   0.007014045260259001     0.8000000125494562     0.5560940488208328     0.2672105147191304     0.3292522553543382    0.02317618821886409  3.000371527416094e-10     0.1850126045226225    0.05643803985511296      2.254805600847218 122.5920537882227
2.391146747517722      19.47702314763875      15.80933773782473   0.002473478291331296     0.6835031092536968     -11.60301532748791  1.037146553737814e-08     0.1277172161970146  0.0008317640260249124      13.34252934550836      251.4092533855698   0.007014045260259001     0.8000000125494562     0.5560940488208328     0.2672105147191304      0.329252240453177    0.02317620312002528  3.000371527416094e-10     0.1850126045226225    0.05643803985511296      2.254805600847218 122.5920538007159
2.391146747517722      19.47702314763875      15.80933773782473   0.002473478291331296     0.6835031092536968     -11.60301532748791  1.037146553737814e-08     0.1277172161970146  0.0008317640260249124      13.34252934550836      251.4092533855698   0.007014045260259001     0.8000000125494562     0.5560940488208328     0.2672105147191304      0.329252240453177    0.02317618821886409  1.520119834658926e-08     0.1850126045226225    0.05643803985511296      2.254805600847218 122.5920542368728
2.391146747517722      19.47702314763875      15.80933773782473   0.002473478291331296     0.6835031092536968     -11.60301532748791  1.037146553737814e-08     0.1277172161970146  0.0008317640260249124      13.34252934550836      251.4092533855698   0.007014045260259001     0.8000000125494562     0.5560940488208328     0.2672105147191304      0.329252240453177    0.02317618821886409  3.000371527416094e-10     0.1850126194237837    0.05643803985511296      2.254805600847218 122.5920538007023
2.391146747517722      19.47702314763875      15.80933773782473   0.002473478291331296     0.6835031092536968     -11.60301532748791  1.037146553737814e-08     0.1277172161970146  0.0008317640260249124      13.34252934550836      251.4092533855698   0.007014045260259001     0.8000000125494562     0.5560940488208328     0.2672105147191304      0.329252240453177    0.02317618821886409  3.000371527416094e-10     0.1850126045226225    0.05643805475627415      2.254805600847218 122.5920538007125
2.391146747517722      19.47702314763875      15.80933773782473   0.002473478291331296     0.6835031092536968     -11.60301532748791  1.037146553737814e-08     0.1277172161970146  0.0008317640260249124      13.34252934550836      251.4092533855698   0.007014045260259001     0.8000000125494562     0.5560940488208328     0.2672105147191304      0.329252240453177    0.02317618821886409  3.000371527416094e-10     0.1850126045226225    0.05643803985511296      2.254805634446439 122.5920538007028
2.391147748007353      19.47703309734754      15.80935093445508     0.0024734760549311     0.6835035980366848     -11.60302195116107  1.037078416687288e-08      0.127717730032871  0.0008317369806196123      13.34252753136021      251.4092869645148   0.007014637565858501      0.800000012549254     0.5560937981120718     0.2672105662345684     0.3292526342046339    0.02317604080657333  3.000322191566082e-10     0.1850180467609572    0.05643769267452274      2.364802404456724 122.5920399268837
2.391147783638231      19.47703309734754      15.80935093445508     0.0024734760549311     0.6835035980366848     -11.60302195116107  1.037078416687288e-08      0.127717730032871  0.0008317369806196123      13.34252753136021      251.4092869645148   0.007014637565858501      0.800000012549254     0.5560937981120718     0.2672105662345684     0.3292526342046339    0.02317604080657333  3.000322191566082e-10     0.1850180467609572    0.05643769267452274      2.364802404456724 122.5920398460185
2.391147748007353      19.47703338757795      15.80935093445508     0.0024734760549311     0.6835035980366848     -11.60302195116107  1.037078416687288e-08      0.127717730032871  0.0008317369806196123      13.34252753136021      251.4092869645148   0.007014637565858501      0.800000012549254     0.5560937981120718     0.2672105662345684     0.3292526342046339    0.02317604080657333  3.000322191566082e-10     0.1850180467609572    0.05643769267452274      2.364802404456724 122.5920399138976
2.391147748007353      19.47703309734754      15.80935117003277     0.0024734760549311     0.6835035980366848     -11.60302195116107  1.037078416687288e-08      0.127717730032871  0.0008317369806196123      13.34252753136021      251.4092869645148   0.007014637565858501      0.800000012549254     0.5560937981120718     0.2672105662345684     0.3292526342046339    0.02317604080657333  3.000322191566082e-10     0.1850180467609572    0.05643769267452274      2.364802404456724 122.5920399044377
2.391147748007353      19.47703309734754      15.80935093445508   0.002473490956092294     0.6835035980366848     -11.60302195116107  1.037078416687288e-08      0.127717730032871  0.0008317369806196123      13.34252753136021      251.4092869645148   0.007014637565858501      0.800000012549254     0.5560937981120718     0.2672105662345684     0.3292526342046339    0.02317604080657333  3.000322191566082e-10     0.1850180467609572    0.05643769267452274      2.364802404456724 122.5920400447549
2.391147748007353      19.47703309734754      15.80935093445508     0.0024734760549311      0.683503612937846     -11.60302195116107  1.037078416687288e-08      0.127717730032871  0.0008317369806196123      13.34252753136021      251.4092869645148   0.007014637565858501      0.800000012549254     0.5560937981120718     0.2672105662345684     0.3292526342046339    0.02317604080657333  3.000322191566082e-10     0.1850180467609572    0.05643769267452274      2.364802404456724 122.592039911377
2.391147748007353      19.47703309734754      15.80935093445508     0.0024734760549311     0.6835035980366848     -11.60302212405957  1.037078416687288e-08      0.127717730032871  0.0008317369806196123      13.34252753136021      251.4092869645148   0.007014637565858501      0.800000012549254     0.5560937981120718     0.2672105662345684     0.3292526342046339    0.02317604080657333  3.000322191566082e-10     0.1850180467609572    0.05643769267452274      2.364802404456724 122.5920399340823
2.391147748007353      19.47703309734754      15.80935093445508     0.0024734760549311     0.6835035980366848     -11.60302195116107  2.527194536072053e-08      0.127717730032871  0.0008317369806196123      13.34252753136021      251.4092869645148   0.007014637565858501      0.800000012549254     0.5560937981120718     0.2672105662345684     0.3292526342046339    0.02317604080657333  3.000322191566082e-10     0.1850180467609572    0.05643769267452274      2.364802404456724 122.5920426250585
2.391147748007353      19.47703309734754      15.80935093445508     0.0024734760549311     0.6835035980366848     -11.60302195116107  1.037078416687288e-08     0.1277177449340322  0.0008317369806196123      13.34252753136021      251.4092869645148   0.007014637565858501      0.800000012549254     0.5560937981120718     0.2672105662345684     0.3292526342046339    0.02317604080657333  3.000322191566082e-10     0.1850180467609572    0.05643769267452274      2.364802404456724 122.5920399299132
2.391147748007353      19.47703309734754      15.80935093445508     0.0024734760549311     0.6835035980366848     -11.60302195116107  1.037078416687288e-08      0.127717730032871  0.0008317518817808062      13.34252753136021      251.4092869645148   0.007014637565858501      0.800000012549254     0.5560937981120718     0.2672105662345684     0.3292526342046339    0.02317604080657333  3.000322191566082e-10     0.1850180467609572    0.05643769267452274      2.364802404456724 122.5920413343172
2.391147748007353      19.47703309734754      15.80935093445508     0.0024734760549311     0.6835035980366848     -11.60302195116107  1.037078416687288e-08      0.127717730032871  0.0008317369806196123      13.34252773017936      251.4092869645148   0.007014637565858501      0.800000012549254     0.5560937981120718     0.2672105662345684     0.3292526342046339    0.02317604080657333  3.000322191566082e-10     0.1850180467609572    0.05643769267452274      2.364802404456724 122.5920398617657
2.391147748007353      19.47703309734754      15.80935093445508     0.0024734760549311     0.6835035980366848     -11.60302195116107  1.037078416687288e-08      0.127717730032871  0.0008317369806196123      13.34252753136021      251.4092907108051   0.007014637565858501      0.800000012549254     0.5560937981120718     0.2672105662345684     0.3292526342046339    0.02317604080657333  3.000322191566082e-10     0.1850180467609572    0.05643769267452274      2.364802404456724 122.5920398384437
2.391147748007353      19.47703309734754      15.80935093445508     0.0024734760549311     0.6835035980366848     -11.60302195116107  1.037078416687288e-08      0.127717730032871  0.0008317369806196123      13.34252753136021      251.4092869645148   0.007014652467019695      0.800000012549254     0.5560937981120718     0.2672105662345684     0.3292526342046339    0.02317604080657333  3.000322191566082e-10     0.1850180467609572    0.05643769267452274      2.364802404456724 122.5920400788107
2.391147748007353      19.47703309734754      15.80935093445508     0.0024734760549311     0.6835035980366848     -11.60302195116107  1.037078416687288e-08      0.127717730032871  0.0008317369806196123      13.34252753136021      251.4092869645148   0.007014637565858501     0.8000000274504152     0.5560937981120718     0.2672105662345684     0.3292526342046339    0.02317604080657333  3.000322191566082e-10     0.1850180467609572    0.05643769267452274      2.364802404456724 122.5920403811028
2.391147748007353      19.47703309734754      15.80935093445508     0.0024734760549311     0.6835035980366848     -11.60302195116107  1.037078416687288e-08      0.127717730032871  0.0008317369806196123      13.34252753136021      251.4092869645148   0.007014637565858501      0.800000012549254      0.556093813013233     0.2672105662345684     0.3292526342046339    0.02317604080657333  3.000322191566082e-10     0.1850180467609572    0.05643769267452274      2.364802404456724 122.5920399445291
2.391147748007353      19.47703309734754      15.80935093445508     0.0024734760549311     0.6835035980366848     -11.60302195116107  1.037078416687288e-08      0.127717730032871  0.0008317369806196123      13.34252753136021      251.4092869645148   0.007014637565858501      0.800000012549254     0.5560937981120718     0.2672105811357295     0.3292526342046339    0.02317604080657333  3.000322191566082e-10     0.1850180467609572    0.05643769267452274      2.364802404456724 122.5920399509619
2.391147748007353      19.47703309734754      15.80935093445508     0.0024734760549311     0.6835035980366848     -11.60302195116107  1.037078416687288e-08      0.127717730032871  0.0008317369806196123      13.34252753136021      251.4092869645148   0.007014637565858501      0.800000012549254     0.5560937981120718     0.2672105662345684     0.3292526491057951    0.02317604080657333  3.000322191566082e-10     0.1850180467609572    0.05643769267452274      2.364802404456724 122.5920399199219
2.391147748007353      19.47703309734754      15.80935093445508     0.0024734760549311     0.6835035980366848     -11.60302195116107  1.037078416687288e-08      0.127717730032871  0.0008317369806196123      13.34252753136021      251.4092869645148   0.007014637565858501      0.800000012549254     0.5560937981120718     0.2672105662345684     0.3292526342046339    0.02317605570773452  3.000322191566082e-10     0.1850180467609572    0.05643769267452274      2.364802404456724 122.5920399268368
2.391147748007353      19.47703309734754      15.80935093445508     0.0024734760549311     0.6835035980366848     -11.60302195116107  1.037078416687288e-08      0.127717730032871  0.0008317369806196123      13.34252753136021      251.4092869645148   0.007014637565858501      0.800000012549254     0.5560937981120718     0.2672105662345684     0.3292526342046339    0.02317604080657333  1.520119341300427e-08     0.1850180467609572    0.05643769267452274      2.364802404456724 122.5920403628794
2.391147748007353      19.47703309734754      15.80935093445508     0.0024734760549311     0.6835035980366848     -11.60302195116107  1.037078416687288e-08      0.127717730032871  0.0008317369806196123      13.34252753136021      251.4092869645148   0.007014637565858501      0.800000012549254     0.5560937981120718     0.2672105662345684     0.3292526342046339    0.02317604080657333  3.000322191566082e-10     0.1850180616621184    0.05643769267452274      2.364802404456724 122.5920399269052
2.391147748007353      19.47703309734754      15.80935093445508     0.0024734760549311     0.6835035980366848     -11.60302195116107  1.037078416687288e-08      0.127717730032871  0.0008317369806196123      13.34252753136021      251.4092869645148   0.007014637565858501      0.800000012549254     0.5560937981120718     0.2672105662345684     0.3292526342046339    0.02317604080657333  3.000322191566082e-10     0.1850180467609572    0.05643770757568394      2.364802404456724 122.5920399268466
2.391147748007353      19.47703309734754      15.80935093445508     0.0024734760549311     0.6835035980366848     -11.60302195116107  1.037078416687288e-08      0.127717730032871  0.0008317369806196123      13.34252753136021      251.4092869645148   0.007014637565858501      0.800000012549254     0.5560937981120718     0.2672105662345684     0.3292526342046339    0.02317604080657333  3.000322191566082e-10     0.1850180467609572    0.05643769267452274      2.364802439695026 122.5920399268895
2.39141289768946      19.47717459945116      15.80944250620373   0.002473104189880715     0.6835502870519538     -11.60309898704116   1.03696211862913e-08     0.1277165829784692  0.0008301989276675969      13.34511607137197      251.5192296757798    0.00701301235133955     0.8000000125310189     0.5560555197980203     0.2672042144702675     0.3293201156075062    0.02321908502797113   2.99456618255693e-10     0.1847835864862001    0.05767939422856918      2.362118394677674 122.5895797974549
2.391412933324289      19.47717459945116      15.80944250620373   0.002473104189880715     0.6835502870519538     -11.60309898704116   1.03696211862913e-08     0.1277165829784692  0.0008301989276675969      13.34511607137197      251.5192296757798    0.00701301235133955     0.8000000125310189     0.5560555197980203     0.2672042144702675     0.3293201156075062    0.02321908502797113   2.99456618255693e-10     0.1847835864862001    0.05767939422856918      2.362118394677674 122.5895797544282
2.39141289768946      19.47717488968368      15.80944250620373   0.002473104189880715     0.6835502870519538     -11.60309898704116   1.03696211862913e-08     0.1277165829784692  0.0008301989276675969      13.34511607137197      251.5192296757798    0.00701301235133955     0.8000000125310189     0.5560555197980203     0.2672042144702675     0.3293201156075062    0.02321908502797113   2.99456618255693e-10     0.1847835864862001    0.05767939422856918      2.362118394677674 122.5895797982927
2.39141289768946      19.47717459945116      15.80944274178278   0.002473104189880715     0.6835502870519538     -11.60309898704116   1.03696211862913e-08     0.1277165829784692  0.0008301989276675969      13.34511607137197      251.5192296757798    0.00701301235133955     0.8000000125310189     0.5560555197980203     0.2672042144702675     0.3293201156075062    0.02321908502797113   2.99456618255693e-10     0.1847835864862001    0.05767939422856918      2.362118394677674 122.5895797776581
2.39141289768946      19.47717459945116      15.80944250620373   0.002473119091041909     0.6835502870519538     -11.60309898704116   1.03696211862913e-08     0.1277165829784692  0.0008301989276675969      13.34511607137197      251.5192296757798    0.00701301235133955     0.8000000125310189     0.5560555197980203     0.2672042144702675     0.3293201156075062    0.02321908502797113   2.99456618255693e-10     0.1847835864862001    0.05767939422856918      2.362118394677674 122.5895799378436
2.39141289768946      19.47717459945116      15.80944250620373   0.002473104189880715      0.683550301953115     -11.60309898704116   1.03696211862913e-08     0.1277165829784692  0.0008301989276675969      13.34511607137197      251.5192296757798    0.00701301235133955     0.8000000125310189     0.5560555197980203     0.2672042144702675     0.3293201156075062    0.02321908502797113   2.99456618255693e-10     0.1847835864862001    0.05767939422856918      2.362118394677674 122.5895797970442
2.39141289768946      19.47717459945116      15.80944250620373   0.002473104189880715     0.6835502870519538     -11.60309915994081   1.03696211862913e-08     0.1277165829784692  0.0008301989276675969      13.34511607137197      251.5192296757798    0.00701301235133955     0.8000000125310189     0.5560555197980203     0.2672042144702675     0.3293201156075062    0.02321908502797113   2.99456618255693e-10     0.1847835864862001    0.05767939422856918      2.362118394677674 122.5895798204049
2.39141289768946      19.47717459945116      15.80944250620373   0.002473104189880715     0.6835502870519538     -11.60309898704116  2.527078238013895e-08     0.1277165829784692  0.0008301989276675969      13.34511607137197      251.5192296757798    0.00701301235133955     0.8000000125310189     0.5560555197980203     0.2672042144702675     0.3293201156075062    0.02321908502797113   2.99456618255693e-10     0.1847835864862001    0.05767939422856918      2.362118394677674 122.5895819567227
2.39141289768946      19.47717459945116      15.80944250620373   0.002473104189880715     0.6835502870519538     -11.60309898704116   1.03696211862913e-08     0.1277165978796304  0.0008301989276675969      13.34511607137197      251.5192296757798    0.00701301235133955     0.8000000125310189     0.5560555197980203     0.2672042144702675     0.3293201156075062    0.02321908502797113   2.99456618255693e-10     0.1847835864862001    0.05767939422856918      2.362118394677674 122.589579762558
2.39141289768946      19.47717459945116      15.80944250620373   0.002473104189880715     0.6835502870519538     -11.60309898704116   1.03696211862913e-08     0.1277165829784692  0.0008302138288287908      13.34511607137197      251.5192296757798    0.00701301235133955     0.8000000125310189     0.5560555197980203     0.2672042144702675     0.3293201156075062    0.02321908502797113   2.99456618255693e-10     0.1847835864862001    0.05767939422856918      2.362118394677674 122.5895803831046
2.39141289768946      19.47717459945116      15.80944250620373   0.002473104189880715     0.6835502870519538     -11.60309898704116   1.03696211862913e-08     0.1277165829784692  0.0008301989276675969       13.3451162702297      251.5192296757798    0.00701301235133955     0.8000000125310189     0.5560555197980203     0.2672042144702675     0.3293201156075062    0.02321908502797113   2.99456618255693e-10     0.1847835864862001    0.05767939422856918      2.362118394677674 122.5895797189389
2.39141289768946      19.47717459945116      15.80944250620373   0.002473104189880715     0.6835502870519538     -11.60309898704116   1.03696211862913e-08     0.1277165829784692  0.0008301989276675969      13.34511607137197      251.5192334237084    0.00701301235133955     0.8000000125310189     0.5560555197980203     0.2672042144702675     0.3293201156075062    0.02321908502797113   2.99456618255693e-10     0.1847835864862001    0.05767939422856918      2.362118394677674 122.5895796843043
2.39141289768946      19.47717459945116      15.80944250620373   0.002473104189880715     0.6835502870519538     -11.60309898704116   1.03696211862913e-08     0.1277165829784692  0.0008301989276675969      13.34511607137197      251.5192296757798   0.007013027252500744     0.8000000125310189     0.5560555197980203     0.2672042144702675     0.3293201156075062    0.02321908502797113   2.99456618255693e-10     0.1847835864862001    0.05767939422856918      2.362118394677674 122.5895782563354
2.39141289768946      19.47717459945116      15.80944250620373   0.002473104189880715     0.6835502870519538     -11.60309898704116   1.03696211862913e-08     0.1277165829784692  0.0008301989276675969      13.34511607137197      251.5192296757798    0.00701301235133955     0.8000000274321801     0.5560555197980203     0.2672042144702675     0.3293201156075062    0.02321908502797113   2.99456618255693e-10     0.1847835864862001    0.05767939422856918      2.362118394677674 122.5895802676709
2.39141289768946      19.47717459945116      15.80944250620373   0.002473104189880715     0.6835502870519538     -11.60309898704116   1.03696211862913e-08     0.1277165829784692  0.0008301989276675969      13.34511607137197      251.5192296757798    0.00701301235133955     0.8000000125310189     0.5560555346991815     0.2672042144702675     0.3293201156075062    0.02321908502797113   2.99456618255693e-10     0.1847835864862001    0.05767939422856918      2.362118394677674 122.5895798419355
2.39141289768946      19.47717459945116      15.80944250620373   0.002473104189880715     0.6835502870519538     -11.60309898704116   1.03696211862913e-08     0.1277165829784692  0.0008301989276675969      13.34511607137197      251.5192296757798    0.00701301235133955     0.8000000125310189     0.5560555197980203     0.2672042293714287     0.3293201156075062    0.02321908502797113   2.99456618255693e-10     0.1847835864862001    0.05767939422856918      2.362118394677674 122.5895797574936
2.39141289768946      19.47717459945116      15.80944250620373   0.002473104189880715     0.6835502870519538     -11.60309898704116   1.03696211862913e-08     0.1277165829784692  0.0008301989276675969      13.34511607137197      251.5192296757798    0.00701301235133955     0.8000000125310189     0.5560555197980203     0.2672042144702675     0.3293201305086674    0.02321908502797113   2.99456618255693e-10     0.1847835864862001    0.05767939422856918      2.362118394677674 122.5895797981909
2.39141289768946      19.47717459945116      15.80944250620373   0.002473104189880715     0.6835502870519538     -11.60309898704116   1.03696211862913e-08     0.1277165829784692  0.0008301989276675969      13.34511607137197      251.5192296757798    0.00701301235133955     0.8000000125310189     0.5560555197980203     0.2672042144702675     0.3293201156075062    0.02321909992913233   2.99456618255693e-10     0.1847835864862001    0.05767939422856918      2.362118394677674 122.5895798009757
2.39141289768946      19.47717459945116      15.80944250620373   0.002473104189880715     0.6835502870519538     -11.60309898704116   1.03696211862913e-08     0.1277165829784692  0.0008301989276675969      13.34511607137197      251.5192296757798    0.00701301235133955     0.8000000125310189     0.5560555197980203     0.2672042144702675     0.3293201156075062    0.02321908502797113  1.520061781210335e-08     0.1847835864862001    0.05767939422856918      2.362118394677674 122.5895802327928
2.39141289768946      19.47717459945116      15.80944250620373   0.002473104189880715     0.6835502870519538     -11.60309898704116   1.03696211862913e-08     0.1277165829784692  0.0008301989276675969      13.34511607137197      251.5192296757798    0.00701301235133955     0.8000000125310189     0.5560555197980203     0.2672042144702675     0.3293201156075062    0.02321908502797113   2.99456618255693e-10     0.1847836013873613    0.05767939422856918      2.362118394677674 122.589579796969
2.39141289768946      19.47717459945116      15.80944250620373   0.002473104189880715     0.6835502870519538     -11.60309898704116   1.03696211862913e-08     0.1277165829784692  0.0008301989276675969      13.34511607137197      251.5192296757798    0.00701301235133955     0.8000000125310189     0.5560555197980203     0.2672042144702675     0.3293201156075062    0.02321908502797113   2.99456618255693e-10     0.1847835864862001    0.05767940912973037      2.362118394677674 122.5895797990849
2.39141289768946      19.47717459945116      15.80944250620373   0.002473104189880715     0.6835502870519538     -11.60309898704116   1.03696211862913e-08     0.1277165829784692  0.0008301989276675969      13.34511607137197      251.5192296757798    0.00701301235133955     0.8000000125310189     0.5560555197980203     0.2672042144702675     0.3293201156075062    0.02321908502797113   2.99456618255693e-10     0.1847835864862001    0.05767939422856918      2.362118429875981 122.589579796681
2.391458550492167      19.47705578140528      15.80937517797922   0.002472792441995167     0.6835381218155293     -11.60315771417152  1.037886225292735e-08     0.1277163839126491  0.0008302357977209814      13.34557134637912      251.5390740560488   0.007014335804546273     0.8000000125291678     0.5560508833388187     0.2672047872856852     0.3293325249217328    0.02321443864867487  2.994014304361035e-10     0.1848412483108929    0.05766779825373284      2.470309230134846 122.5891068082262
2.391458586127676      19.47705578140528      15.80937517797922   0.002472792441995167     0.6835381218155293     -11.60315771417152  1.037886225292735e-08     0.1277163839126491  0.0008302357977209814      13.34557134637912      251.5390740560488   0.007014335804546273     0.8000000125291678     0.5560508833388187     0.2672047872856852     0.3293325249217328    0.02321443864867487  2.994014304361035e-10     0.1848412483108929    0.05766779825373284      2.470309230134846 122.589106720616
2.391458550492167      19.47705607163603      15.80937517797922   0.002472792441995167     0.6835381218155293     -11.60315771417152  1.037886225292735e-08     0.1277163839126491  0.0008302357977209814      13.34557134637912      251.5390740560488   0.007014335804546273     0.8000000125291678     0.5560508833388187     0.2672047872856852     0.3293325249217328    0.02321443864867487  2.994014304361035e-10     0.1848412483108929    0.05766779825373284      2.470309230134846 122.5891068210772
2.391458550492167      19.47705578140528      15.80937541355726   0.002472792441995167     0.6835381218155293     -11.60315771417152  1.037886225292735e-08     0.1277163839126491  0.0008302357977209814      13.34557134637912      251.5390740560488   0.007014335804546273     0.8000000125291678     0.5560508833388187     0.2672047872856852     0.3293325249217328    0.02321443864867487  2.994014304361035e-10     0.1848412483108929    0.05766779825373284      2.470309230134846 122.5891068030945
2.391458550492167      19.47705578140528      15.80937517797922   0.002472807343156361     0.6835381218155293     -11.60315771417152  1.037886225292735e-08     0.1277163839126491  0.0008302357977209814      13.34557134637912      251.5390740560488   0.007014335804546273     0.8000000125291678     0.5560508833388187     0.2672047872856852     0.3293325249217328    0.02321443864867487  2.994014304361035e-10     0.1848412483108929    0.05766779825373284      2.470309230134846 122.5891068501113
2.391458550492167      19.47705578140528      15.80937517797922   0.002472792441995167     0.6835381367166905     -11.60315771417152  1.037886225292735e-08     0.1277163839126491  0.0008302357977209814      13.34557134637912      251.5390740560488   0.007014335804546273     0.8000000125291678     0.5560508833388187     0.2672047872856852     0.3293325249217328    0.02321443864867487  2.994014304361035e-10     0.1848412483108929    0.05766779825373284      2.470309230134846 122.5891067911793
2.391458550492167      19.47705578140528      15.80937517797922   0.002472792441995167     0.6835381218155293     -11.60315788707205  1.037886225292735e-08     0.1277163839126491  0.0008302357977209814      13.34557134637912      251.5390740560488   0.007014335804546273     0.8000000125291678     0.5560508833388187     0.2672047872856852     0.3293325249217328    0.02321443864867487  2.994014304361035e-10     0.1848412483108929    0.05766779825373284      2.470309230134846 122.5891068469292
2.391458550492167      19.47705578140528      15.80937517797922   0.002472792441995167     0.6835381218155293     -11.60315771417152  2.528002344677501e-08     0.1277163839126491  0.0008302357977209814      13.34557134637912      251.5390740560488   0.007014335804546273     0.8000000125291678     0.5560508833388187     0.2672047872856852     0.3293325249217328    0.02321443864867487  2.994014304361035e-10     0.1848412483108929    0.05766779825373284      2.470309230134846 122.5891090653061
2.391458550492167      19.47705578140528      15.80937517797922   0.002472792441995167     0.6835381218155293     -11.60315771417152  1.037886225292735e-08     0.1277163988138103  0.0008302357977209814      13.34557134637912      251.5390740560488   0.007014335804546273     0.8000000125291678     0.5560508833388187     0.2672047872856852     0.3293325249217328    0.02321443864867487  2.994014304361035e-10     0.1848412483108929    0.05766779825373284      2.470309230134846 122.5891067573452
2.391458550492167      19.47705578140528      15.80937517797922   0.002472792441995167     0.6835381218155293     -11.60315771417152  1.037886225292735e-08     0.1277163839126491  0.0008302506988821753      13.34557134637912      251.5390740560488   0.007014335804546273     0.8000000125291678     0.5560508833388187     0.2672047872856852     0.3293325249217328    0.02321443864867487  2.994014304361035e-10     0.1848412483108929    0.05766779825373284      2.470309230134846 122.5891074439685
2.391458550492167      19.47705578140528      15.80937517797922   0.002472792441995167     0.6835381218155293     -11.60315771417152  1.037886225292735e-08     0.1277163839126491  0.0008302357977209814      13.34557154524364      251.5390740560488   0.007014335804546273     0.8000000125291678     0.5560508833388187     0.2672047872856852     0.3293325249217328    0.02321443864867487  2.994014304361035e-10     0.1848412483108929    0.05766779825373284      2.470309230134846 122.5891067931758
2.391458550492167      19.47705578140528      15.80937517797922   0.002472792441995167     0.6835381218155293     -11.60315771417152  1.037886225292735e-08     0.1277163839126491  0.0008302357977209814      13.34557134637912       251.539077804273   0.007014335804546273     0.8000000125291678     0.5560508833388187     0.2672047872856852     0.3293325249217328    0.02321443864867487  2.994014304361035e-10     0.1848412483108929    0.05766779825373284      2.470309230134846 122.5891067491843
2.391458550492167      19.47705578140528      15.80937517797922   0.002472792441995167     0.6835381218155293     -11.60315771417152  1.037886225292735e-08     0.1277163839126491  0.0008302357977209814      13.34557134637912      251.5390740560488   0.007014350705707466     0.8000000125291678     0.5560508833388187     0.2672047872856852     0.3293325249217328    0.02321443864867487  2.994014304361035e-10     0.1848412483108929    0.05766779825373284      2.470309230134846 122.589106727098
2.391458550492167      19.47705578140528      15.80937517797922   0.002472792441995167     0.6835381218155293     -11.60315771417152  1.037886225292735e-08     0.1277163839126491  0.0008302357977209814      13.34557134637912      251.5390740560488   0.007014335804546273     0.8000000274303289     0.5560508833388187     0.2672047872856852     0.3293325249217328    0.02321443864867487  2.994014304361035e-10     0.1848412483108929    0.05766779825373284      2.470309230134846 122.5891072653276
2.391458550492167      19.47705578140528      15.80937517797922   0.002472792441995167     0.6835381218155293     -11.60315771417152  1.037886225292735e-08     0.1277163839126491  0.0008302357977209814      13.34557134637912      251.5390740560488   0.007014335804546273     0.8000000125291678     0.5560508982399799     0.2672047872856852     0.3293325249217328    0.02321443864867487  2.994014304361035e-10     0.1848412483108929    0.05766779825373284      2.470309230134846 122.5891068109874
2.391458550492167      19.47705578140528      15.80937517797922   0.002472792441995167     0.6835381218155293     -11.60315771417152  1.037886225292735e-08     0.1277163839126491  0.0008302357977209814      13.34557134637912      251.5390740560488   0.007014335804546273     0.8000000125291678     0.5560508833388187     0.2672048021868464     0.3293325249217328    0.02321443864867487  2.994014304361035e-10     0.1848412483108929    0.05766779825373284      2.470309230134846 122.589106815344
2.391458550492167      19.47705578140528      15.80937517797922   0.002472792441995167     0.6835381218155293     -11.60315771417152  1.037886225292735e-08     0.1277163839126491  0.0008302357977209814      13.34557134637912      251.5390740560488   0.007014335804546273     0.8000000125291678     0.5560508833388187     0.2672047872856852      0.329332539822894    0.02321443864867487  2.994014304361035e-10     0.1848412483108929    0.05766779825373284      2.470309230134846 122.5891068005614
2.391458550492167      19.47705578140528      15.80937517797922   0.002472792441995167     0.6835381218155293     -11.60315771417152  1.037886225292735e-08     0.1277163839126491  0.0008302357977209814      13.34557134637912      251.5390740560488   0.007014335804546273     0.8000000125291678     0.5560508833388187     0.2672047872856852     0.3293325249217328    0.02321445354983607  2.994014304361035e-10     0.1848412483108929    0.05766779825373284      2.470309230134846 122.589106822716
2.391458550492167      19.47705578140528      15.80937517797922   0.002472792441995167     0.6835381218155293     -11.60315771417152  1.037886225292735e-08     0.1277163839126491  0.0008302357977209814      13.34557134637912      251.5390740560488   0.007014335804546273     0.8000000125291678     0.5560508833388187     0.2672047872856852     0.3293325249217328    0.02321443864867487  1.520056262428376e-08     0.1848412483108929    0.05766779825373284      2.470309230134846 122.5891072466478
2.391458550492167      19.47705578140528      15.80937517797922   0.002472792441995167     0.6835381218155293     -11.60315771417152  1.037886225292735e-08     0.1277163839126491  0.0008302357977209814      13.34557134637912      251.5390740560488   0.007014335804546273     0.8000000125291678     0.5560508833388187     0.2672047872856852     0.3293325249217328    0.02321443864867487  2.994014304361035e-10     0.1848412632120541    0.05766779825373284      2.470309230134846 122.5891068079855
2.391458550492167      19.47705578140528      15.80937517797922   0.002472792441995167     0.6835381218155293     -11.60315771417152  1.037886225292735e-08     0.1277163839126491  0.0008302357977209814      13.34557134637912      251.5390740560488   0.007014335804546273     0.8000000125291678     0.5560508833388187     0.2672047872856852     0.3293325249217328    0.02321443864867487  2.994014304361035e-10     0.1848412483108929    0.05766781315489403      2.470309230134846 122.58910682225
2.391458550492167      19.47705578140528      15.80937517797922   0.002472792441995167     0.6835381218155293     -11.60315771417152  1.037886225292735e-08     0.1277163839126491  0.0008302357977209814      13.34557134637912      251.5390740560488   0.007014335804546273     0.8000000125291678     0.5560508833388187     0.2672047872856852     0.3293325249217328    0.02321443864867487  2.994014304361035e-10     0.1848412483108929    0.05766779825373284      2.470309266945322 122.5891068090381
2.391535122343545      19.47685257375824      15.80897770000829   0.002472775395546466     0.6835624018418138     -11.60292557188931  1.037570733399912e-08     0.1277268762433696  0.0008301345795517097      13.34608870457601      251.5665492015537   0.007015154583952307      0.800000012522171      0.556042977226436     0.2672051838756214     0.3293542948966188     0.0232030797954206  2.992256618172526e-10     0.1852220332320269     0.0576395851895384      2.469098456438144 122.5885168400669
2.391535157980196      19.47685257375824      15.80897770000829   0.002472775395546466     0.6835624018418138     -11.60292557188931  1.037570733399912e-08     0.1277268762433696  0.0008301345795517097      13.34608870457601      251.5665492015537   0.007015154583952307      0.800000012522171      0.556042977226436     0.2672051838756214     0.3293542948966188     0.0232030797954206  2.992256618172526e-10     0.1852220332320269     0.0576395851895384      2.469098456438144 122.5885168011954
2.391535122343545      19.47685286398597      15.80897770000829   0.002472775395546466     0.6835624018418138     -11.60292557188931  1.037570733399912e-08     0.1277268762433696  0.0008301345795517097      13.34608870457601      251.5665492015537   0.007015154583952307      0.800000012522171      0.556042977226436     0.2672051838756214     0.3293542948966188     0.0232030797954206  2.992256618172526e-10     0.1852220332320269     0.0576395851895384      2.469098456438144 122.5885168396543
2.391535122343545      19.47685257375824      15.80897793558041   0.002472775395546466     0.6835624018418138     -11.60292557188931  1.037570733399912e-08     0.1277268762433696  0.0008301345795517097      13.34608870457601      251.5665492015537   0.007015154583952307      0.800000012522171      0.556042977226436     0.2672051838756214     0.3293542948966188     0.0232030797954206  2.992256618172526e-10     0.1852220332320269     0.0576395851895384      2.469098456438144 122.5885168203452
2.391535122343545      19.47685257375824      15.80897770000829    0.00247279029670766     0.6835624018418138     -11.60292557188931  1.037570733399912e-08     0.1277268762433696  0.0008301345795517097      13.34608870457601      251.5665492015537   0.007015154583952307      0.800000012522171      0.556042977226436     0.2672051838756214     0.3293542948966188     0.0232030797954206  2.992256618172526e-10     0.1852220332320269     0.0576395851895384      2.469098456438144 122.5885168763513
2.391535122343545      19.47685257375824      15.80897770000829   0.002472775395546466      0.683562416742975     -11.60292557188931  1.037570733399912e-08     0.1277268762433696  0.0008301345795517097      13.34608870457601      251.5665492015537   0.007015154583952307      0.800000012522171      0.556042977226436     0.2672051838756214     0.3293542948966188     0.0232030797954206  2.992256618172526e-10     0.1852220332320269     0.0576395851895384      2.469098456438144 122.5885168432482
2.391535122343545      19.47685257375824      15.80897770000829   0.002472775395546466     0.6835624018418138     -11.60292574478637  1.037570733399912e-08     0.1277268762433696  0.0008301345795517097      13.34608870457601      251.5665492015537   0.007015154583952307      0.800000012522171      0.556042977226436     0.2672051838756214     0.3293542948966188     0.0232030797954206  2.992256618172526e-10     0.1852220332320269     0.0576395851895384      2.469098456438144 122.588516867662
2.391535122343545      19.47685257375824      15.80897770000829   0.002472775395546466     0.6835624018418138     -11.60292557188931  2.527686852784678e-08     0.1277268762433696  0.0008301345795517097      13.34608870457601      251.5665492015537   0.007015154583952307      0.800000012522171      0.556042977226436     0.2672051838756214     0.3293542948966188     0.0232030797954206  2.992256618172526e-10     0.1852220332320269     0.0576395851895384      2.469098456438144 122.5885193195696
2.391535122343545      19.47685257375824      15.80897770000829   0.002472775395546466     0.6835624018418138     -11.60292557188931  1.037570733399912e-08     0.1277268911445308  0.0008301345795517097      13.34608870457601      251.5665492015537   0.007015154583952307      0.800000012522171      0.556042977226436     0.2672051838756214     0.3293542948966188     0.0232030797954206  2.992256618172526e-10     0.1852220332320269     0.0576395851895384      2.469098456438144 122.5885168335509
2.391535122343545      19.47685257375824      15.80897770000829   0.002472775395546466     0.6835624018418138     -11.60292557188931  1.037570733399912e-08     0.1277268762433696  0.0008301494807129036      13.34608870457601      251.5665492015537   0.007015154583952307      0.800000012522171      0.556042977226436     0.2672051838756214     0.3293542948966188     0.0232030797954206  2.992256618172526e-10     0.1852220332320269     0.0576395851895384      2.469098456438144 122.5885175717614
2.391535122343545      19.47685257375824      15.80897770000829   0.002472775395546466     0.6835624018418138     -11.60292557188931  1.037570733399912e-08     0.1277268762433696  0.0008301345795517097      13.34608890344823      251.5665492015537   0.007015154583952307      0.800000012522171      0.556042977226436     0.2672051838756214     0.3293542948966188     0.0232030797954206  2.992256618172526e-10     0.1852220332320269     0.0576395851895384      2.469098456438144 122.5885167931085
2.391535122343545      19.47685257375824      15.80897770000829   0.002472775395546466     0.6835624018418138     -11.60292557188931  1.037570733399912e-08     0.1277268762433696  0.0008301345795517097      13.34608870457601      251.5665529501874   0.007015154583952307      0.800000012522171      0.556042977226436     0.2672051838756214     0.3293542948966188     0.0232030797954206  2.992256618172526e-10     0.1852220332320269     0.0576395851895384      2.469098456438144 122.5885167194095
2.391535122343545      19.47685257375824      15.80897770000829   0.002472775395546466     0.6835624018418138     -11.60292557188931  1.037570733399912e-08     0.1277268762433696  0.0008301345795517097      13.34608870457601      251.5665492015537   0.007015169485113501      0.800000012522171      0.556042977226436     0.2672051838756214     0.3293542948966188     0.0232030797954206  2.992256618172526e-10     0.1852220332320269     0.0576395851895384      2.469098456438144 122.5885177068087
2.391535122343545      19.47685257375824      15.80897770000829   0.002472775395546466     0.6835624018418138     -11.60292557188931  1.037570733399912e-08     0.1277268762433696  0.0008301345795517097      13.34608870457601      251.5665492015537   0.007015154583952307     0.8000000274233322      0.556042977226436     0.2672051838756214     0.3293542948966188     0.0232030797954206  2.992256618172526e-10     0.1852220332320269     0.0576395851895384      2.469098456438144 122.5885173054593
2.391535122343545      19.47685257375824      15.80897770000829   0.002472775395546466     0.6835624018418138     -11.60292557188931  1.037570733399912e-08     0.1277268762433696  0.0008301345795517097      13.34608870457601      251.5665492015537   0.007015154583952307      0.800000012522171     0.5560429921275972     0.2672051838756214     0.3293542948966188     0.0232030797954206  2.992256618172526e-10     0.1852220332320269     0.0576395851895384      2.469098456438144 122.5885168517536
2.391535122343545      19.47685257375824      15.80897770000829   0.002472775395546466     0.6835624018418138     -11.60292557188931  1.037570733399912e-08     0.1277268762433696  0.0008301345795517097      13.34608870457601      251.5665492015537   0.007015154583952307      0.800000012522171      0.556042977226436     0.2672051987767826     0.3293542948966188     0.0232030797954206  2.992256618172526e-10     0.1852220332320269     0.0576395851895384      2.469098456438144 122.5885168906859
2.391535122343545      19.47685257375824      15.80897770000829   0.002472775395546466     0.6835624018418138     -11.60292557188931  1.037570733399912e-08     0.1277268762433696  0.0008301345795517097      13.34608870457601      251.5665492015537   0.007015154583952307      0.800000012522171      0.556042977226436     0.2672051838756214       0.32935430979778     0.0232030797954206  2.992256618172526e-10     0.1852220332320269     0.0576395851895384      2.469098456438144 122.5885168504107
2.391535122343545      19.47685257375824      15.80897770000829   0.002472775395546466     0.6835624018418138     -11.60292557188931  1.037570733399912e-08     0.1277268762433696  0.0008301345795517097      13.34608870457601      251.5665492015537   0.007015154583952307      0.800000012522171      0.556042977226436     0.2672051838756214     0.3293542948966188     0.0232030946965818  2.992256618172526e-10     0.1852220332320269     0.0576395851895384      2.469098456438144 122.5885168390564
2.391535122343545      19.47685257375824      15.80897770000829   0.002472775395546466     0.6835624018418138     -11.60292557188931  1.037570733399912e-08     0.1277268762433696  0.0008301345795517097      13.34608870457601      251.5665492015537   0.007015154583952307      0.800000012522171      0.556042977226436     0.2672051838756214     0.3293542948966188     0.0232030797954206  1.520038685566491e-08     0.1852220332320269     0.0576395851895384      2.469098456438144 122.5885172775243
2.391535122343545      19.47685257375824      15.80897770000829   0.002472775395546466     0.6835624018418138     -11.60292557188931  1.037570733399912e-08     0.1277268762433696  0.0008301345795517097      13.34608870457601      251.5665492015537   0.007015154583952307      0.800000012522171      0.556042977226436     0.2672051838756214     0.3293542948966188     0.0232030797954206  2.992256618172526e-10     0.1852220481331881     0.0576395851895384      2.469098456438144 122.5885168400991
2.391535122343545      19.47685257375824      15.80897770000829   0.002472775395546466     0.6835624018418138     -11.60292557188931  1.037570733399912e-08     0.1277268762433696  0.0008301345795517097      13.34608870457601      251.5665492015537   0.007015154583952307      0.800000012522171      0.556042977226436     0.2672051838756214     0.3293542948966188     0.0232030797954206  2.992256618172526e-10     0.1852220332320269    0.05763960009069959      2.469098456438144 122.5885168404739
2.391535122343545      19.47685257375824      15.80897770000829   0.002472775395546466     0.6835624018418138     -11.60292557188931  1.037570733399912e-08     0.1277268762433696  0.0008301345795517097      13.34608870457601      251.5665492015537   0.007015154583952307      0.800000012522171      0.556042977226436     0.2672051838756214     0.3293542948966188     0.0232030797954206  2.992256618172526e-10     0.1852220332320269     0.0576395851895384      2.469098493230578 122.5885168400084
2.391537032049924      19.47685102334905      15.80897555893906     0.0024727616640854     0.6835620113633862      -11.6029249968161  1.037223420780178e-08     0.1277277774218797  0.0008300506251745764      13.34609436234263      251.5667800522631   0.007014309618065745       0.80000001252133      0.556042007331657     0.2672032960294519     0.3293539507820674     0.0232030912223526   2.99206658298268e-10     0.1852218317798216    0.05763955607797797      2.496596685637566 122.5884804193052
2.391537067686603      19.47685102334905      15.80897555893906     0.0024727616640854     0.6835620113633862      -11.6029249968161  1.037223420780178e-08     0.1277277774218797  0.0008300506251745764      13.34609436234263      251.5667800522631   0.007014309618065745       0.80000001252133      0.556042007331657     0.2672032960294519     0.3293539507820674     0.0232030912223526   2.99206658298268e-10     0.1852218317798216    0.05763955607797797      2.496596685637566 122.5884801903814
2.391537032049924      19.47685131357674      15.80897555893906     0.0024727616640854     0.6835620113633862      -11.6029249968161  1.037223420780178e-08     0.1277277774218797  0.0008300506251745764      13.34609436234263      251.5667800522631   0.007014309618065745       0.80000001252133      0.556042007331657     0.2672032960294519     0.3293539507820674     0.0232030912223526   2.99206658298268e-10     0.1852218317798216    0.05763955607797797      2.496596685637566 122.588480410675
2.391537032049924      19.47685102334905      15.80897579451115     0.0024727616640854     0.6835620113633862      -11.6029249968161  1.037223420780178e-08     0.1277277774218797  0.0008300506251745764      13.34609436234263      251.5667800522631   0.007014309618065745       0.80000001252133      0.556042007331657     0.2672032960294519     0.3293539507820674     0.0232030912223526   2.99206658298268e-10     0.1852218317798216    0.05763955607797797      2.496596685637566 122.5884804011184
2.391537032049924      19.47685102334905      15.80897555893906   0.002472776565246593     0.6835620113633862      -11.6029249968161  1.037223420780178e-08     0.1277277774218797  0.0008300506251745764      13.34609436234263      251.5667800522631   0.007014309618065745       0.80000001252133      0.556042007331657     0.2672032960294519     0.3293539507820674     0.0232030912223526   2.99206658298268e-10     0.1852218317798216    0.05763955607797797      2.496596685637566 122.588480478231
2.391537032049924      19.47685102334905      15.80897555893906     0.0024727616640854     0.6835620262645474      -11.6029249968161  1.037223420780178e-08     0.1277277774218797  0.0008300506251745764      13.34609436234263      251.5667800522631   0.007014309618065745       0.80000001252133      0.556042007331657     0.2672032960294519     0.3293539507820674     0.0232030912223526   2.99206658298268e-10     0.1852218317798216    0.05763955607797797      2.496596685637566 122.5884803984244
2.391537032049924      19.47685102334905      15.80897555893906     0.0024727616640854     0.6835620113633862     -11.60292516971316  1.037223420780178e-08     0.1277277774218797  0.0008300506251745764      13.34609436234263      251.5667800522631   0.007014309618065745       0.80000001252133      0.556042007331657     0.2672032960294519     0.3293539507820674     0.0232030912223526   2.99206658298268e-10     0.1852218317798216    0.05763955607797797      2.496596685637566 122.5884804319785
2.391537032049924      19.47685102334905      15.80897555893906     0.0024727616640854     0.6835620113633862      -11.6029249968161  2.527339540164944e-08     0.1277277774218797  0.0008300506251745764      13.34609436234263      251.5667800522631   0.007014309618065745       0.80000001252133      0.556042007331657     0.2672032960294519     0.3293539507820674     0.0232030912223526   2.99206658298268e-10     0.1852218317798216    0.05763955607797797      2.496596685637566 122.5884828071055
2.391537032049924      19.47685102334905      15.80897555893906     0.0024727616640854     0.6835620113633862      -11.6029249968161  1.037223420780178e-08     0.1277277923230409  0.0008300506251745764      13.34609436234263      251.5667800522631   0.007014309618065745       0.80000001252133      0.556042007331657     0.2672032960294519     0.3293539507820674     0.0232030912223526   2.99206658298268e-10     0.1852218317798216    0.05763955607797797      2.496596685637566 122.5884803859492
2.391537032049924      19.47685102334905      15.80897555893906     0.0024727616640854     0.6835620113633862      -11.6029249968161  1.037223420780178e-08     0.1277277774218797  0.0008300655263357703      13.34609436234263      251.5667800522631   0.007014309618065745       0.80000001252133      0.556042007331657     0.2672032960294519     0.3293539507820674     0.0232030912223526   2.99206658298268e-10     0.1852218317798216    0.05763955607797797      2.496596685637566 122.5884811040268
2.391537032049924      19.47685102334905      15.80897555893906     0.0024727616640854     0.6835620113633862      -11.6029249968161  1.037223420780178e-08     0.1277277774218797  0.0008300506251745764      13.34609456121494      251.5667800522631   0.007014309618065745       0.80000001252133      0.556042007331657     0.2672032960294519     0.3293539507820674     0.0232030912223526   2.99206658298268e-10     0.1852218317798216    0.05763955607797797      2.496596685637566 122.588480283465
2.391537032049924      19.47685102334905      15.80897555893906     0.0024727616640854     0.6835620113633862      -11.6029249968161  1.037223420780178e-08     0.1277277774218797  0.0008300506251745764      13.34609436234263      251.5667838009002   0.007014309618065745       0.80000001252133      0.556042007331657     0.2672032960294519     0.3293539507820674     0.0232030912223526   2.99206658298268e-10     0.1852218317798216    0.05763955607797797      2.496596685637566 122.5884802836351
2.391537032049924      19.47685102334905      15.80897555893906     0.0024727616640854     0.6835620113633862      -11.6029249968161  1.037223420780178e-08     0.1277277774218797  0.0008300506251745764      13.34609436234263      251.5667800522631   0.007014324519226939       0.80000001252133      0.556042007331657     0.2672032960294519     0.3293539507820674     0.0232030912223526   2.99206658298268e-10     0.1852218317798216    0.05763955607797797      2.496596685637566 122.5884803107656
2.391537032049924      19.47685102334905      15.80897555893906     0.0024727616640854     0.6835620113633862      -11.6029249968161  1.037223420780178e-08     0.1277277774218797  0.0008300506251745764      13.34609436234263      251.5667800522631   0.007014309618065745     0.8000000274224912      0.556042007331657     0.2672032960294519     0.3293539507820674     0.0232030912223526   2.99206658298268e-10     0.1852218317798216    0.05763955607797797      2.496596685637566 122.5884808655409
2.391537032049924      19.47685102334905      15.80897555893906     0.0024727616640854     0.6835620113633862      -11.6029249968161  1.037223420780178e-08     0.1277277774218797  0.0008300506251745764      13.34609436234263      251.5667800522631   0.007014309618065745       0.80000001252133     0.5560420222328182     0.2672032960294519     0.3293539507820674     0.0232030912223526   2.99206658298268e-10     0.1852218317798216    0.05763955607797797      2.496596685637566 122.5884804226274
2.391537032049924      19.47685102334905      15.80897555893906     0.0024727616640854     0.6835620113633862      -11.6029249968161  1.037223420780178e-08     0.1277277774218797  0.0008300506251745764      13.34609436234263      251.5667800522631   0.007014309618065745       0.80000001252133      0.556042007331657     0.2672033109306131     0.3293539507820674     0.0232030912223526   2.99206658298268e-10     0.1852218317798216    0.05763955607797797      2.496596685637566 122.5884804370606
2.391537032049924      19.47685102334905      15.80897555893906     0.0024727616640854     0.6835620113633862      -11.6029249968161  1.037223420780178e-08     0.1277277774218797  0.0008300506251745764      13.34609436234263      251.5667800522631   0.007014309618065745       0.80000001252133      0.556042007331657     0.2672032960294519     0.3293539656832286     0.0232030912223526   2.99206658298268e-10     0.1852218317798216    0.05763955607797797      2.496596685637566 122.5884804070726
2.391537032049924      19.47685102334905      15.80897555893906     0.0024727616640854     0.6835620113633862      -11.6029249968161  1.037223420780178e-08     0.1277277774218797  0.0008300506251745764      13.34609436234263      251.5667800522631   0.007014309618065745       0.80000001252133      0.556042007331657     0.2672032960294519     0.3293539507820674    0.02320310612351379   2.99206658298268e-10     0.1852218317798216    0.05763955607797797      2.496596685637566 122.5884804193279
2.391537032049924      19.47685102334905      15.80897555893906     0.0024727616640854     0.6835620113633862      -11.6029249968161  1.037223420780178e-08     0.1277277774218797  0.0008300506251745764      13.34609436234263      251.5667800522631   0.007014309618065745       0.80000001252133      0.556042007331657     0.2672032960294519     0.3293539507820674     0.0232030912223526  1.520036785214592e-08     0.1852218317798216    0.05763955607797797      2.496596685637566 122.5884808560937
2.391537032049924      19.47685102334905      15.80897555893906     0.0024727616640854     0.6835620113633862      -11.6029249968161  1.037223420780178e-08     0.1277277774218797  0.0008300506251745764      13.34609436234263      251.5667800522631   0.007014309618065745       0.80000001252133      0.556042007331657     0.2672032960294519     0.3293539507820674     0.0232030912223526   2.99206658298268e-10     0.1852218466809828    0.05763955607797797      2.496596685637566 122.5884804192821
2.391537032049924      19.47685102334905      15.80897555893906     0.0024727616640854     0.6835620113633862      -11.6029249968161  1.037223420780178e-08     0.1277277774218797  0.0008300506251745764      13.34609436234263      251.5667800522631   0.007014309618065745       0.80000001252133      0.556042007331657     0.2672032960294519     0.3293539507820674     0.0232030912223526   2.99206658298268e-10     0.1852218317798216    0.05763957097913917      2.496596685637566 122.5884804192236
2.391537032049924      19.47685102334905      15.80897555893906     0.0024727616640854     0.6835620113633862      -11.6029249968161  1.037223420780178e-08     0.1277277774218797  0.0008300506251745764      13.34609436234263      251.5667800522631   0.007014309618065745       0.80000001252133      0.556042007331657     0.2672032960294519     0.3293539507820674     0.0232030912223526   2.99206658298268e-10     0.1852218317798216    0.05763955607797797      2.496596722839755 122.5884804192778
2.391551622377775      19.47685370668272      15.80898039073104   0.002472732261615583     0.6835674949842382      -11.6029251236119  1.036619206208503e-08     0.1277360393622321  0.0008299108481189413      13.34609913031068      251.5668621913132   0.007015722337285086     0.8000000125199456      0.556041529848944     0.2672021320668117     0.3293570075699793    0.02320307349163621  2.991740428779307e-10     0.1852218994367033    0.05763960533181348      2.524095753722566 122.5884848286203
2.391551658014671      19.47685370668272      15.80898039073104   0.002472732261615583     0.6835674949842382      -11.6029251236119  1.036619206208503e-08     0.1277360393622321  0.0008299108481189413      13.34609913031068      251.5668621913132   0.007015722337285086     0.8000000125199456      0.556041529848944     0.2672021320668117     0.3293570075699793    0.02320307349163621  2.991740428779307e-10     0.1852218994367033    0.05763960533181348      2.524095753722566 122.5884847362828
2.391551622377775      19.47685399691046      15.80898039073104   0.002472732261615583     0.6835674949842382      -11.6029251236119  1.036619206208503e-08     0.1277360393622321  0.0008299108481189413      13.34609913031068      251.5668621913132   0.007015722337285086     0.8000000125199456      0.556041529848944     0.2672021320668117     0.3293570075699793    0.02320307349163621  2.991740428779307e-10     0.1852218994367033    0.05763960533181348      2.524095753722566 122.5884848255061
2.391551622377775      19.47685370668272       15.8089806263032   0.002472732261615583     0.6835674949842382      -11.6029251236119  1.036619206208503e-08     0.1277360393622321  0.0008299108481189413      13.34609913031068      251.5668621913132   0.007015722337285086     0.8000000125199456      0.556041529848944     0.2672021320668117     0.3293570075699793    0.02320307349163621  2.991740428779307e-10     0.1852218994367033    0.05763960533181348      2.524095753722566 122.5884848099829
2.391551622377775      19.47685370668272      15.80898039073104   0.002472747162776777     0.6835674949842382      -11.6029251236119  1.036619206208503e-08     0.1277360393622321  0.0008299108481189413      13.34609913031068      251.5668621913132   0.007015722337285086     0.8000000125199456      0.556041529848944     0.2672021320668117     0.3293570075699793    0.02320307349163621  2.991740428779307e-10     0.1852218994367033    0.05763960533181348      2.524095753722566 122.5884848481477
2.391551622377775      19.47685370668272      15.80898039073104   0.002472732261615583     0.6835675098853994      -11.6029251236119  1.036619206208503e-08     0.1277360393622321  0.0008299108481189413      13.34609913031068      251.5668621913132   0.007015722337285086     0.8000000125199456      0.556041529848944     0.2672021320668117     0.3293570075699793    0.02320307349163621  2.991740428779307e-10     0.1852218994367033    0.05763960533181348      2.524095753722566 122.588484822038
2.391551622377775      19.47685370668272      15.80898039073104   0.002472732261615583     0.6835674949842382     -11.60292529650896  1.036619206208503e-08     0.1277360393622321  0.0008299108481189413      13.34609913031068      251.5668621913132   0.007015722337285086     0.8000000125199456      0.556041529848944     0.2672021320668117     0.3293570075699793    0.02320307349163621  2.991740428779307e-10     0.1852218994367033    0.05763960533181348      2.524095753722566 122.5884848510837
2.391551622377775      19.47685370668272      15.80898039073104   0.002472732261615583     0.6835674949842382      -11.6029251236119  2.526735325593268e-08     0.1277360393622321  0.0008299108481189413      13.34609913031068      251.5668621913132   0.007015722337285086     0.8000000125199456      0.556041529848944     0.2672021320668117     0.3293570075699793    0.02320307349163621  2.991740428779307e-10     0.1852218994367033    0.05763960533181348      2.524095753722566 122.5884874398906
2.391551622377775      19.47685370668272      15.80898039073104   0.002472732261615583     0.6835674949842382      -11.6029251236119  1.036619206208503e-08     0.1277360542633933  0.0008299108481189413      13.34609913031068      251.5668621913132   0.007015722337285086     0.8000000125199456      0.556041529848944     0.2672021320668117     0.3293570075699793    0.02320307349163621  2.991740428779307e-10     0.1852218994367033    0.05763960533181348      2.524095753722566 122.5884848127752
2.391551622377775      19.47685370668272      15.80898039073104   0.002472732261615583     0.6835674949842382      -11.6029251236119  1.036619206208503e-08     0.1277360393622321  0.0008299257492801351      13.34609913031068      251.5668621913132   0.007015722337285086     0.8000000125199456      0.556041529848944     0.2672021320668117     0.3293570075699793    0.02320307349163621  2.991740428779307e-10     0.1852218994367033    0.05763960533181348      2.524095753722566 122.588485593718
2.391551622377775      19.47685370668272      15.80898039073104   0.002472732261615583     0.6835674949842382      -11.6029251236119  1.036619206208503e-08     0.1277360393622321  0.0008299108481189413      13.34609932918305      251.5668621913132   0.007015722337285086     0.8000000125199456      0.556041529848944     0.2672021320668117     0.3293570075699793    0.02320307349163621  2.991740428779307e-10     0.1852218994367033    0.05763960533181348      2.524095753722566 122.5884847813648
2.391551622377775      19.47685370668272      15.80898039073104   0.002472732261615583     0.6835674949842382      -11.6029251236119  1.036619206208503e-08     0.1277360393622321  0.0008299108481189413      13.34609913031068      251.5668659399515   0.007015722337285086     0.8000000125199456      0.556041529848944     0.2672021320668117     0.3293570075699793    0.02320307349163621  2.991740428779307e-10     0.1852218994367033    0.05763960533181348      2.524095753722566 122.5884847468772
2.391551622377775      19.47685370668272      15.80898039073104   0.002472732261615583     0.6835674949842382      -11.6029251236119  1.036619206208503e-08     0.1277360393622321  0.0008299108481189413      13.34609913031068      251.5668621913132   0.007015737238446279     0.8000000125199456      0.556041529848944     0.2672021320668117     0.3293570075699793    0.02320307349163621  2.991740428779307e-10     0.1852218994367033    0.05763960533181348      2.524095753722566 122.5884861597009
2.391551622377775      19.47685370668272      15.80898039073104   0.002472732261615583     0.6835674949842382      -11.6029251236119  1.036619206208503e-08     0.1277360393622321  0.0008299108481189413      13.34609913031068      251.5668621913132   0.007015722337285086     0.8000000274211068      0.556041529848944     0.2672021320668117     0.3293570075699793    0.02320307349163621  2.991740428779307e-10     0.1852218994367033    0.05763960533181348      2.524095753722566 122.588485294431
2.391551622377775      19.47685370668272      15.80898039073104   0.002472732261615583     0.6835674949842382      -11.6029251236119  1.036619206208503e-08     0.1277360393622321  0.0008299108481189413      13.34609913031068      251.5668621913132   0.007015722337285086     0.8000000125199456     0.5560415447501051     0.2672021320668117     0.3293570075699793    0.02320307349163621  2.991740428779307e-10     0.1852218994367033    0.05763960533181348      2.524095753722566 122.5884848407396
2.391551622377775      19.47685370668272      15.80898039073104   0.002472732261615583     0.6835674949842382      -11.6029251236119  1.036619206208503e-08     0.1277360393622321  0.0008299108481189413      13.34609913031068      251.5668621913132   0.007015722337285086     0.8000000125199456      0.556041529848944     0.2672021469679728     0.3293570075699793    0.02320307349163621  2.991740428779307e-10     0.1852218994367033    0.05763960533181348      2.524095753722566 122.5884849062178
2.391551622377775      19.47685370668272      15.80898039073104   0.002472732261615583     0.6835674949842382      -11.6029251236119  1.036619206208503e-08     0.1277360393622321  0.0008299108481189413      13.34609913031068      251.5668621913132   0.007015722337285086     0.8000000125199456      0.556041529848944     0.2672021320668117     0.3293570224711405    0.02320307349163621  2.991740428779307e-10     0.1852218994367033    0.05763960533181348      2.524095753722566 122.5884848367072
2.391551622377775      19.47685370668272      15.80898039073104   0.002472732261615583     0.6835674949842382      -11.6029251236119  1.036619206208503e-08     0.1277360393622321  0.0008299108481189413      13.34609913031068      251.5668621913132   0.007015722337285086     0.8000000125199456      0.556041529848944     0.2672021320668117     0.3293570075699793     0.0232030883927974  2.991740428779307e-10     0.1852218994367033    0.05763960533181348      2.524095753722566 122.5884848325028
2.391551622377775      19.47685370668272      15.80898039073104   0.002472732261615583     0.6835674949842382      -11.6029251236119  1.036619206208503e-08     0.1277360393622321  0.0008299108481189413      13.34609913031068      251.5668621913132   0.007015722337285086     0.8000000125199456      0.556041529848944     0.2672021320668117     0.3293570075699793    0.02320307349163621  1.520033523672559e-08     0.1852218994367033    0.05763960533181348      2.524095753722566 122.5884852687611
2.391551622377775      19.47685370668272      15.80898039073104   0.002472732261615583     0.6835674949842382      -11.6029251236119  1.036619206208503e-08     0.1277360393622321  0.0008299108481189413      13.34609913031068      251.5668621913132   0.007015722337285086     0.8000000125199456      0.556041529848944     0.2672021320668117     0.3293570075699793    0.02320307349163621  2.991740428779307e-10     0.1852219143378645    0.05763960533181348      2.524095753722566 122.5884848297011
2.391551622377775      19.47685370668272      15.80898039073104   0.002472732261615583     0.6835674949842382      -11.6029251236119  1.036619206208503e-08     0.1277360393622321  0.0008299108481189413      13.34609913031068      251.5668621913132   0.007015722337285086     0.8000000125199456      0.556041529848944     0.2672021320668117     0.3293570075699793    0.02320307349163621  2.991740428779307e-10     0.1852218994367033    0.05763962023297468      2.524095753722566 122.5884848325521
2.391551622377775      19.47685370668272      15.80898039073104   0.002472732261615583     0.6835674949842382      -11.6029251236119  1.036619206208503e-08     0.1277360393622321  0.0008299108481189413      13.34609913031068      251.5668621913132   0.007015722337285086     0.8000000125199456      0.556041529848944     0.2672021320668117     0.3293570075699793    0.02320307349163621  2.991740428779307e-10     0.1852218994367033    0.05763960533181348      2.524095791334523 122.5884848286704
2.391551503064501      19.47685177653248      15.80897698066803    0.00247272906332093     0.6835672625469991     -11.60292482557704  1.036612624760571e-08     0.1277360426458296  0.0008299106845347406      13.34609744576462      251.5668006871296   0.007015722579593202     0.8000000125199456     0.5560415449350008       0.26720212412795     0.3293569881691449     0.0232030866916461  2.991742182612445e-10     0.1852218521832055    0.05763958266532767      2.503471416317188 122.5884866578636
2.391551538701395      19.47685177653248      15.80897698066803    0.00247272906332093     0.6835672625469991     -11.60292482557704  1.036612624760571e-08     0.1277360426458296  0.0008299106845347406      13.34609744576462      251.5668006871296   0.007015722579593202     0.8000000125199456     0.5560415449350008       0.26720212412795     0.3293569881691449     0.0232030866916461  2.991742182612445e-10     0.1852218521832055    0.05763958266532767      2.503471416317188 122.5884865366782
2.391551503064501      19.47685206676019      15.80897698066803    0.00247272906332093     0.6835672625469991     -11.60292482557704  1.036612624760571e-08     0.1277360426458296  0.0008299106845347406      13.34609744576462      251.5668006871296   0.007015722579593202     0.8000000125199456     0.5560415449350008       0.26720212412795     0.3293569881691449     0.0232030866916461  2.991742182612445e-10     0.1852218521832055    0.05763958266532767      2.503471416317188 122.5884866525685
2.391551503064501      19.47685177653248      15.80897721624015    0.00247272906332093     0.6835672625469991     -11.60292482557704  1.036612624760571e-08     0.1277360426458296  0.0008299106845347406      13.34609744576462      251.5668006871296   0.007015722579593202     0.8000000125199456     0.5560415449350008       0.26720212412795     0.3293569881691449     0.0232030866916461  2.991742182612445e-10     0.1852218521832055    0.05763958266532767      2.503471416317188 122.5884866400022
2.391551503064501      19.47685177653248      15.80897698066803   0.002472743964482123     0.6835672625469991     -11.60292482557704  1.036612624760571e-08     0.1277360426458296  0.0008299106845347406      13.34609744576462      251.5668006871296   0.007015722579593202     0.8000000125199456     0.5560415449350008       0.26720212412795     0.3293569881691449     0.0232030866916461  2.991742182612445e-10     0.1852218521832055    0.05763958266532767      2.503471416317188 122.5884866661505
2.391551503064501      19.47685177653248      15.80897698066803    0.00247272906332093     0.6835672774481603     -11.60292482557704  1.036612624760571e-08     0.1277360426458296  0.0008299106845347406      13.34609744576462      251.5668006871296   0.007015722579593202     0.8000000125199456     0.5560415449350008       0.26720212412795     0.3293569881691449     0.0232030866916461  2.991742182612445e-10     0.1852218521832055    0.05763958266532767      2.503471416317188 122.5884866489563
2.391551503064501      19.47685177653248      15.80897698066803    0.00247272906332093     0.6835672625469991      -11.6029249984741  1.036612624760571e-08     0.1277360426458296  0.0008299106845347406      13.34609744576462      251.5668006871296   0.007015722579593202     0.8000000125199456     0.5560415449350008       0.26720212412795     0.3293569881691449     0.0232030866916461  2.991742182612445e-10     0.1852218521832055    0.05763958266532767      2.503471416317188 122.5884866778099
2.391551503064501      19.47685177653248      15.80897698066803    0.00247272906332093     0.6835672625469991     -11.60292482557704  2.526728744145337e-08     0.1277360426458296  0.0008299106845347406      13.34609744576462      251.5668006871296   0.007015722579593202     0.8000000125199456     0.5560415449350008       0.26720212412795     0.3293569881691449     0.0232030866916461  2.991742182612445e-10     0.1852218521832055    0.05763958266532767      2.503471416317188 122.5884892526765
2.391551503064501      19.47685177653248      15.80897698066803    0.00247272906332093     0.6835672625469991     -11.60292482557704  1.036612624760571e-08     0.1277360575469908  0.0008299106845347406      13.34609744576462      251.5668006871296   0.007015722579593202     0.8000000125199456     0.5560415449350008       0.26720212412795     0.3293569881691449     0.0232030866916461  2.991742182612445e-10     0.1852218521832055    0.05763958266532767      2.503471416317188 122.5884866298905
2.391551503064501      19.47685177653248      15.80897698066803    0.00247272906332093     0.6835672625469991     -11.60292482557704  1.036612624760571e-08     0.1277360426458296  0.0008299255856959345      13.34609744576462      251.5668006871296   0.007015722579593202     0.8000000125199456     0.5560415449350008       0.26720212412795     0.3293569881691449     0.0232030866916461  2.991742182612445e-10     0.1852218521832055    0.05763958266532767      2.503471416317188 122.5884874250563
2.391551503064501      19.47685177653248      15.80897698066803    0.00247272906332093     0.6835672625469991     -11.60292482557704  1.036612624760571e-08     0.1277360426458296  0.0008299106845347406      13.34609764463697      251.5668006871296   0.007015722579593202     0.8000000125199456     0.5560415449350008       0.26720212412795     0.3293569881691449     0.0232030866916461  2.991742182612445e-10     0.1852218521832055    0.05763958266532767      2.503471416317188 122.5884865978771
2.391551503064501      19.47685177653248      15.80897698066803    0.00247272906332093     0.6835672625469991     -11.60292482557704  1.036612624760571e-08     0.1277360426458296  0.0008299106845347406      13.34609744576462       251.566804435767   0.007015722579593202     0.8000000125199456     0.5560415449350008       0.26720212412795     0.3293569881691449     0.0232030866916461  2.991742182612445e-10     0.1852218521832055    0.05763958266532767      2.503471416317188 122.5884865885432
2.391551503064501      19.47685177653248      15.80897698066803    0.00247272906332093     0.6835672625469991     -11.60292482557704  1.036612624760571e-08     0.1277360426458296  0.0008299106845347406      13.34609744576462      251.5668006871296   0.007015737480754396     0.8000000125199456     0.5560415449350008       0.26720212412795     0.3293569881691449     0.0232030866916461  2.991742182612445e-10     0.1852218521832055    0.05763958266532767      2.503471416317188 122.5884879864642
2.391551503064501      19.47685177653248      15.80897698066803    0.00247272906332093     0.6835672625469991     -11.60292482557704  1.036612624760571e-08     0.1277360426458296  0.0008299106845347406      13.34609744576462      251.5668006871296   0.007015722579593202     0.8000000274211068     0.5560415449350008       0.26720212412795     0.3293569881691449     0.0232030866916461  2.991742182612445e-10     0.1852218521832055    0.05763958266532767      2.503471416317188 122.5884871251844
2.391551503064501      19.47685177653248      15.80897698066803    0.00247272906332093     0.6835672625469991     -11.60292482557704  1.036612624760571e-08     0.1277360426458296  0.0008299106845347406      13.34609744576462      251.5668006871296   0.007015722579593202     0.8000000125199456      0.556041559836162       0.26720212412795     0.3293569881691449     0.0232030866916461  2.991742182612445e-10     0.1852218521832055    0.05763958266532767      2.503471416317188 122.5884866567417
2.391551503064501      19.47685177653248      15.80897698066803    0.00247272906332093     0.6835672625469991     -11.60292482557704  1.036612624760571e-08     0.1277360426458296  0.0008299106845347406      13.34609744576462      251.5668006871296   0.007015722579593202     0.8000000125199456     0.5560415449350008     0.2672021390291112     0.3293569881691449     0.0232030866916461  2.991742182612445e-10     0.1852218521832055    0.05763958266532767      2.503471416317188 122.588486726055
2.391551503064501      19.47685177653248      15.80897698066803    0.00247272906332093     0.6835672625469991     -11.60292482557704  1.036612624760571e-08     0.1277360426458296  0.0008299106845347406      13.34609744576462      251.5668006871296   0.007015722579593202     0.8000000125199456     0.5560415449350008       0.26720212412795     0.3293570030703061     0.0232030866916461  2.991742182612445e-10     0.1852218521832055    0.05763958266532767      2.503471416317188 122.5884866522073
2.391551503064501      19.47685177653248      15.80897698066803    0.00247272906332093     0.6835672625469991     -11.60292482557704  1.036612624760571e-08     0.1277360426458296  0.0008299106845347406      13.34609744576462      251.5668006871296   0.007015722579593202     0.8000000125199456     0.5560415449350008       0.26720212412795     0.3293569881691449    0.02320310159280729  2.991742182612445e-10     0.1852218521832055    0.05763958266532767      2.503471416317188 122.5884866576508
2.391551503064501      19.47685177653248      15.80897698066803    0.00247272906332093     0.6835672625469991     -11.60292482557704  1.036612624760571e-08     0.1277360426458296  0.0008299106845347406      13.34609744576462      251.5668006871296   0.007015722579593202     0.8000000125199456     0.5560415449350008       0.26720212412795     0.3293569881691449     0.0232030866916461   1.52003354121089e-08     0.1852218521832055    0.05763958266532767      2.503471416317188 122.5884870945137
2.391551503064501      19.47685177653248      15.80897698066803    0.00247272906332093     0.6835672625469991     -11.60292482557704  1.036612624760571e-08     0.1277360426458296  0.0008299106845347406      13.34609744576462      251.5668006871296   0.007015722579593202     0.8000000125199456     0.5560415449350008       0.26720212412795     0.3293569881691449     0.0232030866916461  2.991742182612445e-10     0.1852218670843667    0.05763958266532767      2.503471416317188 122.5884866578545
2.391551503064501      19.47685177653248      15.80897698066803    0.00247272906332093     0.6835672625469991     -11.60292482557704  1.036612624760571e-08     0.1277360426458296  0.0008299106845347406      13.34609744576462      251.5668006871296   0.007015722579593202     0.8000000125199456     0.5560415449350008       0.26720212412795     0.3293569881691449     0.0232030866916461  2.991742182612445e-10     0.1852218521832055    0.05763959756648886      2.503471416317188 122.5884866577261
2.391551503064501      19.47685177653248      15.80897698066803    0.00247272906332093     0.6835672625469991     -11.60292482557704  1.036612624760571e-08     0.1277360426458296  0.0008299106845347406      13.34609744576462      251.5668006871296   0.007015722579593202     0.8000000125199456     0.5560415449350008       0.26720212412795     0.3293569881691449     0.0232030866916461  2.991742182612445e-10     0.1852218521832055    0.05763958266532767      2.503471453621819 122.5884866578724
2.391551473214479      19.47685129398474      15.80897612813415   0.002472728263779841     0.6835672044289234     -11.60292475106718  1.036610980259964e-08     0.1277360434546692  0.0008299106438423693      13.34609702461568      251.5667853107641   0.007015722638107081     0.8000000125199456     0.5560415487072615     0.2672021221449094     0.3293569833144075    0.02320308999171732  2.991742621552923e-10     0.1852218403695788    0.05763957699856068      2.498315224847916 122.5884870917554
2.391551508851372      19.47685129398474      15.80897612813415   0.002472728263779841     0.6835672044289234     -11.60292475106718  1.036610980259964e-08     0.1277360434546692  0.0008299106438423693      13.34609702461568      251.5667853107641   0.007015722638107081     0.8000000125199456     0.5560415487072615     0.2672021221449094     0.3293569833144075    0.02320308999171732  2.991742621552923e-10     0.1852218403695788    0.05763957699856068      2.498315224847916 122.5884870020405
2.391551473214479      19.47685158421244      15.80897612813415   0.002472728263779841     0.6835672044289234     -11.60292475106718  1.036610980259964e-08     0.1277360434546692  0.0008299106438423693      13.34609702461568      251.5667853107641   0.007015722638107081     0.8000000125199456     0.5560415487072615     0.2672021221449094     0.3293569833144075    0.02320308999171732  2.991742621552923e-10     0.1852218403695788    0.05763957699856068      2.498315224847916 122.5884870782194
2.391551473214479      19.47685129398474      15.80897636370626   0.002472728263779841     0.6835672044289234     -11.60292475106718  1.036610980259964e-08     0.1277360434546692  0.0008299106438423693      13.34609702461568      251.5667853107641   0.007015722638107081     0.8000000125199456     0.5560415487072615     0.2672021221449094     0.3293569833144075    0.02320308999171732  2.991742621552923e-10     0.1852218403695788    0.05763957699856068      2.498315224847916 122.5884870730878
2.391551473214479      19.47685129398474      15.80897612813415   0.002472743164941035     0.6835672044289234     -11.60292475106718  1.036610980259964e-08     0.1277360434546692  0.0008299106438423693      13.34609702461568      251.5667853107641   0.007015722638107081     0.8000000125199456     0.5560415487072615     0.2672021221449094     0.3293569833144075    0.02320308999171732  2.991742621552923e-10     0.1852218403695788    0.05763957699856068      2.498315224847916 122.5884871067617
2.391551473214479      19.47685129398474      15.80897612813415   0.002472728263779841     0.6835672193300846     -11.60292475106718  1.036610980259964e-08     0.1277360434546692  0.0008299106438423693      13.34609702461568      251.5667853107641   0.007015722638107081     0.8000000125199456     0.5560415487072615     0.2672021221449094     0.3293569833144075    0.02320308999171732  2.991742621552923e-10     0.1852218403695788    0.05763957699856068      2.498315224847916 122.5884870726524
2.391551473214479      19.47685129398474      15.80897612813415   0.002472728263779841     0.6835672044289234     -11.60292492396423  1.036610980259964e-08     0.1277360434546692  0.0008299106438423693      13.34609702461568      251.5667853107641   0.007015722638107081     0.8000000125199456     0.5560415487072615     0.2672021221449094     0.3293569833144075    0.02320308999171732  2.991742621552923e-10     0.1852218403695788    0.05763957699856068      2.498315224847916 122.5884871017572
2.391551473214479      19.47685129398474      15.80897612813415   0.002472728263779841     0.6835672044289234     -11.60292475106718   2.52672709964473e-08     0.1277360434546692  0.0008299106438423693      13.34609702461568      251.5667853107641   0.007015722638107081     0.8000000125199456     0.5560415487072615     0.2672021221449094     0.3293569833144075    0.02320308999171732  2.991742621552923e-10     0.1852218403695788    0.05763957699856068      2.498315224847916 122.5884896940078
2.391551473214479      19.47685129398474      15.80897612813415   0.002472728263779841     0.6835672044289234     -11.60292475106718  1.036610980259964e-08     0.1277360583558304  0.0008299106438423693      13.34609702461568      251.5667853107641   0.007015722638107081     0.8000000125199456     0.5560415487072615     0.2672021221449094     0.3293569833144075    0.02320308999171732  2.991742621552923e-10     0.1852218403695788    0.05763957699856068      2.498315224847916 122.5884870549663
2.391551473214479      19.47685129398474      15.80897612813415   0.002472728263779841     0.6835672044289234     -11.60292475106718  1.036610980259964e-08     0.1277360434546692  0.0008299255450035631      13.34609702461568      251.5667853107641   0.007015722638107081     0.8000000125199456     0.5560415487072615     0.2672021221449094     0.3293569833144075    0.02320308999171732  2.991742621552923e-10     0.1852218403695788    0.05763957699856068      2.498315224847916 122.5884878500696
2.391551473214479      19.47685129398474      15.80897612813415   0.002472728263779841     0.6835672044289234     -11.60292475106718  1.036610980259964e-08     0.1277360434546692  0.0008299106438423693      13.34609722348802      251.5667853107641   0.007015722638107081     0.8000000125199456     0.5560415487072615     0.2672021221449094     0.3293569833144075    0.02320308999171732  2.991742621552923e-10     0.1852218403695788    0.05763957699856068      2.498315224847916 122.5884870593649
2.391551473214479      19.47685129398474      15.80897612813415   0.002472728263779841     0.6835672044289234     -11.60292475106718  1.036610980259964e-08     0.1277360434546692  0.0008299106438423693      13.34609702461568      251.5667890594013   0.007015722638107081     0.8000000125199456     0.5560415487072615     0.2672021221449094     0.3293569833144075    0.02320308999171732  2.991742621552923e-10     0.1852218403695788    0.05763957699856068      2.498315224847916 122.5884870780585
2.391551473214479      19.47685129398474      15.80897612813415   0.002472728263779841     0.6835672044289234     -11.60292475106718  1.036610980259964e-08     0.1277360434546692  0.0008299106438423693      13.34609702461568      251.5667853107641   0.007015737539268274     0.8000000125199456     0.5560415487072615     0.2672021221449094     0.3293569833144075    0.02320308999171732  2.991742621552923e-10     0.1852218403695788    0.05763957699856068      2.498315224847916 122.58848841835
2.391551473214479      19.47685129398474      15.80897612813415   0.002472728263779841     0.6835672044289234     -11.60292475106718  1.036610980259964e-08     0.1277360434546692  0.0008299106438423693      13.34609702461568      251.5667853107641   0.007015722638107081     0.8000000274211068     0.5560415487072615     0.2672021221449094     0.3293569833144075    0.02320308999171732  2.991742621552923e-10     0.1852218403695788    0.05763957699856068      2.498315224847916 122.5884875480837
2.391551473214479      19.47685129398474      15.80897612813415   0.002472728263779841     0.6835672044289234     -11.60292475106718  1.036610980259964e-08     0.1277360434546692  0.0008299106438423693      13.34609702461568      251.5667853107641   0.007015722638107081     0.8000000125199456     0.5560415636084227     0.2672021221449094     0.3293569833144075    0.02320308999171732  2.991742621552923e-10     0.1852218403695788    0.05763957699856068      2.498315224847916 122.5884870773298
2.391551473214479      19.47685129398474      15.80897612813415   0.002472728263779841     0.6835672044289234     -11.60292475106718  1.036610980259964e-08     0.1277360434546692  0.0008299106438423693      13.34609702461568      251.5667853107641   0.007015722638107081     0.8000000125199456     0.5560415487072615     0.2672021370460705     0.3293569833144075    0.02320308999171732  2.991742621552923e-10     0.1852218403695788    0.05763957699856068      2.498315224847916 122.5884871537115
2.391551473214479      19.47685129398474      15.80897612813415   0.002472728263779841     0.6835672044289234     -11.60292475106718  1.036610980259964e-08     0.1277360434546692  0.0008299106438423693      13.34609702461568      251.5667853107641   0.007015722638107081     0.8000000125199456     0.5560415487072615     0.2672021221449094     0.3293569982155687    0.02320308999171732  2.991742621552923e-10     0.1852218403695788    0.05763957699856068      2.498315224847916 122.588487088321
2.391551473214479      19.47685129398474      15.80897612813415   0.002472728263779841     0.6835672044289234     -11.60292475106718  1.036610980259964e-08     0.1277360434546692  0.0008299106438423693      13.34609702461568      251.5667853107641   0.007015722638107081     0.8000000125199456     0.5560415487072615     0.2672021221449094     0.3293569833144075    0.02320310489287851  2.991742621552923e-10     0.1852218403695788    0.05763957699856068      2.498315224847916 122.5884870912343
2.391551473214479      19.47685129398474      15.80897612813415   0.002472728263779841     0.6835672044289234     -11.60292475106718  1.036610980259964e-08     0.1277360434546692  0.0008299106438423693      13.34609702461568      251.5667853107641   0.007015722638107081     0.8000000125199456     0.5560415487072615     0.2672021221449094     0.3293569833144075    0.02320308999171732  1.520033545600295e-08     0.1852218403695788    0.05763957699856068      2.498315224847916 122.5884875281911
2.391551473214479      19.47685129398474      15.80897612813415   0.002472728263779841     0.6835672044289234     -11.60292475106718  1.036610980259964e-08     0.1277360434546692  0.0008299106438423693      13.34609702461568      251.5667853107641   0.007015722638107081     0.8000000125199456     0.5560415487072615     0.2672021221449094     0.3293569833144075    0.02320308999171732  2.991742621552923e-10       0.18522185527074    0.05763957699856068      2.498315224847916 122.5884870922357
2.391551473214479      19.47685129398474      15.80897612813415   0.002472728263779841     0.6835672044289234     -11.60292475106718  1.036610980259964e-08     0.1277360434546692  0.0008299106438423693      13.34609702461568      251.5667853107641   0.007015722638107081     0.8000000125199456     0.5560415487072615     0.2672021221449094     0.3293569833144075    0.02320308999171732  2.991742621552923e-10     0.1852218403695788    0.05763959189972188      2.498315224847916 122.5884870915216
2.391551473214479      19.47685129398474      15.80897612813415   0.002472728263779841     0.6835672044289234     -11.60292475106718  1.036610980259964e-08     0.1277360434546692  0.0008299106438423693      13.34609702461568      251.5667853107641   0.007015722638107081     0.8000000125199456     0.5560415487072615     0.2672021221449094     0.3293569833144075    0.02320308999171732  2.991742621552923e-10     0.1852218403695788    0.05763957699856068      2.498315262075714 122.5884870918158
2.391551465665001      19.47685117330703      15.80897591492811   0.002472728064025172     0.6835671898642808      -11.6029247324351  1.036610572586817e-08     0.1277360436085507  0.0008299106344855018      13.34609691927865       251.566781465393   0.007015722644467677     0.8000000125199456     0.5560415496533182     0.2672021216558607     0.3293569820825746    0.02320309081701037  2.991742733220349e-10     0.1852218374151623    0.05763957558128619      2.497025748118132 122.5884871655142
2.391551501301895      19.47685117330703      15.80897591492811   0.002472728064025172     0.6835671898642808      -11.6029247324351  1.036610572586817e-08     0.1277360436085507  0.0008299106344855018      13.34609691927865       251.566781465393   0.007015722644467677     0.8000000125199456     0.5560415496533182     0.2672021216558607     0.3293569820825746    0.02320309081701037  2.991742733220349e-10     0.1852218374151623    0.05763957558128619      2.497025748118132 122.5884871119848
2.391551465665001      19.47685146353473      15.80897591492811   0.002472728064025172     0.6835671898642808      -11.6029247324351  1.036610572586817e-08     0.1277360436085507  0.0008299106344855018      13.34609691927865       251.566781465393   0.007015722644467677     0.8000000125199456     0.5560415496533182     0.2672021216558607     0.3293569820825746    0.02320309081701037  2.991742733220349e-10     0.1852218374151623    0.05763957558128619      2.497025748118132 122.5884871650872
2.391551465665001      19.47685117330703       15.8089761505002   0.002472728064025172     0.6835671898642808      -11.6029247324351  1.036610572586817e-08     0.1277360436085507  0.0008299106344855018      13.34609691927865       251.566781465393   0.007015722644467677     0.8000000125199456     0.5560415496533182     0.2672021216558607     0.3293569820825746    0.02320309081701037  2.991742733220349e-10     0.1852218374151623    0.05763957558128619      2.497025748118132 122.5884871507545
2.391551465665001      19.47685117330703      15.80897591492811   0.002472742965186366     0.6835671898642808      -11.6029247324351  1.036610572586817e-08     0.1277360436085507  0.0008299106344855018      13.34609691927865       251.566781465393   0.007015722644467677     0.8000000125199456     0.5560415496533182     0.2672021216558607     0.3293569820825746    0.02320309081701037  2.991742733220349e-10     0.1852218374151623    0.05763957558128619      2.497025748118132 122.5884871823945
2.391551465665001      19.47685117330703      15.80897591492811   0.002472728064025172      0.683567204765442      -11.6029247324351  1.036610572586817e-08     0.1277360436085507  0.0008299106344855018      13.34609691927865       251.566781465393   0.007015722644467677     0.8000000125199456     0.5560415496533182     0.2672021216558607     0.3293569820825746    0.02320309081701037  2.991742733220349e-10     0.1852218374151623    0.05763957558128619      2.497025748118132 122.5884871529077
2.391551465665001      19.47685117330703      15.80897591492811   0.002472728064025172     0.6835671898642808     -11.60292490533215  1.036610572586817e-08     0.1277360436085507  0.0008299106344855018      13.34609691927865       251.566781465393   0.007015722644467677     0.8000000125199456     0.5560415496533182     0.2672021216558607     0.3293569820825746    0.02320309081701037  2.991742733220349e-10     0.1852218374151623    0.05763957558128619      2.497025748118132 122.5884871811288
2.391551465665001      19.47685117330703      15.80897591492811   0.002472728064025172     0.6835671898642808      -11.6029247324351  2.526726691971583e-08     0.1277360436085507  0.0008299106344855018      13.34609691927865       251.566781465393   0.007015722644467677     0.8000000125199456     0.5560415496533182     0.2672021216558607     0.3293569820825746    0.02320309081701037  2.991742733220349e-10     0.1852218374151623    0.05763957558128619      2.497025748118132 122.5884897745732
2.391551465665001      19.47685117330703      15.80897591492811   0.002472728064025172     0.6835671898642808      -11.6029247324351  1.036610572586817e-08     0.1277360585097119  0.0008299106344855018      13.34609691927865       251.566781465393   0.007015722644467677     0.8000000125199456     0.5560415496533182     0.2672021216558607     0.3293569820825746    0.02320309081701037  2.991742733220349e-10     0.1852218374151623    0.05763957558128619      2.497025748118132 122.5884871445005
2.391551465665001      19.47685117330703      15.80897591492811   0.002472728064025172     0.6835671898642808      -11.6029247324351  1.036610572586817e-08     0.1277360436085507  0.0008299255356466956      13.34609691927865       251.566781465393   0.007015722644467677     0.8000000125199456     0.5560415496533182     0.2672021216558607     0.3293569820825746    0.02320309081701037  2.991742733220349e-10     0.1852218374151623    0.05763957558128619      2.497025748118132 122.5884879350825
2.391551465665001      19.47685117330703      15.80897591492811   0.002472728064025172     0.6835671898642808      -11.6029247324351  1.036610572586817e-08     0.1277360436085507  0.0008299106344855018      13.34609711815099       251.566781465393   0.007015722644467677     0.8000000125199456     0.5560415496533182     0.2672021216558607     0.3293569820825746    0.02320309081701037  2.991742733220349e-10     0.1852218374151623    0.05763957558128619      2.497025748118132 122.5884871469554
2.391551465665001      19.47685117330703      15.80897591492811   0.002472728064025172     0.6835671898642808      -11.6029247324351  1.036610572586817e-08     0.1277360436085507  0.0008299106344855018      13.34609691927865      251.5667852140302   0.007015722644467677     0.8000000125199456     0.5560415496533182     0.2672021216558607     0.3293569820825746    0.02320309081701037  2.991742733220349e-10     0.1852218374151623    0.05763957558128619      2.497025748118132 122.5884870965015
2.391551465665001      19.47685117330703      15.80897591492811   0.002472728064025172     0.6835671898642808      -11.6029247324351  1.036610572586817e-08     0.1277360436085507  0.0008299106344855018      13.34609691927865       251.566781465393   0.007015737545628871     0.8000000125199456     0.5560415496533182     0.2672021216558607     0.3293569820825746    0.02320309081701037  2.991742733220349e-10     0.1852218374151623    0.05763957558128619      2.497025748118132 122.5884884952036
2.391551465665001      19.47685117330703      15.80897591492811   0.002472728064025172     0.6835671898642808      -11.6029247324351  1.036610572586817e-08     0.1277360436085507  0.0008299106344855018      13.34609691927865       251.566781465393   0.007015722644467677     0.8000000274211068     0.5560415496533182     0.2672021216558607     0.3293569820825746    0.02320309081701037  2.991742733220349e-10     0.1852218374151623    0.05763957558128619      2.497025748118132 122.5884876354517
2.391551465665001      19.47685117330703      15.80897591492811   0.002472728064025172     0.6835671898642808      -11.6029247324351  1.036610572586817e-08     0.1277360436085507  0.0008299106344855018      13.34609691927865       251.566781465393   0.007015722644467677     0.8000000125199456     0.5560415645544794     0.2672021216558607     0.3293569820825746    0.02320309081701037  2.991742733220349e-10     0.1852218374151623    0.05763957558128619      2.497025748118132 122.588487171812
2.391551465665001      19.47685117330703      15.80897591492811   0.002472728064025172     0.6835671898642808      -11.6029247324351  1.036610572586817e-08     0.1277360436085507  0.0008299106344855018      13.34609691927865       251.566781465393   0.007015722644467677     0.8000000125199456     0.5560415496533182     0.2672021365570219     0.3293569820825746    0.02320309081701037  2.991742733220349e-10     0.1852218374151623    0.05763957558128619      2.497025748118132 122.5884872262764
2.391551465665001      19.47685117330703      15.80897591492811   0.002472728064025172     0.6835671898642808      -11.6029247324351  1.036610572586817e-08     0.1277360436085507  0.0008299106344855018      13.34609691927865       251.566781465393   0.007015722644467677     0.8000000125199456     0.5560415496533182     0.2672021216558607     0.3293569969837358    0.02320309081701037  2.991742733220349e-10     0.1852218374151623    0.05763957558128619      2.497025748118132 122.5884871580084
2.391551465665001      19.47685117330703      15.80897591492811   0.002472728064025172     0.6835671898642808      -11.6029247324351  1.036610572586817e-08     0.1277360436085507  0.0008299106344855018      13.34609691927865       251.566781465393   0.007015722644467677     0.8000000125199456     0.5560415496533182     0.2672021216558607     0.3293569820825746    0.02320310571817157  2.991742733220349e-10     0.1852218374151623    0.05763957558128619      2.497025748118132 122.5884871640142
2.391551465665001      19.47685117330703      15.80897591492811   0.002472728064025172     0.6835671898642808      -11.6029247324351  1.036610572586817e-08     0.1277360436085507  0.0008299106344855018      13.34609691927865       251.566781465393   0.007015722644467677     0.8000000125199456     0.5560415496533182     0.2672021216558607     0.3293569820825746    0.02320309081701037  1.520033546716969e-08     0.1852218374151623    0.05763957558128619      2.497025748118132 122.5884876013854
2.391551465665001      19.47685117330703      15.80897591492811   0.002472728064025172     0.6835671898642808      -11.6029247324351  1.036610572586817e-08     0.1277360436085507  0.0008299106344855018      13.34609691927865       251.566781465393   0.007015722644467677     0.8000000125199456     0.5560415496533182     0.2672021216558607     0.3293569820825746    0.02320309081701037  2.991742733220349e-10     0.1852218523163235    0.05763957558128619      2.497025748118132 122.5884871655718
2.391551465665001      19.47685117330703      15.80897591492811   0.002472728064025172     0.6835671898642808      -11.6029247324351  1.036610572586817e-08     0.1277360436085507  0.0008299106344855018      13.34609691927865       251.566781465393   0.007015722644467677     0.8000000125199456     0.5560415496533182     0.2672021216558607     0.3293569820825746    0.02320309081701037  2.991742733220349e-10     0.1852218374151623    0.05763959048244739      2.497025748118132 122.5884871645348
2.391551465665001      19.47685117330703      15.80897591492811   0.002472728064025172     0.6835671898642808      -11.6029247324351  1.036610572586817e-08     0.1277360436085507  0.0008299106344855018      13.34609691927865       251.566781465393   0.007015722644467677     0.8000000125199456     0.5560415496533182     0.2672021216558607     0.3293569820825746    0.02320309081701037  2.991742733220349e-10     0.1852218374151623    0.05763957558128619      2.497025785326715 122.5884871655127
2.391551463419221      19.47685114297198      15.80897586133179   0.002472728014629103      0.683567186078613     -11.60292472775844  1.036610484909032e-08     0.1277360434477679  0.0008299106355116422      13.34609689274128      251.5667804988539   0.007015722611970615     0.8000000125199457     0.5560415499021459     0.2672021215612792     0.3293569816998188    0.02320309102445132  2.991742769101475e-10     0.1852218366724561    0.05763957522459436      2.496701637542974 122.5884872693988
2.391551499056114      19.47685114297198      15.80897586133179   0.002472728014629103      0.683567186078613     -11.60292472775844  1.036610484909032e-08     0.1277360434477679  0.0008299106355116422      13.34609689274128      251.5667804988539   0.007015722611970615     0.8000000125199457     0.5560415499021459     0.2672021215612792     0.3293569816998188    0.02320309102445132  2.991742769101475e-10     0.1852218366724561    0.05763957522459436      2.496701637542974 122.5884870693798
2.391551463419221      19.47685143319968      15.80897586133179   0.002472728014629103      0.683567186078613     -11.60292472775844  1.036610484909032e-08     0.1277360434477679  0.0008299106355116422      13.34609689274128      251.5667804988539   0.007015722611970615     0.8000000125199457     0.5560415499021459     0.2672021215612792     0.3293569816998188    0.02320309102445132  2.991742769101475e-10     0.1852218366724561    0.05763957522459436      2.496701637542974 122.5884872565976
2.391551463419221      19.47685114297198      15.80897609690389   0.002472728014629103      0.683567186078613     -11.60292472775844  1.036610484909032e-08     0.1277360434477679  0.0008299106355116422      13.34609689274128      251.5667804988539   0.007015722611970615     0.8000000125199457     0.5560415499021459     0.2672021215612792     0.3293569816998188    0.02320309102445132  2.991742769101475e-10     0.1852218366724561    0.05763957522459436      2.496701637542974 122.5884872446054
2.391551463419221      19.47685114297198      15.80897586133179   0.002472742915790297      0.683567186078613     -11.60292472775844  1.036610484909032e-08     0.1277360434477679  0.0008299106355116422      13.34609689274128      251.5667804988539   0.007015722611970615     0.8000000125199457     0.5560415499021459     0.2672021215612792     0.3293569816998188    0.02320309102445132  2.991742769101475e-10     0.1852218366724561    0.05763957522459436      2.496701637542974 122.588487279373
2.391551463419221      19.47685114297198      15.80897586133179   0.002472728014629103     0.6835672009797742     -11.60292472775844  1.036610484909032e-08     0.1277360434477679  0.0008299106355116422      13.34609689274128      251.5667804988539   0.007015722611970615     0.8000000125199457     0.5560415499021459     0.2672021215612792     0.3293569816998188    0.02320309102445132  2.991742769101475e-10     0.1852218366724561    0.05763957522459436      2.496701637542974 122.5884872557555
2.391551463419221      19.47685114297198      15.80897586133179   0.002472728014629103      0.683567186078613      -11.6029249006555  1.036610484909032e-08     0.1277360434477679  0.0008299106355116422      13.34609689274128      251.5667804988539   0.007015722611970615     0.8000000125199457     0.5560415499021459     0.2672021215612792     0.3293569816998188    0.02320309102445132  2.991742769101475e-10     0.1852218366724561    0.05763957522459436      2.496701637542974 122.5884872828838
2.391551463419221      19.47685114297198      15.80897586133179   0.002472728014629103      0.683567186078613     -11.60292472775844  2.526726604293798e-08     0.1277360434477679  0.0008299106355116422      13.34609689274128      251.5667804988539   0.007015722611970615     0.8000000125199457     0.5560415499021459     0.2672021215612792     0.3293569816998188    0.02320309102445132  2.991742769101475e-10     0.1852218366724561    0.05763957522459436      2.496701637542974 122.5884898621704
2.391551463419221      19.47685114297198      15.80897586133179   0.002472728014629103      0.683567186078613     -11.60292472775844  1.036610484909032e-08     0.1277360583489291  0.0008299106355116422      13.34609689274128      251.5667804988539   0.007015722611970615     0.8000000125199457     0.5560415499021459     0.2672021215612792     0.3293569816998188    0.02320309102445132  2.991742769101475e-10     0.1852218366724561    0.05763957522459436      2.496701637542974 122.5884872418033
2.391551463419221      19.47685114297198      15.80897586133179   0.002472728014629103      0.683567186078613     -11.60292472775844  1.036610484909032e-08     0.1277360434477679  0.0008299255366728361      13.34609689274128      251.5667804988539   0.007015722611970615     0.8000000125199457     0.5560415499021459     0.2672021215612792     0.3293569816998188    0.02320309102445132  2.991742769101475e-10     0.1852218366724561    0.05763957522459436      2.496701637542974 122.5884880333255
2.391551463419221      19.47685114297198      15.80897586133179   0.002472728014629103      0.683567186078613     -11.60292472775844  1.036610484909032e-08     0.1277360434477679  0.0008299106355116422      13.34609709161362      251.5667804988539   0.007015722611970615     0.8000000125199457     0.5560415499021459     0.2672021215612792     0.3293569816998188    0.02320309102445132  2.991742769101475e-10     0.1852218366724561    0.05763957522459436      2.496701637542974 122.5884871004847
2.391551463419221      19.47685114297198      15.80897586133179   0.002472728014629103      0.683567186078613     -11.60292472775844  1.036610484909032e-08     0.1277360434477679  0.0008299106355116422      13.34609689274128      251.5667842474911   0.007015722611970615     0.8000000125199457     0.5560415499021459     0.2672021215612792     0.3293569816998188    0.02320309102445132  2.991742769101475e-10     0.1852218366724561    0.05763957522459436      2.496701637542974 122.5884872028427
2.391551463419221      19.47685114297198      15.80897586133179   0.002472728014629103      0.683567186078613     -11.60292472775844  1.036610484909032e-08     0.1277360434477679  0.0008299106355116422      13.34609689274128      251.5667804988539   0.007015737513131809     0.8000000125199457     0.5560415499021459     0.2672021215612792     0.3293569816998188    0.02320309102445132  2.991742769101475e-10     0.1852218366724561    0.05763957522459436      2.496701637542974 122.5884885927968
2.391551463419221      19.47685114297198      15.80897586133179   0.002472728014629103      0.683567186078613     -11.60292472775844  1.036610484909032e-08     0.1277360434477679  0.0008299106355116422      13.34609689274128      251.5667804988539   0.007015722611970615     0.8000000274211069     0.5560415499021459     0.2672021215612792     0.3293569816998188    0.02320309102445132  2.991742769101475e-10     0.1852218366724561    0.05763957522459436      2.496701637542974 122.5884877305899
2.391551463419221      19.47685114297198      15.80897586133179   0.002472728014629103      0.683567186078613     -11.60292472775844  1.036610484909032e-08     0.1277360434477679  0.0008299106355116422      13.34609689274128      251.5667804988539   0.007015722611970615     0.8000000125199457     0.5560415648033071     0.2672021215612792     0.3293569816998188    0.02320309102445132  2.991742769101475e-10     0.1852218366724561    0.05763957522459436      2.496701637542974 122.5884872658052
2.391551463419221      19.47685114297198      15.80897586133179   0.002472728014629103      0.683567186078613     -11.60292472775844  1.036610484909032e-08     0.1277360434477679  0.0008299106355116422      13.34609689274128      251.5667804988539   0.007015722611970615     0.8000000125199457     0.5560415499021459     0.2672021364624404     0.3293569816998188    0.02320309102445132  2.991742769101475e-10     0.1852218366724561    0.05763957522459436      2.496701637542974 122.5884873249277
2.391551463419221      19.47685114297198      15.80897586133179   0.002472728014629103      0.683567186078613     -11.60292472775844  1.036610484909032e-08     0.1277360434477679  0.0008299106355116422      13.34609689274128      251.5667804988539   0.007015722611970615     0.8000000125199457     0.5560415499021459     0.2672021215612792       0.32935699660098    0.02320309102445132  2.991742769101475e-10     0.1852218366724561    0.05763957522459436      2.496701637542974 122.5884872521422
2.391551463419221      19.47685114297198      15.80897586133179   0.002472728014629103      0.683567186078613     -11.60292472775844  1.036610484909032e-08     0.1277360434477679  0.0008299106355116422      13.34609689274128      251.5667804988539   0.007015722611970615     0.8000000125199457     0.5560415499021459     0.2672021215612792     0.3293569816998188    0.02320310592561251  2.991742769101475e-10     0.1852218366724561    0.05763957522459436      2.496701637542974 122.5884872682725
2.391551463419221      19.47685114297198      15.80897586133179   0.002472728014629103      0.683567186078613     -11.60292472775844  1.036610484909032e-08     0.1277360434477679  0.0008299106355116422      13.34609689274128      251.5667804988539   0.007015722611970615     0.8000000125199457     0.5560415499021459     0.2672021215612792     0.3293569816998188    0.02320309102445132  1.520033547075781e-08     0.1852218366724561    0.05763957522459436      2.496701637542974 122.5884877055584
2.391551463419221      19.47685114297198      15.80897586133179   0.002472728014629103      0.683567186078613     -11.60292472775844  1.036610484909032e-08     0.1277360434477679  0.0008299106355116422      13.34609689274128      251.5667804988539   0.007015722611970615     0.8000000125199457     0.5560415499021459     0.2672021215612792     0.3293569816998188    0.02320309102445132  2.991742769101475e-10     0.1852218515736173    0.05763957522459436      2.496701637542974 122.5884872692532
2.391551463419221      19.47685114297198      15.80897586133179   0.002472728014629103      0.683567186078613     -11.60292472775844  1.036610484909032e-08     0.1277360434477679  0.0008299106355116422      13.34609689274128      251.5667804988539   0.007015722611970615     0.8000000125199457     0.5560415499021459     0.2672021215612792     0.3293569816998188    0.02320309102445132  2.991742769101475e-10     0.1852218366724561    0.05763959012575555      2.496701637542974 122.5884872690174
2.391551463419221      19.47685114297198      15.80897586133179   0.002472728014629103      0.683567186078613     -11.60292472775844  1.036610484909032e-08     0.1277360434477679  0.0008299106355116422      13.34609689274128      251.5667804988539   0.007015722611970615     0.8000000125199457     0.5560415499021459     0.2672021215612792     0.3293569816998188    0.02320309102445132  2.991742769101475e-10     0.1852218366724561    0.05763957522459436      2.496701674746728 122.5884872693914
2.391551459721365      19.47685113444191      15.80897584624141   0.002472728007934757     0.6835671839170862     -11.60292472650452  1.036610590643515e-08      0.127736041645262  0.0008299106655623551      13.34609688476337      251.5667802277834   0.007015722302444976     0.8000000125199459       0.55604155006916     0.2672021217844648     0.3293569809481109    0.02320309108265084  2.991742848006652e-10     0.1852218364631933     0.0576395751205227      2.496610748680062 122.5884871555935
2.391551495358259      19.47685113444191      15.80897584624141   0.002472728007934757     0.6835671839170862     -11.60292472650452  1.036610590643515e-08      0.127736041645262  0.0008299106655623551      13.34609688476337      251.5667802277834   0.007015722302444976     0.8000000125199459       0.55604155006916     0.2672021217844648     0.3293569809481109    0.02320309108265084  2.991742848006652e-10     0.1852218364631933     0.0576395751205227      2.496610748680062 122.5884872348434
2.391551459721365      19.47685142466961      15.80897584624141   0.002472728007934757     0.6835671839170862     -11.60292472650452  1.036610590643515e-08      0.127736041645262  0.0008299106655623551      13.34609688476337      251.5667802277834   0.007015722302444976     0.8000000125199459       0.55604155006916     0.2672021217844648     0.3293569809481109    0.02320309108265084  2.991742848006652e-10     0.1852218364631933     0.0576395751205227      2.496610748680062 122.5884871465405
2.391551459721365      19.47685113444191      15.80897608181351   0.002472728007934757     0.6835671839170862     -11.60292472650452  1.036610590643515e-08      0.127736041645262  0.0008299106655623551      13.34609688476337      251.5667802277834   0.007015722302444976     0.8000000125199459       0.55604155006916     0.2672021217844648     0.3293569809481109    0.02320309108265084  2.991742848006652e-10     0.1852218364631933     0.0576395751205227      2.496610748680062 122.5884871356966
2.391551459721365      19.47685113444191      15.80897584624141    0.00247274290909595     0.6835671839170862     -11.60292472650452  1.036610590643515e-08      0.127736041645262  0.0008299106655623551      13.34609688476337      251.5667802277834   0.007015722302444976     0.8000000125199459       0.55604155006916     0.2672021217844648     0.3293569809481109    0.02320309108265084  2.991742848006652e-10     0.1852218364631933     0.0576395751205227      2.496610748680062 122.5884871716065
2.391551459721365      19.47685113444191      15.80897584624141   0.002472728007934757     0.6835671988182474     -11.60292472650452  1.036610590643515e-08      0.127736041645262  0.0008299106655623551      13.34609688476337      251.5667802277834   0.007015722302444976     0.8000000125199459       0.55604155006916     0.2672021217844648     0.3293569809481109    0.02320309108265084  2.991742848006652e-10     0.1852218364631933     0.0576395751205227      2.496610748680062 122.5884871428402
2.391551459721365      19.47685113444191      15.80897584624141   0.002472728007934757     0.6835671839170862     -11.60292489940157  1.036610590643515e-08      0.127736041645262  0.0008299106655623551      13.34609688476337      251.5667802277834   0.007015722302444976     0.8000000125199459       0.55604155006916     0.2672021217844648     0.3293569809481109    0.02320309108265084  2.991742848006652e-10     0.1852218364631933     0.0576395751205227      2.496610748680062 122.5884871663843
2.391551459721365      19.47685113444191      15.80897584624141   0.002472728007934757     0.6835671839170862     -11.60292472650452  2.526726710028281e-08      0.127736041645262  0.0008299106655623551      13.34609688476337      251.5667802277834   0.007015722302444976     0.8000000125199459       0.55604155006916     0.2672021217844648     0.3293569809481109    0.02320309108265084  2.991742848006652e-10     0.1852218364631933     0.0576395751205227      2.496610748680062 122.588489762467
2.391551459721365      19.47685113444191      15.80897584624141   0.002472728007934757     0.6835671839170862     -11.60292472650452  1.036610590643515e-08     0.1277360565464231  0.0008299106655623551      13.34609688476337      251.5667802277834   0.007015722302444976     0.8000000125199459       0.55604155006916     0.2672021217844648     0.3293569809481109    0.02320309108265084  2.991742848006652e-10     0.1852218364631933     0.0576395751205227      2.496610748680062 122.588487121565
2.391551459721365      19.47685113444191      15.80897584624141   0.002472728007934757     0.6835671839170862     -11.60292472650452  1.036610590643515e-08      0.127736041645262   0.000829925566723549      13.34609688476337      251.5667802277834   0.007015722302444976     0.8000000125199459       0.55604155006916     0.2672021217844648     0.3293569809481109    0.02320309108265084  2.991742848006652e-10     0.1852218364631933     0.0576395751205227      2.496610748680062 122.5884879127933
2.391551459721365      19.47685113444191      15.80897584624141   0.002472728007934757     0.6835671839170862     -11.60292472650452  1.036610590643515e-08      0.127736041645262  0.0008299106655623551      13.34609708363571      251.5667802277834   0.007015722302444976     0.8000000125199459       0.55604155006916     0.2672021217844648     0.3293569809481109    0.02320309108265084  2.991742848006652e-10     0.1852218364631933     0.0576395751205227      2.496610748680062 122.5884872421261
2.391551459721365      19.47685113444191      15.80897584624141   0.002472728007934757     0.6835671839170862     -11.60292472650452  1.036610590643515e-08      0.127736041645262  0.0008299106655623551      13.34609688476337      251.5667839764205   0.007015722302444976     0.8000000125199459       0.55604155006916     0.2672021217844648     0.3293569809481109    0.02320309108265084  2.991742848006652e-10     0.1852218364631933     0.0576395751205227      2.496610748680062 122.588487135901
2.391551459721365      19.47685113444191      15.80897584624141   0.002472728007934757     0.6835671839170862     -11.60292472650452  1.036610590643515e-08      0.127736041645262  0.0008299106655623551      13.34609688476337      251.5667802277834   0.007015737203606169     0.8000000125199459       0.55604155006916     0.2672021217844648     0.3293569809481109    0.02320309108265084  2.991742848006652e-10     0.1852218364631933     0.0576395751205227      2.496610748680062 122.5884884784357
2.391551459721365      19.47685113444191      15.80897584624141   0.002472728007934757     0.6835671839170862     -11.60292472650452  1.036610590643515e-08      0.127736041645262  0.0008299106655623551      13.34609688476337      251.5667802277834   0.007015722302444976     0.8000000274211071       0.55604155006916     0.2672021217844648     0.3293569809481109    0.02320309108265084  2.991742848006652e-10     0.1852218364631933     0.0576395751205227      2.496610748680062 122.5884876132594
2.391551459721365      19.47685113444191      15.80897584624141   0.002472728007934757     0.6835671839170862     -11.60292472650452  1.036610590643515e-08      0.127736041645262  0.0008299106655623551      13.34609688476337      251.5667802277834   0.007015722302444976     0.8000000125199459     0.5560415649703212     0.2672021217844648     0.3293569809481109    0.02320309108265084  2.991742848006652e-10     0.1852218364631933     0.0576395751205227      2.496610748680062 122.5884871571913
2.391551459721365      19.47685113444191      15.80897584624141   0.002472728007934757     0.6835671839170862     -11.60292472650452  1.036610590643515e-08      0.127736041645262  0.0008299106655623551      13.34609688476337      251.5667802277834   0.007015722302444976     0.8000000125199459       0.55604155006916      0.267202136685626     0.3293569809481109    0.02320309108265084  2.991742848006652e-10     0.1852218364631933     0.0576395751205227      2.496610748680062 122.588487219287
2.391551459721365      19.47685113444191      15.80897584624141   0.002472728007934757     0.6835671839170862     -11.60292472650452  1.036610590643515e-08      0.127736041645262  0.0008299106655623551      13.34609688476337      251.5667802277834   0.007015722302444976     0.8000000125199459       0.55604155006916     0.2672021217844648     0.3293569958492721    0.02320309108265084  2.991742848006652e-10     0.1852218364631933     0.0576395751205227      2.496610748680062 122.5884871472793
2.391551459721365      19.47685113444191      15.80897584624141   0.002472728007934757     0.6835671839170862     -11.60292472650452  1.036610590643515e-08      0.127736041645262  0.0008299106655623551      13.34609688476337      251.5667802277834   0.007015722302444976     0.8000000125199459       0.55604155006916     0.2672021217844648     0.3293569809481109    0.02320310598381203  2.991742848006652e-10     0.1852218364631933     0.0576395751205227      2.496610748680062 122.5884871547636
2.391551459721365      19.47685113444191      15.80897584624141   0.002472728007934757     0.6835671839170862     -11.60292472650452  1.036610590643515e-08      0.127736041645262  0.0008299106655623551      13.34609688476337      251.5667802277834   0.007015722302444976     0.8000000125199459       0.55604155006916     0.2672021217844648     0.3293569809481109    0.02320309108265084  1.520033547864832e-08     0.1852218364631933     0.0576395751205227      2.496610748680062 122.58848759199
2.391551459721365      19.47685113444191      15.80897584624141   0.002472728007934757     0.6835671839170862     -11.60292472650452  1.036610590643515e-08      0.127736041645262  0.0008299106655623551      13.34609688476337      251.5667802277834   0.007015722302444976     0.8000000125199459       0.55604155006916     0.2672021217844648     0.3293569809481109    0.02320309108265084  2.991742848006652e-10     0.1852218513643545     0.0576395751205227      2.496610748680062 122.5884871554713
2.391551459721365      19.47685113444191      15.80897584624141   0.002472728007934757     0.6835671839170862     -11.60292472650452  1.036610590643515e-08      0.127736041645262  0.0008299106655623551      13.34609688476337      251.5667802277834   0.007015722302444976     0.8000000125199459       0.55604155006916     0.2672021217844648     0.3293569809481109    0.02320309108265084  2.991742848006652e-10     0.1852218364631933     0.0576395900216839      2.496610748680062 122.5884871556669
2.391551459721365      19.47685113444191      15.80897584624141   0.002472728007934757     0.6835671839170862     -11.60292472650452  1.036610590643515e-08      0.127736041645262  0.0008299106655623551      13.34609688476337      251.5667802277834   0.007015722302444976     0.8000000125199459       0.55604155006916     0.2672021217844648     0.3293569809481109    0.02320309108265084  2.991742848006652e-10     0.1852218364631933     0.0576395751205227      2.496610785882462 122.5884871555769
2.39154126599846      19.47685105556446      15.80897564256921   0.002472751786646456     0.6835635292645156     -11.60292491743032  1.037043577144828e-08     0.1277302026575357  0.0008300095523229882      13.34609510224013      251.5667800914682   0.007014724187208115     0.8000000125209239     0.5560418731455369     0.2672029514316557     0.3293548400165822    0.02320309118399601  2.991971579440472e-10     0.1852218331447602    0.05763956166170578      2.496596686870714 122.588468603891
2.391541301635202      19.47685105556446      15.80897564256921   0.002472751786646456     0.6835635292645156     -11.60292491743032  1.037043577144828e-08     0.1277302026575357  0.0008300095523229882      13.34609510224013      251.5667800914682   0.007014724187208115     0.8000000125209239     0.5560418731455369     0.2672029514316557     0.3293548400165822    0.02320309118399601  2.991971579440472e-10     0.1852218331447602    0.05763956166170578      2.496596686870714 122.5884684949923
2.39154126599846      19.47685134579216      15.80897564256921   0.002472751786646456     0.6835635292645156     -11.60292491743032  1.037043577144828e-08     0.1277302026575357  0.0008300095523229882      13.34609510224013      251.5667800914682   0.007014724187208115     0.8000000125209239     0.5560418731455369     0.2672029514316557     0.3293548400165822    0.02320309118399601  2.991971579440472e-10     0.1852218331447602    0.05763956166170578      2.496596686870714 122.5884686015385
2.39154126599846      19.47685105556446       15.8089758781413   0.002472751786646456     0.6835635292645156     -11.60292491743032  1.037043577144828e-08     0.1277302026575357  0.0008300095523229882      13.34609510224013      251.5667800914682   0.007014724187208115     0.8000000125209239     0.5560418731455369     0.2672029514316557     0.3293548400165822    0.02320309118399601  2.991971579440472e-10     0.1852218331447602    0.05763956166170578      2.496596686870714 122.5884685839011
2.39154126599846      19.47685105556446      15.80897564256921    0.00247276668780765     0.6835635292645156     -11.60292491743032  1.037043577144828e-08     0.1277302026575357  0.0008300095523229882      13.34609510224013      251.5667800914682   0.007014724187208115     0.8000000125209239     0.5560418731455369     0.2672029514316557     0.3293548400165822    0.02320309118399601  2.991971579440472e-10     0.1852218331447602    0.05763956166170578      2.496596686870714 122.5884686422783
2.39154126599846      19.47685105556446      15.80897564256921   0.002472751786646456     0.6835635441656768     -11.60292491743032  1.037043577144828e-08     0.1277302026575357  0.0008300095523229882      13.34609510224013      251.5667800914682   0.007014724187208115     0.8000000125209239     0.5560418731455369     0.2672029514316557     0.3293548400165822    0.02320309118399601  2.991971579440472e-10     0.1852218331447602    0.05763956166170578      2.496596686870714 122.5884685841577
2.39154126599846      19.47685105556446      15.80897564256921   0.002472751786646456     0.6835635292645156     -11.60292509032738  1.037043577144828e-08     0.1277302026575357  0.0008300095523229882      13.34609510224013      251.5667800914682   0.007014724187208115     0.8000000125209239     0.5560418731455369     0.2672029514316557     0.3293548400165822    0.02320309118399601  2.991971579440472e-10     0.1852218331447602    0.05763956166170578      2.496596686870714 122.5884686241974
2.39154126599846      19.47685105556446      15.80897564256921   0.002472751786646456     0.6835635292645156     -11.60292491743032  2.527159696529594e-08     0.1277302026575357  0.0008300095523229882      13.34609510224013      251.5667800914682   0.007014724187208115     0.8000000125209239     0.5560418731455369     0.2672029514316557     0.3293548400165822    0.02320309118399601  2.991971579440472e-10     0.1852218331447602    0.05763956166170578      2.496596686870714 122.5884710555134
2.39154126599846      19.47685105556446      15.80897564256921   0.002472751786646456     0.6835635292645156     -11.60292491743032  1.037043577144828e-08     0.1277302175586969  0.0008300095523229882      13.34609510224013      251.5667800914682   0.007014724187208115     0.8000000125209239     0.5560418731455369     0.2672029514316557     0.3293548400165822    0.02320309118399601  2.991971579440472e-10     0.1852218331447602    0.05763956166170578      2.496596686870714 122.5884685855011
2.39154126599846      19.47685105556446      15.80897564256921   0.002472751786646456     0.6835635292645156     -11.60292491743032  1.037043577144828e-08     0.1277302026575357   0.000830024453484182      13.34609510224013      251.5667800914682   0.007014724187208115     0.8000000125209239     0.5560418731455369     0.2672029514316557     0.3293548400165822    0.02320309118399601  2.991971579440472e-10     0.1852218331447602    0.05763956166170578      2.496596686870714 122.5884693084558
2.39154126599846      19.47685105556446      15.80897564256921   0.002472751786646456     0.6835635292645156     -11.60292491743032  1.037043577144828e-08     0.1277302026575357  0.0008300095523229882      13.34609530111244      251.5667800914682   0.007014724187208115     0.8000000125209239     0.5560418731455369     0.2672029514316557     0.3293548400165822    0.02320309118399601  2.991971579440472e-10     0.1852218331447602    0.05763956166170578      2.496596686870714 122.5884685682374
2.39154126599846      19.47685105556446      15.80897564256921   0.002472751786646456     0.6835635292645156     -11.60292491743032  1.037043577144828e-08     0.1277302026575357  0.0008300095523229882      13.34609510224013      251.5667838401053   0.007014724187208115     0.8000000125209239     0.5560418731455369     0.2672029514316557     0.3293548400165822    0.02320309118399601  2.991971579440472e-10     0.1852218331447602    0.05763956166170578      2.496596686870714 122.5884684999005
2.39154126599846      19.47685105556446      15.80897564256921   0.002472751786646456     0.6835635292645156     -11.60292491743032  1.037043577144828e-08     0.1277302026575357  0.0008300095523229882      13.34609510224013      251.5667800914682   0.007014739088369309     0.8000000125209239     0.5560418731455369     0.2672029514316557     0.3293548400165822    0.02320309118399601  2.991971579440472e-10     0.1852218331447602    0.05763956166170578      2.496596686870714 122.5884689182816
2.39154126599846      19.47685105556446      15.80897564256921   0.002472751786646456     0.6835635292645156     -11.60292491743032  1.037043577144828e-08     0.1277302026575357  0.0008300095523229882      13.34609510224013      251.5667800914682   0.007014724187208115     0.8000000274220851     0.5560418731455369     0.2672029514316557     0.3293548400165822    0.02320309118399601  2.991971579440472e-10     0.1852218331447602    0.05763956166170578      2.496596686870714 122.5884690604253
2.39154126599846      19.47685105556446      15.80897564256921   0.002472751786646456     0.6835635292645156     -11.60292491743032  1.037043577144828e-08     0.1277302026575357  0.0008300095523229882      13.34609510224013      251.5667800914682   0.007014724187208115     0.8000000125209239     0.5560418880466981     0.2672029514316557     0.3293548400165822    0.02320309118399601  2.991971579440472e-10     0.1852218331447602    0.05763956166170578      2.496596686870714 122.5884686166221
2.39154126599846      19.47685105556446      15.80897564256921   0.002472751786646456     0.6835635292645156     -11.60292491743032  1.037043577144828e-08     0.1277302026575357  0.0008300095523229882      13.34609510224013      251.5667800914682   0.007014724187208115     0.8000000125209239     0.5560418731455369     0.2672029663328169     0.3293548400165822    0.02320309118399601  2.991971579440472e-10     0.1852218331447602    0.05763956166170578      2.496596686870714 122.5884686249508
2.39154126599846      19.47685105556446      15.80897564256921   0.002472751786646456     0.6835635292645156     -11.60292491743032  1.037043577144828e-08     0.1277302026575357  0.0008300095523229882      13.34609510224013      251.5667800914682   0.007014724187208115     0.8000000125209239     0.5560418731455369     0.2672029514316557     0.3293548549177434    0.02320309118399601  2.991971579440472e-10     0.1852218331447602    0.05763956166170578      2.496596686870714 122.5884685964117
2.39154126599846      19.47685105556446      15.80897564256921   0.002472751786646456     0.6835635292645156     -11.60292491743032  1.037043577144828e-08     0.1277302026575357  0.0008300095523229882      13.34609510224013      251.5667800914682   0.007014724187208115     0.8000000125209239     0.5560418731455369     0.2672029514316557     0.3293548400165822     0.0232031060851572  2.991971579440472e-10     0.1852218331447602    0.05763956166170578      2.496596686870714 122.5884686030831
2.39154126599846      19.47685105556446      15.80897564256921   0.002472751786646456     0.6835635292645156     -11.60292491743032  1.037043577144828e-08     0.1277302026575357  0.0008300095523229882      13.34609510224013      251.5667800914682   0.007014724187208115     0.8000000125209239     0.5560418731455369     0.2672029514316557     0.3293548400165822    0.02320309118399601   1.52003583517917e-08     0.1852218331447602    0.05763956166170578      2.496596686870714 122.5884690387615
2.39154126599846      19.47685105556446      15.80897564256921   0.002472751786646456     0.6835635292645156     -11.60292491743032  1.037043577144828e-08     0.1277302026575357  0.0008300095523229882      13.34609510224013      251.5667800914682   0.007014724187208115     0.8000000125209239     0.5560418731455369     0.2672029514316557     0.3293548400165822    0.02320309118399601  2.991971579440472e-10     0.1852218480459214    0.05763956166170578      2.496596686870714 122.5884686042429
2.39154126599846      19.47685105556446      15.80897564256921   0.002472751786646456     0.6835635292645156     -11.60292491743032  1.037043577144828e-08     0.1277302026575357  0.0008300095523229882      13.34609510224013      251.5667800914682   0.007014724187208115     0.8000000125209239     0.5560418731455369     0.2672029514316557     0.3293548400165822    0.02320309118399601  2.991971579440472e-10     0.1852218331447602    0.05763957656286697      2.496596686870714 122.5884686025914
2.39154126599846      19.47685105556446      15.80897564256921   0.002472751786646456     0.6835635292645156     -11.60292491743032  1.037043577144828e-08     0.1277302026575357  0.0008300095523229882      13.34609510224013      251.5667800914682   0.007014724187208115     0.8000000125209239     0.5560418731455369     0.2672029514316557     0.3293548400165822    0.02320309118399601  2.991971579440472e-10     0.1852218331447602    0.05763956166170578      2.496596724072904 122.5884686036796
2.391544487114009      19.47685106961455      15.80897578957946   0.002472741894086773     0.6835658234503242     -11.60292471398623  1.036748306644277e-08     0.1277323413960248  0.0008299419525855603      13.34609541282533      251.5667801395829   0.007014474606454766     0.8000000125202593     0.5560410502935548     0.2672022976649578     0.3293557095537872    0.02320309424557813  2.991820311380497e-10     0.1852218255659237    0.05763970403492457      2.496596699781858 122.5884505815877
2.391544522750799      19.47685106961455      15.80897578957946   0.002472741894086773     0.6835658234503242     -11.60292471398623  1.036748306644277e-08     0.1277323413960248  0.0008299419525855603      13.34609541282533      251.5667801395829   0.007014474606454766     0.8000000125202593     0.5560410502935548     0.2672022976649578     0.3293557095537872    0.02320309424557813  2.991820311380497e-10     0.1852218255659237    0.05763970403492457      2.496596699781858 122.5884505440717
2.391544487114009      19.47685135984225      15.80897578957946   0.002472741894086773     0.6835658234503242     -11.60292471398623  1.036748306644277e-08     0.1277323413960248  0.0008299419525855603      13.34609541282533      251.5667801395829   0.007014474606454766     0.8000000125202593     0.5560410502935548     0.2672022976649578     0.3293557095537872    0.02320309424557813  2.991820311380497e-10     0.1852218255659237    0.05763970403492457      2.496596699781858 122.5884505861895
2.391544487114009      19.47685106961455      15.80897602515156   0.002472741894086773     0.6835658234503242     -11.60292471398623  1.036748306644277e-08     0.1277323413960248  0.0008299419525855603      13.34609541282533      251.5667801395829   0.007014474606454766     0.8000000125202593     0.5560410502935548     0.2672022976649578     0.3293557095537872    0.02320309424557813  2.991820311380497e-10     0.1852218255659237    0.05763970403492457      2.496596699781858 122.5884505644902
2.391544487114009      19.47685106961455      15.80897578957946   0.002472756795247967     0.6835658234503242     -11.60292471398623  1.036748306644277e-08     0.1277323413960248  0.0008299419525855603      13.34609541282533      251.5667801395829   0.007014474606454766     0.8000000125202593     0.5560410502935548     0.2672022976649578     0.3293557095537872    0.02320309424557813  2.991820311380497e-10     0.1852218255659237    0.05763970403492457      2.496596699781858 122.5884506565352
2.391544487114009      19.47685106961455      15.80897578957946   0.002472741894086773     0.6835658383514854     -11.60292471398623  1.036748306644277e-08     0.1277323413960248  0.0008299419525855603      13.34609541282533      251.5667801395829   0.007014474606454766     0.8000000125202593     0.5560410502935548     0.2672022976649578     0.3293557095537872    0.02320309424557813  2.991820311380497e-10     0.1852218255659237    0.05763970403492457      2.496596699781858 122.5884505779351
2.391544487114009      19.47685106961455      15.80897578957946   0.002472741894086773     0.6835658234503242     -11.60292488688328  1.036748306644277e-08     0.1277323413960248  0.0008299419525855603      13.34609541282533      251.5667801395829   0.007014474606454766     0.8000000125202593     0.5560410502935548     0.2672022976649578     0.3293557095537872    0.02320309424557813  2.991820311380497e-10     0.1852218255659237    0.05763970403492457      2.496596699781858 122.5884506016637
2.391544487114009      19.47685106961455      15.80897578957946   0.002472741894086773     0.6835658234503242     -11.60292471398623  2.526864426029042e-08     0.1277323413960248  0.0008299419525855603      13.34609541282533      251.5667801395829   0.007014474606454766     0.8000000125202593     0.5560410502935548     0.2672022976649578     0.3293557095537872    0.02320309424557813  2.991820311380497e-10     0.1852218255659237    0.05763970403492457      2.496596699781858 122.5884530439537
2.391544487114009      19.47685106961455      15.80897578957946   0.002472741894086773     0.6835658234503242     -11.60292471398623  1.036748306644277e-08      0.127732356297186  0.0008299419525855603      13.34609541282533      251.5667801395829   0.007014474606454766     0.8000000125202593     0.5560410502935548     0.2672022976649578     0.3293557095537872    0.02320309424557813  2.991820311380497e-10     0.1852218255659237    0.05763970403492457      2.496596699781858 122.5884505579331
2.391544487114009      19.47685106961455      15.80897578957946   0.002472741894086773     0.6835658234503242     -11.60292471398623  1.036748306644277e-08     0.1277323413960248  0.0008299568537467541      13.34609541282533      251.5667801395829   0.007014474606454766     0.8000000125202593     0.5560410502935548     0.2672022976649578     0.3293557095537872    0.02320309424557813  2.991820311380497e-10     0.1852218255659237    0.05763970403492457      2.496596699781858 122.5884512899654
2.391544487114009      19.47685106961455      15.80897578957946   0.002472741894086773     0.6835658234503242     -11.60292471398623  1.036748306644277e-08     0.1277323413960248  0.0008299419525855603      13.34609561169765      251.5667801395829   0.007014474606454766     0.8000000125202593     0.5560410502935548     0.2672022976649578     0.3293557095537872    0.02320309424557813  2.991820311380497e-10     0.1852218255659237    0.05763970403492457      2.496596699781858 122.5884505522209
2.391544487114009      19.47685106961455      15.80897578957946   0.002472741894086773     0.6835658234503242     -11.60292471398623  1.036748306644277e-08     0.1277323413960248  0.0008299419525855603      13.34609541282533        251.56678388822   0.007014474606454766     0.8000000125202593     0.5560410502935548     0.2672022976649578     0.3293557095537872    0.02320309424557813  2.991820311380497e-10     0.1852218255659237    0.05763970403492457      2.496596699781858 122.5884505218234
2.391544487114009      19.47685106961455      15.80897578957946   0.002472741894086773     0.6835658234503242     -11.60292471398623  1.036748306644277e-08     0.1277323413960248  0.0008299419525855603      13.34609541282533      251.5667801395829   0.007014489507615959     0.8000000125202593     0.5560410502935548     0.2672022976649578     0.3293557095537872    0.02320309424557813  2.991820311380497e-10     0.1852218255659237    0.05763970403492457      2.496596699781858 122.58845061925
2.391544487114009      19.47685106961455      15.80897578957946   0.002472741894086773     0.6835658234503242     -11.60292471398623  1.036748306644277e-08     0.1277323413960248  0.0008299419525855603      13.34609541282533      251.5667801395829   0.007014474606454766     0.8000000274214205     0.5560410502935548     0.2672022976649578     0.3293557095537872    0.02320309424557813  2.991820311380497e-10     0.1852218255659237    0.05763970403492457      2.496596699781858 122.5884510585943
2.391544487114009      19.47685106961455      15.80897578957946   0.002472741894086773     0.6835658234503242     -11.60292471398623  1.036748306644277e-08     0.1277323413960248  0.0008299419525855603      13.34609541282533      251.5667801395829   0.007014474606454766     0.8000000125202593      0.556041065194716     0.2672022976649578     0.3293557095537872    0.02320309424557813  2.991820311380497e-10     0.1852218255659237    0.05763970403492457      2.496596699781858 122.5884505874263
2.391544487114009      19.47685106961455      15.80897578957946   0.002472741894086773     0.6835658234503242     -11.60292471398623  1.036748306644277e-08     0.1277323413960248  0.0008299419525855603      13.34609541282533      251.5667801395829   0.007014474606454766     0.8000000125202593     0.5560410502935548      0.267202312566119     0.3293557095537872    0.02320309424557813  2.991820311380497e-10     0.1852218255659237    0.05763970403492457      2.496596699781858 122.5884506045482
2.391544487114009      19.47685106961455      15.80897578957946   0.002472741894086773     0.6835658234503242     -11.60292471398623  1.036748306644277e-08     0.1277323413960248  0.0008299419525855603      13.34609541282533      251.5667801395829   0.007014474606454766     0.8000000125202593     0.5560410502935548     0.2672022976649578     0.3293557244549484    0.02320309424557813  2.991820311380497e-10     0.1852218255659237    0.05763970403492457      2.496596699781858 122.5884505760023
2.391544487114009      19.47685106961455      15.80897578957946   0.002472741894086773     0.6835658234503242     -11.60292471398623  1.036748306644277e-08     0.1277323413960248  0.0008299419525855603      13.34609541282533      251.5667801395829   0.007014474606454766     0.8000000125202593     0.5560410502935548     0.2672022976649578     0.3293557095537872    0.02320310914673932  2.991820311380497e-10     0.1852218255659237    0.05763970403492457      2.496596699781858 122.5884505817176
2.391544487114009      19.47685106961455      15.80897578957946   0.002472741894086773     0.6835658234503242     -11.60292471398623  1.036748306644277e-08     0.1277323413960248  0.0008299419525855603      13.34609541282533      251.5667801395829   0.007014474606454766     0.8000000125202593     0.5560410502935548     0.2672022976649578     0.3293557095537872    0.02320309424557813  1.520034322498571e-08     0.1852218255659237    0.05763970403492457      2.496596699781858 122.5884510178745
2.391544487114009      19.47685106961455      15.80897578957946   0.002472741894086773     0.6835658234503242     -11.60292471398623  1.036748306644277e-08     0.1277323413960248  0.0008299419525855603      13.34609541282533      251.5667801395829   0.007014474606454766     0.8000000125202593     0.5560410502935548     0.2672022976649578     0.3293557095537872    0.02320309424557813  2.991820311380497e-10     0.1852218404670849    0.05763970403492457      2.496596699781858 122.5884505815747
2.391544487114009      19.47685106961455      15.80897578957946   0.002472741894086773     0.6835658234503242     -11.60292471398623  1.036748306644277e-08     0.1277323413960248  0.0008299419525855603      13.34609541282533      251.5667801395829   0.007014474606454766     0.8000000125202593     0.5560410502935548     0.2672022976649578     0.3293557095537872    0.02320309424557813  2.991820311380497e-10     0.1852218255659237    0.05763971893608576      2.496596699781858 122.5884505817863
2.391544487114009      19.47685106961455      15.80897578957946   0.002472741894086773     0.6835658234503242     -11.60292471398623  1.036748306644277e-08     0.1277323413960248  0.0008299419525855603      13.34609541282533      251.5667801395829   0.007014474606454766     0.8000000125202593     0.5560410502935548     0.2672022976649578     0.3293557095537872    0.02320309424557813  2.991820311380497e-10     0.1852218255659237    0.05763970403492457      2.496596736984048 122.5884505816077
