# Supplementary material for: Model-Based Quantification of the Systemic Interplay between Glucose and Fatty Acids in the Postprandial State
Source: PLoS One. 2015 Sep 10;10(9):e0135665. doi: 10.1371/journal.pone.0135665 (PMC4565650; doi:10.1371/journal.pone.0135665)
Supplement: S3 File — Zip file containing all Matlab m-files to generate figures. The zip-file includes a README file, containing an overview of the simulation files and basic instructions. (ZIP) [file pone.0135665.s004.zip › GlcNEFA/OPT parameters/OPT_solver1_seed100000000_n100_r25/parameters_it72.txt]

2.662844407956669      20.29338903333278      18.62290129794978   0.001704390430133081     0.1663561273748525     -13.88519439779476  5.577341461898918e-05     0.1360081998420363  0.0006618949758846779      16.74322862030982      370.4411006925695   0.006470224396234846     0.8817884347839036     0.5735799721701621     0.3156219890483937     0.5053653713231108   0.001327918901033375     0.4005474555275479    0.09177776258179977    0.07803745930785797  3.767762259222838e-14 220.016820478324
2.662844447636143      20.29338903333278      18.62290129794978   0.001704390430133081     0.1663561273748525     -13.88519439779476  5.577341461898918e-05     0.1360081998420363  0.0006618949758846779      16.74322862030982      370.4411006925695   0.006470224396234846     0.8817884347839036     0.5735799721701621     0.3156219890483937     0.5053653713231108   0.001327918901033375     0.4005474555275479    0.09177776258179977    0.07803745930785797  3.767762259222838e-14 220.0168218282849
2.662844407956669      20.29338933572784      18.62290129794978   0.001704390430133081     0.1663561273748525     -13.88519439779476  5.577341461898918e-05     0.1360081998420363  0.0006618949758846779      16.74322862030982      370.4411006925695   0.006470224396234846     0.8817884347839036     0.5735799721701621     0.3156219890483937     0.5053653713231108   0.001327918901033375     0.4005474555275479    0.09177776258179977    0.07803745930785797  3.767762259222838e-14 220.0168106485369
2.662844407956669      20.29338903333278      18.62290157545263   0.001704390430133081     0.1663561273748525     -13.88519439779476  5.577341461898918e-05     0.1360081998420363  0.0006618949758846779      16.74322862030982      370.4411006925695   0.006470224396234846     0.8817884347839036     0.5735799721701621     0.3156219890483937     0.5053653713231108   0.001327918901033375     0.4005474555275479    0.09177776258179977    0.07803745930785797  3.767762259222838e-14 220.0168129701431
2.662844407956669      20.29338903333278      18.62290129794978   0.001704405331294275     0.1663561273748525     -13.88519439779476  5.577341461898918e-05     0.1360081998420363  0.0006618949758846779      16.74322862030982      370.4411006925695   0.006470224396234846     0.8817884347839036     0.5735799721701621     0.3156219890483937     0.5053653713231108   0.001327918901033375     0.4005474555275479    0.09177776258179977    0.07803745930785797  3.767762259222838e-14 220.0172768452214
2.662844407956669      20.29338903333278      18.62290129794978   0.001704390430133081     0.1663561422760137     -13.88519439779476  5.577341461898918e-05     0.1360081998420363  0.0006618949758846779      16.74322862030982      370.4411006925695   0.006470224396234846     0.8817884347839036     0.5735799721701621     0.3156219890483937     0.5053653713231108   0.001327918901033375     0.4005474555275479    0.09177776258179977    0.07803745930785797  3.767762259222838e-14 220.0168207261107
2.662844407956669      20.29338903333278      18.62290129794978   0.001704390430133081     0.1663561273748525     -13.88519460470028  5.577341461898918e-05     0.1360081998420363  0.0006618949758846779      16.74322862030982      370.4411006925695   0.006470224396234846     0.8817884347839036     0.5735799721701621     0.3156219890483937     0.5053653713231108   0.001327918901033375     0.4005474555275479    0.09177776258179977    0.07803745930785797  3.767762259222838e-14 220.0168358419685
2.662844407956669      20.29338903333278      18.62290129794978   0.001704390430133081     0.1663561273748525     -13.88519439779476  5.578831578018302e-05     0.1360081998420363  0.0006618949758846779      16.74322862030982      370.4411006925695   0.006470224396234846     0.8817884347839036     0.5735799721701621     0.3156219890483937     0.5053653713231108   0.001327918901033375     0.4005474555275479    0.09177776258179977    0.07803745930785797  3.767762259222838e-14 220.0170435414692
2.662844407956669      20.29338903333278      18.62290129794978   0.001704390430133081     0.1663561273748525     -13.88519439779476  5.577341461898918e-05     0.1360082147431975  0.0006618949758846779      16.74322862030982      370.4411006925695   0.006470224396234846     0.8817884347839036     0.5735799721701621     0.3156219890483937     0.5053653713231108   0.001327918901033375     0.4005474555275479    0.09177776258179977    0.07803745930785797  3.767762259222838e-14 220.0168243106598
2.662844407956669      20.29338903333278      18.62290129794978   0.001704390430133081     0.1663561273748525     -13.88519439779476  5.577341461898918e-05     0.1360081998420363  0.0006619098770458717      16.74322862030982      370.4411006925695   0.006470224396234846     0.8817884347839036     0.5735799721701621     0.3156219890483937     0.5053653713231108   0.001327918901033375     0.4005474555275479    0.09177776258179977    0.07803745930785797  3.767762259222838e-14 220.0166392470742
2.662844407956669      20.29338903333278      18.62290129794978   0.001704390430133081     0.1663561273748525     -13.88519439779476  5.577341461898918e-05     0.1360081998420363  0.0006618949758846779      16.74322886980337      370.4411006925695   0.006470224396234846     0.8817884347839036     0.5735799721701621     0.3156219890483937     0.5053653713231108   0.001327918901033375     0.4005474555275479    0.09177776258179977    0.07803745930785797  3.767762259222838e-14 220.0168205840591
2.662844407956669      20.29338903333278      18.62290129794978   0.001704390430133081     0.1663561273748525     -13.88519439779476  5.577341461898918e-05     0.1360081998420363  0.0006618949758846779      16.74322862030982       370.441106212572   0.006470224396234846     0.8817884347839036     0.5735799721701621     0.3156219890483937     0.5053653713231108   0.001327918901033375     0.4005474555275479    0.09177776258179977    0.07803745930785797  3.767762259222838e-14 220.0168202458508
2.662844407956669      20.29338903333278      18.62290129794978   0.001704390430133081     0.1663561273748525     -13.88519439779476  5.577341461898918e-05     0.1360081998420363  0.0006618949758846779      16.74322862030982      370.4411006925695    0.00647023929739604     0.8817884347839036     0.5735799721701621     0.3156219890483937     0.5053653713231108   0.001327918901033375     0.4005474555275479    0.09177776258179977    0.07803745930785797  3.767762259222838e-14 220.0174859338508
2.662844407956669      20.29338903333278      18.62290129794978   0.001704390430133081     0.1663561273748525     -13.88519439779476  5.577341461898918e-05     0.1360081998420363  0.0006618949758846779      16.74322862030982      370.4411006925695   0.006470224396234846     0.8817884496850648     0.5735799721701621     0.3156219890483937     0.5053653713231108   0.001327918901033375     0.4005474555275479    0.09177776258179977    0.07803745930785797  3.767762259222838e-14 220.0168212653306
2.662844407956669      20.29338903333278      18.62290129794978   0.001704390430133081     0.1663561273748525     -13.88519439779476  5.577341461898918e-05     0.1360081998420363  0.0006618949758846779      16.74322862030982      370.4411006925695   0.006470224396234846     0.8817884347839036     0.5735799870713233     0.3156219890483937     0.5053653713231108   0.001327918901033375     0.4005474555275479    0.09177776258179977    0.07803745930785797  3.767762259222838e-14 220.0168243733626
2.662844407956669      20.29338903333278      18.62290129794978   0.001704390430133081     0.1663561273748525     -13.88519439779476  5.577341461898918e-05     0.1360081998420363  0.0006618949758846779      16.74322862030982      370.4411006925695   0.006470224396234846     0.8817884347839036     0.5735799721701621     0.3156220039495549     0.5053653713231108   0.001327918901033375     0.4005474555275479    0.09177776258179977    0.07803745930785797  3.767762259222838e-14 220.0168601467904
2.662844407956669      20.29338903333278      18.62290129794978   0.001704390430133081     0.1663561273748525     -13.88519439779476  5.577341461898918e-05     0.1360081998420363  0.0006618949758846779      16.74322862030982      370.4411006925695   0.006470224396234846     0.8817884347839036     0.5735799721701621     0.3156219890483937      0.505365386224272   0.001327918901033375     0.4005474555275479    0.09177776258179977    0.07803745930785797  3.767762259222838e-14 220.016820431817
2.662844407956669      20.29338903333278      18.62290129794978   0.001704390430133081     0.1663561273748525     -13.88519439779476  5.577341461898918e-05     0.1360081998420363  0.0006618949758846779      16.74322862030982      370.4411006925695   0.006470224396234846     0.8817884347839036     0.5735799721701621     0.3156219890483937     0.5053653713231108   0.001327933802194569     0.4005474555275479    0.09177776258179977    0.07803745930785797  3.767762259222838e-14 220.0168204778545
2.662844407956669      20.29338903333278      18.62290129794978   0.001704390430133081     0.1663561273748525     -13.88519439779476  5.577341461898918e-05     0.1360081998420363  0.0006618949758846779      16.74322862030982      370.4411006925695   0.006470224396234846     0.8817884347839036     0.5735799721701621     0.3156219890483937     0.5053653713231108   0.001327918901033375     0.4005474704287091    0.09177776258179977    0.07803745930785797  3.767762259222838e-14 220.016820478324
2.662844407956669      20.29338903333278      18.62290129794978   0.001704390430133081     0.1663561273748525     -13.88519439779476  5.577341461898918e-05     0.1360081998420363  0.0006618949758846779      16.74322862030982      370.4411006925695   0.006470224396234846     0.8817884347839036     0.5735799721701621     0.3156219890483937     0.5053653713231108   0.001327918901033375     0.4005474555275479    0.09177777748296097    0.07803745930785797  3.767762259222838e-14 220.0168204784538
2.662844407956669      20.29338903333278      18.62290129794978   0.001704390430133081     0.1663561273748525     -13.88519439779476  5.577341461898918e-05     0.1360081998420363  0.0006618949758846779      16.74322862030982      370.4411006925695   0.006470224396234846     0.8817884347839036     0.5735799721701621     0.3156219890483937     0.5053653713231108   0.001327918901033375     0.4005474555275479    0.09177776258179977    0.07803747420901916  3.767762259222838e-14 220.0168204779472
2.662844407956669      20.29338903333278      18.62290129794978   0.001704390430133081     0.1663561273748525     -13.88519439779476  5.577341461898918e-05     0.1360081998420363  0.0006618949758846779      16.74322862030982      370.4411006925695   0.006470224396234846     0.8817884347839036     0.5735799721701621     0.3156219890483937     0.5053653713231108   0.001327918901033375     0.4005474555275479    0.09177776258179977    0.07803745930785797  1.490119887147025e-08 220.016858211229
2.552372145273482      21.17541069928267      19.36742488374888   0.001724492988497916     0.3305800108771573     -14.09564580300215  5.584791379568974e-05     0.1167361097857092   0.001483186426047334      16.77197975183306      370.3257982701899   0.006121010969355331      0.847028664571163     0.5540040252360644     0.2934681411981479     0.2465978317811327    0.01155055901535728     0.4005474555275479    0.08600864537035115     0.2221410882742791  2.220446049250313e-14 142.9712299801261
2.552372183306791      21.17541069928267      19.36742488374888   0.001724492988497916     0.3305800108771573     -14.09564580300215  5.584791379568974e-05     0.1167361097857092   0.001483186426047334      16.77197975183306      370.3257982701899   0.006121010969355331      0.847028664571163     0.5540040252360644     0.2934681411981479     0.2465978317811327    0.01155055901535728     0.4005474555275479    0.08600864537035115     0.2221410882742791  2.220446049250313e-14 142.9712311775139
2.552372145273482      21.17541101482088      19.36742488374888   0.001724492988497916     0.3305800108771573     -14.09564580300215  5.584791379568974e-05     0.1167361097857092   0.001483186426047334      16.77197975183306      370.3257982701899   0.006121010969355331      0.847028664571163     0.5540040252360644     0.2934681411981479     0.2465978317811327    0.01155055901535728     0.4005474555275479    0.08600864537035115     0.2221410882742791  2.220446049250313e-14 142.9712326718966
2.552372145273482      21.17541069928267        19.367425172346   0.001724492988497916     0.3305800108771573     -14.09564580300215  5.584791379568974e-05     0.1167361097857092   0.001483186426047334      16.77197975183306      370.3257982701899   0.006121010969355331      0.847028664571163     0.5540040252360644     0.2934681411981479     0.2465978317811327    0.01155055901535728     0.4005474555275479    0.08600864537035115     0.2221410882742791  2.220446049250313e-14 142.9712317900978
2.552372145273482      21.17541069928267      19.36742488374888    0.00172450788965911     0.3305800108771573     -14.09564580300215  5.584791379568974e-05     0.1167361097857092   0.001483186426047334      16.77197975183306      370.3257982701899   0.006121010969355331      0.847028664571163     0.5540040252360644     0.2934681411981479     0.2465978317811327    0.01155055901535728     0.4005474555275479    0.08600864537035115     0.2221410882742791  2.220446049250313e-14 142.9711507242038
2.552372145273482      21.17541069928267      19.36742488374888   0.001724492988497916     0.3305800257783185     -14.09564580300215  5.584791379568974e-05     0.1167361097857092   0.001483186426047334      16.77197975183306      370.3257982701899   0.006121010969355331      0.847028664571163     0.5540040252360644     0.2934681411981479     0.2465978317811327    0.01155055901535728     0.4005474555275479    0.08600864537035115     0.2221410882742791  2.220446049250313e-14 142.9712288299669
2.552372145273482      21.17541069928267      19.36742488374888   0.001724492988497916     0.3305800108771573     -14.09564601304364  5.584791379568974e-05     0.1167361097857092   0.001483186426047334      16.77197975183306      370.3257982701899   0.006121010969355331      0.847028664571163     0.5540040252360644     0.2934681411981479     0.2465978317811327    0.01155055901535728     0.4005474555275479    0.08600864537035115     0.2221410882742791  2.220446049250313e-14 142.9712255998593
2.552372145273482      21.17541069928267      19.36742488374888   0.001724492988497916     0.3305800108771573     -14.09564580300215  5.586281495688359e-05     0.1167361097857092   0.001483186426047334      16.77197975183306      370.3257982701899   0.006121010969355331      0.847028664571163     0.5540040252360644     0.2934681411981479     0.2465978317811327    0.01155055901535728     0.4005474555275479    0.08600864537035115     0.2221410882742791  2.220446049250313e-14 142.9712330806799
2.552372145273482      21.17541069928267      19.36742488374888   0.001724492988497916     0.3305800108771573     -14.09564580300215  5.584791379568974e-05     0.1167361246868704   0.001483186426047334      16.77197975183306      370.3257982701899   0.006121010969355331      0.847028664571163     0.5540040252360644     0.2934681411981479     0.2465978317811327    0.01155055901535728     0.4005474555275479    0.08600864537035115     0.2221410882742791  2.220446049250313e-14 142.9712297564455
2.552372145273482      21.17541069928267      19.36742488374888   0.001724492988497916     0.3305800108771573     -14.09564580300215  5.584791379568974e-05     0.1167361097857092   0.001483201327208528      16.77197975183306      370.3257982701899   0.006121010969355331      0.847028664571163     0.5540040252360644     0.2934681411981479     0.2465978317811327    0.01155055901535728     0.4005474555275479    0.08600864537035115     0.2221410882742791  2.220446049250313e-14 142.9712911571963
2.552372145273482      21.17541069928267      19.36742488374888   0.001724492988497916     0.3305800108771573     -14.09564580300215  5.584791379568974e-05     0.1167361097857092   0.001483186426047334      16.77198000175504      370.3257982701899   0.006121010969355331      0.847028664571163     0.5540040252360644     0.2934681411981479     0.2465978317811327    0.01155055901535728     0.4005474555275479    0.08600864537035115     0.2221410882742791  2.220446049250313e-14 142.9712291958785
2.552372145273482      21.17541069928267      19.36742488374888   0.001724492988497916     0.3305800108771573     -14.09564580300215  5.584791379568974e-05     0.1167361097857092   0.001483186426047334      16.77197975183306      370.3258037884743   0.006121010969355331      0.847028664571163     0.5540040252360644     0.2934681411981479     0.2465978317811327    0.01155055901535728     0.4005474555275479    0.08600864537035115     0.2221410882742791  2.220446049250313e-14 142.9712305935587
2.552372145273482      21.17541069928267      19.36742488374888   0.001724492988497916     0.3305800108771573     -14.09564580300215  5.584791379568974e-05     0.1167361097857092   0.001483186426047334      16.77197975183306      370.3257982701899   0.006121025870516525      0.847028664571163     0.5540040252360644     0.2934681411981479     0.2465978317811327    0.01155055901535728     0.4005474555275479    0.08600864537035115     0.2221410882742791  2.220446049250313e-14 142.9709376806646
2.552372145273482      21.17541069928267      19.36742488374888   0.001724492988497916     0.3305800108771573     -14.09564580300215  5.584791379568974e-05     0.1167361097857092   0.001483186426047334      16.77197975183306      370.3257982701899   0.006121010969355331     0.8470286794723242     0.5540040252360644     0.2934681411981479     0.2465978317811327    0.01155055901535728     0.4005474555275479    0.08600864537035115     0.2221410882742791  2.220446049250313e-14 142.9712294081529
2.552372145273482      21.17541069928267      19.36742488374888   0.001724492988497916     0.3305800108771573     -14.09564580300215  5.584791379568974e-05     0.1167361097857092   0.001483186426047334      16.77197975183306      370.3257982701899   0.006121010969355331      0.847028664571163     0.5540040401372256     0.2934681411981479     0.2465978317811327    0.01155055901535728     0.4005474555275479    0.08600864537035115     0.2221410882742791  2.220446049250313e-14 142.9712408334098
2.552372145273482      21.17541069928267      19.36742488374888   0.001724492988497916     0.3305800108771573     -14.09564580300215  5.584791379568974e-05     0.1167361097857092   0.001483186426047334      16.77197975183306      370.3257982701899   0.006121010969355331      0.847028664571163     0.5540040252360644      0.293468156099309     0.2465978317811327    0.01155055901535728     0.4005474555275479    0.08600864537035115     0.2221410882742791  2.220446049250313e-14 142.9712292398109
2.552372145273482      21.17541069928267      19.36742488374888   0.001724492988497916     0.3305800108771573     -14.09564580300215  5.584791379568974e-05     0.1167361097857092   0.001483186426047334      16.77197975183306      370.3257982701899   0.006121010969355331      0.847028664571163     0.5540040252360644     0.2934681411981479     0.2465978466822939    0.01155055901535728     0.4005474555275479    0.08600864537035115     0.2221410882742791  2.220446049250313e-14 142.9712289056973
2.552372145273482      21.17541069928267      19.36742488374888   0.001724492988497916     0.3305800108771573     -14.09564580300215  5.584791379568974e-05     0.1167361097857092   0.001483186426047334      16.77197975183306      370.3257982701899   0.006121010969355331      0.847028664571163     0.5540040252360644     0.2934681411981479     0.2465978317811327    0.01155057391651847     0.4005474555275479    0.08600864537035115     0.2221410882742791  2.220446049250313e-14 142.9712299801219
2.552372145273482      21.17541069928267      19.36742488374888   0.001724492988497916     0.3305800108771573     -14.09564580300215  5.584791379568974e-05     0.1167361097857092   0.001483186426047334      16.77197975183306      370.3257982701899   0.006121010969355331      0.847028664571163     0.5540040252360644     0.2934681411981479     0.2465978317811327    0.01155055901535728     0.4005474704287091    0.08600864537035115     0.2221410882742791  2.220446049250313e-14 142.9712299801261
2.552372145273482      21.17541069928267      19.36742488374888   0.001724492988497916     0.3305800108771573     -14.09564580300215  5.584791379568974e-05     0.1167361097857092   0.001483186426047334      16.77197975183306      370.3257982701899   0.006121010969355331      0.847028664571163     0.5540040252360644     0.2934681411981479     0.2465978317811327    0.01155055901535728     0.4005474555275479    0.08600866027151234     0.2221410882742791  2.220446049250313e-14 142.9712299769944
2.552372145273482      21.17541069928267      19.36742488374888   0.001724492988497916     0.3305800108771573     -14.09564580300215  5.584791379568974e-05     0.1167361097857092   0.001483186426047334      16.77197975183306      370.3257982701899   0.006121010969355331      0.847028664571163     0.5540040252360644     0.2934681411981479     0.2465978317811327    0.01155055901535728     0.4005474555275479    0.08600864537035115     0.2221411031754403  2.220446049250313e-14 142.9712299800953
2.552372145273482      21.17541069928267      19.36742488374888   0.001724492988497916     0.3305800108771573     -14.09564580300215  5.584791379568974e-05     0.1167361097857092   0.001483186426047334      16.77197975183306      370.3257982701899   0.006121010969355331      0.847028664571163     0.5540040252360644     0.2934681411981479     0.2465978317811327    0.01155055901535728     0.4005474555275479    0.08600864537035115     0.2221410882742791  1.490118339830815e-08 142.9712831966178
2.564454683521654      19.49628715126525      15.69091056205988  0.0008345205939330137     0.5054563069327654     -12.46743965824424  0.0002925504292109577     0.1152562767666557   0.001204233987376024      14.73492468327019      331.7420852516391   0.006639941235321746     0.8177825920440809     0.5375138541030319      0.268828566940176     0.3329099126605309    0.01166638288221591     0.4005474555275479      0.950681626019698     0.2380229211271713  2.252054597040512e-14 124.9668168615797
2.564454721735006      19.49628715126525      15.69091056205988  0.0008345205939330137     0.5054563069327654     -12.46743965824424  0.0002925504292109577     0.1152562767666557   0.001204233987376024      14.73492468327019      331.7420852516391   0.006639941235321746     0.8177825920440809     0.5375138541030319      0.268828566940176     0.3329099126605309    0.01166638288221591     0.4005474555275479      0.950681626019698     0.2380229211271713  2.252054597040512e-14 124.9668164140873
2.564454683521654      19.49628744178257      15.69091056205988  0.0008345205939330137     0.5054563069327654     -12.46743965824424  0.0002925504292109577     0.1152562767666557   0.001204233987376024      14.73492468327019      331.7420852516391   0.006639941235321746     0.8177825920440809     0.5375138541030319      0.268828566940176     0.3329099126605309    0.01166638288221591     0.4005474555275479      0.950681626019698     0.2380229211271713  2.252054597040512e-14 124.9668177761958
2.564454683521654      19.49628715126525      15.69091079587267  0.0008345205939330137     0.5054563069327654     -12.46743965824424  0.0002925504292109577     0.1152562767666557   0.001204233987376024      14.73492468327019      331.7420852516391   0.006639941235321746     0.8177825920440809     0.5375138541030319      0.268828566940176     0.3329099126605309    0.01166638288221591     0.4005474555275479      0.950681626019698     0.2380229211271713  2.252054597040512e-14 124.966816803575
2.564454683521654      19.49628715126525      15.69091056205988  0.0008345354950942076     0.5054563069327654     -12.46743965824424  0.0002925504292109577     0.1152562767666557   0.001204233987376024      14.73492468327019      331.7420852516391   0.006639941235321746     0.8177825920440809     0.5375138541030319      0.268828566940176     0.3329099126605309    0.01166638288221591     0.4005474555275479      0.950681626019698     0.2380229211271713  2.252054597040512e-14 124.9668035336923
2.564454683521654      19.49628715126525      15.69091056205988  0.0008345205939330137     0.5054563218339266     -12.46743965824424  0.0002925504292109577     0.1152562767666557   0.001204233987376024      14.73492468327019      331.7420852516391   0.006639941235321746     0.8177825920440809     0.5375138541030319      0.268828566940176     0.3329099126605309    0.01166638288221591     0.4005474555275479      0.950681626019698     0.2380229211271713  2.252054597040512e-14 124.9668165151507
2.564454683521654      19.49628715126525      15.69091056205988  0.0008345205939330137     0.5054563069327654     -12.46743984402357  0.0002925504292109577     0.1152562767666557   0.001204233987376024      14.73492468327019      331.7420852516391   0.006639941235321746     0.8177825920440809     0.5375138541030319      0.268828566940176     0.3329099126605309    0.01166638288221591     0.4005474555275479      0.950681626019698     0.2380229211271713  2.252054597040512e-14 124.9668162968857
2.564454683521654      19.49628715126525      15.69091056205988  0.0008345205939330137     0.5054563069327654     -12.46743965824424  0.0002925653303721515     0.1152562767666557   0.001204233987376024      14.73492468327019      331.7420852516391   0.006639941235321746     0.8177825920440809     0.5375138541030319      0.268828566940176     0.3329099126605309    0.01166638288221591     0.4005474555275479      0.950681626019698     0.2380229211271713  2.252054597040512e-14 124.9668044810565
2.564454683521654      19.49628715126525      15.69091056205988  0.0008345205939330137     0.5054563069327654     -12.46743965824424  0.0002925504292109577     0.1152562916678168   0.001204233987376024      14.73492468327019      331.7420852516391   0.006639941235321746     0.8177825920440809     0.5375138541030319      0.268828566940176     0.3329099126605309    0.01166638288221591     0.4005474555275479      0.950681626019698     0.2380229211271713  2.252054597040512e-14 124.9668158410416
2.564454683521654      19.49628715126525      15.69091056205988  0.0008345205939330137     0.5054563069327654     -12.46743965824424  0.0002925504292109577     0.1152562767666557   0.001204248888537217      14.73492468327019      331.7420852516391   0.006639941235321746     0.8177825920440809     0.5375138541030319      0.268828566940176     0.3329099126605309    0.01166638288221591     0.4005474555275479      0.950681626019698     0.2380229211271713  2.252054597040512e-14 124.9668160389162
2.564454683521654      19.49628715126525      15.69091056205988  0.0008345205939330137     0.5054563069327654     -12.46743965824424  0.0002925504292109577     0.1152562767666557   0.001204233987376024      14.73492490283768      331.7420852516391   0.006639941235321746     0.8177825920440809     0.5375138541030319      0.268828566940176     0.3329099126605309    0.01166638288221591     0.4005474555275479      0.950681626019698     0.2380229211271713  2.252054597040512e-14 124.9668165038081
2.564454683521654      19.49628715126525      15.69091056205988  0.0008345205939330137     0.5054563069327654     -12.46743965824424  0.0002925504292109577     0.1152562767666557   0.001204233987376024      14.73492468327019      331.7420901949814   0.006639941235321746     0.8177825920440809     0.5375138541030319      0.268828566940176     0.3329099126605309    0.01166638288221591     0.4005474555275479      0.950681626019698     0.2380229211271713  2.252054597040512e-14 124.966817096711
2.564454683521654      19.49628715126525      15.69091056205988  0.0008345205939330137     0.5054563069327654     -12.46743965824424  0.0002925504292109577     0.1152562767666557   0.001204233987376024      14.73492468327019      331.7420852516391   0.006639956136482939     0.8177825920440809     0.5375138541030319      0.268828566940176     0.3329099126605309    0.01166638288221591     0.4005474555275479      0.950681626019698     0.2380229211271713  2.252054597040512e-14 124.9667724587863
2.564454683521654      19.49628715126525      15.69091056205988  0.0008345205939330137     0.5054563069327654     -12.46743965824424  0.0002925504292109577     0.1152562767666557   0.001204233987376024      14.73492468327019      331.7420852516391   0.006639941235321746     0.8177826069452421     0.5375138541030319      0.268828566940176     0.3329099126605309    0.01166638288221591     0.4005474555275479      0.950681626019698     0.2380229211271713  2.252054597040512e-14 124.9668178942609
2.564454683521654      19.49628715126525      15.69091056205988  0.0008345205939330137     0.5054563069327654     -12.46743965824424  0.0002925504292109577     0.1152562767666557   0.001204233987376024      14.73492468327019      331.7420852516391   0.006639941235321746     0.8177825920440809     0.5375138690041931      0.268828566940176     0.3329099126605309    0.01166638288221591     0.4005474555275479      0.950681626019698     0.2380229211271713  2.252054597040512e-14 124.9668170185351
2.564454683521654      19.49628715126525      15.69091056205988  0.0008345205939330137     0.5054563069327654     -12.46743965824424  0.0002925504292109577     0.1152562767666557   0.001204233987376024      14.73492468327019      331.7420852516391   0.006639941235321746     0.8177825920440809     0.5375138541030319     0.2688285818413372     0.3329099126605309    0.01166638288221591     0.4005474555275479      0.950681626019698     0.2380229211271713  2.252054597040512e-14 124.9668139722038
2.564454683521654      19.49628715126525      15.69091056205988  0.0008345205939330137     0.5054563069327654     -12.46743965824424  0.0002925504292109577     0.1152562767666557   0.001204233987376024      14.73492468327019      331.7420852516391   0.006639941235321746     0.8177825920440809     0.5375138541030319      0.268828566940176     0.3329099275616921    0.01166638288221591     0.4005474555275479      0.950681626019698     0.2380229211271713  2.252054597040512e-14 124.966816834927
2.564454683521654      19.49628715126525      15.69091056205988  0.0008345205939330137     0.5054563069327654     -12.46743965824424  0.0002925504292109577     0.1152562767666557   0.001204233987376024      14.73492468327019      331.7420852516391   0.006639941235321746     0.8177825920440809     0.5375138541030319      0.268828566940176     0.3329099126605309     0.0116663977833771     0.4005474555275479      0.950681626019698     0.2380229211271713  2.252054597040512e-14 124.9668168615989
2.564454683521654      19.49628715126525      15.69091056205988  0.0008345205939330137     0.5054563069327654     -12.46743965824424  0.0002925504292109577     0.1152562767666557   0.001204233987376024      14.73492468327019      331.7420852516391   0.006639941235321746     0.8177825920440809     0.5375138541030319      0.268828566940176     0.3329099126605309    0.01166638288221591     0.4005474704287091      0.950681626019698     0.2380229211271713  2.252054597040512e-14 124.9668168615797
2.564454683521654      19.49628715126525      15.69091056205988  0.0008345205939330137     0.5054563069327654     -12.46743965824424  0.0002925504292109577     0.1152562767666557   0.001204233987376024      14.73492468327019      331.7420852516391   0.006639941235321746     0.8177825920440809     0.5375138541030319      0.268828566940176     0.3329099126605309    0.01166638288221591     0.4005474555275479     0.9506816409208592     0.2380229211271713  2.252054597040512e-14 124.9668168615842
2.564454683521654      19.49628715126525      15.69091056205988  0.0008345205939330137     0.5054563069327654     -12.46743965824424  0.0002925504292109577     0.1152562767666557   0.001204233987376024      14.73492468327019      331.7420852516391   0.006639941235321746     0.8177825920440809     0.5375138541030319      0.268828566940176     0.3329099126605309    0.01166638288221591     0.4005474555275479      0.950681626019698     0.2380229360283325  2.252054597040512e-14 124.9668168615854
2.564454683521654      19.49628715126525      15.69091056205988  0.0008345205939330137     0.5054563069327654     -12.46743965824424  0.0002925504292109577     0.1152562767666557   0.001204233987376024      14.73492468327019      331.7420852516391   0.006639941235321746     0.8177825920440809     0.5375138541030319      0.268828566940176     0.3329099126605309    0.01166638288221591     0.4005474555275479      0.950681626019698     0.2380229211271713  1.490118371439363e-08 124.9668722321928
2.602295016233648      19.51779409373483      15.95048635727966   0.001797860785780186     0.6104422527113089     -12.06474582929272  0.0001558480117485655     0.1194456009161381   0.001135525017534278      14.67430947025853      332.2728068073553   0.006346805986463019     0.8097074802867206     0.5276478346550881     0.2758824632212206     0.3630798395621495    0.01164482042742096     0.4005474555275479     0.9500364150335799     0.2378837082733039  2.220446049250313e-14 122.6675496894655
2.602295055010865      19.51779409373483      15.95048635727966   0.001797860785780186     0.6104422527113089     -12.06474582929272  0.0001558480117485655     0.1194456009161381   0.001135525017534278      14.67430947025853      332.2728068073553   0.006346805986463019     0.8097074802867206     0.5276478346550881     0.2758824632212206     0.3630798395621495    0.01164482042742096     0.4005474555275479     0.9500364150335799     0.2378837082733039  2.220446049250313e-14 122.667549688599
2.602295016233648      19.51779438457263      15.95048635727966   0.001797860785780186     0.6104422527113089     -12.06474582929272  0.0001558480117485655     0.1194456009161381   0.001135525017534278      14.67430947025853      332.2728068073553   0.006346805986463019     0.8097074802867206     0.5276478346550881     0.2758824632212206     0.3630798395621495    0.01164482042742096     0.4005474555275479     0.9500364150335799     0.2378837082733039  2.220446049250313e-14 122.6675496938872
2.602295016233648      19.51779409373483      15.95048659496043   0.001797860785780186     0.6104422527113089     -12.06474582929272  0.0001558480117485655     0.1194456009161381   0.001135525017534278      14.67430947025853      332.2728068073553   0.006346805986463019     0.8097074802867206     0.5276478346550881     0.2758824632212206     0.3630798395621495    0.01164482042742096     0.4005474555275479     0.9500364150335799     0.2378837082733039  2.220446049250313e-14 122.6675496139661
2.602295016233648      19.51779409373483      15.95048635727966    0.00179787568694138     0.6104422527113089     -12.06474582929272  0.0001558480117485655     0.1194456009161381   0.001135525017534278      14.67430947025853      332.2728068073553   0.006346805986463019     0.8097074802867206     0.5276478346550881     0.2758824632212206     0.3630798395621495    0.01164482042742096     0.4005474555275479     0.9500364150335799     0.2378837082733039  2.220446049250313e-14 122.6675560033467
2.602295016233648      19.51779409373483      15.95048635727966   0.001797860785780186     0.6104422676124701     -12.06474582929272  0.0001558480117485655     0.1194456009161381   0.001135525017534278      14.67430947025853      332.2728068073553   0.006346805986463019     0.8097074802867206     0.5276478346550881     0.2758824632212206     0.3630798395621495    0.01164482042742096     0.4005474555275479     0.9500364150335799     0.2378837082733039  2.220446049250313e-14 122.6675496270666
2.602295016233648      19.51779409373483      15.95048635727966   0.001797860785780186     0.6104422527113089     -12.06474600907144  0.0001558480117485655     0.1194456009161381   0.001135525017534278      14.67430947025853      332.2728068073553   0.006346805986463019     0.8097074802867206     0.5276478346550881     0.2758824632212206     0.3630798395621495    0.01164482042742096     0.4005474555275479     0.9500364150335799     0.2378837082733039  2.220446049250313e-14 122.6675497816712
2.602295016233648      19.51779409373483      15.95048635727966   0.001797860785780186     0.6104422527113089     -12.06474582929272  0.0001558629129097594     0.1194456009161381   0.001135525017534278      14.67430947025853      332.2728068073553   0.006346805986463019     0.8097074802867206     0.5276478346550881     0.2758824632212206     0.3630798395621495    0.01164482042742096     0.4005474555275479     0.9500364150335799     0.2378837082733039  2.220446049250313e-14 122.6675486818122
2.602295016233648      19.51779409373483      15.95048635727966   0.001797860785780186     0.6104422527113089     -12.06474582929272  0.0001558480117485655     0.1194456158172993   0.001135525017534278      14.67430947025853      332.2728068073553   0.006346805986463019     0.8097074802867206     0.5276478346550881     0.2758824632212206     0.3630798395621495    0.01164482042742096     0.4005474555275479     0.9500364150335799     0.2378837082733039  2.220446049250313e-14 122.6675495855366
2.602295016233648      19.51779409373483      15.95048635727966   0.001797860785780186     0.6104422527113089     -12.06474582929272  0.0001558480117485655     0.1194456009161381   0.001135539918695472      14.67430947025853      332.2728068073553   0.006346805986463019     0.8097074802867206     0.5276478346550881     0.2758824632212206     0.3630798395621495    0.01164482042742096     0.4005474555275479     0.9500364150335799     0.2378837082733039  2.220446049250313e-14 122.6675755684854
2.602295016233648      19.51779409373483      15.95048635727966   0.001797860785780186     0.6104422527113089     -12.06474582929272  0.0001558480117485655     0.1194456009161381   0.001135525017534278      14.67430968892278      332.2728068073553   0.006346805986463019     0.8097074802867206     0.5276478346550881     0.2758824632212206     0.3630798395621495    0.01164482042742096     0.4005474555275479     0.9500364150335799     0.2378837082733039  2.220446049250313e-14 122.667549656053
2.602295016233648      19.51779409373483      15.95048635727966   0.001797860785780186     0.6104422527113089     -12.06474582929272  0.0001558480117485655     0.1194456009161381   0.001135525017534278      14.67430947025853       332.272811758606   0.006346805986463019     0.8097074802867206     0.5276478346550881     0.2758824632212206     0.3630798395621495    0.01164482042742096     0.4005474555275479     0.9500364150335799     0.2378837082733039  2.220446049250313e-14 122.6675495896774
2.602295016233648      19.51779409373483      15.95048635727966   0.001797860785780186     0.6104422527113089     -12.06474582929272  0.0001558480117485655     0.1194456009161381   0.001135525017534278      14.67430947025853      332.2728068073553   0.006346820887624213     0.8097074802867206     0.5276478346550881     0.2758824632212206     0.3630798395621495    0.01164482042742096     0.4005474555275479     0.9500364150335799     0.2378837082733039  2.220446049250313e-14 122.6675323860608
2.602295016233648      19.51779409373483      15.95048635727966   0.001797860785780186     0.6104422527113089     -12.06474582929272  0.0001558480117485655     0.1194456009161381   0.001135525017534278      14.67430947025853      332.2728068073553   0.006346805986463019     0.8097074951878818     0.5276478346550881     0.2758824632212206     0.3630798395621495    0.01164482042742096     0.4005474555275479     0.9500364150335799     0.2378837082733039  2.220446049250313e-14 122.6675501153011
2.602295016233648      19.51779409373483      15.95048635727966   0.001797860785780186     0.6104422527113089     -12.06474582929272  0.0001558480117485655     0.1194456009161381   0.001135525017534278      14.67430947025853      332.2728068073553   0.006346805986463019     0.8097074802867206     0.5276478495562493     0.2758824632212206     0.3630798395621495    0.01164482042742096     0.4005474555275479     0.9500364150335799     0.2378837082733039  2.220446049250313e-14 122.6675502277978
2.602295016233648      19.51779409373483      15.95048635727966   0.001797860785780186     0.6104422527113089     -12.06474582929272  0.0001558480117485655     0.1194456009161381   0.001135525017534278      14.67430947025853      332.2728068073553   0.006346805986463019     0.8097074802867206     0.5276478346550881     0.2758824781223818     0.3630798395621495    0.01164482042742096     0.4005474555275479     0.9500364150335799     0.2378837082733039  2.220446049250313e-14 122.6675493105274
2.602295016233648      19.51779409373483      15.95048635727966   0.001797860785780186     0.6104422527113089     -12.06474582929272  0.0001558480117485655     0.1194456009161381   0.001135525017534278      14.67430947025853      332.2728068073553   0.006346805986463019     0.8097074802867206     0.5276478346550881     0.2758824632212206     0.3630798544633107    0.01164482042742096     0.4005474555275479     0.9500364150335799     0.2378837082733039  2.220446049250313e-14 122.6675496480642
2.602295016233648      19.51779409373483      15.95048635727966   0.001797860785780186     0.6104422527113089     -12.06474582929272  0.0001558480117485655     0.1194456009161381   0.001135525017534278      14.67430947025853      332.2728068073553   0.006346805986463019     0.8097074802867206     0.5276478346550881     0.2758824632212206     0.3630798395621495    0.01164483532858216     0.4005474555275479     0.9500364150335799     0.2378837082733039  2.220446049250313e-14 122.6675496898954
2.602295016233648      19.51779409373483      15.95048635727966   0.001797860785780186     0.6104422527113089     -12.06474582929272  0.0001558480117485655     0.1194456009161381   0.001135525017534278      14.67430947025853      332.2728068073553   0.006346805986463019     0.8097074802867206     0.5276478346550881     0.2758824632212206     0.3630798395621495    0.01164482042742096     0.4005474704287091     0.9500364150335799     0.2378837082733039  2.220446049250313e-14 122.6675496894655
2.602295016233648      19.51779409373483      15.95048635727966   0.001797860785780186     0.6104422527113089     -12.06474582929272  0.0001558480117485655     0.1194456009161381   0.001135525017534278      14.67430947025853      332.2728068073553   0.006346805986463019     0.8097074802867206     0.5276478346550881     0.2758824632212206     0.3630798395621495    0.01164482042742096     0.4005474555275479     0.9500364299347411     0.2378837082733039  2.220446049250313e-14 122.6675496894577
2.602295016233648      19.51779409373483      15.95048635727966   0.001797860785780186     0.6104422527113089     -12.06474582929272  0.0001558480117485655     0.1194456009161381   0.001135525017534278      14.67430947025853      332.2728068073553   0.006346805986463019     0.8097074802867206     0.5276478346550881     0.2758824632212206     0.3630798395621495    0.01164482042742096     0.4005474555275479     0.9500364150335799      0.237883723174465  2.220446049250313e-14 122.6675496894064
2.602295016233648      19.51779409373483      15.95048635727966   0.001797860785780186     0.6104422527113089     -12.06474582929272  0.0001558480117485655     0.1194456009161381   0.001135525017534278      14.67430947025853      332.2728068073553   0.006346805986463019     0.8097074802867206     0.5276478346550881     0.2758824632212206     0.3630798395621495    0.01164482042742096     0.4005474555275479     0.9500364150335799     0.2378837082733039  1.490118339830815e-08 122.6676061082465
2.62000448102843      19.49247602363882      15.90190798197782    0.00179595534767485     0.6147874015955149     -12.03607494050002  0.0001817033678198556     0.1191518959103864   0.001127018698234946       14.7614889656922      338.6327778265074   0.006349490071970458     0.8088857940261427     0.5262514481681048     0.2753020319892601     0.3681707258901896   0.006256620972665715     0.4005474555275479     0.9558721259994522     0.7710842510462677  2.260553239584243e-14 122.6084750951983
2.620004520069539      19.49247602363882      15.90190798197782    0.00179595534767485     0.6147874015955149     -12.03607494050002  0.0001817033678198556     0.1191518959103864   0.001127018698234946       14.7614889656922      338.6327778265074   0.006349490071970458     0.8088857940261427     0.5262514481681048     0.2753020319892601     0.3681707258901896   0.006256620972665715     0.4005474555275479     0.9558721259994522     0.7710842510462677  2.260553239584243e-14 122.6084752142159
2.62000448102843      19.49247631409935      15.90190798197782    0.00179595534767485     0.6147874015955149     -12.03607494050002  0.0001817033678198556     0.1191518959103864   0.001127018698234946       14.7614889656922      338.6327778265074   0.006349490071970458     0.8088857940261427     0.5262514481681048     0.2753020319892601     0.3681707258901896   0.006256620972665715     0.4005474555275479     0.9558721259994522     0.7710842510462677  2.260553239584243e-14 122.6084751303434
2.62000448102843      19.49247602363882      15.90190821893472    0.00179595534767485     0.6147874015955149     -12.03607494050002  0.0001817033678198556     0.1191518959103864   0.001127018698234946       14.7614889656922      338.6327778265074   0.006349490071970458     0.8088857940261427     0.5262514481681048     0.2753020319892601     0.3681707258901896   0.006256620972665715     0.4005474555275479     0.9558721259994522     0.7710842510462677  2.260553239584243e-14 122.6084750558813
2.62000448102843      19.49247602363882      15.90190798197782   0.001795970248836044     0.6147874015955149     -12.03607494050002  0.0001817033678198556     0.1191518959103864   0.001127018698234946       14.7614889656922      338.6327778265074   0.006349490071970458     0.8088857940261427     0.5262514481681048     0.2753020319892601     0.3681707258901896   0.006256620972665715     0.4005474555275479     0.9558721259994522     0.7710842510462677  2.260553239584243e-14 122.608481993794
2.62000448102843      19.49247602363882      15.90190798197782    0.00179595534767485     0.6147874164966761     -12.03607494050002  0.0001817033678198556     0.1191518959103864   0.001127018698234946       14.7614889656922      338.6327778265074   0.006349490071970458     0.8088857940261427     0.5262514481681048     0.2753020319892601     0.3681707258901896   0.006256620972665715     0.4005474555275479     0.9558721259994522     0.7710842510462677  2.260553239584243e-14 122.6084750852516
2.62000448102843      19.49247602363882      15.90190798197782    0.00179595534767485     0.6147874015955149     -12.03607511985152  0.0001817033678198556     0.1191518959103864   0.001127018698234946       14.7614889656922      338.6327778265074   0.006349490071970458     0.8088857940261427     0.5262514481681048     0.2753020319892601     0.3681707258901896   0.006256620972665715     0.4005474555275479     0.9558721259994522     0.7710842510462677  2.260553239584243e-14 122.6084752592549
2.62000448102843      19.49247602363882      15.90190798197782    0.00179595534767485     0.6147874015955149     -12.03607494050002  0.0001817182689810494     0.1191518959103864   0.001127018698234946       14.7614889656922      338.6327778265074   0.006349490071970458     0.8088857940261427     0.5262514481681048     0.2753020319892601     0.3681707258901896   0.006256620972665715     0.4005474555275479     0.9558721259994522     0.7710842510462677  2.260553239584243e-14 122.6084757669631
2.62000448102843      19.49247602363882      15.90190798197782    0.00179595534767485     0.6147874015955149     -12.03607494050002  0.0001817033678198556     0.1191519108115476   0.001127018698234946       14.7614889656922      338.6327778265074   0.006349490071970458     0.8088857940261427     0.5262514481681048     0.2753020319892601     0.3681707258901896   0.006256620972665715     0.4005474555275479     0.9558721259994522     0.7710842510462677  2.260553239584243e-14 122.6084750643201
2.62000448102843      19.49247602363882      15.90190798197782    0.00179595534767485     0.6147874015955149     -12.03607494050002  0.0001817033678198556     0.1191518959103864   0.001127033599396139       14.7614889656922      338.6327778265074   0.006349490071970458     0.8088857940261427     0.5262514481681048     0.2753020319892601     0.3681707258901896   0.006256620972665715     0.4005474555275479     0.9558721259994522     0.7710842510462677  2.260553239584243e-14 122.6084988250175
2.62000448102843      19.49247602363882      15.90190798197782    0.00179595534767485     0.6147874015955149     -12.03607494050002  0.0001817033678198556     0.1191518959103864   0.001127018698234946      14.76148918565552      338.6327778265074   0.006349490071970458     0.8088857940261427     0.5262514481681048     0.2753020319892601     0.3681707258901896   0.006256620972665715     0.4005474555275479     0.9558721259994522     0.7710842510462677  2.260553239584243e-14 122.6084752050974
2.62000448102843      19.49247602363882      15.90190798197782    0.00179595534767485     0.6147874015955149     -12.03607494050002  0.0001817033678198556     0.1191518959103864   0.001127018698234946       14.7614889656922      338.6327828725291   0.006349490071970458     0.8088857940261427     0.5262514481681048     0.2753020319892601     0.3681707258901896   0.006256620972665715     0.4005474555275479     0.9558721259994522     0.7710842510462677  2.260553239584243e-14 122.6084752060522
2.62000448102843      19.49247602363882      15.90190798197782    0.00179595534767485     0.6147874015955149     -12.03607494050002  0.0001817033678198556     0.1191518959103864   0.001127018698234946       14.7614889656922      338.6327778265074   0.006349504973131651     0.8088857940261427     0.5262514481681048     0.2753020319892601     0.3681707258901896   0.006256620972665715     0.4005474555275479     0.9558721259994522     0.7710842510462677  2.260553239584243e-14 122.6084616715219
2.62000448102843      19.49247602363882      15.90190798197782    0.00179595534767485     0.6147874015955149     -12.03607494050002  0.0001817033678198556     0.1191518959103864   0.001127018698234946       14.7614889656922      338.6327778265074   0.006349490071970458     0.8088858089273039     0.5262514481681048     0.2753020319892601     0.3681707258901896   0.006256620972665715     0.4005474555275479     0.9558721259994522     0.7710842510462677  2.260553239584243e-14 122.6084756132178
2.62000448102843      19.49247602363882      15.90190798197782    0.00179595534767485     0.6147874015955149     -12.03607494050002  0.0001817033678198556     0.1191518959103864   0.001127018698234946       14.7614889656922      338.6327778265074   0.006349490071970458     0.8088857940261427      0.526251463069266     0.2753020319892601     0.3681707258901896   0.006256620972665715     0.4005474555275479     0.9558721259994522     0.7710842510462677  2.260553239584243e-14 122.608475663024
2.62000448102843      19.49247602363882      15.90190798197782    0.00179595534767485     0.6147874015955149     -12.03607494050002  0.0001817033678198556     0.1191518959103864   0.001127018698234946       14.7614889656922      338.6327778265074   0.006349490071970458     0.8088857940261427     0.5262514481681048     0.2753020468904213     0.3681707258901896   0.006256620972665715     0.4005474555275479     0.9558721259994522     0.7710842510462677  2.260553239584243e-14 122.6084749414241
2.62000448102843      19.49247602363882      15.90190798197782    0.00179595534767485     0.6147874015955149     -12.03607494050002  0.0001817033678198556     0.1191518959103864   0.001127018698234946       14.7614889656922      338.6327778265074   0.006349490071970458     0.8088857940261427     0.5262514481681048     0.2753020319892601     0.3681707407913508   0.006256620972665715     0.4005474555275479     0.9558721259994522     0.7710842510462677  2.260553239584243e-14 122.6084750837162
2.62000448102843      19.49247602363882      15.90190798197782    0.00179595534767485     0.6147874015955149     -12.03607494050002  0.0001817033678198556     0.1191518959103864   0.001127018698234946       14.7614889656922      338.6327778265074   0.006349490071970458     0.8088857940261427     0.5262514481681048     0.2753020319892601     0.3681707258901896   0.006256635873826909     0.4005474555275479     0.9558721259994522     0.7710842510462677  2.260553239584243e-14 122.6084750952136
2.62000448102843      19.49247602363882      15.90190798197782    0.00179595534767485     0.6147874015955149     -12.03607494050002  0.0001817033678198556     0.1191518959103864   0.001127018698234946       14.7614889656922      338.6327778265074   0.006349490071970458     0.8088857940261427     0.5262514481681048     0.2753020319892601     0.3681707258901896   0.006256620972665715     0.4005474704287091     0.9558721259994522     0.7710842510462677  2.260553239584243e-14 122.6084750951983
2.62000448102843      19.49247602363882      15.90190798197782    0.00179595534767485     0.6147874015955149     -12.03607494050002  0.0001817033678198556     0.1191518959103864   0.001127018698234946       14.7614889656922      338.6327778265074   0.006349490071970458     0.8088857940261427     0.5262514481681048     0.2753020319892601     0.3681707258901896   0.006256620972665715     0.4005474555275479     0.9558721409006133     0.7710842510462677  2.260553239584243e-14 122.6084750952028
2.62000448102843      19.49247602363882      15.90190798197782    0.00179595534767485     0.6147874015955149     -12.03607494050002  0.0001817033678198556     0.1191518959103864   0.001127018698234946       14.7614889656922      338.6327778265074   0.006349490071970458     0.8088857940261427     0.5262514481681048     0.2753020319892601     0.3681707258901896   0.006256620972665715     0.4005474555275479     0.9558721259994522     0.7710842659474289  2.260553239584243e-14 122.608475095199
2.62000448102843      19.49247602363882      15.90190798197782    0.00179595534767485     0.6147874015955149     -12.03607494050002  0.0001817033678198556     0.1191518959103864   0.001127018698234946       14.7614889656922      338.6327778265074   0.006349490071970458     0.8088857940261427     0.5262514481681048     0.2753020319892601     0.3681707258901896   0.006256620972665715     0.4005474555275479     0.9558721259994522     0.7710842510462677  1.490118379938005e-08 122.608532343006
2.624007454791604       19.3495872910478      15.56214756811903   0.001821539919758496     0.6510193538455279     -11.82189084607409  0.0002114614950431387     0.1199959222933668    0.00104002267391075      13.06250020325458      290.8315631348649   0.007020377982428079     0.8005284629495461     0.5377799507574417     0.2623367040827087     0.3975163659685998   0.006145620279632614     0.4005474555275479     0.9504720291205838     0.7701337845719384  2.220446049250313e-14 123.0739288606231
2.624007493892362       19.3495872910478      15.56214756811903   0.001821539919758496     0.6510193538455279     -11.82189084607409  0.0002114614950431387     0.1199959222933668    0.00104002267391075      13.06250020325458      290.8315631348649   0.007020377982428079     0.8005284629495461     0.5377799507574417     0.2623367040827087     0.3975163659685998   0.006145620279632614     0.4005474555275479     0.9504720291205838     0.7701337845719384  2.220446049250313e-14 123.0739289658241
2.624007454791604      19.34958757937912      15.56214756811903   0.001821539919758496     0.6510193538455279     -11.82189084607409  0.0002114614950431387     0.1199959222933668    0.00104002267391075      13.06250020325458      290.8315631348649   0.007020377982428079     0.8005284629495461     0.5377799507574417     0.2623367040827087     0.3975163659685998   0.006145620279632614     0.4005474555275479     0.9504720291205838     0.7701337845719384  2.220446049250313e-14 123.0739291496002
2.624007454791604       19.3495872910478       15.5621478000131   0.001821539919758496     0.6510193538455279     -11.82189084607409  0.0002114614950431387     0.1199959222933668    0.00104002267391075      13.06250020325458      290.8315631348649   0.007020377982428079     0.8005284629495461     0.5377799507574417     0.2623367040827087     0.3975163659685998   0.006145620279632614     0.4005474555275479     0.9504720291205838     0.7701337845719384  2.220446049250313e-14 123.073928860105
2.624007454791604       19.3495872910478      15.56214756811903    0.00182155482091969     0.6510193538455279     -11.82189084607409  0.0002114614950431387     0.1199959222933668    0.00104002267391075      13.06250020325458      290.8315631348649   0.007020377982428079     0.8005284629495461     0.5377799507574417     0.2623367040827087     0.3975163659685998   0.006145620279632614     0.4005474555275479     0.9504720291205838     0.7701337845719384  2.220446049250313e-14 123.0739180097092
2.624007454791604       19.3495872910478      15.56214756811903   0.001821539919758496     0.6510193687466891     -11.82189084607409  0.0002114614950431387     0.1199959222933668    0.00104002267391075      13.06250020325458      290.8315631348649   0.007020377982428079     0.8005284629495461     0.5377799507574417     0.2623367040827087     0.3975163659685998   0.006145620279632614     0.4005474555275479     0.9504720291205838     0.7701337845719384  2.220446049250313e-14 123.0739287874959
2.624007454791604       19.3495872910478      15.56214756811903   0.001821539919758496     0.6510193538455279     -11.82189102223399  0.0002114614950431387     0.1199959222933668    0.00104002267391075      13.06250020325458      290.8315631348649   0.007020377982428079     0.8005284629495461     0.5377799507574417     0.2623367040827087     0.3975163659685998   0.006145620279632614     0.4005474555275479     0.9504720291205838     0.7701337845719384  2.220446049250313e-14 123.073928739145
2.624007454791604       19.3495872910478      15.56214756811903   0.001821539919758496     0.6510193538455279     -11.82189084607409  0.0002114763962043326     0.1199959222933668    0.00104002267391075      13.06250020325458      290.8315631348649   0.007020377982428079     0.8005284629495461     0.5377799507574417     0.2623367040827087     0.3975163659685998   0.006145620279632614     0.4005474555275479     0.9504720291205838     0.7701337845719384  2.220446049250313e-14 123.0739335143204
2.624007454791604       19.3495872910478      15.56214756811903   0.001821539919758496     0.6510193538455279     -11.82189084607409  0.0002114614950431387      0.119995937194528    0.00104002267391075      13.06250020325458      290.8315631348649   0.007020377982428079     0.8005284629495461     0.5377799507574417     0.2623367040827087     0.3975163659685998   0.006145620279632614     0.4005474555275479     0.9504720291205838     0.7701337845719384  2.220446049250313e-14 123.073928000362
2.624007454791604       19.3495872910478      15.56214756811903   0.001821539919758496     0.6510193538455279     -11.82189084607409  0.0002114614950431387     0.1199959222933668   0.001040037575071944      13.06250020325458      290.8315631348649   0.007020377982428079     0.8005284629495461     0.5377799507574417     0.2623367040827087     0.3975163659685998   0.006145620279632614     0.4005474555275479     0.9504720291205838     0.7701337845719384  2.220446049250313e-14 123.0739375823239
2.624007454791604       19.3495872910478      15.56214756811903   0.001821539919758496     0.6510193538455279     -11.82189084607409  0.0002114614950431387     0.1199959222933668    0.00104002267391075        13.062500397901      290.8315631348649   0.007020377982428079     0.8005284629495461     0.5377799507574417     0.2623367040827087     0.3975163659685998   0.006145620279632614     0.4005474555275479     0.9504720291205838     0.7701337845719384  2.220446049250313e-14 123.0739287128274
2.624007454791604       19.3495872910478      15.56214756811903   0.001821539919758496     0.6510193538455279     -11.82189084607409  0.0002114614950431387     0.1199959222933668    0.00104002267391075      13.06250020325458      290.8315674685929   0.007020377982428079     0.8005284629495461     0.5377799507574417     0.2623367040827087     0.3975163659685998   0.006145620279632614     0.4005474555275479     0.9504720291205838     0.7701337845719384  2.220446049250313e-14 123.0739288417082
2.624007454791604       19.3495872910478      15.56214756811903   0.001821539919758496     0.6510193538455279     -11.82189084607409  0.0002114614950431387     0.1199959222933668    0.00104002267391075      13.06250020325458      290.8315631348649   0.007020392883589272     0.8005284629495461     0.5377799507574417     0.2623367040827087     0.3975163659685998   0.006145620279632614     0.4005474555275479     0.9504720291205838     0.7701337845719384  2.220446049250313e-14 123.0740121319184
2.624007454791604       19.3495872910478      15.56214756811903   0.001821539919758496     0.6510193538455279     -11.82189084607409  0.0002114614950431387     0.1199959222933668    0.00104002267391075      13.06250020325458      290.8315631348649   0.007020377982428079     0.8005284778507072     0.5377799507574417     0.2623367040827087     0.3975163659685998   0.006145620279632614     0.4005474555275479     0.9504720291205838     0.7701337845719384  2.220446049250313e-14 123.0739296945936
2.624007454791604       19.3495872910478      15.56214756811903   0.001821539919758496     0.6510193538455279     -11.82189084607409  0.0002114614950431387     0.1199959222933668    0.00104002267391075      13.06250020325458      290.8315631348649   0.007020377982428079     0.8005284629495461     0.5377799656586029     0.2623367040827087     0.3975163659685998   0.006145620279632614     0.4005474555275479     0.9504720291205838     0.7701337845719384  2.220446049250313e-14 123.0739281526001
2.624007454791604       19.3495872910478      15.56214756811903   0.001821539919758496     0.6510193538455279     -11.82189084607409  0.0002114614950431387     0.1199959222933668    0.00104002267391075      13.06250020325458      290.8315631348649   0.007020377982428079     0.8005284629495461     0.5377799507574417     0.2623367189838699     0.3975163659685998   0.006145620279632614     0.4005474555275479     0.9504720291205838     0.7701337845719384  2.220446049250313e-14 123.0739311522809
2.624007454791604       19.3495872910478      15.56214756811903   0.001821539919758496     0.6510193538455279     -11.82189084607409  0.0002114614950431387     0.1199959222933668    0.00104002267391075      13.06250020325458      290.8315631348649   0.007020377982428079     0.8005284629495461     0.5377799507574417     0.2623367040827087      0.397516380869761   0.006145620279632614     0.4005474555275479     0.9504720291205838     0.7701337845719384  2.220446049250313e-14 123.0739288400213
2.624007454791604       19.3495872910478      15.56214756811903   0.001821539919758496     0.6510193538455279     -11.82189084607409  0.0002114614950431387     0.1199959222933668    0.00104002267391075      13.06250020325458      290.8315631348649   0.007020377982428079     0.8005284629495461     0.5377799507574417     0.2623367040827087     0.3975163659685998   0.006145635180793808     0.4005474555275479     0.9504720291205838     0.7701337845719384  2.220446049250313e-14 123.0739288606292
2.624007454791604       19.3495872910478      15.56214756811903   0.001821539919758496     0.6510193538455279     -11.82189084607409  0.0002114614950431387     0.1199959222933668    0.00104002267391075      13.06250020325458      290.8315631348649   0.007020377982428079     0.8005284629495461     0.5377799507574417     0.2623367040827087     0.3975163659685998   0.006145620279632614     0.4005474704287091     0.9504720291205838     0.7701337845719384  2.220446049250313e-14 123.0739288606231
2.624007454791604       19.3495872910478      15.56214756811903   0.001821539919758496     0.6510193538455279     -11.82189084607409  0.0002114614950431387     0.1199959222933668    0.00104002267391075      13.06250020325458      290.8315631348649   0.007020377982428079     0.8005284629495461     0.5377799507574417     0.2623367040827087     0.3975163659685998   0.006145620279632614     0.4005474555275479      0.950472044021745     0.7701337845719384  2.220446049250313e-14 123.0739288606251
2.624007454791604       19.3495872910478      15.56214756811903   0.001821539919758496     0.6510193538455279     -11.82189084607409  0.0002114614950431387     0.1199959222933668    0.00104002267391075      13.06250020325458      290.8315631348649   0.007020377982428079     0.8005284629495461     0.5377799507574417     0.2623367040827087     0.3975163659685998   0.006145620279632614     0.4005474555275479     0.9504720291205838     0.7701337994730996  2.220446049250313e-14 123.0739288606197
2.624007454791604       19.3495872910478      15.56214756811903   0.001821539919758496     0.6510193538455279     -11.82189084607409  0.0002114614950431387     0.1199959222933668    0.00104002267391075      13.06250020325458      290.8315631348649   0.007020377982428079     0.8005284629495461     0.5377799507574417     0.2623367040827087     0.3975163659685998   0.006145620279632614     0.4005474555275479     0.9504720291205838     0.7701337845719384  1.490118339830815e-08 123.07398681731
2.621004491295722      19.45675382565064      15.81696793973102   0.001802174716661549     0.6238455289052767     -11.98252873863396   0.000189141161394167     0.1193633433812524   0.001104887937438277      14.33674033565525       326.682476217327   0.006526695270529055     0.8067963961771996     0.5291293067115086     0.2720622921638025     0.3755072976020264    0.00622887080651231     0.4005474555275479     0.9545221021308968     0.7708466344926221  3.914013537864775e-14 122.4955252116265
2.621004530351732      19.45675382565064      15.81696793973102   0.001802174716661549     0.6238455289052767     -11.98252873863396   0.000189141161394167     0.1193633433812524   0.001104887937438277      14.33674033565525       326.682476217327   0.006526695270529055     0.8067963961771996     0.5291293067115086     0.2720622921638025     0.3755072976020264    0.00622887080651231     0.4005474555275479     0.9545221021308968     0.7708466344926221  3.914013537864775e-14 122.4955253324033
2.621004491295722      19.45675411557886      15.81696793973102   0.001802174716661549     0.6238455289052767     -11.98252873863396   0.000189141161394167     0.1193633433812524   0.001104887937438277      14.33674033565525       326.682476217327   0.006526695270529055     0.8067963961771996     0.5291293067115086     0.2720622921638025     0.3755072976020264    0.00622887080651231     0.4005474555275479     0.9545221021308968     0.7708466344926221  3.914013537864775e-14 122.4955251924371
2.621004491295722      19.45675382565064       15.8169681754222   0.001802174716661549     0.6238455289052767     -11.98252873863396   0.000189141161394167     0.1193633433812524   0.001104887937438277      14.33674033565525       326.682476217327   0.006526695270529055     0.8067963961771996     0.5291293067115086     0.2720622921638025     0.3755072976020264    0.00622887080651231     0.4005474555275479     0.9545221021308968     0.7708466344926221  3.914013537864775e-14 122.4955251503095
2.621004491295722      19.45675382565064      15.81696793973102   0.001802189617822743     0.6238455289052767     -11.98252873863396   0.000189141161394167     0.1193633433812524   0.001104887937438277      14.33674033565525       326.682476217327   0.006526695270529055     0.8067963961771996     0.5291293067115086     0.2720622921638025     0.3755072976020264    0.00622887080651231     0.4005474555275479     0.9545221021308968     0.7708466344926221  3.914013537864775e-14 122.4955275459431
2.621004491295722      19.45675382565064      15.81696793973102   0.001802174716661549     0.6238455438064379     -11.98252873863396   0.000189141161394167     0.1193633433812524   0.001104887937438277      14.33674033565525       326.682476217327   0.006526695270529055     0.8067963961771996     0.5291293067115086     0.2720622921638025     0.3755072976020264    0.00622887080651231     0.4005474555275479     0.9545221021308968     0.7708466344926221  3.914013537864775e-14 122.4955251349151
2.621004491295722      19.45675382565064      15.81696793973102   0.001802174716661549     0.6238455289052767     -11.98252891718755   0.000189141161394167     0.1193633433812524   0.001104887937438277      14.33674033565525       326.682476217327   0.006526695270529055     0.8067963961771996     0.5291293067115086     0.2720622921638025     0.3755072976020264    0.00622887080651231     0.4005474555275479     0.9545221021308968     0.7708466344926221  3.914013537864775e-14 122.4955252653989
2.621004491295722      19.45675382565064      15.81696793973102   0.001802174716661549     0.6238455289052767     -11.98252873863396  0.0001891560625553609     0.1193633433812524   0.001104887937438277      14.33674033565525       326.682476217327   0.006526695270529055     0.8067963961771996     0.5291293067115086     0.2720622921638025     0.3755072976020264    0.00622887080651231     0.4005474555275479     0.9545221021308968     0.7708466344926221  3.914013537864775e-14 122.495527324477
2.621004491295722      19.45675382565064      15.81696793973102   0.001802174716661549     0.6238455289052767     -11.98252873863396   0.000189141161394167     0.1193633582824136   0.001104887937438277      14.33674033565525       326.682476217327   0.006526695270529055     0.8067963961771996     0.5291293067115086     0.2720622921638025     0.3755072976020264    0.00622887080651231     0.4005474555275479     0.9545221021308968     0.7708466344926221  3.914013537864775e-14 122.4955249695632
2.621004491295722      19.45675382565064      15.81696793973102   0.001802174716661549     0.6238455289052767     -11.98252873863396   0.000189141161394167     0.1193633433812524   0.001104902838599471      14.33674033565525       326.682476217327   0.006526695270529055     0.8067963961771996     0.5291293067115086     0.2720622921638025     0.3755072976020264    0.00622887080651231     0.4005474555275479     0.9545221021308968     0.7708466344926221  3.914013537864775e-14 122.49554548148
2.621004491295722      19.45675382565064      15.81696793973102   0.001802174716661549     0.6238455289052767     -11.98252873863396   0.000189141161394167     0.1193633433812524   0.001104887937438277      14.33674054928933       326.682476217327   0.006526695270529055     0.8067963961771996     0.5291293067115086     0.2720622921638025     0.3755072976020264    0.00622887080651231     0.4005474555275479     0.9545221021308968     0.7708466344926221  3.914013537864775e-14 122.4955251586199
2.621004491295722      19.45675382565064      15.81696793973102   0.001802174716661549     0.6238455289052767     -11.98252873863396   0.000189141161394167     0.1193633433812524   0.001104887937438277      14.33674033565525      326.6824810852752   0.006526695270529055     0.8067963961771996     0.5291293067115086     0.2720622921638025     0.3755072976020264    0.00622887080651231     0.4005474555275479     0.9545221021308968     0.7708466344926221  3.914013537864775e-14 122.4955252701173
2.621004491295722      19.45675382565064      15.81696793973102   0.001802174716661549     0.6238455289052767     -11.98252873863396   0.000189141161394167     0.1193633433812524   0.001104887937438277      14.33674033565525       326.682476217327   0.006526710171690249     0.8067963961771996     0.5291293067115086     0.2720622921638025     0.3755072976020264    0.00622887080651231     0.4005474555275479     0.9545221021308968     0.7708466344926221  3.914013537864775e-14 122.4955479575807
2.621004491295722      19.45675382565064      15.81696793973102   0.001802174716661549     0.6238455289052767     -11.98252873863396   0.000189141161394167     0.1193633433812524   0.001104887937438277      14.33674033565525       326.682476217327   0.006526695270529055     0.8067964110783608     0.5291293067115086     0.2720622921638025     0.3755072976020264    0.00622887080651231     0.4005474555275479     0.9545221021308968     0.7708466344926221  3.914013537864775e-14 122.4955258469779
2.621004491295722      19.45675382565064      15.81696793973102   0.001802174716661549     0.6238455289052767     -11.98252873863396   0.000189141161394167     0.1193633433812524   0.001104887937438277      14.33674033565525       326.682476217327   0.006526695270529055     0.8067963961771996     0.5291293216126698     0.2720622921638025     0.3755072976020264    0.00622887080651231     0.4005474555275479     0.9545221021308968     0.7708466344926221  3.914013537864775e-14 122.4955252426884
2.621004491295722      19.45675382565064      15.81696793973102   0.001802174716661549     0.6238455289052767     -11.98252873863396   0.000189141161394167     0.1193633433812524   0.001104887937438277      14.33674033565525       326.682476217327   0.006526695270529055     0.8067963961771996     0.5291293067115086     0.2720623070649637     0.3755072976020264    0.00622887080651231     0.4005474555275479     0.9545221021308968     0.7708466344926221  3.914013537864775e-14 122.4955259648202
2.621004491295722      19.45675382565064      15.81696793973102   0.001802174716661549     0.6238455289052767     -11.98252873863396   0.000189141161394167     0.1193633433812524   0.001104887937438277      14.33674033565525       326.682476217327   0.006526695270529055     0.8067963961771996     0.5291293067115086     0.2720622921638025     0.3755073125031876    0.00622887080651231     0.4005474555275479     0.9545221021308968     0.7708466344926221  3.914013537864775e-14 122.4955252189699
2.621004491295722      19.45675382565064      15.81696793973102   0.001802174716661549     0.6238455289052767     -11.98252873863396   0.000189141161394167     0.1193633433812524   0.001104887937438277      14.33674033565525       326.682476217327   0.006526695270529055     0.8067963961771996     0.5291293067115086     0.2720622921638025     0.3755072976020264   0.006228885707673504     0.4005474555275479     0.9545221021308968     0.7708466344926221  3.914013537864775e-14 122.4955252116372
2.621004491295722      19.45675382565064      15.81696793973102   0.001802174716661549     0.6238455289052767     -11.98252873863396   0.000189141161394167     0.1193633433812524   0.001104887937438277      14.33674033565525       326.682476217327   0.006526695270529055     0.8067963961771996     0.5291293067115086     0.2720622921638025     0.3755072976020264    0.00622887080651231     0.4005474704287091     0.9545221021308968     0.7708466344926221  3.914013537864775e-14 122.4955252116265
2.621004491295722      19.45675382565064      15.81696793973102   0.001802174716661549     0.6238455289052767     -11.98252873863396   0.000189141161394167     0.1193633433812524   0.001104887937438277      14.33674033565525       326.682476217327   0.006526695270529055     0.8067963961771996     0.5291293067115086     0.2720622921638025     0.3755072976020264    0.00622887080651231     0.4005474555275479      0.954522117032058     0.7708466344926221  3.914013537864775e-14 122.495525211617
2.621004491295722      19.45675382565064      15.81696793973102   0.001802174716661549     0.6238455289052767     -11.98252873863396   0.000189141161394167     0.1193633433812524   0.001104887937438277      14.33674033565525       326.682476217327   0.006526695270529055     0.8067963961771996     0.5291293067115086     0.2720622921638025     0.3755072976020264    0.00622887080651231     0.4005474555275479     0.9545221021308968     0.7708466493937833  3.914013537864775e-14 122.4955252116139
2.621004491295722      19.45675382565064      15.81696793973102   0.001802174716661549     0.6238455289052767     -11.98252873863396   0.000189141161394167     0.1193633433812524   0.001104887937438277      14.33674033565525       326.682476217327   0.006526695270529055     0.8067963961771996     0.5291293067115086     0.2720622921638025     0.3755072976020264    0.00622887080651231     0.4005474555275479     0.9545221021308968     0.7708466344926221  1.490120033398304e-08 122.4955826308284
2.613297312988276      19.48608285855959      15.85298344772491   0.001849192609236865     0.6289901736606799     -11.98169420151465  0.0001774058660706295     0.1198414445403499   0.001088857995195322      14.28594422108834      323.9432796276768   0.006505678049030671     0.8061170683012797      0.529370705546849      0.272234899640918     0.3730238784684364   0.006217395729930914     0.4005474555275479     0.9545711341676707     0.7712404467670512  3.384847370808242e-14 122.4081585309157
2.613297351929441      19.48608285855959      15.85298344772491   0.001849192609236865     0.6289901736606799     -11.98169420151465  0.0001774058660706295     0.1198414445403499   0.001088857995195322      14.28594422108834      323.9432796276768   0.006505678049030671     0.8061170683012797      0.529370705546849      0.272234899640918     0.3730238784684364   0.006217395729930914     0.4005474555275479     0.9545711341676707     0.7712404467670512  3.384847370808242e-14 122.4081585713961
2.613297312988276      19.48608314892485      15.85298344772491   0.001849192609236865     0.6289901736606799     -11.98169420151465  0.0001774058660706295     0.1198414445403499   0.001088857995195322      14.28594422108834      323.9432796276768   0.006505678049030671     0.8061170683012797      0.529370705546849      0.272234899640918     0.3730238784684364   0.006217395729930914     0.4005474555275479     0.9545711341676707     0.7712404467670512  3.384847370808242e-14 122.4081585688621
2.613297312988276      19.48608285855959      15.85298368395277   0.001849192609236865     0.6289901736606799     -11.98169420151465  0.0001774058660706295     0.1198414445403499   0.001088857995195322      14.28594422108834      323.9432796276768   0.006505678049030671     0.8061170683012797      0.529370705546849      0.272234899640918     0.3730238784684364   0.006217395729930914     0.4005474555275479     0.9545711341676707     0.7712404467670512  3.384847370808242e-14 122.4081584394877
2.613297312988276      19.48608285855959      15.85298344772491   0.001849207510398059     0.6289901736606799     -11.98169420151465  0.0001774058660706295     0.1198414445403499   0.001088857995195322      14.28594422108834      323.9432796276768   0.006505678049030671     0.8061170683012797      0.529370705546849      0.272234899640918     0.3730238784684364   0.006217395729930914     0.4005474555275479     0.9545711341676707     0.7712404467670512  3.384847370808242e-14 122.4081619927543
2.613297312988276      19.48608285855959      15.85298344772491   0.001849192609236865     0.6289901885618411     -11.98169420151465  0.0001774058660706295     0.1198414445403499   0.001088857995195322      14.28594422108834      323.9432796276768   0.006505678049030671     0.8061170683012797      0.529370705546849      0.272234899640918     0.3730238784684364   0.006217395729930914     0.4005474555275479     0.9545711341676707     0.7712404467670512  3.384847370808242e-14 122.4081584626293
2.613297312988276      19.48608285855959      15.85298344772491   0.001849192609236865     0.6289901736606799     -11.98169438005581  0.0001774058660706295     0.1198414445403499   0.001088857995195322      14.28594422108834      323.9432796276768   0.006505678049030671     0.8061170683012797      0.529370705546849      0.272234899640918     0.3730238784684364   0.006217395729930914     0.4005474555275479     0.9545711341676707     0.7712404467670512  3.384847370808242e-14 122.4081585912516
2.613297312988276      19.48608285855959      15.85298344772491   0.001849192609236865     0.6289901736606799     -11.98169420151465  0.0001774207672318233     0.1198414445403499   0.001088857995195322      14.28594422108834      323.9432796276768   0.006505678049030671     0.8061170683012797      0.529370705546849      0.272234899640918     0.3730238784684364   0.006217395729930914     0.4005474555275479     0.9545711341676707     0.7712404467670512  3.384847370808242e-14 122.4081586696348
2.613297312988276      19.48608285855959      15.85298344772491   0.001849192609236865     0.6289901736606799     -11.98169420151465  0.0001774058660706295     0.1198414594415111   0.001088857995195322      14.28594422108834      323.9432796276768   0.006505678049030671     0.8061170683012797      0.529370705546849      0.272234899640918     0.3730238784684364   0.006217395729930914     0.4005474555275479     0.9545711341676707     0.7712404467670512  3.384847370808242e-14 122.4081582812355
2.613297312988276      19.48608285855959      15.85298344772491   0.001849192609236865     0.6289901736606799     -11.98169420151465  0.0001774058660706295     0.1198414445403499   0.001088872896356516      14.28594422108834      323.9432796276768   0.006505678049030671     0.8061170683012797      0.529370705546849      0.272234899640918     0.3730238784684364   0.006217395729930914     0.4005474555275479     0.9545711341676707     0.7712404467670512  3.384847370808242e-14 122.4081764258156
2.613297312988276      19.48608285855959      15.85298344772491   0.001849192609236865     0.6289901736606799     -11.98169420151465  0.0001774058660706295     0.1198414445403499   0.001088857995195322       14.2859444339655      323.9432796276768   0.006505678049030671     0.8061170683012797      0.529370705546849      0.272234899640918     0.3730238784684364   0.006217395729930914     0.4005474555275479     0.9545711341676707     0.7712404467670512  3.384847370808242e-14 122.4081584369342
2.613297312988276      19.48608285855959      15.85298344772491   0.001849192609236865     0.6289901736606799     -11.98169420151465  0.0001774058660706295     0.1198414445403499   0.001088857995195322      14.28594422108834      323.9432844548078   0.006505678049030671     0.8061170683012797      0.529370705546849      0.272234899640918     0.3730238784684364   0.006217395729930914     0.4005474555275479     0.9545711341676707     0.7712404467670512  3.384847370808242e-14 122.4081585494699
2.613297312988276      19.48608285855959      15.85298344772491   0.001849192609236865     0.6289901736606799     -11.98169420151465  0.0001774058660706295     0.1198414445403499   0.001088857995195322      14.28594422108834      323.9432796276768   0.006505692950191865     0.8061170683012797      0.529370705546849      0.272234899640918     0.3730238784684364   0.006217395729930914     0.4005474555275479     0.9545711341676707     0.7712404467670512  3.384847370808242e-14 122.4081583008822
2.613297312988276      19.48608285855959      15.85298344772491   0.001849192609236865     0.6289901736606799     -11.98169420151465  0.0001774058660706295     0.1198414445403499   0.001088857995195322      14.28594422108834      323.9432796276768   0.006505678049030671     0.8061170832024409      0.529370705546849      0.272234899640918     0.3730238784684364   0.006217395729930914     0.4005474555275479     0.9545711341676707     0.7712404467670512  3.384847370808242e-14 122.4081590369253
2.613297312988276      19.48608285855959      15.85298344772491   0.001849192609236865     0.6289901736606799     -11.98169420151465  0.0001774058660706295     0.1198414445403499   0.001088857995195322      14.28594422108834      323.9432796276768   0.006505678049030671     0.8061170683012797     0.5293707204480102      0.272234899640918     0.3730238784684364   0.006217395729930914     0.4005474555275479     0.9545711341676707     0.7712404467670512  3.384847370808242e-14 122.4081588050786
2.613297312988276      19.48608285855959      15.85298344772491   0.001849192609236865     0.6289901736606799     -11.98169420151465  0.0001774058660706295     0.1198414445403499   0.001088857995195322      14.28594422108834      323.9432796276768   0.006505678049030671     0.8061170683012797      0.529370705546849     0.2722349145420792     0.3730238784684364   0.006217395729930914     0.4005474555275479     0.9545711341676707     0.7712404467670512  3.384847370808242e-14 122.4081585190631
2.613297312988276      19.48608285855959      15.85298344772491   0.001849192609236865     0.6289901736606799     -11.98169420151465  0.0001774058660706295     0.1198414445403499   0.001088857995195322      14.28594422108834      323.9432796276768   0.006505678049030671     0.8061170683012797      0.529370705546849      0.272234899640918     0.3730238933695976   0.006217395729930914     0.4005474555275479     0.9545711341676707     0.7712404467670512  3.384847370808242e-14 122.4081584780426
2.613297312988276      19.48608285855959      15.85298344772491   0.001849192609236865     0.6289901736606799     -11.98169420151465  0.0001774058660706295     0.1198414445403499   0.001088857995195322      14.28594422108834      323.9432796276768   0.006505678049030671     0.8061170683012797      0.529370705546849      0.272234899640918     0.3730238784684364   0.006217410631092108     0.4005474555275479     0.9545711341676707     0.7712404467670512  3.384847370808242e-14 122.408158531008
2.613297312988276      19.48608285855959      15.85298344772491   0.001849192609236865     0.6289901736606799     -11.98169420151465  0.0001774058660706295     0.1198414445403499   0.001088857995195322      14.28594422108834      323.9432796276768   0.006505678049030671     0.8061170683012797      0.529370705546849      0.272234899640918     0.3730238784684364   0.006217395729930914     0.4005474704287091     0.9545711341676707     0.7712404467670512  3.384847370808242e-14 122.4081585309157
2.613297312988276      19.48608285855959      15.85298344772491   0.001849192609236865     0.6289901736606799     -11.98169420151465  0.0001774058660706295     0.1198414445403499   0.001088857995195322      14.28594422108834      323.9432796276768   0.006505678049030671     0.8061170683012797      0.529370705546849      0.272234899640918     0.3730238784684364   0.006217395729930914     0.4005474555275479     0.9545711490688319     0.7712404467670512  3.384847370808242e-14 122.4081585309212
2.613297312988276      19.48608285855959      15.85298344772491   0.001849192609236865     0.6289901736606799     -11.98169420151465  0.0001774058660706295     0.1198414445403499   0.001088857995195322      14.28594422108834      323.9432796276768   0.006505678049030671     0.8061170683012797      0.529370705546849      0.272234899640918     0.3730238784684364   0.006217395729930914     0.4005474555275479     0.9545711341676707     0.7712404616682124  3.384847370808242e-14 122.4081585309364
2.613297312988276      19.48608285855959      15.85298344772491   0.001849192609236865     0.6289901736606799     -11.98169420151465  0.0001774058660706295     0.1198414445403499   0.001088857995195322      14.28594422108834      323.9432796276768   0.006505678049030671     0.8061170683012797      0.529370705546849      0.272234899640918     0.3730238784684364   0.006217395729930914     0.4005474555275479     0.9545711341676707     0.7712404467670512  1.490119504232136e-08 122.4082160038114
2.618841249393175      19.50035964628635      15.87991156568747   0.001875330080745401     0.6338899106636853     -11.97810306133618  0.0001706297781078803     0.1204652752434496   0.001054412184697516      14.33179516514473      326.7692725386283   0.006504464910746525      0.805403057402759     0.5281950784739931     0.2724479484621881     0.3783542188069386   0.006141981220713194     0.4005474555275479     0.9538671051610829     0.7690548495888082  2.733563402929801e-14 122.3071193496379
2.618841288416951      19.50035964628635      15.87991156568747   0.001875330080745401     0.6338899106636853     -11.97810306133618  0.0001706297781078803     0.1204652752434496   0.001054412184697516      14.33179516514473      326.7692725386283   0.006504464910746525      0.805403057402759     0.5281950784739931     0.2724479484621881     0.3783542188069386   0.006141981220713194     0.4005474555275479     0.9538671051610829     0.7690548495888082  2.733563402929801e-14 122.3071193672739
2.618841249393175      19.50035993686435      15.87991156568747   0.001875330080745401     0.6338899106636853     -11.97810306133618  0.0001706297781078803     0.1204652752434496   0.001054412184697516      14.33179516514473      326.7692725386283   0.006504464910746525      0.805403057402759     0.5281950784739931     0.2724479484621881     0.3783542188069386   0.006141981220713194     0.4005474555275479     0.9538671051610829     0.7690548495888082  2.733563402929801e-14 122.3071193610993
2.618841249393175      19.50035964628635      15.87991180231659   0.001875330080745401     0.6338899106636853     -11.97810306133618  0.0001706297781078803     0.1204652752434496   0.001054412184697516      14.33179516514473      326.7692725386283   0.006504464910746525      0.805403057402759     0.5281950784739931     0.2724479484621881     0.3783542188069386   0.006141981220713194     0.4005474555275479     0.9538671051610829     0.7690548495888082  2.733563402929801e-14 122.3071191656215
2.618841249393175      19.50035964628635      15.87991156568747   0.001875344981906595     0.6338899106636853     -11.97810306133618  0.0001706297781078803     0.1204652752434496   0.001054412184697516      14.33179516514473      326.7692725386283   0.006504464910746525      0.805403057402759     0.5281950784739931     0.2724479484621881     0.3783542188069386   0.006141981220713194     0.4005474555275479     0.9538671051610829     0.7690548495888082  2.733563402929801e-14 122.3071208631281
2.618841249393175      19.50035964628635      15.87991156568747   0.001875330080745401     0.6338899255648465     -11.97810306133618  0.0001706297781078803     0.1204652752434496   0.001054412184697516      14.33179516514473      326.7692725386283   0.006504464910746525      0.805403057402759     0.5281950784739931     0.2724479484621881     0.3783542188069386   0.006141981220713194     0.4005474555275479     0.9538671051610829     0.7690548495888082  2.733563402929801e-14 122.3071192257276
2.618841249393175      19.50035964628635      15.87991156568747   0.001875330080745401     0.6338899106636853     -11.97810323982382  0.0001706297781078803     0.1204652752434496   0.001054412184697516      14.33179516514473      326.7692725386283   0.006504464910746525      0.805403057402759     0.5281950784739931     0.2724479484621881     0.3783542188069386   0.006141981220713194     0.4005474555275479     0.9538671051610829     0.7690548495888082  2.733563402929801e-14 122.3071193477521
2.618841249393175      19.50035964628635      15.87991156568747   0.001875330080745401     0.6338899106636853     -11.97810306133618  0.0001706446792690742     0.1204652752434496   0.001054412184697516      14.33179516514473      326.7692725386283   0.006504464910746525      0.805403057402759     0.5281950784739931     0.2724479484621881     0.3783542188069386   0.006141981220713194     0.4005474555275479     0.9538671051610829     0.7690548495888082  2.733563402929801e-14 122.3071197034585
2.618841249393175      19.50035964628635      15.87991156568747   0.001875330080745401     0.6338899106636853     -11.97810306133618  0.0001706297781078803     0.1204652901446108   0.001054412184697516      14.33179516514473      326.7692725386283   0.006504464910746525      0.805403057402759     0.5281950784739931     0.2724479484621881     0.3783542188069386   0.006141981220713194     0.4005474555275479     0.9538671051610829     0.7690548495888082  2.733563402929801e-14 122.3071189491468
2.618841249393175      19.50035964628635      15.87991156568747   0.001875330080745401     0.6338899106636853     -11.97810306133618  0.0001706297781078803     0.1204652752434496    0.00105442708585871      14.33179516514473      326.7692725386283   0.006504464910746525      0.805403057402759     0.5281950784739931     0.2724479484621881     0.3783542188069386   0.006141981220713194     0.4005474555275479     0.9538671051610829     0.7690548495888082  2.733563402929801e-14 122.3071293917805
2.618841249393175      19.50035964628635      15.87991156568747   0.001875330080745401     0.6338899106636853     -11.97810306133618  0.0001706297781078803     0.1204652752434496   0.001054412184697516      14.33179537870512      326.7692725386283   0.006504464910746525      0.805403057402759     0.5281950784739931     0.2724479484621881     0.3783542188069386   0.006141981220713194     0.4005474555275479     0.9538671051610829     0.7690548495888082  2.733563402929801e-14 122.30711931208
2.618841249393175      19.50035964628635      15.87991156568747   0.001875330080745401     0.6338899106636853     -11.97810306133618  0.0001706297781078803     0.1204652752434496   0.001054412184697516      14.33179516514473      326.7692774078699   0.006504464910746525      0.805403057402759     0.5281950784739931     0.2724479484621881     0.3783542188069386   0.006141981220713194     0.4005474555275479     0.9538671051610829     0.7690548495888082  2.733563402929801e-14 122.307119348437
2.618841249393175      19.50035964628635      15.87991156568747   0.001875330080745401     0.6338899106636853     -11.97810306133618  0.0001706297781078803     0.1204652752434496   0.001054412184697516      14.33179516514473      326.7692725386283   0.006504479811907719      0.805403057402759     0.5281950784739931     0.2724479484621881     0.3783542188069386   0.006141981220713194     0.4005474555275479     0.9538671051610829     0.7690548495888082  2.733563402929801e-14 122.3071377027048
2.618841249393175      19.50035964628635      15.87991156568747   0.001875330080745401     0.6338899106636853     -11.97810306133618  0.0001706297781078803     0.1204652752434496   0.001054412184697516      14.33179516514473      326.7692725386283   0.006504464910746525     0.8054030723039202     0.5281950784739931     0.2724479484621881     0.3783542188069386   0.006141981220713194     0.4005474555275479     0.9538671051610829     0.7690548495888082  2.733563402929801e-14 122.3071198421741
2.618841249393175      19.50035964628635      15.87991156568747   0.001875330080745401     0.6338899106636853     -11.97810306133618  0.0001706297781078803     0.1204652752434496   0.001054412184697516      14.33179516514473      326.7692725386283   0.006504464910746525      0.805403057402759     0.5281950933751543     0.2724479484621881     0.3783542188069386   0.006141981220713194     0.4005474555275479     0.9538671051610829     0.7690548495888082  2.733563402929801e-14 122.3071193746594
2.618841249393175      19.50035964628635      15.87991156568747   0.001875330080745401     0.6338899106636853     -11.97810306133618  0.0001706297781078803     0.1204652752434496   0.001054412184697516      14.33179516514473      326.7692725386283   0.006504464910746525      0.805403057402759     0.5281950784739931     0.2724479633633493     0.3783542188069386   0.006141981220713194     0.4005474555275479     0.9538671051610829     0.7690548495888082  2.733563402929801e-14 122.3071198886977
2.618841249393175      19.50035964628635      15.87991156568747   0.001875330080745401     0.6338899106636853     -11.97810306133618  0.0001706297781078803     0.1204652752434496   0.001054412184697516      14.33179516514473      326.7692725386283   0.006504464910746525      0.805403057402759     0.5281950784739931     0.2724479484621881     0.3783542337080998   0.006141981220713194     0.4005474555275479     0.9538671051610829     0.7690548495888082  2.733563402929801e-14 122.3071192307423
2.618841249393175      19.50035964628635      15.87991156568747   0.001875330080745401     0.6338899106636853     -11.97810306133618  0.0001706297781078803     0.1204652752434496   0.001054412184697516      14.33179516514473      326.7692725386283   0.006504464910746525      0.805403057402759     0.5281950784739931     0.2724479484621881     0.3783542188069386   0.006141996121874388     0.4005474555275479     0.9538671051610829     0.7690548495888082  2.733563402929801e-14 122.3071193497979
2.618841249393175      19.50035964628635      15.87991156568747   0.001875330080745401     0.6338899106636853     -11.97810306133618  0.0001706297781078803     0.1204652752434496   0.001054412184697516      14.33179516514473      326.7692725386283   0.006504464910746525      0.805403057402759     0.5281950784739931     0.2724479484621881     0.3783542188069386   0.006141981220713194     0.4005474704287091     0.9538671051610829     0.7690548495888082  2.733563402929801e-14 122.3071193496379
2.618841249393175      19.50035964628635      15.87991156568747   0.001875330080745401     0.6338899106636853     -11.97810306133618  0.0001706297781078803     0.1204652752434496   0.001054412184697516      14.33179516514473      326.7692725386283   0.006504464910746525      0.805403057402759     0.5281950784739931     0.2724479484621881     0.3783542188069386   0.006141981220713194     0.4005474555275479     0.9538671200622441     0.7690548495888082  2.733563402929801e-14 122.3071193494141
2.618841249393175      19.50035964628635      15.87991156568747   0.001875330080745401     0.6338899106636853     -11.97810306133618  0.0001706297781078803     0.1204652752434496   0.001054412184697516      14.33179516514473      326.7692725386283   0.006504464910746525      0.805403057402759     0.5281950784739931     0.2724479484621881     0.3783542188069386   0.006141981220713194     0.4005474555275479     0.9538671051610829     0.7690548644899694  2.733563402929801e-14 122.3071193495287
2.618841249393175      19.50035964628635      15.87991156568747   0.001875330080745401     0.6338899106636853     -11.97810306133618  0.0001706297781078803     0.1204652752434496   0.001054412184697516      14.33179516514473      326.7692725386283   0.006504464910746525      0.805403057402759     0.5281950784739931     0.2724479484621881     0.3783542188069386   0.006141981220713194     0.4005474555275479     0.9538671051610829     0.7690548495888082  1.490118852948168e-08 122.3071767558516
2.636860653447486      19.63829263568394      16.12220349403349   0.001997246904386404     0.6493800384132394     -12.05530428696541  0.0001828496407236627     0.1205710548714468    0.00103670155356306      14.17009575902904      326.7841037407969   0.006550787588136105     0.8038371878037882     0.5278750733464321     0.2710782456526917     0.3963432293566752   0.005997585965381713     0.4005474555275479     0.9553385216523329     0.7728418643250677   3.83646963720851e-14 122.2009336118375
2.636860692739772      19.63829263568394      16.12220349403349   0.001997246904386404     0.6493800384132394     -12.05530428696541  0.0001828496407236627     0.1205710548714468    0.00103670155356306      14.17009575902904      326.7841037407969   0.006550787588136105     0.8038371878037882     0.5278750733464321     0.2710782456526917     0.3963432293566752   0.005997585965381713     0.4005474555275479     0.9553385216523329     0.7728418643250677   3.83646963720851e-14 122.2009336118411
2.636860653447486       19.6382929283173      16.12220349403349   0.001997246904386404     0.6493800384132394     -12.05530428696541  0.0001828496407236627     0.1205710548714468    0.00103670155356306      14.17009575902904      326.7841037407969   0.006550787588136105     0.8038371878037882     0.5278750733464321     0.2710782456526917     0.3963432293566752   0.005997585965381713     0.4005474555275479     0.9553385216523329     0.7728418643250677   3.83646963720851e-14 122.2009336857856
2.636860653447486      19.63829263568394      16.12220373427304   0.001997246904386404     0.6493800384132394     -12.05530428696541  0.0001828496407236627     0.1205710548714468    0.00103670155356306      14.17009575902904      326.7841037407969   0.006550787588136105     0.8038371878037882     0.5278750733464321     0.2710782456526917     0.3963432293566752   0.005997585965381713     0.4005474555275479     0.9553385216523329     0.7728418643250677   3.83646963720851e-14 122.2009336530606
2.636860653447486      19.63829263568394      16.12220349403349   0.001997261805547598     0.6493800384132394     -12.05530428696541  0.0001828496407236627     0.1205710548714468    0.00103670155356306      14.17009575902904      326.7841037407969   0.006550787588136105     0.8038371878037882     0.5278750733464321     0.2710782456526917     0.3963432293566752   0.005997585965381713     0.4005474555275479     0.9553385216523329     0.7728418643250677   3.83646963720851e-14 122.2009323019117
2.636860653447486      19.63829263568394      16.12220349403349   0.001997246904386404     0.6493800533144006     -12.05530428696541  0.0001828496407236627     0.1205710548714468    0.00103670155356306      14.17009575902904      326.7841037407969   0.006550787588136105     0.8038371878037882     0.5278750733464321     0.2710782456526917     0.3963432293566752   0.005997585965381713     0.4005474555275479     0.9553385216523329     0.7728418643250677   3.83646963720851e-14 122.2009336002121
2.636860653447486      19.63829263568394      16.12220349403349   0.001997246904386404     0.6493800384132394     -12.05530446660344  0.0001828496407236627     0.1205710548714468    0.00103670155356306      14.17009575902904      326.7841037407969   0.006550787588136105     0.8038371878037882     0.5278750733464321     0.2710782456526917     0.3963432293566752   0.005997585965381713     0.4005474555275479     0.9553385216523329     0.7728418643250677   3.83646963720851e-14 122.2009336195453
2.636860653447486      19.63829263568394      16.12220349403349   0.001997246904386404     0.6493800384132394     -12.05530428696541  0.0001828645418848565     0.1205710548714468    0.00103670155356306      14.17009575902904      326.7841037407969   0.006550787588136105     0.8038371878037882     0.5278750733464321     0.2710782456526917     0.3963432293566752   0.005997585965381713     0.4005474555275479     0.9553385216523329     0.7728418643250677   3.83646963720851e-14 122.2009351321441
2.636860653447486      19.63829263568394      16.12220349403349   0.001997246904386404     0.6493800384132394     -12.05530428696541  0.0001828496407236627      0.120571069772608    0.00103670155356306      14.17009575902904      326.7841037407969   0.006550787588136105     0.8038371878037882     0.5278750733464321     0.2710782456526917     0.3963432293566752   0.005997585965381713     0.4005474555275479     0.9553385216523329     0.7728418643250677   3.83646963720851e-14 122.2009332720842
2.636860653447486      19.63829263568394      16.12220349403349   0.001997246904386404     0.6493800384132394     -12.05530428696541  0.0001828496407236627     0.1205710548714468   0.001036716454724254      14.17009575902904      326.7841037407969   0.006550787588136105     0.8038371878037882     0.5278750733464321     0.2710782456526917     0.3963432293566752   0.005997585965381713     0.4005474555275479     0.9553385216523329     0.7728418643250677   3.83646963720851e-14 122.2009428213082
2.636860653447486      19.63829263568394      16.12220349403349   0.001997246904386404     0.6493800384132394     -12.05530428696541  0.0001828496407236627     0.1205710548714468    0.00103670155356306      14.17009597017992      326.7841037407969   0.006550787588136105     0.8038371878037882     0.5278750733464321     0.2710782456526917     0.3963432293566752   0.005997585965381713     0.4005474555275479     0.9553385216523329     0.7728418643250677   3.83646963720851e-14 122.2009335384848
2.636860653447486      19.63829263568394      16.12220349403349   0.001997246904386404     0.6493800384132394     -12.05530428696541  0.0001828496407236627     0.1205710548714468    0.00103670155356306      14.17009575902904      326.7841086102595   0.006550787588136105     0.8038371878037882     0.5278750733464321     0.2710782456526917     0.3963432293566752   0.005997585965381713     0.4005474555275479     0.9553385216523329     0.7728418643250677   3.83646963720851e-14 122.2009336342959
2.636860653447486      19.63829263568394      16.12220349403349   0.001997246904386404     0.6493800384132394     -12.05530428696541  0.0001828496407236627     0.1205710548714468    0.00103670155356306      14.17009575902904      326.7841037407969   0.006550802489297299     0.8038371878037882     0.5278750733464321     0.2710782456526917     0.3963432293566752   0.005997585965381713     0.4005474555275479     0.9553385216523329     0.7728418643250677   3.83646963720851e-14 122.2009544930722
2.636860653447486      19.63829263568394      16.12220349403349   0.001997246904386404     0.6493800384132394     -12.05530428696541  0.0001828496407236627     0.1205710548714468    0.00103670155356306      14.17009575902904      326.7841037407969   0.006550787588136105     0.8038372027049494     0.5278750733464321     0.2710782456526917     0.3963432293566752   0.005997585965381713     0.4005474555275479     0.9553385216523329     0.7728418643250677   3.83646963720851e-14 122.2009342066224
2.636860653447486      19.63829263568394      16.12220349403349   0.001997246904386404     0.6493800384132394     -12.05530428696541  0.0001828496407236627     0.1205710548714468    0.00103670155356306      14.17009575902904      326.7841037407969   0.006550787588136105     0.8038371878037882     0.5278750882475933     0.2710782456526917     0.3963432293566752   0.005997585965381713     0.4005474555275479     0.9553385216523329     0.7728418643250677   3.83646963720851e-14 122.2009336701968
2.636860653447486      19.63829263568394      16.12220349403349   0.001997246904386404     0.6493800384132394     -12.05530428696541  0.0001828496407236627     0.1205710548714468    0.00103670155356306      14.17009575902904      326.7841037407969   0.006550787588136105     0.8038371878037882     0.5278750733464321     0.2710782605538529     0.3963432293566752   0.005997585965381713     0.4005474555275479     0.9553385216523329     0.7728418643250677   3.83646963720851e-14 122.2009344198966
2.636860653447486      19.63829263568394      16.12220349403349   0.001997246904386404     0.6493800384132394     -12.05530428696541  0.0001828496407236627     0.1205710548714468    0.00103670155356306      14.17009575902904      326.7841037407969   0.006550787588136105     0.8038371878037882     0.5278750733464321     0.2710782456526917     0.3963432442578364   0.005997585965381713     0.4005474555275479     0.9553385216523329     0.7728418643250677   3.83646963720851e-14 122.2009336393177
2.636860653447486      19.63829263568394      16.12220349403349   0.001997246904386404     0.6493800384132394     -12.05530428696541  0.0001828496407236627     0.1205710548714468    0.00103670155356306      14.17009575902904      326.7841037407969   0.006550787588136105     0.8038371878037882     0.5278750733464321     0.2710782456526917     0.3963432293566752   0.005997600866542907     0.4005474555275479     0.9553385216523329     0.7728418643250677   3.83646963720851e-14 122.2009336117966
2.636860653447486      19.63829263568394      16.12220349403349   0.001997246904386404     0.6493800384132394     -12.05530428696541  0.0001828496407236627     0.1205710548714468    0.00103670155356306      14.17009575902904      326.7841037407969   0.006550787588136105     0.8038371878037882     0.5278750733464321     0.2710782456526917     0.3963432293566752   0.005997585965381713     0.4005474704287091     0.9553385216523329     0.7728418643250677   3.83646963720851e-14 122.2009336118375
2.636860653447486      19.63829263568394      16.12220349403349   0.001997246904386404     0.6493800384132394     -12.05530428696541  0.0001828496407236627     0.1205710548714468    0.00103670155356306      14.17009575902904      326.7841037407969   0.006550787588136105     0.8038371878037882     0.5278750733464321     0.2710782456526917     0.3963432293566752   0.005997585965381713     0.4005474555275479     0.9553385365534941     0.7728418643250677   3.83646963720851e-14 122.2009336118437
2.636860653447486      19.63829263568394      16.12220349403349   0.001997246904386404     0.6493800384132394     -12.05530428696541  0.0001828496407236627     0.1205710548714468    0.00103670155356306      14.17009575902904      326.7841037407969   0.006550787588136105     0.8038371878037882     0.5278750733464321     0.2710782456526917     0.3963432293566752   0.005997585965381713     0.4005474555275479     0.9553385216523329     0.7728418792262289   3.83646963720851e-14 122.2009336118391
2.636860653447486      19.63829263568394      16.12220349403349   0.001997246904386404     0.6493800384132394     -12.05530428696541  0.0001828496407236627     0.1205710548714468    0.00103670155356306      14.17009575902904      326.7841037407969   0.006550787588136105     0.8038371878037882     0.5278750733464321     0.2710782456526917     0.3963432293566752   0.005997585965381713     0.4005474555275479     0.9553385216523329     0.7728418643250677  1.490119955854403e-08 122.2009911194181
2.645808184828307      19.52719393502841      15.90614527811281   0.001981438420738921     0.6544214962268387     -11.94001865420689  0.0001669777761423714     0.1210204872275432   0.001030080665977796      14.21717981311571      330.2505996207255   0.006526376250998692     0.8033176457511965     0.5263836137712215     0.2711390033339867     0.3981652411693374   0.006512382584878804     0.4005474555275479     0.9538796390176195     0.7726337726973424  3.245144154676215e-14 122.1370612050059
2.645808224253921      19.52719393502841      15.90614527811281   0.001981438420738921     0.6544214962268387     -11.94001865420689  0.0001669777761423714     0.1210204872275432   0.001030080665977796      14.21717981311571      330.2505996207255   0.006526376250998692     0.8033176457511965     0.5263836137712215     0.2711390033339867     0.3981652411693374   0.006512382584878804     0.4005474555275479     0.9538796390176195     0.7726337726973424  3.245144154676215e-14 122.1370613044342
2.645808184828307      19.52719422600627      15.90614527811281   0.001981438420738921     0.6544214962268387     -11.94001865420689  0.0001669777761423714     0.1210204872275432   0.001030080665977796      14.21717981311571      330.2505996207255   0.006526376250998692     0.8033176457511965     0.5263836137712215     0.2711390033339867     0.3981652411693374   0.006512382584878804     0.4005474555275479     0.9538796390176195     0.7726337726973424  3.245144154676215e-14 122.1370612803882
2.645808184828307      19.52719393502841      15.90614551513285   0.001981438420738921     0.6544214962268387     -11.94001865420689  0.0001669777761423714     0.1210204872275432   0.001030080665977796      14.21717981311571      330.2505996207255   0.006526376250998692     0.8033176457511965     0.5263836137712215     0.2711390033339867     0.3981652411693374   0.006512382584878804     0.4005474555275479     0.9538796390176195     0.7726337726973424  3.245144154676215e-14 122.1370611962717
2.645808184828307      19.52719393502841      15.90614527811281   0.001981453321900115     0.6544214962268387     -11.94001865420689  0.0001669777761423714     0.1210204872275432   0.001030080665977796      14.21717981311571      330.2505996207255   0.006526376250998692     0.8033176457511965     0.5263836137712215     0.2711390033339867     0.3981652411693374   0.006512382584878804     0.4005474555275479     0.9538796390176195     0.7726337726973424  3.245144154676215e-14 122.1370639531718
2.645808184828307      19.52719393502841      15.90614527811281   0.001981438420738921     0.6544215111279998     -11.94001865420689  0.0001669777761423714     0.1210204872275432   0.001030080665977796      14.21717981311571      330.2505996207255   0.006526376250998692     0.8033176457511965     0.5263836137712215     0.2711390033339867     0.3981652411693374   0.006512382584878804     0.4005474555275479     0.9538796390176195     0.7726337726973424  3.245144154676215e-14 122.1370612085524
2.645808184828307      19.52719393502841      15.90614527811281   0.001981438420738921     0.6544214962268387     -11.94001883212703  0.0001669777761423714     0.1210204872275432   0.001030080665977796      14.21717981311571      330.2505996207255   0.006526376250998692     0.8033176457511965     0.5263836137712215     0.2711390033339867     0.3981652411693374   0.006512382584878804     0.4005474555275479     0.9538796390176195     0.7726337726973424  3.245144154676215e-14 122.1370613377002
2.645808184828307      19.52719393502841      15.90614527811281   0.001981438420738921     0.6544214962268387     -11.94001865420689  0.0001669926773035653     0.1210204872275432   0.001030080665977796      14.21717981311571      330.2505996207255   0.006526376250998692     0.8033176457511965     0.5263836137712215     0.2711390033339867     0.3981652411693374   0.006512382584878804     0.4005474555275479     0.9538796390176195     0.7726337726973424  3.245144154676215e-14 122.1370626111791
2.645808184828307      19.52719393502841      15.90614527811281   0.001981438420738921     0.6544214962268387     -11.94001865420689  0.0001669777761423714     0.1210205021287043   0.001030080665977796      14.21717981311571      330.2505996207255   0.006526376250998692     0.8033176457511965     0.5263836137712215     0.2711390033339867     0.3981652411693374   0.006512382584878804     0.4005474555275479     0.9538796390176195     0.7726337726973424  3.245144154676215e-14 122.1370610111852
2.645808184828307      19.52719393502841      15.90614527811281   0.001981438420738921     0.6544214962268387     -11.94001865420689  0.0001669777761423714     0.1210204872275432    0.00103009556713899      14.21717981311571      330.2505996207255   0.006526376250998692     0.8033176457511965     0.5263836137712215     0.2711390033339867     0.3981652411693374   0.006512382584878804     0.4005474555275479     0.9538796390176195     0.7726337726973424  3.245144154676215e-14 122.1370681820213
2.645808184828307      19.52719393502841      15.90614527811281   0.001981438420738921     0.6544214962268387     -11.94001865420689  0.0001669777761423714     0.1210204872275432   0.001030080665977796       14.2171800249682      330.2505996207255   0.006526376250998692     0.8033176457511965     0.5263836137712215     0.2711390033339867     0.3981652411693374   0.006512382584878804     0.4005474555275479     0.9538796390176195     0.7726337726973424  3.245144154676215e-14 122.1370611993567
2.645808184828307      19.52719393502841      15.90614527811281   0.001981438420738921     0.6544214962268387     -11.94001865420689  0.0001669777761423714     0.1210204872275432   0.001030080665977796      14.21717981311571      330.2506045418429   0.006526376250998692     0.8033176457511965     0.5263836137712215     0.2711390033339867     0.3981652411693374   0.006512382584878804     0.4005474555275479     0.9538796390176195     0.7726337726973424  3.245144154676215e-14 122.137061222861
2.645808184828307      19.52719393502841      15.90614527811281   0.001981438420738921     0.6544214962268387     -11.94001865420689  0.0001669777761423714     0.1210204872275432   0.001030080665977796      14.21717981311571      330.2505996207255   0.006526391152159886     0.8033176457511965     0.5263836137712215     0.2711390033339867     0.3981652411693374   0.006512382584878804     0.4005474555275479     0.9538796390176195     0.7726337726973424  3.245144154676215e-14 122.1370786217083
2.645808184828307      19.52719393502841      15.90614527811281   0.001981438420738921     0.6544214962268387     -11.94001865420689  0.0001669777761423714     0.1210204872275432   0.001030080665977796      14.21717981311571      330.2505996207255   0.006526376250998692     0.8033176606523577     0.5263836137712215     0.2711390033339867     0.3981652411693374   0.006512382584878804     0.4005474555275479     0.9538796390176195     0.7726337726973424  3.245144154676215e-14 122.1370618364613
2.645808184828307      19.52719393502841      15.90614527811281   0.001981438420738921     0.6544214962268387     -11.94001865420689  0.0001669777761423714     0.1210204872275432   0.001030080665977796      14.21717981311571      330.2505996207255   0.006526376250998692     0.8033176457511965     0.5263836286723826     0.2711390033339867     0.3981652411693374   0.006512382584878804     0.4005474555275479     0.9538796390176195     0.7726337726973424  3.245144154676215e-14 122.1370613174764
2.645808184828307      19.52719393502841      15.90614527811281   0.001981438420738921     0.6544214962268387     -11.94001865420689  0.0001669777761423714     0.1210204872275432   0.001030080665977796      14.21717981311571      330.2505996207255   0.006526376250998692     0.8033176457511965     0.5263836137712215     0.2711390182351479     0.3981652411693374   0.006512382584878804     0.4005474555275479     0.9538796390176195     0.7726337726973424  3.245144154676215e-14 122.1370618923978
2.645808184828307      19.52719393502841      15.90614527811281   0.001981438420738921     0.6544214962268387     -11.94001865420689  0.0001669777761423714     0.1210204872275432   0.001030080665977796      14.21717981311571      330.2505996207255   0.006526376250998692     0.8033176457511965     0.5263836137712215     0.2711390033339867     0.3981652560704986   0.006512382584878804     0.4005474555275479     0.9538796390176195     0.7726337726973424  3.245144154676215e-14 122.1370612457423
2.645808184828307      19.52719393502841      15.90614527811281   0.001981438420738921     0.6544214962268387     -11.94001865420689  0.0001669777761423714     0.1210204872275432   0.001030080665977796      14.21717981311571      330.2505996207255   0.006526376250998692     0.8033176457511965     0.5263836137712215     0.2711390033339867     0.3981652411693374   0.006512397486039998     0.4005474555275479     0.9538796390176195     0.7726337726973424  3.245144154676215e-14 122.1370612043909
2.645808184828307      19.52719393502841      15.90614527811281   0.001981438420738921     0.6544214962268387     -11.94001865420689  0.0001669777761423714     0.1210204872275432   0.001030080665977796      14.21717981311571      330.2505996207255   0.006526376250998692     0.8033176457511965     0.5263836137712215     0.2711390033339867     0.3981652411693374   0.006512382584878804     0.4005474704287091     0.9538796390176195     0.7726337726973424  3.245144154676215e-14 122.1370612050059
2.645808184828307      19.52719393502841      15.90614527811281   0.001981438420738921     0.6544214962268387     -11.94001865420689  0.0001669777761423714     0.1210204872275432   0.001030080665977796      14.21717981311571      330.2505996207255   0.006526376250998692     0.8033176457511965     0.5263836137712215     0.2711390033339867     0.3981652411693374   0.006512382584878804     0.4005474555275479     0.9538796539187807     0.7726337726973424  3.245144154676215e-14 122.1370612049141
2.645808184828307      19.52719393502841      15.90614527811281   0.001981438420738921     0.6544214962268387     -11.94001865420689  0.0001669777761423714     0.1210204872275432   0.001030080665977796      14.21717981311571      330.2505996207255   0.006526376250998692     0.8033176457511965     0.5263836137712215     0.2711390033339867     0.3981652411693374   0.006512382584878804     0.4005474555275479     0.9538796390176195     0.7726337875985035  3.245144154676215e-14 122.1370612049465
2.645808184828307      19.52719393502841      15.90614527811281   0.001981438420738921     0.6544214962268387     -11.94001865420689  0.0001669777761423714     0.1210204872275432   0.001030080665977796      14.21717981311571      330.2505996207255   0.006526376250998692     0.8033176457511965     0.5263836137712215     0.2711390033339867     0.3981652411693374   0.006512382584878804     0.4005474555275479     0.9538796390176195     0.7726337726973424   1.49011936452892e-08 122.1371186192679
2.649820258496995      19.37820851578206      15.65769926949765   0.001975723938940197     0.6620090614801405     -11.78736984161782  0.0001527845549129873     0.1214796365332553   0.001020556452867662      14.15931339709217      329.8896366858003    0.00652111676504871      0.802596323782462     0.5256226140184828     0.2707712525271211     0.4008345386316998   0.009822344510052025     0.4005474555275479     0.9544600828728953       0.77450457843827  2.412124107391673e-14 122.0757417704526
2.649820297982394      19.37820851578206      15.65769926949765   0.001975723938940197     0.6620090614801405     -11.78736984161782  0.0001527845549129873     0.1214796365332553   0.001020556452867662      14.15931339709217      329.8896366858003    0.00652111676504871      0.802596323782462     0.5256226140184828     0.2707712525271211     0.4008345386316998   0.009822344510052025     0.4005474555275479     0.9544600828728953       0.77450457843827  2.412124107391673e-14 122.0757418274367
2.649820258496995      19.37820880453987      15.65769926949765   0.001975723938940197     0.6620090614801405     -11.78736984161782  0.0001527845549129873     0.1214796365332553   0.001020556452867662      14.15931339709217      329.8896366858003    0.00652111676504871      0.802596323782462     0.5256226140184828     0.2707712525271211     0.4008345386316998   0.009822344510052025     0.4005474555275479     0.9544600828728953       0.77450457843827  2.412124107391673e-14 122.0757418034979
2.649820258496995      19.37820851578206      15.65769950281555   0.001975723938940197     0.6620090614801405     -11.78736984161782  0.0001527845549129873     0.1214796365332553   0.001020556452867662      14.15931339709217      329.8896366858003    0.00652111676504871      0.802596323782462     0.5256226140184828     0.2707712525271211     0.4008345386316998   0.009822344510052025     0.4005474555275479     0.9544600828728953       0.77450457843827  2.412124107391673e-14 122.0757417104734
2.649820258496995      19.37820851578206      15.65769926949765   0.001975738840101391     0.6620090614801405     -11.78736984161782  0.0001527845549129873     0.1214796365332553   0.001020556452867662      14.15931339709217      329.8896366858003    0.00652111676504871      0.802596323782462     0.5256226140184828     0.2707712525271211     0.4008345386316998   0.009822344510052025     0.4005474555275479     0.9544600828728953       0.77450457843827  2.412124107391673e-14 122.0757433763371
2.649820258496995      19.37820851578206      15.65769926949765   0.001975723938940197     0.6620090763813017     -11.78736984161782  0.0001527845549129873     0.1214796365332553   0.001020556452867662      14.15931339709217      329.8896366858003    0.00652111676504871      0.802596323782462     0.5256226140184828     0.2707712525271211     0.4008345386316998   0.009822344510052025     0.4005474555275479     0.9544600828728953       0.77450457843827  2.412124107391673e-14 122.0757417278467
2.649820258496995      19.37820851578206      15.65769926949765   0.001975723938940197     0.6620090614801405     -11.78737001726332  0.0001527845549129873     0.1214796365332553   0.001020556452867662      14.15931339709217      329.8896366858003    0.00652111676504871      0.802596323782462     0.5256226140184828     0.2707712525271211     0.4008345386316998   0.009822344510052025     0.4005474555275479     0.9544600828728953       0.77450457843827  2.412124107391673e-14 122.0757418021643
2.649820258496995      19.37820851578206      15.65769926949765   0.001975723938940197     0.6620090614801405     -11.78736984161782  0.0001527994560741812     0.1214796365332553   0.001020556452867662      14.15931339709217      329.8896366858003    0.00652111676504871      0.802596323782462     0.5256226140184828     0.2707712525271211     0.4008345386316998   0.009822344510052025     0.4005474555275479     0.9544600828728953       0.77450457843827  2.412124107391673e-14 122.0757425736633
2.649820258496995      19.37820851578206      15.65769926949765   0.001975723938940197     0.6620090614801405     -11.78736984161782  0.0001527845549129873     0.1214796514344165   0.001020556452867662      14.15931339709217      329.8896366858003    0.00652111676504871      0.802596323782462     0.5256226140184828     0.2707712525271211     0.4008345386316998   0.009822344510052025     0.4005474555275479     0.9544600828728953       0.77450457843827  2.412124107391673e-14 122.0757414844908
2.649820258496995      19.37820851578206      15.65769926949765   0.001975723938940197     0.6620090614801405     -11.78736984161782  0.0001527845549129873     0.1214796365332553   0.001020571354028856      14.15931339709217      329.8896366858003    0.00652111676504871      0.802596323782462     0.5256226140184828     0.2707712525271211     0.4008345386316998   0.009822344510052025     0.4005474555275479     0.9544600828728953       0.77450457843827  2.412124107391673e-14 122.075747625837
2.649820258496995      19.37820851578206      15.65769926949765   0.001975723938940197     0.6620090614801405     -11.78736984161782  0.0001527845549129873     0.1214796365332553   0.001020556452867662      14.15931360808238      329.8896366858003    0.00652111676504871      0.802596323782462     0.5256226140184828     0.2707712525271211     0.4008345386316998   0.009822344510052025     0.4005474555275479     0.9544600828728953       0.77450457843827  2.412124107391673e-14 122.0757416952432
2.649820258496995      19.37820851578206      15.65769926949765   0.001975723938940197     0.6620090614801405     -11.78736984161782  0.0001527845549129873     0.1214796365332553   0.001020556452867662      14.15931339709217       329.889641601539    0.00652111676504871      0.802596323782462     0.5256226140184828     0.2707712525271211     0.4008345386316998   0.009822344510052025     0.4005474555275479     0.9544600828728953       0.77450457843827  2.412124107391673e-14 122.0757418926997
2.649820258496995      19.37820851578206      15.65769926949765   0.001975723938940197     0.6620090614801405     -11.78736984161782  0.0001527845549129873     0.1214796365332553   0.001020556452867662      14.15931339709217      329.8896366858003   0.006521131666209904      0.802596323782462     0.5256226140184828     0.2707712525271211     0.4008345386316998   0.009822344510052025     0.4005474555275479     0.9544600828728953       0.77450457843827  2.412124107391673e-14 122.0757518843196
2.649820258496995      19.37820851578206      15.65769926949765   0.001975723938940197     0.6620090614801405     -11.78736984161782  0.0001527845549129873     0.1214796365332553   0.001020556452867662      14.15931339709217      329.8896366858003    0.00652111676504871     0.8025963386836232     0.5256226140184828     0.2707712525271211     0.4008345386316998   0.009822344510052025     0.4005474555275479     0.9544600828728953       0.77450457843827  2.412124107391673e-14 122.0757423427841
2.649820258496995      19.37820851578206      15.65769926949765   0.001975723938940197     0.6620090614801405     -11.78736984161782  0.0001527845549129873     0.1214796365332553   0.001020556452867662      14.15931339709217      329.8896366858003    0.00652111676504871      0.802596323782462      0.525622628919644     0.2707712525271211     0.4008345386316998   0.009822344510052025     0.4005474555275479     0.9544600828728953       0.77450457843827  2.412124107391673e-14 122.0757418746282
2.649820258496995      19.37820851578206      15.65769926949765   0.001975723938940197     0.6620090614801405     -11.78736984161782  0.0001527845549129873     0.1214796365332553   0.001020556452867662      14.15931339709217      329.8896366858003    0.00652111676504871      0.802596323782462     0.5256226140184828     0.2707712674282823     0.4008345386316998   0.009822344510052025     0.4005474555275479     0.9544600828728953       0.77450457843827  2.412124107391673e-14 122.0757420752122
2.649820258496995      19.37820851578206      15.65769926949765   0.001975723938940197     0.6620090614801405     -11.78736984161782  0.0001527845549129873     0.1214796365332553   0.001020556452867662      14.15931339709217      329.8896366858003    0.00652111676504871      0.802596323782462     0.5256226140184828     0.2707712525271211      0.400834553532861   0.009822344510052025     0.4005474555275479     0.9544600828728953       0.77450457843827  2.412124107391673e-14 122.0757417410379
2.649820258496995      19.37820851578206      15.65769926949765   0.001975723938940197     0.6620090614801405     -11.78736984161782  0.0001527845549129873     0.1214796365332553   0.001020556452867662      14.15931339709217      329.8896366858003    0.00652111676504871      0.802596323782462     0.5256226140184828     0.2707712525271211     0.4008345386316998   0.009822359411213219     0.4005474555275479     0.9544600828728953       0.77450457843827  2.412124107391673e-14 122.0757417704484
2.649820258496995      19.37820851578206      15.65769926949765   0.001975723938940197     0.6620090614801405     -11.78736984161782  0.0001527845549129873     0.1214796365332553   0.001020556452867662      14.15931339709217      329.8896366858003    0.00652111676504871      0.802596323782462     0.5256226140184828     0.2707712525271211     0.4008345386316998   0.009822344510052025     0.4005474704287091     0.9544600828728953       0.77450457843827  2.412124107391673e-14 122.0757417704526
2.649820258496995      19.37820851578206      15.65769926949765   0.001975723938940197     0.6620090614801405     -11.78736984161782  0.0001527845549129873     0.1214796365332553   0.001020556452867662      14.15931339709217      329.8896366858003    0.00652111676504871      0.802596323782462     0.5256226140184828     0.2707712525271211     0.4008345386316998   0.009822344510052025     0.4005474555275479     0.9544600977740565       0.77450457843827  2.412124107391673e-14 122.0757417704502
2.649820258496995      19.37820851578206      15.65769926949765   0.001975723938940197     0.6620090614801405     -11.78736984161782  0.0001527845549129873     0.1214796365332553   0.001020556452867662      14.15931339709217      329.8896366858003    0.00652111676504871      0.802596323782462     0.5256226140184828     0.2707712525271211     0.4008345386316998   0.009822344510052025     0.4005474555275479     0.9544600828728953     0.7745045933394312  2.412124107391673e-14 122.0757417704456
2.649820258496995      19.37820851578206      15.65769926949765   0.001975723938940197     0.6620090614801405     -11.78736984161782  0.0001527845549129873     0.1214796365332553   0.001020556452867662      14.15931339709217      329.8896366858003    0.00652111676504871      0.802596323782462     0.5256226140184828     0.2707712525271211     0.4008345386316998   0.009822344510052025     0.4005474555275479     0.9544600828728953       0.77450457843827  1.490118531508873e-08 122.0757992226295
2.640063509378384       19.4058784979743      15.70777007092054   0.002010128718640486     0.6633837159711935     -11.79833427254573  0.0001292213411443353     0.1221137196555743   0.001012501835651343      14.05133586320663      324.2526951197774   0.006500818919552968     0.8023377641193518     0.5259302648112193     0.2712364469714472     0.3989946348062609   0.009850113380335986     0.4005474555275479     0.9544738059797506     0.7746892129983681  4.344282423817906e-14 122.0409347059778
2.640063548718397       19.4058784979743      15.70777007092054   0.002010128718640486     0.6633837159711935     -11.79833427254573  0.0001292213411443353     0.1221137196555743   0.001012501835651343      14.05133586320663      324.2526951197774   0.006500818919552968     0.8023377641193518     0.5259302648112193     0.2712364469714472     0.3989946348062609   0.009850113380335986     0.4005474555275479     0.9544738059797506     0.7746892129983681  4.344282423817906e-14 122.040934778782
2.640063509378384      19.40587878714442      15.70777007092054   0.002010128718640486     0.6633837159711935     -11.79833427254573  0.0001292213411443353     0.1221137196555743   0.001012501835651343      14.05133586320663      324.2526951197774   0.006500818919552968     0.8023377641193518     0.5259302648112193     0.2712364469714472     0.3989946348062609   0.009850113380335986     0.4005474555275479     0.9544738059797506     0.7746892129983681  4.344282423817906e-14 122.0409347663835
2.640063509378384       19.4058784979743      15.70777030498455   0.002010128718640486     0.6633837159711935     -11.79833427254573  0.0001292213411443353     0.1221137196555743   0.001012501835651343      14.05133586320663      324.2526951197774   0.006500818919552968     0.8023377641193518     0.5259302648112193     0.2712364469714472     0.3989946348062609   0.009850113380335986     0.4005474555275479     0.9544738059797506     0.7746892129983681  4.344282423817906e-14 122.0409346828534
2.640063509378384       19.4058784979743      15.70777007092054    0.00201014361980168     0.6633837159711935     -11.79833427254573  0.0001292213411443353     0.1221137196555743   0.001012501835651343      14.05133586320663      324.2526951197774   0.006500818919552968     0.8023377641193518     0.5259302648112193     0.2712364469714472     0.3989946348062609   0.009850113380335986     0.4005474555275479     0.9544738059797506     0.7746892129983681  4.344282423817906e-14 122.0409370743233
2.640063509378384       19.4058784979743      15.70777007092054   0.002010128718640486     0.6633837308723547     -11.79833427254573  0.0001292213411443353     0.1221137196555743   0.001012501835651343      14.05133586320663      324.2526951197774   0.006500818919552968     0.8023377641193518     0.5259302648112193     0.2712364469714472     0.3989946348062609   0.009850113380335986     0.4005474555275479     0.9544738059797506     0.7746892129983681  4.344282423817906e-14 122.0409347078305
2.640063509378384       19.4058784979743      15.70777007092054   0.002010128718640486     0.6633837159711935     -11.79833444835461  0.0001292213411443353     0.1221137196555743   0.001012501835651343      14.05133586320663      324.2526951197774   0.006500818919552968     0.8023377641193518     0.5259302648112193     0.2712364469714472     0.3989946348062609   0.009850113380335986     0.4005474555275479     0.9544738059797506     0.7746892129983681  4.344282423817906e-14 122.0409348013793
2.640063509378384       19.4058784979743      15.70777007092054   0.002010128718640486     0.6633837159711935     -11.79833427254573  0.0001292362423055292     0.1221137196555743   0.001012501835651343      14.05133586320663      324.2526951197774   0.006500818919552968     0.8023377641193518     0.5259302648112193     0.2712364469714472     0.3989946348062609   0.009850113380335986     0.4005474555275479     0.9544738059797506     0.7746892129983681  4.344282423817906e-14 122.0409351530334
2.640063509378384       19.4058784979743      15.70777007092054   0.002010128718640486     0.6633837159711935     -11.79833427254573  0.0001292213411443353     0.1221137345567355   0.001012501835651343      14.05133586320663      324.2526951197774   0.006500818919552968     0.8023377641193518     0.5259302648112193     0.2712364469714472     0.3989946348062609   0.009850113380335986     0.4005474555275479     0.9544738059797506     0.7746892129983681  4.344282423817906e-14 122.0409344788746
2.640063509378384       19.4058784979743      15.70777007092054   0.002010128718640486     0.6633837159711935     -11.79833427254573  0.0001292213411443353     0.1221137196555743   0.001012516736812536      14.05133586320663      324.2526951197774   0.006500818919552968     0.8023377641193518     0.5259302648112193     0.2712364469714472     0.3989946348062609   0.009850113380335986     0.4005474555275479     0.9544738059797506     0.7746892129983681  4.344282423817906e-14 122.0409410886585
2.640063509378384       19.4058784979743      15.70777007092054   0.002010128718640486     0.6633837159711935     -11.79833427254573  0.0001292213411443353     0.1221137196555743   0.001012501835651343      14.05133607258785      324.2526951197774   0.006500818919552968     0.8023377641193518     0.5259302648112193     0.2712364469714472     0.3989946348062609   0.009850113380335986     0.4005474555275479     0.9544738059797506     0.7746892129983681  4.344282423817906e-14 122.0409346649132
2.640063509378384       19.4058784979743      15.70777007092054   0.002010128718640486     0.6633837159711935     -11.79833427254573  0.0001292213411443353     0.1221137196555743   0.001012501835651343      14.05133586320663      324.2526999515191   0.006500818919552968     0.8023377641193518     0.5259302648112193     0.2712364469714472     0.3989946348062609   0.009850113380335986     0.4005474555275479     0.9544738059797506     0.7746892129983681  4.344282423817906e-14 122.04093475625
2.640063509378384       19.4058784979743      15.70777007092054   0.002010128718640486     0.6633837159711935     -11.79833427254573  0.0001292213411443353     0.1221137196555743   0.001012501835651343      14.05133586320663      324.2526951197774   0.006500833820714162     0.8023377641193518     0.5259302648112193     0.2712364469714472     0.3989946348062609   0.009850113380335986     0.4005474555275479     0.9544738059797506     0.7746892129983681  4.344282423817906e-14 122.0409329326524
2.640063509378384       19.4058784979743      15.70777007092054   0.002010128718640486     0.6633837159711935     -11.79833427254573  0.0001292213411443353     0.1221137196555743   0.001012501835651343      14.05133586320663      324.2526951197774   0.006500818919552968      0.802337779020513     0.5259302648112193     0.2712364469714472     0.3989946348062609   0.009850113380335986     0.4005474555275479     0.9544738059797506     0.7746892129983681  4.344282423817906e-14 122.0409353114124
2.640063509378384       19.4058784979743      15.70777007092054   0.002010128718640486     0.6633837159711935     -11.79833427254573  0.0001292213411443353     0.1221137196555743   0.001012501835651343      14.05133586320663      324.2526951197774   0.006500818919552968     0.8023377641193518     0.5259302797123805     0.2712364469714472     0.3989946348062609   0.009850113380335986     0.4005474555275479     0.9544738059797506     0.7746892129983681  4.344282423817906e-14 122.0409349704136
2.640063509378384       19.4058784979743      15.70777007092054   0.002010128718640486     0.6633837159711935     -11.79833427254573  0.0001292213411443353     0.1221137196555743   0.001012501835651343      14.05133586320663      324.2526951197774   0.006500818919552968     0.8023377641193518     0.5259302648112193     0.2712364618726084     0.3989946348062609   0.009850113380335986     0.4005474555275479     0.9544738059797506     0.7746892129983681  4.344282423817906e-14 122.0409346440552
2.640063509378384       19.4058784979743      15.70777007092054   0.002010128718640486     0.6633837159711935     -11.79833427254573  0.0001292213411443353     0.1221137196555743   0.001012501835651343      14.05133586320663      324.2526951197774   0.006500818919552968     0.8023377641193518     0.5259302648112193     0.2712364469714472      0.398994649707422   0.009850113380335986     0.4005474555275479     0.9544738059797506     0.7746892129983681  4.344282423817906e-14 122.0409346462102
2.640063509378384       19.4058784979743      15.70777007092054   0.002010128718640486     0.6633837159711935     -11.79833427254573  0.0001292213411443353     0.1221137196555743   0.001012501835651343      14.05133586320663      324.2526951197774   0.006500818919552968     0.8023377641193518     0.5259302648112193     0.2712364469714472     0.3989946348062609   0.009850128281497179     0.4005474555275479     0.9544738059797506     0.7746892129983681  4.344282423817906e-14 122.0409347057521
2.640063509378384       19.4058784979743      15.70777007092054   0.002010128718640486     0.6633837159711935     -11.79833427254573  0.0001292213411443353     0.1221137196555743   0.001012501835651343      14.05133586320663      324.2526951197774   0.006500818919552968     0.8023377641193518     0.5259302648112193     0.2712364469714472     0.3989946348062609   0.009850113380335986     0.4005474704287091     0.9544738059797506     0.7746892129983681  4.344282423817906e-14 122.0409347059778
2.640063509378384       19.4058784979743      15.70777007092054   0.002010128718640486     0.6633837159711935     -11.79833427254573  0.0001292213411443353     0.1221137196555743   0.001012501835651343      14.05133586320663      324.2526951197774   0.006500818919552968     0.8023377641193518     0.5259302648112193     0.2712364469714472     0.3989946348062609   0.009850113380335986     0.4005474555275479     0.9544738208809118     0.7746892129983681  4.344282423817906e-14 122.0409347059565
2.640063509378384       19.4058784979743      15.70777007092054   0.002010128718640486     0.6633837159711935     -11.79833427254573  0.0001292213411443353     0.1221137196555743   0.001012501835651343      14.05133586320663      324.2526951197774   0.006500818919552968     0.8023377641193518     0.5259302648112193     0.2712364469714472     0.3989946348062609   0.009850113380335986     0.4005474555275479     0.9544738059797506     0.7746892278995293  4.344282423817906e-14 122.040934705899
2.640063509378384       19.4058784979743      15.70777007092054   0.002010128718640486     0.6633837159711935     -11.79833427254573  0.0001292213411443353     0.1221137196555743   0.001012501835651343      14.05133586320663      324.2526951197774   0.006500818919552968     0.8023377641193518     0.5259302648112193     0.2712364469714472     0.3989946348062609   0.009850113380335986     0.4005474555275479     0.9544738059797506     0.7746892129983681   1.49012046366719e-08 122.0409921714422
2.639564794268501      19.36831670911912      15.64512053613751   0.002009901841613712     0.6649384934101167     -11.75918540125602  0.0001207921935777044     0.1223491544537835   0.001008869399621091      14.04753082353553      324.1204104854528   0.006514302459631498     0.8021540902832562     0.5260482045107191     0.2710766860932687     0.4008146654008994    0.01033994303339064     0.4005474555275479     0.9545255073077591     0.7756047216668733  3.968991765587303e-14 122.0269068997548
2.639564833601081      19.36831670911912      15.64512053613751   0.002009901841613712     0.6649384934101167     -11.75918540125602  0.0001207921935777044     0.1223491544537835   0.001008869399621091      14.04753082353553      324.1204104854528   0.006514302459631498     0.8021540902832562     0.5260482045107191     0.2710766860932687     0.4008146654008994    0.01033994303339064     0.4005474555275479     0.9545255073077591     0.7756047216668733  3.968991765587303e-14 122.0269069497169
2.639564794268501      19.36831699772953      15.64512053613751   0.002009901841613712     0.6649384934101167     -11.75918540125602  0.0001207921935777044     0.1223491544537835   0.001008869399621091      14.04753082353553      324.1204104854528   0.006514302459631498     0.8021540902832562     0.5260482045107191     0.2710766860932687     0.4008146654008994    0.01033994303339064     0.4005474555275479     0.9545255073077591     0.7756047216668733  3.968991765587303e-14 122.02690695693
2.639564794268501      19.36831670911912      15.64512076926797   0.002009901841613712     0.6649384934101167     -11.75918540125602  0.0001207921935777044     0.1223491544537835   0.001008869399621091      14.04753082353553      324.1204104854528   0.006514302459631498     0.8021540902832562     0.5260482045107191     0.2710766860932687     0.4008146654008994    0.01033994303339064     0.4005474555275479     0.9545255073077591     0.7756047216668733  3.968991765587303e-14 122.0269068398075
2.639564794268501      19.36831670911912      15.64512053613751   0.002009916742774906     0.6649384934101167     -11.75918540125602  0.0001207921935777044     0.1223491544537835   0.001008869399621091      14.04753082353553      324.1204104854528   0.006514302459631498     0.8021540902832562     0.5260482045107191     0.2710766860932687     0.4008146654008994    0.01033994303339064     0.4005474555275479     0.9545255073077591     0.7756047216668733  3.968991765587303e-14 122.0269088237655
2.639564794268501      19.36831670911912      15.64512053613751   0.002009901841613712     0.6649385083112779     -11.75918540125602  0.0001207921935777044     0.1223491544537835   0.001008869399621091      14.04753082353553      324.1204104854528   0.006514302459631498     0.8021540902832562     0.5260482045107191     0.2710766860932687     0.4008146654008994    0.01033994303339064     0.4005474555275479     0.9545255073077591     0.7756047216668733  3.968991765587303e-14 122.0269068742483
2.639564794268501      19.36831670911912      15.64512053613751   0.002009901841613712     0.6649384934101167     -11.75918557648153  0.0001207921935777044     0.1223491544537835   0.001008869399621091      14.04753082353553      324.1204104854528   0.006514302459631498     0.8021540902832562     0.5260482045107191     0.2710766860932687     0.4008146654008994    0.01033994303339064     0.4005474555275479     0.9545255073077591     0.7756047216668733  3.968991765587303e-14 122.0269069309363
2.639564794268501      19.36831670911912      15.64512053613751   0.002009901841613712     0.6649384934101167     -11.75918540125602  0.0001208070947388982     0.1223491544537835   0.001008869399621091      14.04753082353553      324.1204104854528   0.006514302459631498     0.8021540902832562     0.5260482045107191     0.2710766860932687     0.4008146654008994    0.01033994303339064     0.4005474555275479     0.9545255073077591     0.7756047216668733  3.968991765587303e-14 122.0269077689013
2.639564794268501      19.36831670911912      15.64512053613751   0.002009901841613712     0.6649384934101167     -11.75918540125602  0.0001207921935777044     0.1223491693549447   0.001008869399621091      14.04753082353553      324.1204104854528   0.006514302459631498     0.8021540902832562     0.5260482045107191     0.2710766860932687     0.4008146654008994    0.01033994303339064     0.4005474555275479     0.9545255073077591     0.7756047216668733  3.968991765587303e-14 122.026906717623
2.639564794268501      19.36831670911912      15.64512053613751   0.002009901841613712     0.6649384934101167     -11.75918540125602  0.0001207921935777044     0.1223491544537835   0.001008884300782285      14.04753082353553      324.1204104854528   0.006514302459631498     0.8021540902832562     0.5260482045107191     0.2710766860932687     0.4008146654008994    0.01033994303339064     0.4005474555275479     0.9545255073077591     0.7756047216668733  3.968991765587303e-14 122.0269132037165
2.639564794268501      19.36831670911912      15.64512053613751   0.002009901841613712     0.6649384934101167     -11.75918540125602  0.0001207921935777044     0.1223491544537835   0.001008869399621091      14.04753103286005      324.1204104854528   0.006514302459631498     0.8021540902832562     0.5260482045107191     0.2710766860932687     0.4008146654008994    0.01033994303339064     0.4005474555275479     0.9545255073077591     0.7756047216668733  3.968991765587303e-14 122.0269068652752
2.639564794268501      19.36831670911912      15.64512053613751   0.002009901841613712     0.6649384934101167     -11.75918540125602  0.0001207921935777044     0.1223491544537835   0.001008869399621091      14.04753082353553      324.1204153152233   0.006514302459631498     0.8021540902832562     0.5260482045107191     0.2710766860932687     0.4008146654008994    0.01033994303339064     0.4005474555275479     0.9545255073077591     0.7756047216668733  3.968991765587303e-14 122.026906964474
2.639564794268501      19.36831670911912      15.64512053613751   0.002009901841613712     0.6649384934101167     -11.75918540125602  0.0001207921935777044     0.1223491544537835   0.001008869399621091      14.04753082353553      324.1204104854528   0.006514317360792692     0.8021540902832562     0.5260482045107191     0.2710766860932687     0.4008146654008994    0.01033994303339064     0.4005474555275479     0.9545255073077591     0.7756047216668733  3.968991765587303e-14 122.0269109944225
2.639564794268501      19.36831670911912      15.64512053613751   0.002009901841613712     0.6649384934101167     -11.75918540125602  0.0001207921935777044     0.1223491544537835   0.001008869399621091      14.04753082353553      324.1204104854528   0.006514302459631498     0.8021541051844174     0.5260482045107191     0.2710766860932687     0.4008146654008994    0.01033994303339064     0.4005474555275479     0.9545255073077591     0.7756047216668733  3.968991765587303e-14 122.0269074859228
2.639564794268501      19.36831670911912      15.64512053613751   0.002009901841613712     0.6649384934101167     -11.75918540125602  0.0001207921935777044     0.1223491544537835   0.001008869399621091      14.04753082353553      324.1204104854528   0.006514302459631498     0.8021540902832562     0.5260482194118803     0.2710766860932687     0.4008146654008994    0.01033994303339064     0.4005474555275479     0.9545255073077591     0.7756047216668733  3.968991765587303e-14 122.0269070559861
2.639564794268501      19.36831670911912      15.64512053613751   0.002009901841613712     0.6649384934101167     -11.75918540125602  0.0001207921935777044     0.1223491544537835   0.001008869399621091      14.04753082353553      324.1204104854528   0.006514302459631498     0.8021540902832562     0.5260482045107191     0.2710767009944299     0.4008146654008994    0.01033994303339064     0.4005474555275479     0.9545255073077591     0.7756047216668733  3.968991765587303e-14 122.0269069893017
2.639564794268501      19.36831670911912      15.64512053613751   0.002009901841613712     0.6649384934101167     -11.75918540125602  0.0001207921935777044     0.1223491544537835   0.001008869399621091      14.04753082353553      324.1204104854528   0.006514302459631498     0.8021540902832562     0.5260482045107191     0.2710766860932687     0.4008146803020606    0.01033994303339064     0.4005474555275479     0.9545255073077591     0.7756047216668733  3.968991765587303e-14 122.0269068816027
2.639564794268501      19.36831670911912      15.64512053613751   0.002009901841613712     0.6649384934101167     -11.75918540125602  0.0001207921935777044     0.1223491544537835   0.001008869399621091      14.04753082353553      324.1204104854528   0.006514302459631498     0.8021540902832562     0.5260482045107191     0.2710766860932687     0.4008146654008994    0.01033995793455184     0.4005474555275479     0.9545255073077591     0.7756047216668733  3.968991765587303e-14 122.0269068997404
2.639564794268501      19.36831670911912      15.64512053613751   0.002009901841613712     0.6649384934101167     -11.75918540125602  0.0001207921935777044     0.1223491544537835   0.001008869399621091      14.04753082353553      324.1204104854528   0.006514302459631498     0.8021540902832562     0.5260482045107191     0.2710766860932687     0.4008146654008994    0.01033994303339064     0.4005474704287091     0.9545255073077591     0.7756047216668733  3.968991765587303e-14 122.0269068997548
2.639564794268501      19.36831670911912      15.64512053613751   0.002009901841613712     0.6649384934101167     -11.75918540125602  0.0001207921935777044     0.1223491544537835   0.001008869399621091      14.04753082353553      324.1204104854528   0.006514302459631498     0.8021540902832562     0.5260482045107191     0.2710766860932687     0.4008146654008994    0.01033994303339064     0.4005474555275479     0.9545255222089203     0.7756047216668733  3.968991765587303e-14 122.0269068997468
2.639564794268501      19.36831670911912      15.64512053613751   0.002009901841613712     0.6649384934101167     -11.75918540125602  0.0001207921935777044     0.1223491544537835   0.001008869399621091      14.04753082353553      324.1204104854528   0.006514302459631498     0.8021540902832562     0.5260482045107191     0.2710766860932687     0.4008146654008994    0.01033994303339064     0.4005474555275479     0.9545255073077591     0.7756047365680345  3.968991765587303e-14 122.0269068997593
2.639564794268501      19.36831670911912      15.64512053613751   0.002009901841613712     0.6649384934101167     -11.75918540125602  0.0001207921935777044     0.1223491544537835   0.001008869399621091      14.04753082353553      324.1204104854528   0.006514302459631498     0.8021540902832562     0.5260482045107191     0.2710766860932687     0.4008146654008994    0.01033994303339064     0.4005474555275479     0.9545255073077591     0.7756047216668733  1.490120088376531e-08 122.0269643667491
2.637646315107041      19.37403192625321      15.66236008219929   0.002017387761908403     0.6651722382320719     -11.76323312696316  0.0001146140511187212      0.122553131981481   0.001005195563722967      14.01576439657758      322.7725512096459   0.006498508738655132     0.8020681358484405     0.5258740381621295     0.2712906368654144     0.4002182821047762    0.01037186826543738     0.4005474555275479     0.9545404914747577      0.775429144742377  3.740627386262506e-14 122.0161626083723
2.637646354411034      19.37403192625321      15.66236008219929   0.002017387761908403     0.6651722382320719     -11.76323312696316  0.0001146140511187212      0.122553131981481   0.001005195563722967      14.01576439657758      322.7725512096459   0.006498508738655132     0.8020681358484405     0.5258740381621295     0.2712906368654144     0.4002182821047762    0.01037186826543738     0.4005474555275479     0.9545404914747577      0.775429144742377  3.740627386262506e-14 122.0161625806133
2.637646315107041      19.37403221494878      15.66236008219929   0.002017387761908403     0.6651722382320719     -11.76323312696316  0.0001146140511187212      0.122553131981481   0.001005195563722967      14.01576439657758      322.7725512096459   0.006498508738655132     0.8020681358484405     0.5258740381621295     0.2712906368654144     0.4002182821047762    0.01037186826543738     0.4005474555275479     0.9545404914747577      0.775429144742377  3.740627386262506e-14 122.0161626372127
2.637646315107041      19.37403192625321      15.66236031558664   0.002017387761908403     0.6651722382320719     -11.76323312696316  0.0001146140511187212      0.122553131981481   0.001005195563722967      14.01576439657758      322.7725512096459   0.006498508738655132     0.8020681358484405     0.5258740381621295     0.2712906368654144     0.4002182821047762    0.01037186826543738     0.4005474555275479     0.9545404914747577      0.775429144742377  3.740627386262506e-14 122.0161625667967
2.637646315107041      19.37403192625321      15.66236008219929   0.002017402663069597     0.6651722382320719     -11.76323312696316  0.0001146140511187212      0.122553131981481   0.001005195563722967      14.01576439657758      322.7725512096459   0.006498508738655132     0.8020681358484405     0.5258740381621295     0.2712906368654144     0.4002182821047762    0.01037186826543738     0.4005474555275479     0.9545404914747577      0.775429144742377  3.740627386262506e-14 122.0161646057012
2.637646315107041      19.37403192625321      15.66236008219929   0.002017387761908403     0.6651722531332331     -11.76323312696316  0.0001146140511187212      0.122553131981481   0.001005195563722967      14.01576439657758      322.7725512096459   0.006498508738655132     0.8020681358484405     0.5258740381621295     0.2712906368654144     0.4002182821047762    0.01037186826543738     0.4005474555275479     0.9545404914747577      0.775429144742377  3.740627386262506e-14 122.0161625819867
2.637646315107041      19.37403192625321      15.66236008219929   0.002017387761908403     0.6651722382320719     -11.76323330224899  0.0001146140511187212      0.122553131981481   0.001005195563722967      14.01576439657758      322.7725512096459   0.006498508738655132     0.8020681358484405     0.5258740381621295     0.2712906368654144     0.4002182821047762    0.01037186826543738     0.4005474555275479     0.9545404914747577      0.775429144742377  3.740627386262506e-14 122.0161626373149
2.637646315107041      19.37403192625321      15.66236008219929   0.002017387761908403     0.6651722382320719     -11.76323312696316  0.0001146289522799151      0.122553131981481   0.001005195563722967      14.01576439657758      322.7725512096459   0.006498508738655132     0.8020681358484405     0.5258740381621295     0.2712906368654144     0.4002182821047762    0.01037186826543738     0.4005474555275479     0.9545404914747577      0.775429144742377  3.740627386262506e-14 122.016163261145
2.637646315107041      19.37403192625321      15.66236008219929   0.002017387761908403     0.6651722382320719     -11.76323312696316  0.0001146140511187212     0.1225531468826422   0.001005195563722967      14.01576439657758      322.7725512096459   0.006498508738655132     0.8020681358484405     0.5258740381621295     0.2712906368654144     0.4002182821047762    0.01037186826543738     0.4005474555275479     0.9545404914747577      0.775429144742377  3.740627386262506e-14 122.0161624245998
2.637646315107041      19.37403192625321      15.66236008219929   0.002017387761908403     0.6651722382320719     -11.76323312696316  0.0001146140511187212      0.122553131981481    0.00100521046488416      14.01576439657758      322.7725512096459   0.006498508738655132     0.8020681358484405     0.5258740381621295     0.2712906368654144     0.4002182821047762    0.01037186826543738     0.4005474555275479     0.9545404914747577      0.775429144742377  3.740627386262506e-14 122.0161686933309
2.637646315107041      19.37403192625321      15.66236008219929   0.002017387761908403     0.6651722382320719     -11.76323312696316  0.0001146140511187212      0.122553131981481   0.001005195563722967      14.01576460542874      322.7725512096459   0.006498508738655132     0.8020681358484405     0.5258740381621295     0.2712906368654144     0.4002182821047762    0.01037186826543738     0.4005474555275479     0.9545404914747577      0.775429144742377  3.740627386262506e-14 122.0161625127992
2.637646315107041      19.37403192625321      15.66236008219929   0.002017387761908403     0.6651722382320719     -11.76323312696316  0.0001146140511187212      0.122553131981481   0.001005195563722967      14.01576439657758      322.7725560193317   0.006498508738655132     0.8020681358484405     0.5258740381621295     0.2712906368654144     0.4002182821047762    0.01037186826543738     0.4005474555275479     0.9545404914747577      0.775429144742377  3.740627386262506e-14 122.0161626083787
2.637646315107041      19.37403192625321      15.66236008219929   0.002017387761908403     0.6651722382320719     -11.76323312696316  0.0001146140511187212      0.122553131981481   0.001005195563722967      14.01576439657758      322.7725512096459   0.006498523639816326     0.8020681358484405     0.5258740381621295     0.2712906368654144     0.4002182821047762    0.01037186826543738     0.4005474555275479     0.9545404914747577      0.775429144742377  3.740627386262506e-14 122.0161596308636
2.637646315107041      19.37403192625321      15.66236008219929   0.002017387761908403     0.6651722382320719     -11.76323312696316  0.0001146140511187212      0.122553131981481   0.001005195563722967      14.01576439657758      322.7725512096459   0.006498508738655132     0.8020681507496017     0.5258740381621295     0.2712906368654144     0.4002182821047762    0.01037186826543738     0.4005474555275479     0.9545404914747577      0.775429144742377  3.740627386262506e-14 122.0161630955164
2.637646315107041      19.37403192625321      15.66236008219929   0.002017387761908403     0.6651722382320719     -11.76323312696316  0.0001146140511187212      0.122553131981481   0.001005195563722967      14.01576439657758      322.7725512096459   0.006498508738655132     0.8020681358484405     0.5258740530632907     0.2712906368654144     0.4002182821047762    0.01037186826543738     0.4005474555275479     0.9545404914747577      0.775429144742377  3.740627386262506e-14 122.0161628632526
2.637646315107041      19.37403192625321      15.66236008219929   0.002017387761908403     0.6651722382320719     -11.76323312696316  0.0001146140511187212      0.122553131981481   0.001005195563722967      14.01576439657758      322.7725512096459   0.006498508738655132     0.8020681358484405     0.5258740381621295     0.2712906517665756     0.4002182821047762    0.01037186826543738     0.4005474555275479     0.9545404914747577      0.775429144742377  3.740627386262506e-14 122.0161624203299
2.637646315107041      19.37403192625321      15.66236008219929   0.002017387761908403     0.6651722382320719     -11.76323312696316  0.0001146140511187212      0.122553131981481   0.001005195563722967      14.01576439657758      322.7725512096459   0.006498508738655132     0.8020681358484405     0.5258740381621295     0.2712906368654144     0.4002182970059374    0.01037186826543738     0.4005474555275479     0.9545404914747577      0.775429144742377  3.740627386262506e-14 122.0161625728602
2.637646315107041      19.37403192625321      15.66236008219929   0.002017387761908403     0.6651722382320719     -11.76323312696316  0.0001146140511187212      0.122553131981481   0.001005195563722967      14.01576439657758      322.7725512096459   0.006498508738655132     0.8020681358484405     0.5258740381621295     0.2712906368654144     0.4002182821047762    0.01037188316659857     0.4005474555275479     0.9545404914747577      0.775429144742377  3.740627386262506e-14 122.0161626002629
2.637646315107041      19.37403192625321      15.66236008219929   0.002017387761908403     0.6651722382320719     -11.76323312696316  0.0001146140511187212      0.122553131981481   0.001005195563722967      14.01576439657758      322.7725512096459   0.006498508738655132     0.8020681358484405     0.5258740381621295     0.2712906368654144     0.4002182821047762    0.01037186826543738     0.4005474704287091     0.9545404914747577      0.775429144742377  3.740627386262506e-14 122.0161626083723
2.637646315107041      19.37403192625321      15.66236008219929   0.002017387761908403     0.6651722382320719     -11.76323312696316  0.0001146140511187212      0.122553131981481   0.001005195563722967      14.01576439657758      322.7725512096459   0.006498508738655132     0.8020681358484405     0.5258740381621295     0.2712906368654144     0.4002182821047762    0.01037186826543738     0.4005474555275479     0.9545405063759189      0.775429144742377  3.740627386262506e-14 122.0161626083694
2.637646315107041      19.37403192625321      15.66236008219929   0.002017387761908403     0.6651722382320719     -11.76323312696316  0.0001146140511187212      0.122553131981481   0.001005195563722967      14.01576439657758      322.7725512096459   0.006498508738655132     0.8020681358484405     0.5258740381621295     0.2712906368654144     0.4002182821047762    0.01037186826543738     0.4005474555275479     0.9545404914747577     0.7754291596435382  3.740627386262506e-14 122.0161626083738
2.637646315107041      19.37403192625321      15.66236008219929   0.002017387761908403     0.6651722382320719     -11.76323312696316  0.0001146140511187212      0.122553131981481   0.001005195563722967      14.01576439657758      322.7725512096459   0.006498508738655132     0.8020681358484405     0.5258740381621295     0.2712906368654144     0.4002182821047762    0.01037186826543738     0.4005474555275479     0.9545404914747577      0.775429144742377  1.490119860012152e-08 122.0162200761349
2.641003609515618       19.3829565533233      15.67597789493487   0.002022242870780943      0.665938447178372     -11.76902684253208  0.0001136087704304323     0.1225908137884368   0.001004360327520319      14.03751077125544      324.1781712616329   0.006487646153139995     0.8020057553323452     0.5252600195066371     0.2714728621021527     0.4018461711956013    0.01169263000847782     0.4005474555275479     0.9545457442718447     0.7753768217581192  3.629098333738098e-14 122.0008830716577
2.641003648869638       19.3829565533233      15.67597789493487   0.002022242870780943      0.665938447178372     -11.76902684253208  0.0001136087704304323     0.1225908137884368   0.001004360327520319      14.03751077125544      324.1781712616329   0.006487646153139995     0.8020057553323452     0.5252600195066371     0.2714728621021527     0.4018461711956013    0.01169263000847782     0.4005474555275479     0.9545457442718447     0.7753768217581192  3.629098333738098e-14 122.0008831157158
2.641003609515618      19.38295684215186      15.67597789493487   0.002022242870780943      0.665938447178372     -11.76902684253208  0.0001136087704304323     0.1225908137884368   0.001004360327520319      14.03751077125544      324.1781712616329   0.006487646153139995     0.8020057553323452     0.5252600195066371     0.2714728621021527     0.4018461711956013    0.01169263000847782     0.4005474555275479     0.9545457442718447     0.7753768217581192  3.629098333738098e-14 122.0008830953304
2.641003609515618       19.3829565533233      15.67597812852515   0.002022242870780943      0.665938447178372     -11.76902684253208  0.0001136087704304323     0.1225908137884368   0.001004360327520319      14.03751077125544      324.1781712616329   0.006487646153139995     0.8020057553323452     0.5252600195066371     0.2714728621021527     0.4018461711956013    0.01169263000847782     0.4005474555275479     0.9545457442718447     0.7753768217581192  3.629098333738098e-14 122.0008830194691
2.641003609515618       19.3829565533233      15.67597789493487   0.002022257771942137      0.665938447178372     -11.76902684253208  0.0001136087704304323     0.1225908137884368   0.001004360327520319      14.03751077125544      324.1781712616329   0.006487646153139995     0.8020057553323452     0.5252600195066371     0.2714728621021527     0.4018461711956013    0.01169263000847782     0.4005474555275479     0.9545457442718447     0.7753768217581192  3.629098333738098e-14 122.0008848828207
2.641003609515618       19.3829565533233      15.67597789493487   0.002022242870780943     0.6659384620795332     -11.76902684253208  0.0001136087704304323     0.1225908137884368   0.001004360327520319      14.03751077125544      324.1781712616329   0.006487646153139995     0.8020057553323452     0.5252600195066371     0.2714728621021527     0.4018461711956013    0.01169263000847782     0.4005474555275479     0.9545457442718447     0.7753768217581192  3.629098333738098e-14 122.0008830338371
2.641003609515618       19.3829565533233      15.67597789493487   0.002022242870780943      0.665938447178372     -11.76902701790425  0.0001136087704304323     0.1225908137884368   0.001004360327520319      14.03751077125544      324.1781712616329   0.006487646153139995     0.8020057553323452     0.5252600195066371     0.2714728621021527     0.4018461711956013    0.01169263000847782     0.4005474555275479     0.9545457442718447     0.7753768217581192  3.629098333738098e-14 122.0008831007697
2.641003609515618       19.3829565533233      15.67597789493487   0.002022242870780943      0.665938447178372     -11.76902684253208  0.0001136236715916262     0.1225908137884368   0.001004360327520319      14.03751077125544      324.1781712616329   0.006487646153139995     0.8020057553323452     0.5252600195066371     0.2714728621021527     0.4018461711956013    0.01169263000847782     0.4005474555275479     0.9545457442718447     0.7753768217581192  3.629098333738098e-14 122.0008840664251
2.641003609515618       19.3829565533233      15.67597789493487   0.002022242870780943      0.665938447178372     -11.76902684253208  0.0001136087704304323      0.122590828689598   0.001004360327520319      14.03751077125544      324.1781712616329   0.006487646153139995     0.8020057553323452     0.5252600195066371     0.2714728621021527     0.4018461711956013    0.01169263000847782     0.4005474555275479     0.9545457442718447     0.7753768217581192  3.629098333738098e-14 122.0008828888171
2.641003609515618       19.3829565533233      15.67597789493487   0.002022242870780943      0.665938447178372     -11.76902684253208  0.0001136087704304323     0.1225908137884368   0.001004375228681513      14.03751077125544      324.1781712616329   0.006487646153139995     0.8020057553323452     0.5252600195066371     0.2714728621021527     0.4018461711956013    0.01169263000847782     0.4005474555275479     0.9545457442718447     0.7753768217581192  3.629098333738098e-14 122.0008890390069
2.641003609515618       19.3829565533233      15.67597789493487   0.002022242870780943      0.665938447178372     -11.76902684253208  0.0001136087704304323     0.1225908137884368   0.001004360327520319      14.03751098043065      324.1781712616329   0.006487646153139995     0.8020057553323452     0.5252600195066371     0.2714728621021527     0.4018461711956013    0.01169263000847782     0.4005474555275479     0.9545457442718447     0.7753768217581192  3.629098333738098e-14 122.0008830143034
2.641003609515618       19.3829565533233      15.67597789493487   0.002022242870780943      0.665938447178372     -11.76902684253208  0.0001136087704304323     0.1225908137884368   0.001004360327520319      14.03751077125544      324.1781760922642   0.006487646153139995     0.8020057553323452     0.5252600195066371     0.2714728621021527     0.4018461711956013    0.01169263000847782     0.4005474555275479     0.9545457442718447     0.7753768217581192  3.629098333738098e-14 122.0008830931965
2.641003609515618       19.3829565533233      15.67597789493487   0.002022242870780943      0.665938447178372     -11.76902684253208  0.0001136087704304323     0.1225908137884368   0.001004360327520319      14.03751077125544      324.1781712616329   0.006487661054301189     0.8020057553323452     0.5252600195066371     0.2714728621021527     0.4018461711956013    0.01169263000847782     0.4005474555275479     0.9545457442718447     0.7753768217581192  3.629098333738098e-14 122.0008832720122
2.641003609515618       19.3829565533233      15.67597789493487   0.002022242870780943      0.665938447178372     -11.76902684253208  0.0001136087704304323     0.1225908137884368   0.001004360327520319      14.03751077125544      324.1781712616329   0.006487646153139995     0.8020057702335064     0.5252600195066371     0.2714728621021527     0.4018461711956013    0.01169263000847782     0.4005474555275479     0.9545457442718447     0.7753768217581192  3.629098333738098e-14 122.0008835852324
2.641003609515618       19.3829565533233      15.67597789493487   0.002022242870780943      0.665938447178372     -11.76902684253208  0.0001136087704304323     0.1225908137884368   0.001004360327520319      14.03751077125544      324.1781712616329   0.006487646153139995     0.8020057553323452     0.5252600344077983     0.2714728621021527     0.4018461711956013    0.01169263000847782     0.4005474555275479     0.9545457442718447     0.7753768217581192  3.629098333738098e-14 122.0008832772475
2.641003609515618       19.3829565533233      15.67597789493487   0.002022242870780943      0.665938447178372     -11.76902684253208  0.0001136087704304323     0.1225908137884368   0.001004360327520319      14.03751077125544      324.1781712616329   0.006487646153139995     0.8020057553323452     0.5252600195066371     0.2714728770033139     0.4018461711956013    0.01169263000847782     0.4005474555275479     0.9545457442718447     0.7753768217581192  3.629098333738098e-14 122.0008830407206
2.641003609515618       19.3829565533233      15.67597789493487   0.002022242870780943      0.665938447178372     -11.76902684253208  0.0001136087704304323     0.1225908137884368   0.001004360327520319      14.03751077125544      324.1781712616329   0.006487646153139995     0.8020057553323452     0.5252600195066371     0.2714728621021527     0.4018461860967625    0.01169263000847782     0.4005474555275479     0.9545457442718447     0.7753768217581192  3.629098333738098e-14 122.0008830571086
2.641003609515618       19.3829565533233      15.67597789493487   0.002022242870780943      0.665938447178372     -11.76902684253208  0.0001136087704304323     0.1225908137884368   0.001004360327520319      14.03751077125544      324.1781712616329   0.006487646153139995     0.8020057553323452     0.5252600195066371     0.2714728621021527     0.4018461711956013    0.01169264490963901     0.4005474555275479     0.9545457442718447     0.7753768217581192  3.629098333738098e-14 122.0008830715342
2.641003609515618       19.3829565533233      15.67597789493487   0.002022242870780943      0.665938447178372     -11.76902684253208  0.0001136087704304323     0.1225908137884368   0.001004360327520319      14.03751077125544      324.1781712616329   0.006487646153139995     0.8020057553323452     0.5252600195066371     0.2714728621021527     0.4018461711956013    0.01169263000847782     0.4005474704287091     0.9545457442718447     0.7753768217581192  3.629098333738098e-14 122.0008830716577
2.641003609515618       19.3829565533233      15.67597789493487   0.002022242870780943      0.665938447178372     -11.76902684253208  0.0001136087704304323     0.1225908137884368   0.001004360327520319      14.03751077125544      324.1781712616329   0.006487646153139995     0.8020057553323452     0.5252600195066371     0.2714728621021527     0.4018461711956013    0.01169263000847782     0.4005474555275479     0.9545457591730059     0.7753768217581192  3.629098333738098e-14 122.0008830716335
2.641003609515618       19.3829565533233      15.67597789493487   0.002022242870780943      0.665938447178372     -11.76902684253208  0.0001136087704304323     0.1225908137884368   0.001004360327520319      14.03751077125544      324.1781712616329   0.006487646153139995     0.8020057553323452     0.5252600195066371     0.2714728621021527     0.4018461711956013    0.01169263000847782     0.4005474555275479     0.9545457442718447     0.7753768366592804  3.629098333738098e-14 122.0008830716594
2.641003609515618       19.3829565533233      15.67597789493487   0.002022242870780943      0.665938447178372     -11.76902684253208  0.0001136087704304323     0.1225908137884368   0.001004360327520319      14.03751077125544      324.1781712616329   0.006487646153139995     0.8020057553323452     0.5252600195066371     0.2714728621021527     0.4018461711956013    0.01169263000847782     0.4005474555275479     0.9545457442718447     0.7753768217581192  1.490119748483099e-08 122.0009404931987
2.642471938745335      19.40127659068813      15.71225549543995   0.002038728677584512     0.6688647132872063     -11.77358642657158  9.975379718913081e-05     0.1235963728591903  0.0009778245920376251      14.06080032799809      325.4107794924677    0.00644970768738165     0.8017404999257728     0.5237949730056276     0.2721641550811393     0.4028711107058773     0.0123895222710243     0.4005474555275479     0.9546993325427147     0.7751778092123707  2.394138878489255e-14 121.9433192190002
2.642471978121235      19.40127659068813      15.71225549543995   0.002038728677584512     0.6688647132872063     -11.77358642657158  9.975379718913081e-05     0.1235963728591903  0.0009778245920376251      14.06080032799809      325.4107794924677    0.00644970768738165     0.8017404999257728     0.5237949730056276     0.2721641550811393     0.4028711107058773     0.0123895222710243     0.4005474555275479     0.9546993325427147     0.7751778092123707  2.394138878489255e-14 121.9433192624444
2.642471938745335      19.40127687978968      15.71225549543995   0.002038728677584512     0.6688647132872063     -11.77358642657158  9.975379718913081e-05     0.1235963728591903  0.0009778245920376251      14.06080032799809      325.4107794924677    0.00644970768738165     0.8017404999257728     0.5237949730056276     0.2721641550811393     0.4028711107058773     0.0123895222710243     0.4005474555275479     0.9546993325427147     0.7751778092123707  2.394138878489255e-14 121.9433193218793
2.642471938745335      19.40127659068813      15.71225572957081   0.002038728677584512     0.6688647132872063     -11.77358642657158  9.975379718913081e-05     0.1235963728591903  0.0009778245920376251      14.06080032799809      325.4107794924677    0.00644970768738165     0.8017404999257728     0.5237949730056276     0.2721641550811393     0.4028711107058773     0.0123895222710243     0.4005474555275479     0.9546993325427147     0.7751778092123707  2.394138878489255e-14 121.943319229603
2.642471938745335      19.40127659068813      15.71225549543995   0.002038743578745705     0.6688647132872063     -11.77358642657158  9.975379718913081e-05     0.1235963728591903  0.0009778245920376251      14.06080032799809      325.4107794924677    0.00644970768738165     0.8017404999257728     0.5237949730056276     0.2721641550811393     0.4028711107058773     0.0123895222710243     0.4005474555275479     0.9546993325427147     0.7751778092123707  2.394138878489255e-14 121.9433168930434
2.642471938745335      19.40127659068813      15.71225549543995   0.002038728677584512     0.6688647281883675     -11.77358642657158  9.975379718913081e-05     0.1235963728591903  0.0009778245920376251      14.06080032799809      325.4107794924677    0.00644970768738165     0.8017404999257728     0.5237949730056276     0.2721641550811393     0.4028711107058773     0.0123895222710243     0.4005474555275479     0.9546993325427147     0.7751778092123707  2.394138878489255e-14 121.9433191957399
2.642471938745335      19.40127659068813      15.71225549543995   0.002038728677584512     0.6688647132872063     -11.77358660201169  9.975379718913081e-05     0.1235963728591903  0.0009778245920376251      14.06080032799809      325.4107794924677    0.00644970768738165     0.8017404999257728     0.5237949730056276     0.2721641550811393     0.4028711107058773     0.0123895222710243     0.4005474555275479     0.9546993325427147     0.7751778092123707  2.394138878489255e-14 121.9433191894976
2.642471938745335      19.40127659068813      15.71225549543995   0.002038728677584512     0.6688647132872063     -11.77358642657158  9.976869835032466e-05     0.1235963728591903  0.0009778245920376251      14.06080032799809      325.4107794924677    0.00644970768738165     0.8017404999257728     0.5237949730056276     0.2721641550811393     0.4028711107058773     0.0123895222710243     0.4005474555275479     0.9546993325427147     0.7751778092123707  2.394138878489255e-14 121.9433251493102
2.642471938745335      19.40127659068813      15.71225549543995   0.002038728677584512     0.6688647132872063     -11.77358642657158  9.975379718913081e-05     0.1235963877603515  0.0009778245920376251      14.06080032799809      325.4107794924677    0.00644970768738165     0.8017404999257728     0.5237949730056276     0.2721641550811393     0.4028711107058773     0.0123895222710243     0.4005474555275479     0.9546993325427147     0.7751778092123707  2.394138878489255e-14 121.9433193024711
2.642471938745335      19.40127659068813      15.71225549543995   0.002038728677584512     0.6688647132872063     -11.77358642657158  9.975379718913081e-05     0.1235963728591903  0.0009778394931988189      14.06080032799809      325.4107794924677    0.00644970768738165     0.8017404999257728     0.5237949730056276     0.2721641550811393     0.4028711107058773     0.0123895222710243     0.4005474555275479     0.9546993325427147     0.7751778092123707  2.394138878489255e-14 121.9433247721354
2.642471938745335      19.40127659068813      15.71225549543995   0.002038728677584512     0.6688647132872063     -11.77358642657158  9.975379718913081e-05     0.1235963728591903  0.0009778245920376251      14.06080053752035      325.4107794924677    0.00644970768738165     0.8017404999257728     0.5237949730056276     0.2721641550811393     0.4028711107058773     0.0123895222710243     0.4005474555275479     0.9546993325427147     0.7751778092123707  2.394138878489255e-14 121.9433191822113
2.642471938745335      19.40127659068813      15.71225549543995   0.002038728677584512     0.6688647132872063     -11.77358642657158  9.975379718913081e-05     0.1235963728591903  0.0009778245920376251      14.06080032799809      325.4107843414661    0.00644970768738165     0.8017404999257728     0.5237949730056276     0.2721641550811393     0.4028711107058773     0.0123895222710243     0.4005474555275479     0.9546993325427147     0.7751778092123707  2.394138878489255e-14 121.943319262931
2.642471938745335      19.40127659068813      15.71225549543995   0.002038728677584512     0.6688647132872063     -11.77358642657158  9.975379718913081e-05     0.1235963728591903  0.0009778245920376251      14.06080032799809      325.4107794924677   0.006449722588542844     0.8017404999257728     0.5237949730056276     0.2721641550811393     0.4028711107058773     0.0123895222710243     0.4005474555275479     0.9546993325427147     0.7751778092123707  2.394138878489255e-14 121.9433206325675
2.642471938745335      19.40127659068813      15.71225549543995   0.002038728677584512     0.6688647132872063     -11.77358642657158  9.975379718913081e-05     0.1235963728591903  0.0009778245920376251      14.06080032799809      325.4107794924677    0.00644970768738165      0.801740514826934     0.5237949730056276     0.2721641550811393     0.4028711107058773     0.0123895222710243     0.4005474555275479     0.9546993325427147     0.7751778092123707  2.394138878489255e-14 121.9433197950144
2.642471938745335      19.40127659068813      15.71225549543995   0.002038728677584512     0.6688647132872063     -11.77358642657158  9.975379718913081e-05     0.1235963728591903  0.0009778245920376251      14.06080032799809      325.4107794924677    0.00644970768738165     0.8017404999257728     0.5237949879067888     0.2721641550811393     0.4028711107058773     0.0123895222710243     0.4005474555275479     0.9546993325427147     0.7751778092123707  2.394138878489255e-14 121.9433193550505
2.642471938745335      19.40127659068813      15.71225549543995   0.002038728677584512     0.6688647132872063     -11.77358642657158  9.975379718913081e-05     0.1235963728591903  0.0009778245920376251      14.06080032799809      325.4107794924677    0.00644970768738165     0.8017404999257728     0.5237949730056276     0.2721641699823005     0.4028711107058773     0.0123895222710243     0.4005474555275479     0.9546993325427147     0.7751778092123707  2.394138878489255e-14 121.9433192158203
2.642471938745335      19.40127659068813      15.71225549543995   0.002038728677584512     0.6688647132872063     -11.77358642657158  9.975379718913081e-05     0.1235963728591903  0.0009778245920376251      14.06080032799809      325.4107794924677    0.00644970768738165     0.8017404999257728     0.5237949730056276     0.2721641550811393     0.4028711256070385     0.0123895222710243     0.4005474555275479     0.9546993325427147     0.7751778092123707  2.394138878489255e-14 121.9433192128941
2.642471938745335      19.40127659068813      15.71225549543995   0.002038728677584512     0.6688647132872063     -11.77358642657158  9.975379718913081e-05     0.1235963728591903  0.0009778245920376251      14.06080032799809      325.4107794924677    0.00644970768738165     0.8017404999257728     0.5237949730056276     0.2721641550811393     0.4028711107058773     0.0123895371721855     0.4005474555275479     0.9546993325427147     0.7751778092123707  2.394138878489255e-14 121.9433192189418
2.642471938745335      19.40127659068813      15.71225549543995   0.002038728677584512     0.6688647132872063     -11.77358642657158  9.975379718913081e-05     0.1235963728591903  0.0009778245920376251      14.06080032799809      325.4107794924677    0.00644970768738165     0.8017404999257728     0.5237949730056276     0.2721641550811393     0.4028711107058773     0.0123895222710243     0.4005474704287091     0.9546993325427147     0.7751778092123707  2.394138878489255e-14 121.9433192190002
2.642471938745335      19.40127659068813      15.71225549543995   0.002038728677584512     0.6688647132872063     -11.77358642657158  9.975379718913081e-05     0.1235963728591903  0.0009778245920376251      14.06080032799809      325.4107794924677    0.00644970768738165     0.8017404999257728     0.5237949730056276     0.2721641550811393     0.4028711107058773     0.0123895222710243     0.4005474555275479     0.9546993474438759     0.7751778092123707  2.394138878489255e-14 121.9433192189937
2.642471938745335      19.40127659068813      15.71225549543995   0.002038728677584512     0.6688647132872063     -11.77358642657158  9.975379718913081e-05     0.1235963728591903  0.0009778245920376251      14.06080032799809      325.4107794924677    0.00644970768738165     0.8017404999257728     0.5237949730056276     0.2721641550811393     0.4028711107058773     0.0123895222710243     0.4005474555275479     0.9546993325427147     0.7751778241135319  2.394138878489255e-14 121.9433192190078
2.642471938745335      19.40127659068813      15.71225549543995   0.002038728677584512     0.6688647132872063     -11.77358642657158  9.975379718913081e-05     0.1235963728591903  0.0009778245920376251      14.06080032799809      325.4107794924677    0.00644970768738165     0.8017404999257728     0.5237949730056276     0.2721641550811393     0.4028711107058773     0.0123895222710243     0.4005474555275479     0.9546993325427147     0.7751778092123707  1.490118513523644e-08 121.9433765353212
2.637012368877685      19.34488929703121      15.62469319298314   0.002073238231792147     0.6736590931313194      -11.7014396915679  9.105381218811896e-05     0.1237876338198596   0.000972989721174039      14.03299168824274      323.5265434455146   0.006448465126773678     0.8013684546043006     0.5238311280097974     0.2723264825084618     0.4017215355071438    0.01284156461375303     0.4005474555275479     0.9547558363490286     0.7740033871159263  4.079442348003898e-14 121.9169951221372
2.637012408172231      19.34488929703121      15.62469319298314   0.002073238231792147     0.6736590931313194      -11.7014396915679  9.105381218811896e-05     0.1237876338198596   0.000972989721174039      14.03299168824274      323.5265434455146   0.006448465126773678     0.8013684546043006     0.5238311280097974     0.2723264825084618     0.4017215355071438    0.01284156461375303     0.4005474555275479     0.9547558363490286     0.7740033871159263  4.079442348003898e-14 121.9169950999825
2.637012368877685      19.34488958529252      15.62469319298314   0.002073238231792147     0.6736590931313194      -11.7014396915679  9.105381218811896e-05     0.1237876338198596   0.000972989721174039      14.03299168824274      323.5265434455146   0.006448465126773678     0.8013684546043006     0.5238311280097974     0.2723264825084618     0.4017215355071438    0.01284156461375303     0.4005474555275479     0.9547558363490286     0.7740033871159263  4.079442348003898e-14 121.9169951626588
2.637012368877685      19.34488929703121      15.62469342580921   0.002073238231792147     0.6736590931313194      -11.7014396915679  9.105381218811896e-05     0.1237876338198596   0.000972989721174039      14.03299168824274      323.5265434455146   0.006448465126773678     0.8013684546043006     0.5238311280097974     0.2723264825084618     0.4017215355071438    0.01284156461375303     0.4005474555275479     0.9547558363490286     0.7740033871159263  4.079442348003898e-14 121.9169950353347
2.637012368877685      19.34488929703121      15.62469319298314    0.00207325313295334     0.6736590931313194      -11.7014396915679  9.105381218811896e-05     0.1237876338198596   0.000972989721174039      14.03299168824274      323.5265434455146   0.006448465126773678     0.8013684546043006     0.5238311280097974     0.2723264825084618     0.4017215355071438    0.01284156461375303     0.4005474555275479     0.9547558363490286     0.7740033871159263  4.079442348003898e-14 121.9169946854519
2.637012368877685      19.34488929703121      15.62469319298314   0.002073238231792147     0.6736591080324806      -11.7014396915679  9.105381218811896e-05     0.1237876338198596   0.000972989721174039      14.03299168824274      323.5265434455146   0.006448465126773678     0.8013684546043006     0.5238311280097974     0.2723264825084618     0.4017215355071438    0.01284156461375303     0.4005474555275479     0.9547558363490286     0.7740033871159263  4.079442348003898e-14 121.9169950976015
2.637012368877685      19.34488929703121      15.62469319298314   0.002073238231792147     0.6736590931313194     -11.70143986593294  9.105381218811896e-05     0.1237876338198596   0.000972989721174039      14.03299168824274      323.5265434455146   0.006448465126773678     0.8013684546043006     0.5238311280097974     0.2723264825084618     0.4017215355071438    0.01284156461375303     0.4005474555275479     0.9547558363490286     0.7740033871159263  4.079442348003898e-14 121.9169951163635
2.637012368877685      19.34488929703121      15.62469319298314   0.002073238231792147     0.6736590931313194      -11.7014396915679  9.106871334931281e-05     0.1237876338198596   0.000972989721174039      14.03299168824274      323.5265434455146   0.006448465126773678     0.8013684546043006     0.5238311280097974     0.2723264825084618     0.4017215355071438    0.01284156461375303     0.4005474555275479     0.9547558363490286     0.7740033871159263  4.079442348003898e-14 121.9170003557719
2.637012368877685      19.34488929703121      15.62469319298314   0.002073238231792147     0.6736590931313194      -11.7014396915679  9.105381218811896e-05     0.1237876487210208   0.000972989721174039      14.03299168824274      323.5265434455146   0.006448465126773678     0.8013684546043006     0.5238311280097974     0.2723264825084618     0.4017215355071438    0.01284156461375303     0.4005474555275479     0.9547558363490286     0.7740033871159263  4.079442348003898e-14 121.9169951169636
2.637012368877685      19.34488929703121      15.62469319298314   0.002073238231792147     0.6736590931313194      -11.7014396915679  9.105381218811896e-05     0.1237876338198596  0.0009730046223352328      14.03299168824274      323.5265434455146   0.006448465126773678     0.8013684546043006     0.5238311280097974     0.2723264825084618     0.4017215355071438    0.01284156461375303     0.4005474555275479     0.9547558363490286     0.7740033871159263  4.079442348003898e-14 121.9170004455632
2.637012368877685      19.34488929703121      15.62469319298314   0.002073238231792147     0.6736590931313194      -11.7014396915679  9.105381218811896e-05     0.1237876338198596   0.000972989721174039      14.03299189735061      323.5265434455146   0.006448465126773678     0.8013684546043006     0.5238311280097974     0.2723264825084618     0.4017215355071438    0.01284156461375303     0.4005474555275479     0.9547558363490286     0.7740033871159263  4.079442348003898e-14 121.9169950299753
2.637012368877685      19.34488929703121      15.62469319298314   0.002073238231792147     0.6736590931313194      -11.7014396915679  9.105381218811896e-05     0.1237876338198596   0.000972989721174039      14.03299168824274      323.5265482664357   0.006448465126773678     0.8013684546043006     0.5238311280097974     0.2723264825084618     0.4017215355071438    0.01284156461375303     0.4005474555275479     0.9547558363490286     0.7740033871159263  4.079442348003898e-14 121.9169950633444
2.637012368877685      19.34488929703121      15.62469319298314   0.002073238231792147     0.6736590931313194      -11.7014396915679  9.105381218811896e-05     0.1237876338198596   0.000972989721174039      14.03299168824274      323.5265434455146   0.006448480027934872     0.8013684546043006     0.5238311280097974     0.2723264825084618     0.4017215355071438    0.01284156461375303     0.4005474555275479     0.9547558363490286     0.7740033871159263  4.079442348003898e-14 121.9169986061704
2.637012368877685      19.34488929703121      15.62469319298314   0.002073238231792147     0.6736590931313194      -11.7014396915679  9.105381218811896e-05     0.1237876338198596   0.000972989721174039      14.03299168824274      323.5265434455146   0.006448465126773678     0.8013684695054618     0.5238311280097974     0.2723264825084618     0.4017215355071438    0.01284156461375303     0.4005474555275479     0.9547558363490286     0.7740033871159263  4.079442348003898e-14 121.9169957003504
2.637012368877685      19.34488929703121      15.62469319298314   0.002073238231792147     0.6736590931313194      -11.7014396915679  9.105381218811896e-05     0.1237876338198596   0.000972989721174039      14.03299168824274      323.5265434455146   0.006448465126773678     0.8013684546043006     0.5238311429109586     0.2723264825084618     0.4017215355071438    0.01284156461375303     0.4005474555275479     0.9547558363490286     0.7740033871159263  4.079442348003898e-14 121.9169952126876
2.637012368877685      19.34488929703121      15.62469319298314   0.002073238231792147     0.6736590931313194      -11.7014396915679  9.105381218811896e-05     0.1237876338198596   0.000972989721174039      14.03299168824274      323.5265434455146   0.006448465126773678     0.8013684546043006     0.5238311280097974      0.272326497409623     0.4017215355071438    0.01284156461375303     0.4005474555275479     0.9547558363490286     0.7740033871159263  4.079442348003898e-14 121.916995178142
2.637012368877685      19.34488929703121      15.62469319298314   0.002073238231792147     0.6736590931313194      -11.7014396915679  9.105381218811896e-05     0.1237876338198596   0.000972989721174039      14.03299168824274      323.5265434455146   0.006448465126773678     0.8013684546043006     0.5238311280097974     0.2723264825084618      0.401721550408305    0.01284156461375303     0.4005474555275479     0.9547558363490286     0.7740033871159263  4.079442348003898e-14 121.9169951071756
2.637012368877685      19.34488929703121      15.62469319298314   0.002073238231792147     0.6736590931313194      -11.7014396915679  9.105381218811896e-05     0.1237876338198596   0.000972989721174039      14.03299168824274      323.5265434455146   0.006448465126773678     0.8013684546043006     0.5238311280097974     0.2723264825084618     0.4017215355071438    0.01284157951491423     0.4005474555275479     0.9547558363490286     0.7740033871159263  4.079442348003898e-14 121.916995122144
2.637012368877685      19.34488929703121      15.62469319298314   0.002073238231792147     0.6736590931313194      -11.7014396915679  9.105381218811896e-05     0.1237876338198596   0.000972989721174039      14.03299168824274      323.5265434455146   0.006448465126773678     0.8013684546043006     0.5238311280097974     0.2723264825084618     0.4017215355071438    0.01284156461375303     0.4005474704287091     0.9547558363490286     0.7740033871159263  4.079442348003898e-14 121.9169951221372
2.637012368877685      19.34488929703121      15.62469319298314   0.002073238231792147     0.6736590931313194      -11.7014396915679  9.105381218811896e-05     0.1237876338198596   0.000972989721174039      14.03299168824274      323.5265434455146   0.006448465126773678     0.8013684546043006     0.5238311280097974     0.2723264825084618     0.4017215355071438    0.01284156461375303     0.4005474555275479     0.9547558512501898     0.7740033871159263  4.079442348003898e-14 121.9169951221379
2.637012368877685      19.34488929703121      15.62469319298314   0.002073238231792147     0.6736590931313194      -11.7014396915679  9.105381218811896e-05     0.1237876338198596   0.000972989721174039      14.03299168824274      323.5265434455146   0.006448465126773678     0.8013684546043006     0.5238311280097974     0.2723264825084618     0.4017215355071438    0.01284156461375303     0.4005474555275479     0.9547558363490286     0.7740034020170875  4.079442348003898e-14 121.9169951221414
2.637012368877685      19.34488929703121      15.62469319298314   0.002073238231792147     0.6736590931313194      -11.7014396915679  9.105381218811896e-05     0.1237876338198596   0.000972989721174039      14.03299168824274      323.5265434455146   0.006448465126773678     0.8013684546043006     0.5238311280097974     0.2723264825084618     0.4017215355071438    0.01284156461375303     0.4005474555275479     0.9547558363490286     0.7740033871159263  1.490120198827114e-08 121.9170525041369
2.637937936386224       19.4142771004597      15.76321010777718   0.002116116410540774     0.6749418709209787     -11.75847558554068  8.936116039953575e-05     0.1238414504738497  0.0009699983972982671      14.03002251801746      323.5506899904979   0.006443856339614956     0.8012125960205764     0.5235103049230949     0.2725192138055532     0.4037275710761393    0.01283290109134259     0.4005474555275479     0.9546191583232114     0.7736936105350365   3.56142195180856e-14 121.8952561241114
2.637937975694562       19.4142771004597      15.76321010777718   0.002116116410540774     0.6749418709209787     -11.75847558554068  8.936116039953575e-05     0.1238414504738497  0.0009699983972982671      14.03002251801746      323.5506899904979   0.006443856339614956     0.8012125960205764     0.5235103049230949     0.2725192138055532     0.4037275710761393    0.01283290109134259     0.4005474555275479     0.9546191583232114     0.7736936105350365   3.56142195180856e-14 121.8952560942665
2.637937936386224      19.41427738975497      15.76321010777718   0.002116116410540774     0.6749418709209787     -11.75847558554068  8.936116039953575e-05     0.1238414504738497  0.0009699983972982671      14.03002251801746      323.5506899904979   0.006443856339614956     0.8012125960205764     0.5235103049230949     0.2725192138055532     0.4037275710761393    0.01283290109134259     0.4005474555275479     0.9546191583232114     0.7736936105350365   3.56142195180856e-14 121.8952561775887
2.637937936386224       19.4142771004597      15.76321034266731   0.002116116410540774     0.6749418709209787     -11.75847558554068  8.936116039953575e-05     0.1238414504738497  0.0009699983972982671      14.03002251801746      323.5506899904979   0.006443856339614956     0.8012125960205764     0.5235103049230949     0.2725192138055532     0.4037275710761393    0.01283290109134259     0.4005474555275479     0.9546191583232114     0.7736936105350365   3.56142195180856e-14 121.8952561007759
2.637937936386224       19.4142771004597      15.76321010777718   0.002116131311701968     0.6749418709209787     -11.75847558554068  8.936116039953575e-05     0.1238414504738497  0.0009699983972982671      14.03002251801746      323.5506899904979   0.006443856339614956     0.8012125960205764     0.5235103049230949     0.2725192138055532     0.4037275710761393    0.01283290109134259     0.4005474555275479     0.9546191583232114     0.7736936105350365   3.56142195180856e-14 121.8952559920459
2.637937936386224       19.4142771004597      15.76321010777718   0.002116116410540774     0.6749418858221399     -11.75847558554068  8.936116039953575e-05     0.1238414504738497  0.0009699983972982671      14.03002251801746      323.5506899904979   0.006443856339614956     0.8012125960205764     0.5235103049230949     0.2725192138055532     0.4037275710761393    0.01283290109134259     0.4005474555275479     0.9546191583232114     0.7736936105350365   3.56142195180856e-14 121.8952560958145
2.637937936386224       19.4142771004597      15.76321010777718   0.002116116410540774     0.6749418709209787     -11.75847576075562  8.936116039953575e-05     0.1238414504738497  0.0009699983972982671      14.03002251801746      323.5506899904979   0.006443856339614956     0.8012125960205764     0.5235103049230949     0.2725192138055532     0.4037275710761393    0.01283290109134259     0.4005474555275479     0.9546191583232114     0.7736936105350365   3.56142195180856e-14 121.8952561214179
2.637937936386224       19.4142771004597      15.76321010777718   0.002116116410540774     0.6749418709209787     -11.75847558554068   8.93760615607296e-05     0.1238414504738497  0.0009699983972982671      14.03002251801746      323.5506899904979   0.006443856339614956     0.8012125960205764     0.5235103049230949     0.2725192138055532     0.4037275710761393    0.01283290109134259     0.4005474555275479     0.9546191583232114     0.7736936105350365   3.56142195180856e-14 121.895261148012
2.637937936386224       19.4142771004597      15.76321010777718   0.002116116410540774     0.6749418709209787     -11.75847558554068  8.936116039953575e-05     0.1238414653750109  0.0009699983972982671      14.03002251801746      323.5506899904979   0.006443856339614956     0.8012125960205764     0.5235103049230949     0.2725192138055532     0.4037275710761393    0.01283290109134259     0.4005474555275479     0.9546191583232114     0.7736936105350365   3.56142195180856e-14 121.8952561108353
2.637937936386224       19.4142771004597      15.76321010777718   0.002116116410540774     0.6749418709209787     -11.75847558554068  8.936116039953575e-05     0.1238414504738497   0.000970013298459461      14.03002251801746      323.5506899904979   0.006443856339614956     0.8012125960205764     0.5235103049230949     0.2725192138055532     0.4037275710761393    0.01283290109134259     0.4005474555275479     0.9546191583232114     0.7736936105350365   3.56142195180856e-14 121.8952614757827
2.637937936386224       19.4142771004597      15.76321010777718   0.002116116410540774     0.6749418709209787     -11.75847558554068  8.936116039953575e-05     0.1238414504738497  0.0009699983972982671      14.03002272708108      323.5506899904979   0.006443856339614956     0.8012125960205764     0.5235103049230949     0.2725192138055532     0.4037275710761393    0.01283290109134259     0.4005474555275479     0.9546191583232114     0.7736936105350365   3.56142195180856e-14 121.8952560962886
2.637937936386224       19.4142771004597      15.76321010777718   0.002116116410540774     0.6749418709209787     -11.75847558554068  8.936116039953575e-05     0.1238414504738497  0.0009699983972982671      14.03002251801746      323.5506948117789   0.006443856339614956     0.8012125960205764     0.5235103049230949     0.2725192138055532     0.4037275710761393    0.01283290109134259     0.4005474555275479     0.9546191583232114     0.7736936105350365   3.56142195180856e-14 121.8952561248527
2.637937936386224       19.4142771004597      15.76321010777718   0.002116116410540774     0.6749418709209787     -11.75847558554068  8.936116039953575e-05     0.1238414504738497  0.0009699983972982671      14.03002251801746      323.5506899904979    0.00644387124077615     0.8012125960205764     0.5235103049230949     0.2725192138055532     0.4037275710761393    0.01283290109134259     0.4005474555275479     0.9546191583232114     0.7736936105350365   3.56142195180856e-14 121.8952631599112
2.637937936386224       19.4142771004597      15.76321010777718   0.002116116410540774     0.6749418709209787     -11.75847558554068  8.936116039953575e-05     0.1238414504738497  0.0009699983972982671      14.03002251801746      323.5506899904979   0.006443856339614956     0.8012126109217376     0.5235103049230949     0.2725192138055532     0.4037275710761393    0.01283290109134259     0.4005474555275479     0.9546191583232114     0.7736936105350365   3.56142195180856e-14 121.8952566701798
2.637937936386224       19.4142771004597      15.76321010777718   0.002116116410540774     0.6749418709209787     -11.75847558554068  8.936116039953575e-05     0.1238414504738497  0.0009699983972982671      14.03002251801746      323.5506899904979   0.006443856339614956     0.8012125960205764     0.5235103198242561     0.2725192138055532     0.4037275710761393    0.01283290109134259     0.4005474555275479     0.9546191583232114     0.7736936105350365   3.56142195180856e-14 121.8952561250346
2.637937936386224       19.4142771004597      15.76321010777718   0.002116116410540774     0.6749418709209787     -11.75847558554068  8.936116039953575e-05     0.1238414504738497  0.0009699983972982671      14.03002251801746      323.5506899904979   0.006443856339614956     0.8012125960205764     0.5235103049230949     0.2725192287067144     0.4037275710761393    0.01283290109134259     0.4005474555275479     0.9546191583232114     0.7736936105350365   3.56142195180856e-14 121.8952562050732
2.637937936386224       19.4142771004597      15.76321010777718   0.002116116410540774     0.6749418709209787     -11.75847558554068  8.936116039953575e-05     0.1238414504738497  0.0009699983972982671      14.03002251801746      323.5506899904979   0.006443856339614956     0.8012125960205764     0.5235103049230949     0.2725192138055532     0.4037275859773005    0.01283290109134259     0.4005474555275479     0.9546191583232114     0.7736936105350365   3.56142195180856e-14 121.8952560781792
2.637937936386224       19.4142771004597      15.76321010777718   0.002116116410540774     0.6749418709209787     -11.75847558554068  8.936116039953575e-05     0.1238414504738497  0.0009699983972982671      14.03002251801746      323.5506899904979   0.006443856339614956     0.8012125960205764     0.5235103049230949     0.2725192138055532     0.4037275710761393    0.01283291599250378     0.4005474555275479     0.9546191583232114     0.7736936105350365   3.56142195180856e-14 121.8952561242689
2.637937936386224       19.4142771004597      15.76321010777718   0.002116116410540774     0.6749418709209787     -11.75847558554068  8.936116039953575e-05     0.1238414504738497  0.0009699983972982671      14.03002251801746      323.5506899904979   0.006443856339614956     0.8012125960205764     0.5235103049230949     0.2725192138055532     0.4037275710761393    0.01283290109134259     0.4005474704287091     0.9546191583232114     0.7736936105350365   3.56142195180856e-14 121.8952561241114
2.637937936386224       19.4142771004597      15.76321010777718   0.002116116410540774     0.6749418709209787     -11.75847558554068  8.936116039953575e-05     0.1238414504738497  0.0009699983972982671      14.03002251801746      323.5506899904979   0.006443856339614956     0.8012125960205764     0.5235103049230949     0.2725192138055532     0.4037275710761393    0.01283290109134259     0.4005474555275479     0.9546191732243726     0.7736936105350365   3.56142195180856e-14 121.8952561240962
2.637937936386224       19.4142771004597      15.76321010777718   0.002116116410540774     0.6749418709209787     -11.75847558554068  8.936116039953575e-05     0.1238414504738497  0.0009699983972982671      14.03002251801746      323.5506899904979   0.006443856339614956     0.8012125960205764     0.5235103049230949     0.2725192138055532     0.4037275710761393    0.01283290109134259     0.4005474555275479     0.9546191583232114     0.7736936254361977   3.56142195180856e-14 121.8952561240829
2.637937936386224       19.4142771004597      15.76321010777718   0.002116116410540774     0.6749418709209787     -11.75847558554068  8.936116039953575e-05     0.1238414504738497  0.0009699983972982671      14.03002251801746      323.5506899904979   0.006443856339614956     0.8012125960205764     0.5235103049230949     0.2725192138055532     0.4037275710761393    0.01283290109134259     0.4005474555275479     0.9546191583232114     0.7736936105350365  1.490119680806717e-08 121.8953135058061
2.648908106675672       19.3861407903352      15.71943610614902   0.002125899649655787     0.6788353392958741     -11.72640130338239   8.52442683267232e-05     0.1239271416701125  0.0009686195128365629      14.04038011872148      326.3128302376808   0.006409440668304976      0.801026432993257     0.5218750399839816     0.2728587167614452     0.4110843873214776    0.01253115699807572     0.4005474555275479     0.9547389990732957     0.7747744224288837  3.019933470393877e-14 121.8646275276959
2.648908146147479       19.3861407903352      15.71943610614902   0.002125899649655787     0.6788353392958741     -11.72640130338239   8.52442683267232e-05     0.1239271416701125  0.0009686195128365629      14.04038011872148      326.3128302376808   0.006409440668304976      0.801026432993257     0.5218750399839816     0.2728587167614452     0.4110843873214776    0.01253115699807572     0.4005474555275479     0.9547389990732957     0.7747744224288837  3.019933470393877e-14 121.8646275302155
2.648908106675672      19.38614107921121      15.71943610614902   0.002125899649655787     0.6788353392958741     -11.72640130338239   8.52442683267232e-05     0.1239271416701125  0.0009686195128365629      14.04038011872148      326.3128302376808   0.006409440668304976      0.801026432993257     0.5218750399839816     0.2728587167614452     0.4110843873214776    0.01253115699807572     0.4005474555275479     0.9547389990732957     0.7747744224288837  3.019933470393877e-14 121.8646275451475
2.648908106675672       19.3861407903352      15.71943634038687   0.002125899649655787     0.6788353392958741     -11.72640130338239   8.52442683267232e-05     0.1239271416701125  0.0009686195128365629      14.04038011872148      326.3128302376808   0.006409440668304976      0.801026432993257     0.5218750399839816     0.2728587167614452     0.4110843873214776    0.01253115699807572     0.4005474555275479     0.9547389990732957     0.7747744224288837  3.019933470393877e-14 121.8646275033407
2.648908106675672       19.3861407903352      15.71943610614902   0.002125914550816981     0.6788353392958741     -11.72640130338239   8.52442683267232e-05     0.1239271416701125  0.0009686195128365629      14.04038011872148      326.3128302376808   0.006409440668304976      0.801026432993257     0.5218750399839816     0.2728587167614452     0.4110843873214776    0.01253115699807572     0.4005474555275479     0.9547389990732957     0.7747744224288837  3.019933470393877e-14 121.8646290903525
2.648908106675672       19.3861407903352      15.71943610614902   0.002125899649655787     0.6788353541970353     -11.72640130338239   8.52442683267232e-05     0.1239271416701125  0.0009686195128365629      14.04038011872148      326.3128302376808   0.006409440668304976      0.801026432993257     0.5218750399839816     0.2728587167614452     0.4110843873214776    0.01253115699807572     0.4005474555275479     0.9547389990732957     0.7747744224288837  3.019933470393877e-14 121.8646275247975
2.648908106675672       19.3861407903352      15.71943610614902   0.002125899649655787     0.6788353392958741     -11.72640147811939   8.52442683267232e-05     0.1239271416701125  0.0009686195128365629      14.04038011872148      326.3128302376808   0.006409440668304976      0.801026432993257     0.5218750399839816     0.2728587167614452     0.4110843873214776    0.01253115699807572     0.4005474555275479     0.9547389990732957     0.7747744224288837  3.019933470393877e-14 121.8646276087193
2.648908106675672       19.3861407903352      15.71943610614902   0.002125899649655787     0.6788353392958741     -11.72640130338239  8.525916948791705e-05     0.1239271416701125  0.0009686195128365629      14.04038011872148      326.3128302376808   0.006409440668304976      0.801026432993257     0.5218750399839816     0.2728587167614452     0.4110843873214776    0.01253115699807572     0.4005474555275479     0.9547389990732957     0.7747744224288837  3.019933470393877e-14 121.8646321744524
2.648908106675672       19.3861407903352      15.71943610614902   0.002125899649655787     0.6788353392958741     -11.72640130338239   8.52442683267232e-05     0.1239271565712737  0.0009686195128365629      14.04038011872148      326.3128302376808   0.006409440668304976      0.801026432993257     0.5218750399839816     0.2728587167614452     0.4110843873214776    0.01253115699807572     0.4005474555275479     0.9547389990732957     0.7747744224288837  3.019933470393877e-14 121.8646275745283
2.648908106675672       19.3861407903352      15.71943610614902   0.002125899649655787     0.6788353392958741     -11.72640130338239   8.52442683267232e-05     0.1239271416701125  0.0009686344139977568      14.04038011872148      326.3128302376808   0.006409440668304976      0.801026432993257     0.5218750399839816     0.2728587167614452     0.4110843873214776    0.01253115699807572     0.4005474555275479     0.9547389990732957     0.7747744224288837  3.019933470393877e-14 121.8646316818534
2.648908106675672       19.3861407903352      15.71943610614902   0.002125899649655787     0.6788353392958741     -11.72640130338239   8.52442683267232e-05     0.1239271416701125  0.0009686195128365629      14.04038032793945      326.3128302376808   0.006409440668304976      0.801026432993257     0.5218750399839816     0.2728587167614452     0.4110843873214776    0.01253115699807572     0.4005474555275479     0.9547389990732957     0.7747744224288837  3.019933470393877e-14 121.8646274873001
2.648908106675672       19.3861407903352      15.71943610614902   0.002125899649655787     0.6788353392958741     -11.72640130338239   8.52442683267232e-05     0.1239271416701125  0.0009686195128365629      14.04038011872148      326.3128351001209   0.006409440668304976      0.801026432993257     0.5218750399839816     0.2728587167614452     0.4110843873214776    0.01253115699807572     0.4005474555275479     0.9547389990732957     0.7747744224288837  3.019933470393877e-14 121.8646275321584
2.648908106675672       19.3861407903352      15.71943610614902   0.002125899649655787     0.6788353392958741     -11.72640130338239   8.52442683267232e-05     0.1239271416701125  0.0009686195128365629      14.04038011872148      326.3128302376808    0.00640945556946617      0.801026432993257     0.5218750399839816     0.2728587167614452     0.4110843873214776    0.01253115699807572     0.4005474555275479     0.9547389990732957     0.7747744224288837  3.019933470393877e-14 121.864634958273
2.648908106675672       19.3861407903352      15.71943610614902   0.002125899649655787     0.6788353392958741     -11.72640130338239   8.52442683267232e-05     0.1239271416701125  0.0009686195128365629      14.04038011872148      326.3128302376808   0.006409440668304976     0.8010264478944182     0.5218750399839816     0.2728587167614452     0.4110843873214776    0.01253115699807572     0.4005474555275479     0.9547389990732957     0.7747744224288837  3.019933470393877e-14 121.8646281112244
2.648908106675672       19.3861407903352      15.71943610614902   0.002125899649655787     0.6788353392958741     -11.72640130338239   8.52442683267232e-05     0.1239271416701125  0.0009686195128365629      14.04038011872148      326.3128302376808   0.006409440668304976      0.801026432993257     0.5218750548851427     0.2728587167614452     0.4110843873214776    0.01253115699807572     0.4005474555275479     0.9547389990732957     0.7747744224288837  3.019933470393877e-14 121.8646275381049
2.648908106675672       19.3861407903352      15.71943610614902   0.002125899649655787     0.6788353392958741     -11.72640130338239   8.52442683267232e-05     0.1239271416701125  0.0009686195128365629      14.04038011872148      326.3128302376808   0.006409440668304976      0.801026432993257     0.5218750399839816     0.2728587316626064     0.4110843873214776    0.01253115699807572     0.4005474555275479     0.9547389990732957     0.7747744224288837  3.019933470393877e-14 121.8646277230993
2.648908106675672       19.3861407903352      15.71943610614902   0.002125899649655787     0.6788353392958741     -11.72640130338239   8.52442683267232e-05     0.1239271416701125  0.0009686195128365629      14.04038011872148      326.3128302376808   0.006409440668304976      0.801026432993257     0.5218750399839816     0.2728587167614452     0.4110844022226388    0.01253115699807572     0.4005474555275479     0.9547389990732957     0.7747744224288837  3.019933470393877e-14 121.8646275192275
2.648908106675672       19.3861407903352      15.71943610614902   0.002125899649655787     0.6788353392958741     -11.72640130338239   8.52442683267232e-05     0.1239271416701125  0.0009686195128365629      14.04038011872148      326.3128302376808   0.006409440668304976      0.801026432993257     0.5218750399839816     0.2728587167614452     0.4110843873214776    0.01253117189923692     0.4005474555275479     0.9547389990732957     0.7747744224288837  3.019933470393877e-14 121.8646275277139
2.648908106675672       19.3861407903352      15.71943610614902   0.002125899649655787     0.6788353392958741     -11.72640130338239   8.52442683267232e-05     0.1239271416701125  0.0009686195128365629      14.04038011872148      326.3128302376808   0.006409440668304976      0.801026432993257     0.5218750399839816     0.2728587167614452     0.4110843873214776    0.01253115699807572     0.4005474704287091     0.9547389990732957     0.7747744224288837  3.019933470393877e-14 121.8646275276959
2.648908106675672       19.3861407903352      15.71943610614902   0.002125899649655787     0.6788353392958741     -11.72640130338239   8.52442683267232e-05     0.1239271416701125  0.0009686195128365629      14.04038011872148      326.3128302376808   0.006409440668304976      0.801026432993257     0.5218750399839816     0.2728587167614452     0.4110843873214776    0.01253115699807572     0.4005474555275479     0.9547390139744569     0.7747744224288837  3.019933470393877e-14 121.864627527702
2.648908106675672       19.3861407903352      15.71943610614902   0.002125899649655787     0.6788353392958741     -11.72640130338239   8.52442683267232e-05     0.1239271416701125  0.0009686195128365629      14.04038011872148      326.3128302376808   0.006409440668304976      0.801026432993257     0.5218750399839816     0.2728587167614452     0.4110843873214776    0.01253115699807572     0.4005474555275479     0.9547389990732957     0.7747744373300449  3.019933470393877e-14 121.8646275277025
2.648908106675672       19.3861407903352      15.71943610614902   0.002125899649655787     0.6788353392958741     -11.72640130338239   8.52442683267232e-05     0.1239271416701125  0.0009686195128365629      14.04038011872148      326.3128302376808   0.006409440668304976      0.801026432993257     0.5218750399839816     0.2728587167614452     0.4110843873214776    0.01253115699807572     0.4005474555275479     0.9547389990732957     0.7747744224288837  1.490119139318236e-08 121.8646848616731
2.652445881741204      19.31743194962864       15.6071449833085   0.002120011475260501     0.6810473069731526      -11.6589526881833  8.228258191973829e-05     0.1239697286848334  0.0009673763778549084      14.06003553081517      327.6605967672191   0.006389903164290367     0.8008818068941163     0.5211553656876927     0.2729737960997732      0.412425682194167    0.01250059550440091     0.4005474555275479     0.9539438632595281     0.7741401410489399   2.52979564678106e-14 121.8504700693504
2.652445921265727      19.31743194962864       15.6071449833085   0.002120011475260501     0.6810473069731526      -11.6589526881833  8.228258191973829e-05     0.1239697286848334  0.0009673763778549084      14.06003553081517      327.6605967672191   0.006389903164290367     0.8008818068941163     0.5211553656876927     0.2729737960997732      0.412425682194167    0.01250059550440091     0.4005474555275479     0.9539438632595281     0.7741401410489399   2.52979564678106e-14 121.8504700689486
2.652445881741204      19.31743223748081       15.6071449833085   0.002120011475260501     0.6810473069731526      -11.6589526881833  8.228258191973829e-05     0.1239697286848334  0.0009673763778549084      14.06003553081517      327.6605967672191   0.006389903164290367     0.8008818068941163     0.5211553656876927     0.2729737960997732      0.412425682194167    0.01250059550440091     0.4005474555275479     0.9539438632595281     0.7741401410489399   2.52979564678106e-14 121.8504700388049
2.652445881741204      19.31743194962864      15.60714521587308   0.002120011475260501     0.6810473069731526      -11.6589526881833  8.228258191973829e-05     0.1239697286848334  0.0009673763778549084      14.06003553081517      327.6605967672191   0.006389903164290367     0.8008818068941163     0.5211553656876927     0.2729737960997732      0.412425682194167    0.01250059550440091     0.4005474555275479     0.9539438632595281     0.7741401410489399   2.52979564678106e-14 121.850470003686
2.652445881741204      19.31743194962864       15.6071449833085   0.002120026376421695     0.6810473069731526      -11.6589526881833  8.228258191973829e-05     0.1239697286848334  0.0009673763778549084      14.06003553081517      327.6605967672191   0.006389903164290367     0.8008818068941163     0.5211553656876927     0.2729737960997732      0.412425682194167    0.01250059550440091     0.4005474555275479     0.9539438632595281     0.7741401410489399   2.52979564678106e-14 121.8504712442486
2.652445881741204      19.31743194962864       15.6071449833085   0.002120011475260501     0.6810473218743138      -11.6589526881833  8.228258191973829e-05     0.1239697286848334  0.0009673763778549084      14.06003553081517      327.6605967672191   0.006389903164290367     0.8008818068941163     0.5211553656876927     0.2729737960997732      0.412425682194167    0.01250059550440091     0.4005474555275479     0.9539438632595281     0.7741401410489399   2.52979564678106e-14 121.8504700254567
2.652445881741204      19.31743194962864       15.6071449833085   0.002120011475260501     0.6810473069731526     -11.65895286191523  8.228258191973829e-05     0.1239697286848334  0.0009673763778549084      14.06003553081517      327.6605967672191   0.006389903164290367     0.8008818068941163     0.5211553656876927     0.2729737960997732      0.412425682194167    0.01250059550440091     0.4005474555275479     0.9539438632595281     0.7741401410489399   2.52979564678106e-14 121.8504700738646
2.652445881741204      19.31743194962864       15.6071449833085   0.002120011475260501     0.6810473069731526      -11.6589526881833  8.229748308093214e-05     0.1239697286848334  0.0009673763778549084      14.06003553081517      327.6605967672191   0.006389903164290367     0.8008818068941163     0.5211553656876927     0.2729737960997732      0.412425682194167    0.01250059550440091     0.4005474555275479     0.9539438632595281     0.7741401410489399   2.52979564678106e-14 121.8504736873906
2.652445881741204      19.31743194962864       15.6071449833085   0.002120011475260501     0.6810473069731526      -11.6589526881833  8.228258191973829e-05     0.1239697435859946  0.0009673763778549084      14.06003553081517      327.6605967672191   0.006389903164290367     0.8008818068941163     0.5211553656876927     0.2729737960997732      0.412425682194167    0.01250059550440091     0.4005474555275479     0.9539438632595281     0.7741401410489399   2.52979564678106e-14 121.8504700282791
2.652445881741204      19.31743194962864       15.6071449833085   0.002120011475260501     0.6810473069731526      -11.6589526881833  8.228258191973829e-05     0.1239697286848334  0.0009673912790161023      14.06003553081517      327.6605967672191   0.006389903164290367     0.8008818068941163     0.5211553656876927     0.2729737960997732      0.412425682194167    0.01250059550440091     0.4005474555275479     0.9539438632595281     0.7741401410489399   2.52979564678106e-14 121.8504734508253
2.652445881741204      19.31743194962864       15.6071449833085   0.002120011475260501     0.6810473069731526      -11.6589526881833  8.228258191973829e-05     0.1239697286848334  0.0009673763778549084      14.06003574032603      327.6605967672191   0.006389903164290367     0.8008818068941163     0.5211553656876927     0.2729737960997732      0.412425682194167    0.01250059550440091     0.4005474555275479     0.9539438632595281     0.7741401410489399   2.52979564678106e-14 121.8504700340097
2.652445881741204      19.31743194962864       15.6071449833085   0.002120011475260501     0.6810473069731526      -11.6589526881833  8.228258191973829e-05     0.1239697286848334  0.0009673763778549084      14.06003553081517      327.6606016497424   0.006389903164290367     0.8008818068941163     0.5211553656876927     0.2729737960997732      0.412425682194167    0.01250059550440091     0.4005474555275479     0.9539438632595281     0.7741401410489399   2.52979564678106e-14 121.8504700877685
2.652445881741204      19.31743194962864       15.6071449833085   0.002120011475260501     0.6810473069731526      -11.6589526881833  8.228258191973829e-05     0.1239697286848334  0.0009673763778549084      14.06003553081517      327.6605967672191   0.006389918065451561     0.8008818068941163     0.5211553656876927     0.2729737960997732      0.412425682194167    0.01250059550440091     0.4005474555275479     0.9539438632595281     0.7741401410489399   2.52979564678106e-14 121.8504726692649
2.652445881741204      19.31743194962864       15.6071449833085   0.002120011475260501     0.6810473069731526      -11.6589526881833  8.228258191973829e-05     0.1239697286848334  0.0009673763778549084      14.06003553081517      327.6605967672191   0.006389903164290367     0.8008818217952775     0.5211553656876927     0.2729737960997732      0.412425682194167    0.01250059550440091     0.4005474555275479     0.9539438632595281     0.7741401410489399   2.52979564678106e-14 121.8504705935318
2.652445881741204      19.31743194962864       15.6071449833085   0.002120011475260501     0.6810473069731526      -11.6589526881833  8.228258191973829e-05     0.1239697286848334  0.0009673763778549084      14.06003553081517      327.6605967672191   0.006389903164290367     0.8008818068941163     0.5211553805888539     0.2729737960997732      0.412425682194167    0.01250059550440091     0.4005474555275479     0.9539438632595281     0.7741401410489399   2.52979564678106e-14 121.8504701412369
2.652445881741204      19.31743194962864       15.6071449833085   0.002120011475260501     0.6810473069731526      -11.6589526881833  8.228258191973829e-05     0.1239697286848334  0.0009673763778549084      14.06003553081517      327.6605967672191   0.006389903164290367     0.8008818068941163     0.5211553656876927     0.2729738110009344      0.412425682194167    0.01250059550440091     0.4005474555275479     0.9539438632595281     0.7741401410489399   2.52979564678106e-14 121.8504700594981
2.652445881741204      19.31743194962864       15.6071449833085   0.002120011475260501     0.6810473069731526      -11.6589526881833  8.228258191973829e-05     0.1239697286848334  0.0009673763778549084      14.06003553081517      327.6605967672191   0.006389903164290367     0.8008818068941163     0.5211553656876927     0.2729737960997732     0.4124256970953282    0.01250059550440091     0.4005474555275479     0.9539438632595281     0.7741401410489399   2.52979564678106e-14 121.8504700421225
2.652445881741204      19.31743194962864       15.6071449833085   0.002120011475260501     0.6810473069731526      -11.6589526881833  8.228258191973829e-05     0.1239697286848334  0.0009673763778549084      14.06003553081517      327.6605967672191   0.006389903164290367     0.8008818068941163     0.5211553656876927     0.2729737960997732      0.412425682194167     0.0125006104055621     0.4005474555275479     0.9539438632595281     0.7741401410489399   2.52979564678106e-14 121.8504700693455
2.652445881741204      19.31743194962864       15.6071449833085   0.002120011475260501     0.6810473069731526      -11.6589526881833  8.228258191973829e-05     0.1239697286848334  0.0009673763778549084      14.06003553081517      327.6605967672191   0.006389903164290367     0.8008818068941163     0.5211553656876927     0.2729737960997732      0.412425682194167    0.01250059550440091     0.4005474704287091     0.9539438632595281     0.7741401410489399   2.52979564678106e-14 121.8504700693504
2.652445881741204      19.31743194962864       15.6071449833085   0.002120011475260501     0.6810473069731526      -11.6589526881833  8.228258191973829e-05     0.1239697286848334  0.0009673763778549084      14.06003553081517      327.6605967672191   0.006389903164290367     0.8008818068941163     0.5211553656876927     0.2729737960997732      0.412425682194167    0.01250059550440091     0.4005474555275479     0.9539438781606893     0.7741401410489399   2.52979564678106e-14 121.8504700693459
2.652445881741204      19.31743194962864       15.6071449833085   0.002120011475260501     0.6810473069731526      -11.6589526881833  8.228258191973829e-05     0.1239697286848334  0.0009673763778549084      14.06003553081517      327.6605967672191   0.006389903164290367     0.8008818068941163     0.5211553656876927     0.2729737960997732      0.412425682194167    0.01250059550440091     0.4005474555275479     0.9539438632595281     0.7741401559501011   2.52979564678106e-14 121.8504700693563
2.652445881741204      19.31743194962864       15.6071449833085   0.002120011475260501     0.6810473069731526      -11.6589526881833  8.228258191973829e-05     0.1239697286848334  0.0009673763778549084      14.06003553081517      327.6605967672191   0.006389903164290367     0.8008818068941163     0.5211553656876927     0.2729737960997732      0.412425682194167    0.01250059550440091     0.4005474555275479     0.9539438632595281     0.7741401410489399  1.490118649180412e-08 121.8505274269562
2.653446338799983      19.39656438173567      15.74006955893362   0.002161381171793439     0.6832856875180443     -11.71772508653907  7.981069231619412e-05     0.1240515603332599  0.0009644237672767512      14.06235367119103      328.0497490267013   0.006374646276617175     0.8007954312146579     0.5208701195265062     0.2732501466007896     0.4139925395676549    0.01251807537077471     0.4005474555275479     0.9539622948297063     0.7737206350482446  2.244062259263659e-14 121.8318823735411
2.653446378339415      19.39656438173567      15.74006955893362   0.002161381171793439     0.6832856875180443     -11.71772508653907  7.981069231619412e-05     0.1240515603332599  0.0009644237672767512      14.06235367119103      328.0497490267013   0.006374646276617175     0.8007954312146579     0.5208701195265062     0.2732501466007896     0.4139925395676549    0.01251807537077471     0.4005474555275479     0.9539622948297063     0.7737206350482446  2.244062259263659e-14 121.8318823504918
2.653446338799983      19.39656467076701      15.74006955893362   0.002161381171793439     0.6832856875180443     -11.71772508653907  7.981069231619412e-05     0.1240515603332599  0.0009644237672767512      14.06235367119103      328.0497490267013   0.006374646276617175     0.8007954312146579     0.5208701195265062     0.2732501466007896     0.4139925395676549    0.01251807537077471     0.4005474555275479     0.9539622948297063     0.7737206350482446  2.244062259263659e-14 121.8318823560664
2.653446338799983      19.39656438173567      15.74006979347894   0.002161381171793439     0.6832856875180443     -11.71772508653907  7.981069231619412e-05     0.1240515603332599  0.0009644237672767512      14.06235367119103      328.0497490267013   0.006374646276617175     0.8007954312146579     0.5208701195265062     0.2732501466007896     0.4139925395676549    0.01251807537077471     0.4005474555275479     0.9539622948297063     0.7737206350482446  2.244062259263659e-14 121.8318823903711
2.653446338799983      19.39656438173567      15.74006955893362   0.002161396072954633     0.6832856875180443     -11.71772508653907  7.981069231619412e-05     0.1240515603332599  0.0009644237672767512      14.06235367119103      328.0497490267013   0.006374646276617175     0.8007954312146579     0.5208701195265062     0.2732501466007896     0.4139925395676549    0.01251807537077471     0.4005474555275479     0.9539622948297063     0.7737206350482446  2.244062259263659e-14 121.8318831948932
2.653446338799983      19.39656438173567      15.74006955893362   0.002161381171793439     0.6832857024192055     -11.71772508653907  7.981069231619412e-05     0.1240515603332599  0.0009644237672767512      14.06235367119103      328.0497490267013   0.006374646276617175     0.8007954312146579     0.5208701195265062     0.2732501466007896     0.4139925395676549    0.01251807537077471     0.4005474555275479     0.9539622948297063     0.7737206350482446  2.244062259263659e-14 121.831882361247
2.653446338799983      19.39656438173567      15.74006955893362   0.002161381171793439     0.6832856875180443     -11.71772526114678  7.981069231619412e-05     0.1240515603332599  0.0009644237672767512      14.06235367119103      328.0497490267013   0.006374646276617175     0.8007954312146579     0.5208701195265062     0.2732501466007896     0.4139925395676549    0.01251807537077471     0.4005474555275479     0.9539622948297063     0.7737206350482446  2.244062259263659e-14 121.8318824129663
2.653446338799983      19.39656438173567      15.74006955893362   0.002161381171793439     0.6832856875180443     -11.71772508653907  7.982559347738796e-05     0.1240515603332599  0.0009644237672767512      14.06235367119103      328.0497490267013   0.006374646276617175     0.8007954312146579     0.5208701195265062     0.2732501466007896     0.4139925395676549    0.01251807537077471     0.4005474555275479     0.9539622948297063     0.7737206350482446  2.244062259263659e-14 121.8318853782753
2.653446338799983      19.39656438173567      15.74006955893362   0.002161381171793439     0.6832856875180443     -11.71772508653907  7.981069231619412e-05     0.1240515752344211  0.0009644237672767512      14.06235367119103      328.0497490267013   0.006374646276617175     0.8007954312146579     0.5208701195265062     0.2732501466007896     0.4139925395676549    0.01251807537077471     0.4005474555275479     0.9539622948297063     0.7737206350482446  2.244062259263659e-14 121.8318823595068
2.653446338799983      19.39656438173567      15.74006955893362   0.002161381171793439     0.6832856875180443     -11.71772508653907  7.981069231619412e-05     0.1240515603332599  0.0009644386684379451      14.06235367119103      328.0497490267013   0.006374646276617175     0.8007954312146579     0.5208701195265062     0.2732501466007896     0.4139925395676549    0.01251807537077471     0.4005474555275479     0.9539622948297063     0.7737206350482446  2.244062259263659e-14 121.8318857666107
2.653446338799983      19.39656438173567      15.74006955893362   0.002161381171793439     0.6832856875180443     -11.71772508653907  7.981069231619412e-05     0.1240515603332599  0.0009644237672767512      14.06235388073643      328.0497490267013   0.006374646276617175     0.8007954312146579     0.5208701195265062     0.2732501466007896     0.4139925395676549    0.01251807537077471     0.4005474555275479     0.9539622948297063     0.7737206350482446  2.244062259263659e-14 121.8318823472605
2.653446338799983      19.39656438173567      15.74006955893362   0.002161381171793439     0.6832856875180443     -11.71772508653907  7.981069231619412e-05     0.1240515603332599  0.0009644237672767512      14.06235367119103      328.0497539150235   0.006374646276617175     0.8007954312146579     0.5208701195265062     0.2732501466007896     0.4139925395676549    0.01251807537077471     0.4005474555275479     0.9539622948297063     0.7737206350482446  2.244062259263659e-14 121.831882392279
2.653446338799983      19.39656438173567      15.74006955893362   0.002161381171793439     0.6832856875180443     -11.71772508653907  7.981069231619412e-05     0.1240515603332599  0.0009644237672767512      14.06235367119103      328.0497490267013   0.006374661177778369     0.8007954312146579     0.5208701195265062     0.2732501466007896     0.4139925395676549    0.01251807537077471     0.4005474555275479     0.9539622948297063     0.7737206350482446  2.244062259263659e-14 121.8318804735959
2.653446338799983      19.39656438173567      15.74006955893362   0.002161381171793439     0.6832856875180443     -11.71772508653907  7.981069231619412e-05     0.1240515603332599  0.0009644237672767512      14.06235367119103      328.0497490267013   0.006374646276617175     0.8007954461158191     0.5208701195265062     0.2732501466007896     0.4139925395676549    0.01251807537077471     0.4005474555275479     0.9539622948297063     0.7737206350482446  2.244062259263659e-14 121.8318829335433
2.653446338799983      19.39656438173567      15.74006955893362   0.002161381171793439     0.6832856875180443     -11.71772508653907  7.981069231619412e-05     0.1240515603332599  0.0009644237672767512      14.06235367119103      328.0497490267013   0.006374646276617175     0.8007954312146579     0.5208701344276674     0.2732501466007896     0.4139925395676549    0.01251807537077471     0.4005474555275479     0.9539622948297063     0.7737206350482446  2.244062259263659e-14 121.8318825223011
2.653446338799983      19.39656438173567      15.74006955893362   0.002161381171793439     0.6832856875180443     -11.71772508653907  7.981069231619412e-05     0.1240515603332599  0.0009644237672767512      14.06235367119103      328.0497490267013   0.006374646276617175     0.8007954312146579     0.5208701195265062     0.2732501615019508     0.4139925395676549    0.01251807537077471     0.4005474555275479     0.9539622948297063     0.7737206350482446  2.244062259263659e-14 121.831882293639
2.653446338799983      19.39656438173567      15.74006955893362   0.002161381171793439     0.6832856875180443     -11.71772508653907  7.981069231619412e-05     0.1240515603332599  0.0009644237672767512      14.06235367119103      328.0497490267013   0.006374646276617175     0.8007954312146579     0.5208701195265062     0.2732501466007896     0.4139925544688161    0.01251807537077471     0.4005474555275479     0.9539622948297063     0.7737206350482446  2.244062259263659e-14 121.8318823759348
2.653446338799983      19.39656438173567      15.74006955893362   0.002161381171793439     0.6832856875180443     -11.71772508653907  7.981069231619412e-05     0.1240515603332599  0.0009644237672767512      14.06235367119103      328.0497490267013   0.006374646276617175     0.8007954312146579     0.5208701195265062     0.2732501466007896     0.4139925395676549    0.01251809027193591     0.4005474555275479     0.9539622948297063     0.7737206350482446  2.244062259263659e-14 121.8318823735578
2.653446338799983      19.39656438173567      15.74006955893362   0.002161381171793439     0.6832856875180443     -11.71772508653907  7.981069231619412e-05     0.1240515603332599  0.0009644237672767512      14.06235367119103      328.0497490267013   0.006374646276617175     0.8007954312146579     0.5208701195265062     0.2732501466007896     0.4139925395676549    0.01251807537077471     0.4005474704287091     0.9539622948297063     0.7737206350482446  2.244062259263659e-14 121.8318823735411
2.653446338799983      19.39656438173567      15.74006955893362   0.002161381171793439     0.6832856875180443     -11.71772508653907  7.981069231619412e-05     0.1240515603332599  0.0009644237672767512      14.06235367119103      328.0497490267013   0.006374646276617175     0.8007954312146579     0.5208701195265062     0.2732501466007896     0.4139925395676549    0.01251807537077471     0.4005474555275479     0.9539623097308675     0.7737206350482446  2.244062259263659e-14 121.8318823735385
2.653446338799983      19.39656438173567      15.74006955893362   0.002161381171793439     0.6832856875180443     -11.71772508653907  7.981069231619412e-05     0.1240515603332599  0.0009644237672767512      14.06235367119103      328.0497490267013   0.006374646276617175     0.8007954312146579     0.5208701195265062     0.2732501466007896     0.4139925395676549    0.01251807537077471     0.4005474555275479     0.9539622948297063     0.7737206499494058  2.244062259263659e-14 121.8318823735446
2.653446338799983      19.39656438173567      15.74006955893362   0.002161381171793439     0.6832856875180443     -11.71772508653907  7.981069231619412e-05     0.1240515603332599  0.0009644237672767512      14.06235367119103      328.0497490267013   0.006374646276617175     0.8007954312146579     0.5208701195265062     0.2732501466007896     0.4139925395676549    0.01251807537077471     0.4005474555275479     0.9539622948297063     0.7737206350482446  1.490118363447025e-08 121.8319397219414
2.65708139499133      19.32925096079953      15.60827562681449   0.002150264604111369     0.6857376898315285     -11.64696177047179  7.023917879674834e-05     0.1242635192550295  0.0009626681289695851      14.03314374361088      327.9383873036217   0.006353257427356151     0.8006596405227668     0.5199360250105601     0.2735511088120696     0.4151221312704561    0.01249079779471343     0.4005474555275479     0.9539786860831345     0.7733909654533333  4.093894117268651e-14 121.8227080191161
2.657081434584928      19.32925096079953      15.60827562681449   0.002150264604111369     0.6857376898315285     -11.64696177047179  7.023917879674834e-05     0.1242635192550295  0.0009626681289695851      14.03314374361088      327.9383873036217   0.006353257427356151     0.8006596405227668     0.5199360250105601     0.2735511088120696     0.4151221312704561    0.01249079779471343     0.4005474555275479     0.9539786860831345     0.7733909654533333  4.093894117268651e-14 121.8227080711494
2.65708139499133      19.32925124882781      15.60827562681449   0.002150264604111369     0.6857376898315285     -11.64696177047179  7.023917879674834e-05     0.1242635192550295  0.0009626681289695851      14.03314374361088      327.9383873036217   0.006353257427356151     0.8006596405227668     0.5199360250105601     0.2735511088120696     0.4151221312704561    0.01249079779471343     0.4005474555275479     0.9539786860831345     0.7733909654533333  4.093894117268651e-14 121.8227080320021
2.65708139499133      19.32925096079953      15.60827585939592   0.002150264604111369     0.6857376898315285     -11.64696177047179  7.023917879674834e-05     0.1242635192550295  0.0009626681289695851      14.03314374361088      327.9383873036217   0.006353257427356151     0.8006596405227668     0.5199360250105601     0.2735511088120696     0.4151221312704561    0.01249079779471343     0.4005474555275479     0.9539786860831345     0.7733909654533333  4.093894117268651e-14 121.8227079972532
2.65708139499133      19.32925096079953      15.60827562681449   0.002150279505272563     0.6857376898315285     -11.64696177047179  7.023917879674834e-05     0.1242635192550295  0.0009626681289695851      14.03314374361088      327.9383873036217   0.006353257427356151     0.8006596405227668     0.5199360250105601     0.2735511088120696     0.4151221312704561    0.01249079779471343     0.4005474555275479     0.9539786860831345     0.7733909654533333  4.093894117268651e-14 121.8227086372243
2.65708139499133      19.32925096079953      15.60827562681449   0.002150264604111369     0.6857377047326897     -11.64696177047179  7.023917879674834e-05     0.1242635192550295  0.0009626681289695851      14.03314374361088      327.9383873036217   0.006353257427356151     0.8006596405227668     0.5199360250105601     0.2735511088120696     0.4151221312704561    0.01249079779471343     0.4005474555275479     0.9539786860831345     0.7733909654533333  4.093894117268651e-14 121.8227080116075
2.65708139499133      19.32925096079953      15.60827562681449   0.002150264604111369     0.6857376898315285     -11.64696194402505  7.023917879674834e-05     0.1242635192550295  0.0009626681289695851      14.03314374361088      327.9383873036217   0.006353257427356151     0.8006596405227668     0.5199360250105601     0.2735511088120696     0.4151221312704561    0.01249079779471343     0.4005474555275479     0.9539786860831345     0.7733909654533333  4.093894117268651e-14 121.8227080506746
2.65708139499133      19.32925096079953      15.60827562681449   0.002150264604111369     0.6857376898315285     -11.64696177047179  7.025407995794219e-05     0.1242635192550295  0.0009626681289695851      14.03314374361088      327.9383873036217   0.006353257427356151     0.8006596405227668     0.5199360250105601     0.2735511088120696     0.4151221312704561    0.01249079779471343     0.4005474555275479     0.9539786860831345     0.7733909654533333  4.093894117268651e-14 121.822711078666
2.65708139499133      19.32925096079953      15.60827562681449   0.002150264604111369     0.6857376898315285     -11.64696177047179  7.023917879674834e-05     0.1242635341561907  0.0009626681289695851      14.03314374361088      327.9383873036217   0.006353257427356151     0.8006596405227668     0.5199360250105601     0.2735511088120696     0.4151221312704561    0.01249079779471343     0.4005474555275479     0.9539786860831345     0.7733909654533333  4.093894117268651e-14 121.8227079912509
2.65708139499133      19.32925096079953      15.60827562681449   0.002150264604111369     0.6857376898315285     -11.64696177047179  7.023917879674834e-05     0.1242635192550295  0.0009626830301307789      14.03314374361088      327.9383873036217   0.006353257427356151     0.8006596405227668     0.5199360250105601     0.2735511088120696     0.4151221312704561    0.01249079779471343     0.4005474555275479     0.9539786860831345     0.7733909654533333  4.093894117268651e-14 121.8227106750847
2.65708139499133      19.32925096079953      15.60827562681449   0.002150264604111369     0.6857376898315285     -11.64696177047179  7.023917879674834e-05     0.1242635192550295  0.0009626681289695851      14.03314395272102      327.9383873036217   0.006353257427356151     0.8006596405227668     0.5199360250105601     0.2735511088120696     0.4151221312704561    0.01249079779471343     0.4005474555275479     0.9539786860831345     0.7733909654533333  4.093894117268651e-14 121.8227079800639
2.65708139499133      19.32925096079953      15.60827562681449   0.002150264604111369     0.6857376898315285     -11.64696177047179  7.023917879674834e-05     0.1242635192550295  0.0009626681289695851      14.03314374361088      327.9383921902845   0.006353257427356151     0.8006596405227668     0.5199360250105601     0.2735511088120696     0.4151221312704561    0.01249079779471343     0.4005474555275479     0.9539786860831345     0.7733909654533333  4.093894117268651e-14 121.8227081172004
2.65708139499133      19.32925096079953      15.60827562681449   0.002150264604111369     0.6857376898315285     -11.64696177047179  7.023917879674834e-05     0.1242635192550295  0.0009626681289695851      14.03314374361088      327.9383873036217   0.006353272328517345     0.8006596405227668     0.5199360250105601     0.2735511088120696     0.4151221312704561    0.01249079779471343     0.4005474555275479     0.9539786860831345     0.7733909654533333  4.093894117268651e-14 121.8227092009423
2.65708139499133      19.32925096079953      15.60827562681449   0.002150264604111369     0.6857376898315285     -11.64696177047179  7.023917879674834e-05     0.1242635192550295  0.0009626681289695851      14.03314374361088      327.9383873036217   0.006353257427356151      0.800659655423928     0.5199360250105601     0.2735511088120696     0.4151221312704561    0.01249079779471343     0.4005474555275479     0.9539786860831345     0.7733909654533333  4.093894117268651e-14 121.8227085979966
2.65708139499133      19.32925096079953      15.60827562681449   0.002150264604111369     0.6857376898315285     -11.64696177047179  7.023917879674834e-05     0.1242635192550295  0.0009626681289695851      14.03314374361088      327.9383873036217   0.006353257427356151     0.8006596405227668     0.5199360399117213     0.2735511088120696     0.4151221312704561    0.01249079779471343     0.4005474555275479     0.9539786860831345     0.7733909654533333  4.093894117268651e-14 121.822708047196
2.65708139499133      19.32925096079953      15.60827562681449   0.002150264604111369     0.6857376898315285     -11.64696177047179  7.023917879674834e-05     0.1242635192550295  0.0009626681289695851      14.03314374361088      327.9383873036217   0.006353257427356151     0.8006596405227668     0.5199360250105601     0.2735511237132308     0.4151221312704561    0.01249079779471343     0.4005474555275479     0.9539786860831345     0.7733909654533333  4.093894117268651e-14 121.8227080123471
2.65708139499133      19.32925096079953      15.60827562681449   0.002150264604111369     0.6857376898315285     -11.64696177047179  7.023917879674834e-05     0.1242635192550295  0.0009626681289695851      14.03314374361088      327.9383873036217   0.006353257427356151     0.8006596405227668     0.5199360250105601     0.2735511088120696     0.4151221461716173    0.01249079779471343     0.4005474555275479     0.9539786860831345     0.7733909654533333  4.093894117268651e-14 121.8227080045128
2.65708139499133      19.32925096079953      15.60827562681449   0.002150264604111369     0.6857376898315285     -11.64696177047179  7.023917879674834e-05     0.1242635192550295  0.0009626681289695851      14.03314374361088      327.9383873036217   0.006353257427356151     0.8006596405227668     0.5199360250105601     0.2735511088120696     0.4151221312704561    0.01249081269587463     0.4005474555275479     0.9539786860831345     0.7733909654533333  4.093894117268651e-14 121.8227080191213
2.65708139499133      19.32925096079953      15.60827562681449   0.002150264604111369     0.6857376898315285     -11.64696177047179  7.023917879674834e-05     0.1242635192550295  0.0009626681289695851      14.03314374361088      327.9383873036217   0.006353257427356151     0.8006596405227668     0.5199360250105601     0.2735511088120696     0.4151221312704561    0.01249079779471343     0.4005474704287091     0.9539786860831345     0.7733909654533333  4.093894117268651e-14 121.8227080191161
2.65708139499133      19.32925096079953      15.60827562681449   0.002150264604111369     0.6857376898315285     -11.64696177047179  7.023917879674834e-05     0.1242635192550295  0.0009626681289695851      14.03314374361088      327.9383873036217   0.006353257427356151     0.8006596405227668     0.5199360250105601     0.2735511088120696     0.4151221312704561    0.01249079779471343     0.4005474555275479     0.9539787009842957     0.7733909654533333  4.093894117268651e-14 121.8227080191168
2.65708139499133      19.32925096079953      15.60827562681449   0.002150264604111369     0.6857376898315285     -11.64696177047179  7.023917879674834e-05     0.1242635192550295  0.0009626681289695851      14.03314374361088      327.9383873036217   0.006353257427356151     0.8006596405227668     0.5199360250105601     0.2735511088120696     0.4151221312704561    0.01249079779471343     0.4005474555275479     0.9539786860831345     0.7733909803544945  4.093894117268651e-14 121.8227080191114
2.65708139499133      19.32925096079953      15.60827562681449   0.002150264604111369     0.6857376898315285     -11.64696177047179  7.023917879674834e-05     0.1242635192550295  0.0009626681289695851      14.03314374361088      327.9383873036217   0.006353257427356151     0.8006596405227668     0.5199360250105601     0.2735511088120696     0.4151221312704561    0.01249079779471343     0.4005474555275479     0.9539786860831345     0.7733909654533333  1.490120213278883e-08 121.8227653696548
2.655365082839045       19.3293269054818      15.60838944380815   0.002151992457606053     0.6857583620376567     -11.64588429727414  6.934923398018106e-05     0.1242950448816618  0.0009613614227983093      14.02251103036712      327.2084328512015   0.006355132009183217     0.8006515732430557     0.5201386281872164     0.2735304702943892     0.4145714143532887    0.01248963001538323     0.4005474555275479     0.9539629413747277      0.773404892916146  3.959218844196819e-14 121.8238965472498
2.655365122407068       19.3293269054818      15.60838944380815   0.002151992457606053     0.6857583620376567     -11.64588429727414  6.934923398018106e-05     0.1242950448816618  0.0009613614227983093      14.02251103036712      327.2084328512015   0.006355132009183217     0.8006515732430557     0.5201386281872164     0.2735304702943892     0.4145714143532887    0.01248963001538323     0.4005474555275479     0.9539629413747277      0.773404892916146  3.959218844196819e-14 121.823896550176
2.655365082839045      19.32932719351122      15.60838944380815   0.002151992457606053     0.6857583620376567     -11.64588429727414  6.934923398018106e-05     0.1242950448816618  0.0009613614227983093      14.02251103036712      327.2084328512015   0.006355132009183217     0.8006515732430557     0.5201386281872164     0.2735304702943892     0.4145714143532887    0.01248963001538323     0.4005474555275479     0.9539629413747277      0.773404892916146  3.959218844196819e-14 121.8238965614699
2.655365082839045       19.3293269054818      15.60838967639128   0.002151992457606053     0.6857583620376567     -11.64588429727414  6.934923398018106e-05     0.1242950448816618  0.0009613614227983093      14.02251103036712      327.2084328512015   0.006355132009183217     0.8006515732430557     0.5201386281872164     0.2735304702943892     0.4145714143532887    0.01248963001538323     0.4005474555275479     0.9539629413747277      0.773404892916146  3.959218844196819e-14 121.8238964917022
2.655365082839045       19.3293269054818      15.60838944380815   0.002152007358767246     0.6857583620376567     -11.64588429727414  6.934923398018106e-05     0.1242950448816618  0.0009613614227983093      14.02251103036712      327.2084328512015   0.006355132009183217     0.8006515732430557     0.5201386281872164     0.2735304702943892     0.4145714143532887    0.01248963001538323     0.4005474555275479     0.9539629413747277      0.773404892916146  3.959218844196819e-14 121.8238971001356
2.655365082839045       19.3293269054818      15.60838944380815   0.002151992457606053     0.6857583769388179     -11.64588429727414  6.934923398018106e-05     0.1242950448816618  0.0009613614227983093      14.02251103036712      327.2084328512015   0.006355132009183217     0.8006515732430557     0.5201386281872164     0.2735304702943892     0.4145714143532887    0.01248963001538323     0.4005474555275479     0.9539629413747277      0.773404892916146  3.959218844196819e-14 121.8238965270067
2.655365082839045       19.3293269054818      15.60838944380815   0.002151992457606053     0.6857583620376567     -11.64588447081134  6.934923398018106e-05     0.1242950448816618  0.0009613614227983093      14.02251103036712      327.2084328512015   0.006355132009183217     0.8006515732430557     0.5201386281872164     0.2735304702943892     0.4145714143532887    0.01248963001538323     0.4005474555275479     0.9539629413747277      0.773404892916146  3.959218844196819e-14 121.8238965364454
2.655365082839045       19.3293269054818      15.60838944380815   0.002151992457606053     0.6857583620376567     -11.64588429727414  6.936413514137491e-05     0.1242950448816618  0.0009613614227983093      14.02251103036712      327.2084328512015   0.006355132009183217     0.8006515732430557     0.5201386281872164     0.2735304702943892     0.4145714143532887    0.01248963001538323     0.4005474555275479     0.9539629413747277      0.773404892916146  3.959218844196819e-14 121.8238993779639
2.655365082839045       19.3293269054818      15.60838944380815   0.002151992457606053     0.6857583620376567     -11.64588429727414  6.934923398018106e-05      0.124295059782823  0.0009613614227983093      14.02251103036712      327.2084328512015   0.006355132009183217     0.8006515732430557     0.5201386281872164     0.2735304702943892     0.4145714143532887    0.01248963001538323     0.4005474555275479     0.9539629413747277      0.773404892916146  3.959218844196819e-14 121.8238965121846
2.655365082839045       19.3293269054818      15.60838944380815   0.002151992457606053     0.6857583620376567     -11.64588429727414  6.934923398018106e-05     0.1242950448816618  0.0009613763239595031      14.02251103036712      327.2084328512015   0.006355132009183217     0.8006515732430557     0.5201386281872164     0.2735304702943892     0.4145714143532887    0.01248963001538323     0.4005474555275479     0.9539629413747277      0.773404892916146  3.959218844196819e-14 121.82389900293
2.655365082839045       19.3293269054818      15.60838944380815   0.002151992457606053     0.6857583620376567     -11.64588429727414  6.934923398018106e-05     0.1242950448816618  0.0009613614227983093      14.02251123931882      327.2084328512015   0.006355132009183217     0.8006515732430557     0.5201386281872164     0.2735304702943892     0.4145714143532887    0.01248963001538323     0.4005474555275479     0.9539629413747277      0.773404892916146  3.959218844196819e-14 121.8238964976155
2.655365082839045       19.3293269054818      15.60838944380815   0.002151992457606053     0.6857583620376567     -11.64588429727414  6.934923398018106e-05     0.1242950448816618  0.0009613614227983093      14.02251103036712       327.208437726987   0.006355132009183217     0.8006515732430557     0.5201386281872164     0.2735304702943892     0.4145714143532887    0.01248963001538323     0.4005474555275479     0.9539629413747277      0.773404892916146  3.959218844196819e-14 121.8238965105519
2.655365082839045       19.3293269054818      15.60838944380815   0.002151992457606053     0.6857583620376567     -11.64588429727414  6.934923398018106e-05     0.1242950448816618  0.0009613614227983093      14.02251103036712      327.2084328512015   0.006355146910344411     0.8006515732430557     0.5201386281872164     0.2735304702943892     0.4145714143532887    0.01248963001538323     0.4005474555275479     0.9539629413747277      0.773404892916146  3.959218844196819e-14 121.8238957725527
2.655365082839045       19.3293269054818      15.60838944380815   0.002151992457606053     0.6857583620376567     -11.64588429727414  6.934923398018106e-05     0.1242950448816618  0.0009613614227983093      14.02251103036712      327.2084328512015   0.006355132009183217     0.8006515881442169     0.5201386281872164     0.2735304702943892     0.4145714143532887    0.01248963001538323     0.4005474555275479     0.9539629413747277      0.773404892916146  3.959218844196819e-14 121.8238971118354
2.655365082839045       19.3293269054818      15.60838944380815   0.002151992457606053     0.6857583620376567     -11.64588429727414  6.934923398018106e-05     0.1242950448816618  0.0009613614227983093      14.02251103036712      327.2084328512015   0.006355132009183217     0.8006515732430557     0.5201386430883775     0.2735304702943892     0.4145714143532887    0.01248963001538323     0.4005474555275479     0.9539629413747277      0.773404892916146  3.959218844196819e-14 121.8238965729918
2.655365082839045       19.3293269054818      15.60838944380815   0.002151992457606053     0.6857583620376567     -11.64588429727414  6.934923398018106e-05     0.1242950448816618  0.0009613614227983093      14.02251103036712      327.2084328512015   0.006355132009183217     0.8006515732430557     0.5201386281872164     0.2735304851955503     0.4145714143532887    0.01248963001538323     0.4005474555275479     0.9539629413747277      0.773404892916146  3.959218844196819e-14 121.8238964770349
2.655365082839045       19.3293269054818      15.60838944380815   0.002151992457606053     0.6857583620376567     -11.64588429727414  6.934923398018106e-05     0.1242950448816618  0.0009613614227983093      14.02251103036712      327.2084328512015   0.006355132009183217     0.8006515732430557     0.5201386281872164     0.2735304702943892     0.4145714292544498    0.01248963001538323     0.4005474555275479     0.9539629413747277      0.773404892916146  3.959218844196819e-14 121.8238965417287
2.655365082839045       19.3293269054818      15.60838944380815   0.002151992457606053     0.6857583620376567     -11.64588429727414  6.934923398018106e-05     0.1242950448816618  0.0009613614227983093      14.02251103036712      327.2084328512015   0.006355132009183217     0.8006515732430557     0.5201386281872164     0.2735304702943892     0.4145714143532887    0.01248964491654442     0.4005474555275479     0.9539629413747277      0.773404892916146  3.959218844196819e-14 121.8238965472564
2.655365082839045       19.3293269054818      15.60838944380815   0.002151992457606053     0.6857583620376567     -11.64588429727414  6.934923398018106e-05     0.1242950448816618  0.0009613614227983093      14.02251103036712      327.2084328512015   0.006355132009183217     0.8006515732430557     0.5201386281872164     0.2735304702943892     0.4145714143532887    0.01248963001538323     0.4005474704287091     0.9539629413747277      0.773404892916146  3.959218844196819e-14 121.8238965472498
2.655365082839045       19.3293269054818      15.60838944380815   0.002151992457606053     0.6857583620376567     -11.64588429727414  6.934923398018106e-05     0.1242950448816618  0.0009613614227983093      14.02251103036712      327.2084328512015   0.006355132009183217     0.8006515732430557     0.5201386281872164     0.2735304702943892     0.4145714143532887    0.01248963001538323     0.4005474555275479     0.9539629562758889      0.773404892916146  3.959218844196819e-14 121.8238965472615
2.655365082839045       19.3293269054818      15.60838944380815   0.002151992457606053     0.6857583620376567     -11.64588429727414  6.934923398018106e-05     0.1242950448816618  0.0009613614227983093      14.02251103036712      327.2084328512015   0.006355132009183217     0.8006515732430557     0.5201386281872164     0.2735304702943892     0.4145714143532887    0.01248963001538323     0.4005474555275479     0.9539629413747277     0.7734049078173072  3.959218844196819e-14 121.8238965472629
2.655365082839045       19.3293269054818      15.60838944380815   0.002151992457606053     0.6857583620376567     -11.64588429727414  6.934923398018106e-05     0.1242950448816618  0.0009613614227983093      14.02251103036712      327.2084328512015   0.006355132009183217     0.8006515732430557     0.5201386281872164     0.2735304702943892     0.4145714143532887    0.01248963001538323     0.4005474555275479     0.9539629413747277      0.773404892916146   1.49012007860361e-08 121.8239539055869
2.656646467440769      19.32926977206034      15.60830443928259   0.002150355239124132     0.6857447981993621     -11.64669173855937  6.996121656438107e-05      0.124278604537374  0.0009616815181693764      14.03048664765266      327.7558982532832   0.006351797679471189     0.8006575252667284     0.5199828951703424     0.2735472232180761     0.4149882458810575    0.01249050587263413     0.4005474555275479     0.9539747502559078     0.7733944471175314  3.999535916253122e-14 121.8227970435533
2.656646507027886      19.32926977206034      15.60830443928259   0.002150355239124132     0.6857447981993621     -11.64669173855937  6.996121656438107e-05      0.124278604537374  0.0009616815181693764      14.03048664765266      327.7558982532832   0.006351797679471189     0.8006575252667284     0.5199828951703424     0.2735472232180761     0.4149882458810575    0.01249050587263413     0.4005474555275479     0.9539747502559078     0.7733944471175314  3.999535916253122e-14 121.8227970144
2.656646467440769      19.32927006008891      15.60830443928259   0.002150355239124132     0.6857447981993621     -11.64669173855937  6.996121656438107e-05      0.124278604537374  0.0009616815181693764      14.03048664765266      327.7558982532832   0.006351797679471189     0.8006575252667284     0.5199828951703424     0.2735472232180761     0.4149882458810575    0.01249050587263413     0.4005474555275479     0.9539747502559078     0.7733944471175314  3.999535916253122e-14 121.8227970459024
2.656646467440769      19.32926977206034      15.60830467186445   0.002150355239124132     0.6857447981993621     -11.64669173855937  6.996121656438107e-05      0.124278604537374  0.0009616815181693764      14.03048664765266      327.7558982532832   0.006351797679471189     0.8006575252667284     0.5199828951703424     0.2735472232180761     0.4149882458810575    0.01249050587263413     0.4005474555275479     0.9539747502559078     0.7733944471175314  3.999535916253122e-14 121.8227970200789
2.656646467440769      19.32926977206034      15.60830443928259   0.002150370140285326     0.6857447981993621     -11.64669173855937  6.996121656438107e-05      0.124278604537374  0.0009616815181693764      14.03048664765266      327.7558982532832   0.006351797679471189     0.8006575252667284     0.5199828951703424     0.2735472232180761     0.4149882458810575    0.01249050587263413     0.4005474555275479     0.9539747502559078     0.7733944471175314  3.999535916253122e-14 121.8227976141834
2.656646467440769      19.32926977206034      15.60830443928259   0.002150355239124132     0.6857448131005233     -11.64669173855937  6.996121656438107e-05      0.124278604537374  0.0009616815181693764      14.03048664765266      327.7558982532832   0.006351797679471189     0.8006575252667284     0.5199828951703424     0.2735472232180761     0.4149882458810575    0.01249050587263413     0.4005474555275479     0.9539747502559078     0.7733944471175314  3.999535916253122e-14 121.8227970249094
2.656646467440769      19.32926977206034      15.60830443928259   0.002150355239124132     0.6857447981993621      -11.6466919121086  6.996121656438107e-05      0.124278604537374  0.0009616815181693764      14.03048664765266      327.7558982532832   0.006351797679471189     0.8006575252667284     0.5199828951703424     0.2735472232180761     0.4149882458810575    0.01249050587263413     0.4005474555275479     0.9539747502559078     0.7733944471175314  3.999535916253122e-14 121.8227970290131
2.656646467440769      19.32926977206034      15.60830443928259   0.002150355239124132     0.6857447981993621     -11.64669173855937  6.997611772557492e-05      0.124278604537374  0.0009616815181693764      14.03048664765266      327.7558982532832   0.006351797679471189     0.8006575252667284     0.5199828951703424     0.2735472232180761     0.4149882458810575    0.01249050587263413     0.4005474555275479     0.9539747502559078     0.7733944471175314  3.999535916253122e-14 121.8227998307401
2.656646467440769      19.32926977206034      15.60830443928259   0.002150355239124132     0.6857447981993621     -11.64669173855937  6.996121656438107e-05     0.1242786194385352  0.0009616815181693764      14.03048664765266      327.7558982532832   0.006351797679471189     0.8006575252667284     0.5199828951703424     0.2735472232180761     0.4149882458810575    0.01249050587263413     0.4005474555275479     0.9539747502559078     0.7733944471175314  3.999535916253122e-14 121.8227969885734
2.656646467440769      19.32926977206034      15.60830443928259   0.002150355239124132     0.6857447981993621     -11.64669173855937  6.996121656438107e-05      0.124278604537374  0.0009616964193305702      14.03048664765266      327.7558982532832   0.006351797679471189     0.8006575252667284     0.5199828951703424     0.2735472232180761     0.4149882458810575    0.01249050587263413     0.4005474555275479     0.9539747502559078     0.7733944471175314  3.999535916253122e-14 121.8227993635648
2.656646467440769      19.32926977206034      15.60830443928259   0.002150355239124132     0.6857447981993621     -11.64669173855937  6.996121656438107e-05      0.124278604537374  0.0009616815181693764      14.03048685672321      327.7558982532832   0.006351797679471189     0.8006575252667284     0.5199828951703424     0.2735472232180761     0.4149882458810575    0.01249050587263413     0.4005474555275479     0.9539747502559078     0.7733944471175314  3.999535916253122e-14 121.8227970100637
2.656646467440769      19.32926977206034      15.60830443928259   0.002150355239124132     0.6857447981993621     -11.64669173855937  6.996121656438107e-05      0.124278604537374  0.0009616815181693764      14.03048664765266      327.7559031372267   0.006351797679471189     0.8006575252667284     0.5199828951703424     0.2735472232180761     0.4149882458810575    0.01249050587263413     0.4005474555275479     0.9539747502559078     0.7733944471175314  3.999535916253122e-14 121.822797024773
2.656646467440769      19.32926977206034      15.60830443928259   0.002150355239124132     0.6857447981993621     -11.64669173855937  6.996121656438107e-05      0.124278604537374  0.0009616815181693764      14.03048664765266      327.7558982532832   0.006351812580632383     0.8006575252667284     0.5199828951703424     0.2735472232180761     0.4149882458810575    0.01249050587263413     0.4005474555275479     0.9539747502559078     0.7733944471175314  3.999535916253122e-14 121.8227958975685
2.656646467440769      19.32926977206034      15.60830443928259   0.002150355239124132     0.6857447981993621     -11.64669173855937  6.996121656438107e-05      0.124278604537374  0.0009616815181693764      14.03048664765266      327.7558982532832   0.006351797679471189     0.8006575401678896     0.5199828951703424     0.2735472232180761     0.4149882458810575    0.01249050587263413     0.4005474555275479     0.9539747502559078     0.7733944471175314  3.999535916253122e-14 121.8227976048075
2.656646467440769      19.32926977206034      15.60830443928259   0.002150355239124132     0.6857447981993621     -11.64669173855937  6.996121656438107e-05      0.124278604537374  0.0009616815181693764      14.03048664765266      327.7558982532832   0.006351797679471189     0.8006575252667284     0.5199829100715036     0.2735472232180761     0.4149882458810575    0.01249050587263413     0.4005474555275479     0.9539747502559078     0.7733944471175314  3.999535916253122e-14 121.8227971623415
2.656646467440769      19.32926977206034      15.60830443928259   0.002150355239124132     0.6857447981993621     -11.64669173855937  6.996121656438107e-05      0.124278604537374  0.0009616815181693764      14.03048664765266      327.7558982532832   0.006351797679471189     0.8006575252667284     0.5199828951703424     0.2735472381192373     0.4149882458810575    0.01249050587263413     0.4005474555275479     0.9539747502559078     0.7733944471175314  3.999535916253122e-14 121.8227969491356
2.656646467440769      19.32926977206034      15.60830443928259   0.002150355239124132     0.6857447981993621     -11.64669173855937  6.996121656438107e-05      0.124278604537374  0.0009616815181693764      14.03048664765266      327.7558982532832   0.006351797679471189     0.8006575252667284     0.5199828951703424     0.2735472232180761     0.4149882607822187    0.01249050587263413     0.4005474555275479     0.9539747502559078     0.7733944471175314  3.999535916253122e-14 121.8227970026861
2.656646467440769      19.32926977206034      15.60830443928259   0.002150355239124132     0.6857447981993621     -11.64669173855937  6.996121656438107e-05      0.124278604537374  0.0009616815181693764      14.03048664765266      327.7558982532832   0.006351797679471189     0.8006575252667284     0.5199828951703424     0.2735472232180761     0.4149882458810575    0.01249052077379533     0.4005474555275479     0.9539747502559078     0.7733944471175314  3.999535916253122e-14 121.8227970435366
2.656646467440769      19.32926977206034      15.60830443928259   0.002150355239124132     0.6857447981993621     -11.64669173855937  6.996121656438107e-05      0.124278604537374  0.0009616815181693764      14.03048664765266      327.7558982532832   0.006351797679471189     0.8006575252667284     0.5199828951703424     0.2735472232180761     0.4149882458810575    0.01249050587263413     0.4005474704287091     0.9539747502559078     0.7733944471175314  3.999535916253122e-14 121.8227970435533
2.656646467440769      19.32926977206034      15.60830443928259   0.002150355239124132     0.6857447981993621     -11.64669173855937  6.996121656438107e-05      0.124278604537374  0.0009616815181693764      14.03048664765266      327.7558982532832   0.006351797679471189     0.8006575252667284     0.5199828951703424     0.2735472232180761     0.4149882458810575    0.01249050587263413     0.4005474555275479      0.953974765157069     0.7733944471175314  3.999535916253122e-14 121.8227970435548
2.656646467440769      19.32926977206034      15.60830443928259   0.002150355239124132     0.6857447981993621     -11.64669173855937  6.996121656438107e-05      0.124278604537374  0.0009616815181693764      14.03048664765266      327.7558982532832   0.006351797679471189     0.8006575252667284     0.5199828951703424     0.2735472232180761     0.4149882458810575    0.01249050587263413     0.4005474555275479     0.9539747502559078     0.7733944620186926  3.999535916253122e-14 121.8227970435455
2.656646467440769      19.32926977206034      15.60830443928259   0.002150355239124132     0.6857447981993621     -11.64669173855937  6.996121656438107e-05      0.124278604537374  0.0009616815181693764      14.03048664765266      327.7558982532832   0.006351797679471189     0.8006575252667284     0.5199828951703424     0.2735472232180761     0.4149882458810575    0.01249050587263413     0.4005474555275479     0.9539747502559078     0.7733944471175314  1.490120118920682e-08 121.8228543949702
2.65696682985007      19.32925548825608      15.60828318709151   0.002149946134702574     0.6857414058776833     -11.64689360721119  7.011425335083129e-05     0.1242744897264533  0.0009617619632287389      14.03248062942155      327.8927699673293   0.006350965286051892     0.8006590133933168     0.5199439627855874     0.2735514108059926     0.4150924554430236    0.01249072484551279     0.4005474555275479      0.953977702591667      0.773391835565673  4.009654027100478e-14 121.8225336445036
2.656966869441961      19.32925548825608      15.60828318709151   0.002149946134702574     0.6857414058776833     -11.64689360721119  7.011425335083129e-05     0.1242744897264533  0.0009617619632287389      14.03248062942155      327.8927699673293   0.006350965286051892     0.8006590133933168     0.5199439627855874     0.2735514108059926     0.4150924554430236    0.01249072484551279     0.4005474555275479      0.953977702591667      0.773391835565673  4.009654027100478e-14 121.8225337301608
2.65696682985007      19.32925577628443      15.60828318709151   0.002149946134702574     0.6857414058776833     -11.64689360721119  7.011425335083129e-05     0.1242744897264533  0.0009617619632287389      14.03248062942155      327.8927699673293   0.006350965286051892     0.8006590133933168     0.5199439627855874     0.2735514108059926     0.4150924554430236    0.01249072484551279     0.4005474555275479      0.953977702591667      0.773391835565673  4.009654027100478e-14 121.8225336867049
2.65696682985007      19.32925548825608      15.60828341967306   0.002149946134702574     0.6857414058776833     -11.64689360721119  7.011425335083129e-05     0.1242744897264533  0.0009617619632287389      14.03248062942155      327.8927699673293   0.006350965286051892     0.8006590133933168     0.5199439627855874     0.2735514108059926     0.4150924554430236    0.01249072484551279     0.4005474555275479      0.953977702591667      0.773391835565673  4.009654027100478e-14 121.8225336426278
2.65696682985007      19.32925548825608      15.60828318709151   0.002149961035863767     0.6857414058776833     -11.64689360721119  7.011425335083129e-05     0.1242744897264533  0.0009617619632287389      14.03248062942155      327.8927699673293   0.006350965286051892     0.8006590133933168     0.5199439627855874     0.2735514108059926     0.4150924554430236    0.01249072484551279     0.4005474555275479      0.953977702591667      0.773391835565673  4.009654027100478e-14 121.8225342482181
2.65696682985007      19.32925548825608      15.60828318709151   0.002149946134702574     0.6857414207788445     -11.64689360721119  7.011425335083129e-05     0.1242744897264533  0.0009617619632287389      14.03248062942155      327.8927699673293   0.006350965286051892     0.8006590133933168     0.5199439627855874     0.2735514108059926     0.4150924554430236    0.01249072484551279     0.4005474555275479      0.953977702591667      0.773391835565673  4.009654027100478e-14 121.8225336514919
2.65696682985007      19.32925548825608      15.60828318709151   0.002149946134702574     0.6857414058776833     -11.64689378076343  7.011425335083129e-05     0.1242744897264533  0.0009617619632287389      14.03248062942155      327.8927699673293   0.006350965286051892     0.8006590133933168     0.5199439627855874     0.2735514108059926     0.4150924554430236    0.01249072484551279     0.4005474555275479      0.953977702591667      0.773391835565673  4.009654027100478e-14 121.8225336873578
2.65696682985007      19.32925548825608      15.60828318709151   0.002149946134702574     0.6857414058776833     -11.64689360721119  7.012915451202514e-05     0.1242744897264533  0.0009617619632287389      14.03248062942155      327.8927699673293   0.006350965286051892     0.8006590133933168     0.5199439627855874     0.2735514108059926     0.4150924554430236    0.01249072484551279     0.4005474555275479      0.953977702591667      0.773391835565673  4.009654027100478e-14 121.8225364731244
2.65696682985007      19.32925548825608      15.60828318709151   0.002149946134702574     0.6857414058776833     -11.64689360721119  7.011425335083129e-05     0.1242745046276144  0.0009617619632287389      14.03248062942155      327.8927699673293   0.006350965286051892     0.8006590133933168     0.5199439627855874     0.2735514108059926     0.4150924554430236    0.01249072484551279     0.4005474555275479      0.953977702591667      0.773391835565673  4.009654027100478e-14 121.8225336144389
2.65696682985007      19.32925548825608      15.60828318709151   0.002149946134702574     0.6857414058776833     -11.64689360721119  7.011425335083129e-05     0.1242744897264533  0.0009617768643899327      14.03248062942155      327.8927699673293   0.006350965286051892     0.8006590133933168     0.5199439627855874     0.2735514108059926     0.4150924554430236    0.01249072484551279     0.4005474555275479      0.953977702591667      0.773391835565673  4.009654027100478e-14 121.8225359950232
2.65696682985007      19.32925548825608      15.60828318709151   0.002149946134702574     0.6857414058776833     -11.64689360721119  7.011425335083129e-05     0.1242744897264533  0.0009617619632287389      14.03248083852181      327.8927699673293   0.006350965286051892     0.8006590133933168     0.5199439627855874     0.2735514108059926     0.4150924554430236    0.01249072484551279     0.4005474555275479      0.953977702591667      0.773391835565673  4.009654027100478e-14 121.822533671943
2.65696682985007      19.32925548825608      15.60828318709151   0.002149946134702574     0.6857414058776833     -11.64689360721119  7.011425335083129e-05     0.1242744897264533  0.0009617619632287389      14.03248062942155      327.8927748533123   0.006350965286051892     0.8006590133933168     0.5199439627855874     0.2735514108059926     0.4150924554430236    0.01249072484551279     0.4005474555275479      0.953977702591667      0.773391835565673  4.009654027100478e-14 121.8225336838984
2.65696682985007      19.32925548825608      15.60828318709151   0.002149946134702574     0.6857414058776833     -11.64689360721119  7.011425335083129e-05     0.1242744897264533  0.0009617619632287389      14.03248062942155      327.8927699673293   0.006350980187213086     0.8006590133933168     0.5199439627855874     0.2735514108059926     0.4150924554430236    0.01249072484551279     0.4005474555275479      0.953977702591667      0.773391835565673  4.009654027100478e-14 121.8225324487011
2.65696682985007      19.32925548825608      15.60828318709151   0.002149946134702574     0.6857414058776833     -11.64689360721119  7.011425335083129e-05     0.1242744897264533  0.0009617619632287389      14.03248062942155      327.8927699673293   0.006350965286051892      0.800659028294478     0.5199439627855874     0.2735514108059926     0.4150924554430236    0.01249072484551279     0.4005474555275479      0.953977702591667      0.773391835565673  4.009654027100478e-14 121.8225342306477
2.65696682985007      19.32925548825608      15.60828318709151   0.002149946134702574     0.6857414058776833     -11.64689360721119  7.011425335083129e-05     0.1242744897264533  0.0009617619632287389      14.03248062942155      327.8927699673293   0.006350965286051892     0.8006590133933168     0.5199439776867486     0.2735514108059926     0.4150924554430236    0.01249072484551279     0.4005474555275479      0.953977702591667      0.773391835565673  4.009654027100478e-14 121.8225337967364
2.65696682985007      19.32925548825608      15.60828318709151   0.002149946134702574     0.6857414058776833     -11.64689360721119  7.011425335083129e-05     0.1242744897264533  0.0009617619632287389      14.03248062942155      327.8927699673293   0.006350965286051892     0.8006590133933168     0.5199439627855874     0.2735514257071538     0.4150924554430236    0.01249072484551279     0.4005474555275479      0.953977702591667      0.773391835565673  4.009654027100478e-14 121.8225335801858
2.65696682985007      19.32925548825608      15.60828318709151   0.002149946134702574     0.6857414058776833     -11.64689360721119  7.011425335083129e-05     0.1242744897264533  0.0009617619632287389      14.03248062942155      327.8927699673293   0.006350965286051892     0.8006590133933168     0.5199439627855874     0.2735514108059926     0.4150924703441848    0.01249072484551279     0.4005474555275479      0.953977702591667      0.773391835565673  4.009654027100478e-14 121.8225336558545
2.65696682985007      19.32925548825608      15.60828318709151   0.002149946134702574     0.6857414058776833     -11.64689360721119  7.011425335083129e-05     0.1242744897264533  0.0009617619632287389      14.03248062942155      327.8927699673293   0.006350965286051892     0.8006590133933168     0.5199439627855874     0.2735514108059926     0.4150924554430236    0.01249073974667398     0.4005474555275479      0.953977702591667      0.773391835565673  4.009654027100478e-14 121.8225336444809
2.65696682985007      19.32925548825608      15.60828318709151   0.002149946134702574     0.6857414058776833     -11.64689360721119  7.011425335083129e-05     0.1242744897264533  0.0009617619632287389      14.03248062942155      327.8927699673293   0.006350965286051892     0.8006590133933168     0.5199439627855874     0.2735514108059926     0.4150924554430236    0.01249072484551279     0.4005474704287091      0.953977702591667      0.773391835565673  4.009654027100478e-14 121.8225336445036
2.65696682985007      19.32925548825608      15.60828318709151   0.002149946134702574     0.6857414058776833     -11.64689360721119  7.011425335083129e-05     0.1242744897264533  0.0009617619632287389      14.03248062942155      327.8927699673293   0.006350965286051892     0.8006590133933168     0.5199439627855874     0.2735514108059926     0.4150924554430236    0.01249072484551279     0.4005474555275479     0.9539777174928282      0.773391835565673  4.009654027100478e-14 121.8225336445125
2.65696682985007      19.32925548825608      15.60828318709151   0.002149946134702574     0.6857414058776833     -11.64689360721119  7.011425335083129e-05     0.1242744897264533  0.0009617619632287389      14.03248062942155      327.8927699673293   0.006350965286051892     0.8006590133933168     0.5199439627855874     0.2735514108059926     0.4150924554430236    0.01249072484551279     0.4005474555275479      0.953977702591667     0.7733918504668342  4.009654027100478e-14 121.8225336445126
2.65696682985007      19.32925548825608      15.60828318709151   0.002149946134702574     0.6857414058776833     -11.64689360721119  7.011425335083129e-05     0.1242744897264533  0.0009617619632287389      14.03248062942155      327.8927699673293   0.006350965286051892     0.8006590133933168     0.5199439627855874     0.2735514108059926     0.4150924554430236    0.01249072484551279     0.4005474555275479      0.953977702591667      0.773391835565673  1.490120129038793e-08 121.8225909941926
2.656940813467883       19.3292957001558      15.60836487885958   0.002150049978369008     0.6857540438780005     -11.64686627390815   7.00614066291837e-05     0.1242763867174565  0.0009616905206765068      14.03219353986997       327.881197455195   0.006352504058154948     0.8006583541162429     0.5199453127525139     0.2735514812767583     0.4150848592092569    0.01249193986646464     0.4005474555275479     0.9539673780276643     0.7733831618509167  3.999367965349464e-14 121.8224397583802
2.656940853059386       19.3292957001558      15.60836487885958   0.002150049978369008     0.6857540438780005     -11.64686627390815   7.00614066291837e-05     0.1242763867174565  0.0009616905206765068      14.03219353986997       327.881197455195   0.006352504058154948     0.8006583541162429     0.5199453127525139     0.2735514812767583     0.4150848592092569    0.01249193986646464     0.4005474555275479     0.9539673780276643     0.7733831618509167  3.999367965349464e-14 121.8224396614465
2.656940813467883      19.32929598818475      15.60836487885958   0.002150049978369008     0.6857540438780005     -11.64686627390815   7.00614066291837e-05     0.1242763867174565  0.0009616905206765068      14.03219353986997       327.881197455195   0.006352504058154948     0.8006583541162429     0.5199453127525139     0.2735514812767583     0.4150848592092569    0.01249193986646464     0.4005474555275479     0.9539673780276643     0.7733831618509167  3.999367965349464e-14 121.8224397611565
2.656940813467883       19.3292957001558      15.60836511144234   0.002150049978369008     0.6857540438780005     -11.64686627390815   7.00614066291837e-05     0.1242763867174565  0.0009616905206765068      14.03219353986997       327.881197455195   0.006352504058154948     0.8006583541162429     0.5199453127525139     0.2735514812767583     0.4150848592092569    0.01249193986646464     0.4005474555275479     0.9539673780276643     0.7733831618509167  3.999367965349464e-14 121.8224397076126
2.656940813467883       19.3292957001558      15.60836487885958   0.002150064879530201     0.6857540438780005     -11.64686627390815   7.00614066291837e-05     0.1242763867174565  0.0009616905206765068      14.03219353986997       327.881197455195   0.006352504058154948     0.8006583541162429     0.5199453127525139     0.2735514812767583     0.4150848592092569    0.01249193986646464     0.4005474555275479     0.9539673780276643     0.7733831618509167  3.999367965349464e-14 121.8224402642112
2.656940813467883       19.3292957001558      15.60836487885958   0.002150049978369008     0.6857540587791617     -11.64686627390815   7.00614066291837e-05     0.1242763867174565  0.0009616905206765068      14.03219353986997       327.881197455195   0.006352504058154948     0.8006583541162429     0.5199453127525139     0.2735514812767583     0.4150848592092569    0.01249193986646464     0.4005474555275479     0.9539673780276643     0.7733831618509167  3.999367965349464e-14 121.8224397348018
2.656940813467883       19.3292957001558      15.60836487885958   0.002150049978369008     0.6857540438780005     -11.64686644745999   7.00614066291837e-05     0.1242763867174565  0.0009616905206765068      14.03219353986997       327.881197455195   0.006352504058154948     0.8006583541162429     0.5199453127525139     0.2735514812767583     0.4150848592092569    0.01249193986646464     0.4005474555275479     0.9539673780276643     0.7733831618509167  3.999367965349464e-14 121.8224397435667
2.656940813467883       19.3292957001558      15.60836487885958   0.002150049978369008     0.6857540438780005     -11.64686627390815  7.007630779037755e-05     0.1242763867174565  0.0009616905206765068      14.03219353986997       327.881197455195   0.006352504058154948     0.8006583541162429     0.5199453127525139     0.2735514812767583     0.4150848592092569    0.01249193986646464     0.4005474555275479     0.9539673780276643     0.7733831618509167  3.999367965349464e-14 121.8224426398569
2.656940813467883       19.3292957001558      15.60836487885958   0.002150049978369008     0.6857540438780005     -11.64686627390815   7.00614066291837e-05     0.1242764016186177  0.0009616905206765068      14.03219353986997       327.881197455195   0.006352504058154948     0.8006583541162429     0.5199453127525139     0.2735514812767583     0.4150848592092569    0.01249193986646464     0.4005474555275479     0.9539673780276643     0.7733831618509167  3.999367965349464e-14 121.8224397016261
2.656940813467883       19.3292957001558      15.60836487885958   0.002150049978369008     0.6857540438780005     -11.64686627390815   7.00614066291837e-05     0.1242763867174565  0.0009617054218377006      14.03219353986997       327.881197455195   0.006352504058154948     0.8006583541162429     0.5199453127525139     0.2735514812767583     0.4150848592092569    0.01249193986646464     0.4005474555275479     0.9539673780276643     0.7733831618509167  3.999367965349464e-14 121.822442091769
2.656940813467883       19.3292957001558      15.60836487885958   0.002150049978369008     0.6857540438780005     -11.64686627390815   7.00614066291837e-05     0.1242763867174565  0.0009616905206765068      14.03219374896595       327.881197455195   0.006352504058154948     0.8006583541162429     0.5199453127525139     0.2735514812767583     0.4150848592092569    0.01249193986646464     0.4005474555275479     0.9539673780276643     0.7733831618509167  3.999367965349464e-14 121.8224396370646
2.656940813467883       19.3292957001558      15.60836487885958   0.002150049978369008     0.6857540438780005     -11.64686627390815   7.00614066291837e-05     0.1242763867174565  0.0009616905206765068      14.03219353986997      327.8812023410056   0.006352504058154948     0.8006583541162429     0.5199453127525139     0.2735514812767583     0.4150848592092569    0.01249193986646464     0.4005474555275479     0.9539673780276643     0.7733831618509167  3.999367965349464e-14 121.8224397654541
2.656940813467883       19.3292957001558      15.60836487885958   0.002150049978369008     0.6857540438780005     -11.64686627390815   7.00614066291837e-05     0.1242763867174565  0.0009616905206765068      14.03219353986997       327.881197455195   0.006352518959316142     0.8006583541162429     0.5199453127525139     0.2735514812767583     0.4150848592092569    0.01249193986646464     0.4005474555275479     0.9539673780276643     0.7733831618509167  3.999367965349464e-14 121.8224400094696
2.656940813467883       19.3292957001558      15.60836487885958   0.002150049978369008     0.6857540438780005     -11.64686627390815   7.00614066291837e-05     0.1242763867174565  0.0009616905206765068      14.03219353986997       327.881197455195   0.006352504058154948     0.8006583690174041     0.5199453127525139     0.2735514812767583     0.4150848592092569    0.01249193986646464     0.4005474555275479     0.9539673780276643     0.7733831618509167  3.999367965349464e-14 121.8224402530102
2.656940813467883       19.3292957001558      15.60836487885958   0.002150049978369008     0.6857540438780005     -11.64686627390815   7.00614066291837e-05     0.1242763867174565  0.0009616905206765068      14.03219353986997       327.881197455195   0.006352504058154948     0.8006583541162429     0.5199453276536751     0.2735514812767583     0.4150848592092569    0.01249193986646464     0.4005474555275479     0.9539673780276643     0.7733831618509167  3.999367965349464e-14 121.8224398522188
2.656940813467883       19.3292957001558      15.60836487885958   0.002150049978369008     0.6857540438780005     -11.64686627390815   7.00614066291837e-05     0.1242763867174565  0.0009616905206765068      14.03219353986997       327.881197455195   0.006352504058154948     0.8006583541162429     0.5199453127525139     0.2735514961779195     0.4150848592092569    0.01249193986646464     0.4005474555275479     0.9539673780276643     0.7733831618509167  3.999367965349464e-14 121.8224397143366
2.656940813467883       19.3292957001558      15.60836487885958   0.002150049978369008     0.6857540438780005     -11.64686627390815   7.00614066291837e-05     0.1242763867174565  0.0009616905206765068      14.03219353986997       327.881197455195   0.006352504058154948     0.8006583541162429     0.5199453127525139     0.2735514812767583     0.4150848741104181    0.01249193986646464     0.4005474555275479     0.9539673780276643     0.7733831618509167  3.999367965349464e-14 121.8224397253896
2.656940813467883       19.3292957001558      15.60836487885958   0.002150049978369008     0.6857540438780005     -11.64686627390815   7.00614066291837e-05     0.1242763867174565  0.0009616905206765068      14.03219353986997       327.881197455195   0.006352504058154948     0.8006583541162429     0.5199453127525139     0.2735514812767583     0.4150848592092569    0.01249195476762584     0.4005474555275479     0.9539673780276643     0.7733831618509167  3.999367965349464e-14 121.822439758359
2.656940813467883       19.3292957001558      15.60836487885958   0.002150049978369008     0.6857540438780005     -11.64686627390815   7.00614066291837e-05     0.1242763867174565  0.0009616905206765068      14.03219353986997       327.881197455195   0.006352504058154948     0.8006583541162429     0.5199453127525139     0.2735514812767583     0.4150848592092569    0.01249193986646464     0.4005474704287091     0.9539673780276643     0.7733831618509167  3.999367965349464e-14 121.8224397583802
2.656940813467883       19.3292957001558      15.60836487885958   0.002150049978369008     0.6857540438780005     -11.64686627390815   7.00614066291837e-05     0.1242763867174565  0.0009616905206765068      14.03219353986997       327.881197455195   0.006352504058154948     0.8006583541162429     0.5199453127525139     0.2735514812767583     0.4150848592092569    0.01249193986646464     0.4005474555275479     0.9539673929288255     0.7733831618509167  3.999367965349464e-14 121.8224397583772
2.656940813467883       19.3292957001558      15.60836487885958   0.002150049978369008     0.6857540438780005     -11.64686627390815   7.00614066291837e-05     0.1242763867174565  0.0009616905206765068      14.03219353986997       327.881197455195   0.006352504058154948     0.8006583541162429     0.5199453127525139     0.2735514812767583     0.4150848592092569    0.01249193986646464     0.4005474555275479     0.9539673780276643     0.7733831767520779  3.999367965349464e-14 121.8224397583924
2.656940813467883       19.3292957001558      15.60836487885958   0.002150049978369008     0.6857540438780005     -11.64686627390815   7.00614066291837e-05     0.1242763867174565  0.0009616905206765068      14.03219353986997       327.881197455195   0.006352504058154948     0.8006583541162429     0.5199453127525139     0.2735514812767583     0.4150848592092569    0.01249193986646464     0.4005474555275479     0.9539673780276643     0.7733831618509167  1.490120118752731e-08 121.8224971082691
2.657002222834421      19.32930263602668      15.60839201032667    0.00214487929418641     0.6858672862916169     -11.64687838505264  6.909412162496378e-05     0.1245486089930466  0.0009509462742055625      14.03225208545924      327.8819216772413    0.00634508353515127     0.8006567845105933     0.5197111418879935      0.273705033857537     0.4152438165979236     0.0124919634272196     0.4005474555275479     0.9539673825370554     0.7733828966826609  2.899295424267509e-14 121.818177614724
2.65700226242684      19.32930263602668      15.60839201032667    0.00214487929418641     0.6858672862916169     -11.64687838505264  6.909412162496378e-05     0.1245486089930466  0.0009509462742055625      14.03225208545924      327.8819216772413    0.00634508353515127     0.8006567845105933     0.5197111418879935      0.273705033857537     0.4152438165979236     0.0124919634272196     0.4005474555275479     0.9539673825370554     0.7733828966826609  2.899295424267509e-14 121.8181776699204
2.657002222834421      19.32930292405573      15.60839201032667    0.00214487929418641     0.6858672862916169     -11.64687838505264  6.909412162496378e-05     0.1245486089930466  0.0009509462742055625      14.03225208545924      327.8819216772413    0.00634508353515127     0.8006567845105933     0.5197111418879935      0.273705033857537     0.4152438165979236     0.0124919634272196     0.4005474555275479     0.9539673825370554     0.7733828966826609  2.899295424267509e-14 121.8181776404722
2.657002222834421      19.32930263602668      15.60839224290983    0.00214487929418641     0.6858672862916169     -11.64687838505264  6.909412162496378e-05     0.1245486089930466  0.0009509462742055625      14.03225208545924      327.8819216772413    0.00634508353515127     0.8006567845105933     0.5197111418879935      0.273705033857537     0.4152438165979236     0.0124919634272196     0.4005474555275479     0.9539673825370554     0.7733828966826609  2.899295424267509e-14 121.8181775977544
2.657002222834421      19.32930263602668      15.60839201032667   0.002144894195347604     0.6858672862916169     -11.64687838505264  6.909412162496378e-05     0.1245486089930466  0.0009509462742055625      14.03225208545924      327.8819216772413    0.00634508353515127     0.8006567845105933     0.5197111418879935      0.273705033857537     0.4152438165979236     0.0124919634272196     0.4005474555275479     0.9539673825370554     0.7733828966826609  2.899295424267509e-14 121.8181767286156
2.657002222834421      19.32930263602668      15.60839201032667    0.00214487929418641     0.6858673011927781     -11.64687838505264  6.909412162496378e-05     0.1245486089930466  0.0009509462742055625      14.03225208545924      327.8819216772413    0.00634508353515127     0.8006567845105933     0.5197111418879935      0.273705033857537     0.4152438165979236     0.0124919634272196     0.4005474555275479     0.9539673825370554     0.7733828966826609  2.899295424267509e-14 121.8181775911114
2.657002222834421      19.32930263602668      15.60839201032667    0.00214487929418641     0.6858672862916169     -11.64687855860466  6.909412162496378e-05     0.1245486089930466  0.0009509462742055625      14.03225208545924      327.8819216772413    0.00634508353515127     0.8006567845105933     0.5197111418879935      0.273705033857537     0.4152438165979236     0.0124919634272196     0.4005474555275479     0.9539673825370554     0.7733828966826609  2.899295424267509e-14 121.8181775922664
2.657002222834421      19.32930263602668      15.60839201032667    0.00214487929418641     0.6858672862916169     -11.64687838505264  6.910902278615762e-05     0.1245486089930466  0.0009509462742055625      14.03225208545924      327.8819216772413    0.00634508353515127     0.8006567845105933     0.5197111418879935      0.273705033857537     0.4152438165979236     0.0124919634272196     0.4005474555275479     0.9539673825370554     0.7733828966826609  2.899295424267509e-14 121.8181818822286
2.657002222834421      19.32930263602668      15.60839201032667    0.00214487929418641     0.6858672862916169     -11.64687838505264  6.909412162496378e-05     0.1245486238942078  0.0009509462742055625      14.03225208545924      327.8819216772413    0.00634508353515127     0.8006567845105933     0.5197111418879935      0.273705033857537     0.4152438165979236     0.0124919634272196     0.4005474555275479     0.9539673825370554     0.7733828966826609  2.899295424267509e-14 121.8181776332987
2.657002222834421      19.32930263602668      15.60839201032667    0.00214487929418641     0.6858672862916169     -11.64687838505264  6.909412162496378e-05     0.1245486089930466  0.0009509611753667563      14.03225208545924      327.8819216772413    0.00634508353515127     0.8006567845105933     0.5197111418879935      0.273705033857537     0.4152438165979236     0.0124919634272196     0.4005474555275479     0.9539673825370554     0.7733828966826609  2.899295424267509e-14 121.8181785570866
2.657002222834421      19.32930263602668      15.60839201032667    0.00214487929418641     0.6858672862916169     -11.64687838505264  6.909412162496378e-05     0.1245486089930466  0.0009509462742055625      14.03225229455609      327.8819216772413    0.00634508353515127     0.8006567845105933     0.5197111418879935      0.273705033857537     0.4152438165979236     0.0124919634272196     0.4005474555275479     0.9539673825370554     0.7733828966826609  2.899295424267509e-14 121.8181776048137
2.657002222834421      19.32930263602668      15.60839201032667    0.00214487929418641     0.6858672862916169     -11.64687838505264  6.909412162496378e-05     0.1245486089930466  0.0009509462742055625      14.03225208545924      327.8819265630627    0.00634508353515127     0.8006567845105933     0.5197111418879935      0.273705033857537     0.4152438165979236     0.0124919634272196     0.4005474555275479     0.9539673825370554     0.7733828966826609  2.899295424267509e-14 121.8181776151231
2.657002222834421      19.32930263602668      15.60839201032667    0.00214487929418641     0.6858672862916169     -11.64687838505264  6.909412162496378e-05     0.1245486089930466  0.0009509462742055625      14.03225208545924      327.8819216772413   0.006345098436312464     0.8006567845105933     0.5197111418879935      0.273705033857537     0.4152438165979236     0.0124919634272196     0.4005474555275479     0.9539673825370554     0.7733828966826609  2.899295424267509e-14 121.8181785844869
2.657002222834421      19.32930263602668      15.60839201032667    0.00214487929418641     0.6858672862916169     -11.64687838505264  6.909412162496378e-05     0.1245486089930466  0.0009509462742055625      14.03225208545924      327.8819216772413    0.00634508353515127     0.8006567994117545     0.5197111418879935      0.273705033857537     0.4152438165979236     0.0124919634272196     0.4005474555275479     0.9539673825370554     0.7733828966826609  2.899295424267509e-14 121.8181781838416
2.657002222834421      19.32930263602668      15.60839201032667    0.00214487929418641     0.6858672862916169     -11.64687838505264  6.909412162496378e-05     0.1245486089930466  0.0009509462742055625      14.03225208545924      327.8819216772413    0.00634508353515127     0.8006567845105933     0.5197111567891547      0.273705033857537     0.4152438165979236     0.0124919634272196     0.4005474555275479     0.9539673825370554     0.7733828966826609  2.899295424267509e-14 121.8181777336267
2.657002222834421      19.32930263602668      15.60839201032667    0.00214487929418641     0.6858672862916169     -11.64687838505264  6.909412162496378e-05     0.1245486089930466  0.0009509462742055625      14.03225208545924      327.8819216772413    0.00634508353515127     0.8006567845105933     0.5197111418879935     0.2737050487586982     0.4152438165979236     0.0124919634272196     0.4005474555275479     0.9539673825370554     0.7733828966826609  2.899295424267509e-14 121.8181776267236
2.657002222834421      19.32930263602668      15.60839201032667    0.00214487929418641     0.6858672862916169     -11.64687838505264  6.909412162496378e-05     0.1245486089930466  0.0009509462742055625      14.03225208545924      327.8819216772413    0.00634508353515127     0.8006567845105933     0.5197111418879935      0.273705033857537     0.4152438314990848     0.0124919634272196     0.4005474555275479     0.9539673825370554     0.7733828966826609  2.899295424267509e-14 121.8181776182814
2.657002222834421      19.32930263602668      15.60839201032667    0.00214487929418641     0.6858672862916169     -11.64687838505264  6.909412162496378e-05     0.1245486089930466  0.0009509462742055625      14.03225208545924      327.8819216772413    0.00634508353515127     0.8006567845105933     0.5197111418879935      0.273705033857537     0.4152438165979236    0.01249197832838079     0.4005474555275479     0.9539673825370554     0.7733828966826609  2.899295424267509e-14 121.8181776147276
2.657002222834421      19.32930263602668      15.60839201032667    0.00214487929418641     0.6858672862916169     -11.64687838505264  6.909412162496378e-05     0.1245486089930466  0.0009509462742055625      14.03225208545924      327.8819216772413    0.00634508353515127     0.8006567845105933     0.5197111418879935      0.273705033857537     0.4152438165979236     0.0124919634272196     0.4005474704287091     0.9539673825370554     0.7733828966826609  2.899295424267509e-14 121.818177614724
2.657002222834421      19.32930263602668      15.60839201032667    0.00214487929418641     0.6858672862916169     -11.64687838505264  6.909412162496378e-05     0.1245486089930466  0.0009509462742055625      14.03225208545924      327.8819216772413    0.00634508353515127     0.8006567845105933     0.5197111418879935      0.273705033857537     0.4152438165979236     0.0124919634272196     0.4005474555275479     0.9539673974382166     0.7733828966826609  2.899295424267509e-14 121.8181776147421
2.657002222834421      19.32930263602668      15.60839201032667    0.00214487929418641     0.6858672862916169     -11.64687838505264  6.909412162496378e-05     0.1245486089930466  0.0009509462742055625      14.03225208545924      327.8819216772413    0.00634508353515127     0.8006567845105933     0.5197111418879935      0.273705033857537     0.4152438165979236     0.0124919634272196     0.4005474555275479     0.9539673825370554     0.7733829115838221  2.899295424267509e-14 121.8181776147311
2.657002222834421      19.32930263602668      15.60839201032667    0.00214487929418641     0.6858672862916169     -11.64687838505264  6.909412162496378e-05     0.1245486089930466  0.0009509462742055625      14.03225208545924      327.8819216772413    0.00634508353515127     0.8006567845105933     0.5197111418879935      0.273705033857537     0.4152438165979236     0.0124919634272196     0.4005474555275479     0.9539673825370554     0.7733828966826609   1.49011901868019e-08 121.8182349232497
2.656981437736172      19.32988167937121      15.60943303942963   0.002146901207167672     0.6858845851084986     -11.64728764453247  6.903140964820477e-05     0.1245498669019926  0.0009509288484357857      14.03245446889223      327.8866979645911   0.006344771542004297     0.8006557018256492     0.5197038982991358     0.2737118414854622     0.4152254235030147    0.01249190748054531     0.4005474555275479     0.9539461232079322     0.7733760181454181  2.893869250054231e-14 121.8178932865534
2.656981477328281      19.32988167937121      15.60943303942963   0.002146901207167672     0.6858845851084986     -11.64728764453247  6.903140964820477e-05     0.1245498669019926  0.0009509288484357857      14.03245446889223      327.8866979645911   0.006344771542004297     0.8006557018256492     0.5197038982991358     0.2737118414854622     0.4152254235030147    0.01249190748054531     0.4005474555275479     0.9539461232079322     0.7733760181454181  2.893869250054231e-14 121.8178932429067
2.656981437736172      19.32988196740889      15.60943303942963   0.002146901207167672     0.6858845851084986     -11.64728764453247  6.903140964820477e-05     0.1245498669019926  0.0009509288484357857      14.03245446889223      327.8866979645911   0.006344771542004297     0.8006557018256492     0.5197038982991358     0.2737118414854622     0.4152254235030147    0.01249190748054531     0.4005474555275479     0.9539461232079322     0.7733760181454181  2.893869250054231e-14 121.8178933307821
2.656981437736172      19.32988167937121      15.60943327202831   0.002146901207167672     0.6858845851084986     -11.64728764453247  6.903140964820477e-05     0.1245498669019926  0.0009509288484357857      14.03245446889223      327.8866979645911   0.006344771542004297     0.8006557018256492     0.5197038982991358     0.2737118414854622     0.4152254235030147    0.01249190748054531     0.4005474555275479     0.9539461232079322     0.7733760181454181  2.893869250054231e-14 121.8178932615906
2.656981437736172      19.32988167937121      15.60943303942963   0.002146916108328866     0.6858845851084986     -11.64728764453247  6.903140964820477e-05     0.1245498669019926  0.0009509288484357857      14.03245446889223      327.8866979645911   0.006344771542004297     0.8006557018256492     0.5197038982991358     0.2737118414854622     0.4152254235030147    0.01249190748054531     0.4005474555275479     0.9539461232079322     0.7733760181454181  2.893869250054231e-14 121.8178932987255
2.656981437736172      19.32988167937121      15.60943303942963   0.002146901207167672     0.6858846000096598     -11.64728764453247  6.903140964820477e-05     0.1245498669019926  0.0009509288484357857      14.03245446889223      327.8866979645911   0.006344771542004297     0.8006557018256492     0.5197038982991358     0.2737118414854622     0.4152254235030147    0.01249190748054531     0.4005474555275479     0.9539461232079322     0.7733760181454181  2.893869250054231e-14 121.8178932644547
2.656981437736172      19.32988167937121      15.60943303942963   0.002146901207167672     0.6858845851084986     -11.64728781809058  6.903140964820477e-05     0.1245498669019926  0.0009509288484357857      14.03245446889223      327.8866979645911   0.006344771542004297     0.8006557018256492     0.5197038982991358     0.2737118414854622     0.4152254235030147    0.01249190748054531     0.4005474555275479     0.9539461232079322     0.7733760181454181  2.893869250054231e-14 121.8178933014206
2.656981437736172      19.32988167937121      15.60943303942963   0.002146901207167672     0.6858845851084986     -11.64728764453247  6.904631080939862e-05     0.1245498669019926  0.0009509288484357857      14.03245446889223      327.8866979645911   0.006344771542004297     0.8006557018256492     0.5197038982991358     0.2737118414854622     0.4152254235030147    0.01249190748054531     0.4005474555275479     0.9539461232079322     0.7733760181454181  2.893869250054231e-14 121.8178975389643
2.656981437736172      19.32988167937121      15.60943303942963   0.002146901207167672     0.6858845851084986     -11.64728764453247  6.903140964820477e-05     0.1245498818031538  0.0009509288484357857      14.03245446889223      327.8866979645911   0.006344771542004297     0.8006557018256492     0.5197038982991358     0.2737118414854622     0.4152254235030147    0.01249190748054531     0.4005474555275479     0.9539461232079322     0.7733760181454181  2.893869250054231e-14 121.8178933051528
2.656981437736172      19.32988167937121      15.60943303942963   0.002146901207167672     0.6858845851084986     -11.64728764453247  6.903140964820477e-05     0.1245498669019926  0.0009509437495969795      14.03245446889223      327.8866979645911   0.006344771542004297     0.8006557018256492     0.5197038982991358     0.2737118414854622     0.4152254235030147    0.01249190748054531     0.4005474555275479     0.9539461232079322     0.7733760181454181  2.893869250054231e-14 121.8178940481072
2.656981437736172      19.32988167937121      15.60943303942963   0.002146901207167672     0.6858845851084986     -11.64728764453247  6.903140964820477e-05     0.1245498669019926  0.0009509288484357857       14.0324546779921      327.8866979645911   0.006344771542004297     0.8006557018256492     0.5197038982991358     0.2737118414854622     0.4152254235030147    0.01249190748054531     0.4005474555275479     0.9539461232079322     0.7733760181454181  2.893869250054231e-14 121.8178932213054
2.656981437736172      19.32988167937121      15.60943303942963   0.002146901207167672     0.6858845851084986     -11.64728764453247  6.903140964820477e-05     0.1245498669019926  0.0009509288484357857      14.03245446889223      327.8867028504836   0.006344771542004297     0.8006557018256492     0.5197038982991358     0.2737118414854622     0.4152254235030147    0.01249190748054531     0.4005474555275479     0.9539461232079322     0.7733760181454181  2.893869250054231e-14 121.8178932602059
2.656981437736172      19.32988167937121      15.60943303942963   0.002146901207167672     0.6858845851084986     -11.64728764453247  6.903140964820477e-05     0.1245498669019926  0.0009509288484357857      14.03245446889223      327.8866979645911   0.006344786443165491     0.8006557018256492     0.5197038982991358     0.2737118414854622     0.4152254235030147    0.01249190748054531     0.4005474555275479     0.9539461232079322     0.7733760181454181  2.893869250054231e-14 121.8178941431856
2.656981437736172      19.32988167937121      15.60943303942963   0.002146901207167672     0.6858845851084986     -11.64728764453247  6.903140964820477e-05     0.1245498669019926  0.0009509288484357857      14.03245446889223      327.8866979645911   0.006344771542004297     0.8006557167268104     0.5197038982991358     0.2737118414854622     0.4152254235030147    0.01249190748054531     0.4005474555275479     0.9539461232079322     0.7733760181454181  2.893869250054231e-14 121.8178938507669
2.656981437736172      19.32988167937121      15.60943303942963   0.002146901207167672     0.6858845851084986     -11.64728764453247  6.903140964820477e-05     0.1245498669019926  0.0009509288484357857      14.03245446889223      327.8866979645911   0.006344771542004297     0.8006557018256492      0.519703913200297     0.2737118414854622     0.4152254235030147    0.01249190748054531     0.4005474555275479     0.9539461232079322     0.7733760181454181  2.893869250054231e-14 121.8178933788985
2.656981437736172      19.32988167937121      15.60943303942963   0.002146901207167672     0.6858845851084986     -11.64728764453247  6.903140964820477e-05     0.1245498669019926  0.0009509288484357857      14.03245446889223      327.8866979645911   0.006344771542004297     0.8006557018256492     0.5197038982991358     0.2737118563866234     0.4152254235030147    0.01249190748054531     0.4005474555275479     0.9539461232079322     0.7733760181454181  2.893869250054231e-14 121.8178932914762
2.656981437736172      19.32988167937121      15.60943303942963   0.002146901207167672     0.6858845851084986     -11.64728764453247  6.903140964820477e-05     0.1245498669019926  0.0009509288484357857      14.03245446889223      327.8866979645911   0.006344771542004297     0.8006557018256492     0.5197038982991358     0.2737118414854622     0.4152254384041759    0.01249190748054531     0.4005474555275479     0.9539461232079322     0.7733760181454181  2.893869250054231e-14 121.8178932546352
2.656981437736172      19.32988167937121      15.60943303942963   0.002146901207167672     0.6858845851084986     -11.64728764453247  6.903140964820477e-05     0.1245498669019926  0.0009509288484357857      14.03245446889223      327.8866979645911   0.006344771542004297     0.8006557018256492     0.5197038982991358     0.2737118414854622     0.4152254235030147     0.0124919223817065     0.4005474555275479     0.9539461232079322     0.7733760181454181  2.893869250054231e-14 121.817893286565
2.656981437736172      19.32988167937121      15.60943303942963   0.002146901207167672     0.6858845851084986     -11.64728764453247  6.903140964820477e-05     0.1245498669019926  0.0009509288484357857      14.03245446889223      327.8866979645911   0.006344771542004297     0.8006557018256492     0.5197038982991358     0.2737118414854622     0.4152254235030147    0.01249190748054531     0.4005474704287091     0.9539461232079322     0.7733760181454181  2.893869250054231e-14 121.8178932865534
2.656981437736172      19.32988167937121      15.60943303942963   0.002146901207167672     0.6858845851084986     -11.64728764453247  6.903140964820477e-05     0.1245498669019926  0.0009509288484357857      14.03245446889223      327.8866979645911   0.006344771542004297     0.8006557018256492     0.5197038982991358     0.2737118414854622     0.4152254235030147    0.01249190748054531     0.4005474555275479     0.9539461381090933     0.7733760181454181  2.893869250054231e-14 121.817893286543
2.656981437736172      19.32988167937121      15.60943303942963   0.002146901207167672     0.6858845851084986     -11.64728764453247  6.903140964820477e-05     0.1245498669019926  0.0009509288484357857      14.03245446889223      327.8866979645911   0.006344771542004297     0.8006557018256492     0.5197038982991358     0.2737118414854622     0.4152254235030147    0.01249190748054531     0.4005474555275479     0.9539461232079322     0.7733760330465793  2.893869250054231e-14 121.8178932865488
2.656981437736172      19.32988167937121      15.60943303942963   0.002146901207167672     0.6858845851084986     -11.64728764453247  6.903140964820477e-05     0.1245498669019926  0.0009509288484357857      14.03245446889223      327.8866979645911   0.006344771542004297     0.8006557018256492     0.5197038982991358     0.2737118414854622     0.4152254235030147    0.01249190748054531     0.4005474555275479     0.9539461232079322     0.7733760181454181  1.490119013254016e-08 121.8179505867003
2.656990583376969      19.32987880218387      15.60943049461818   0.002146894758854086     0.6858974137259837     -11.64728335656355  6.887756138120666e-05     0.1245486111609884  0.0009505492097445884      14.03250281319063      327.8893051003265   0.006341909798309471     0.8006554836637838     0.5196777541196223     0.2737112980900943      0.415245647372935    0.01249057113532833     0.4005474555275479     0.9539511798653267     0.7733883670566604   2.80603834141447e-14 121.8176486406485
2.656990622969214      19.32987880218387      15.60943049461818   0.002146894758854086     0.6858974137259837     -11.64728335656355  6.887756138120666e-05     0.1245486111609884  0.0009505492097445884      14.03250281319063      327.8893051003265   0.006341909798309471     0.8006554836637838     0.5196777541196223     0.2737112980900943      0.415245647372935    0.01249057113532833     0.4005474555275479     0.9539511798653267     0.7733883670566604   2.80603834141447e-14 121.8176486818383
2.656990583376969      19.32987909022151      15.60943049461818   0.002146894758854086     0.6858974137259837     -11.64728335656355  6.887756138120666e-05     0.1245486111609884  0.0009505492097445884      14.03250281319063      327.8893051003265   0.006341909798309471     0.8006554836637838     0.5196777541196223     0.2737112980900943      0.415245647372935    0.01249057113532833     0.4005474555275479     0.9539511798653267     0.7733883670566604   2.80603834141447e-14 121.8176486611389
2.656990583376969      19.32987880218387      15.60943072721682   0.002146894758854086     0.6858974137259837     -11.64728335656355  6.887756138120666e-05     0.1245486111609884  0.0009505492097445884      14.03250281319063      327.8893051003265   0.006341909798309471     0.8006554836637838     0.5196777541196223     0.2737112980900943      0.415245647372935    0.01249057113532833     0.4005474555275479     0.9539511798653267     0.7733883670566604   2.80603834141447e-14 121.8176486230717
2.656990583376969      19.32987880218387      15.60943049461818    0.00214690966001528     0.6858974137259837     -11.64728335656355  6.887756138120666e-05     0.1245486111609884  0.0009505492097445884      14.03250281319063      327.8893051003265   0.006341909798309471     0.8006554836637838     0.5196777541196223     0.2737112980900943      0.415245647372935    0.01249057113532833     0.4005474555275479     0.9539511798653267     0.7733883670566604   2.80603834141447e-14 121.8176488172638
2.656990583376969      19.32987880218387      15.60943049461818   0.002146894758854086     0.6858974286271449     -11.64728335656355  6.887756138120666e-05     0.1245486111609884  0.0009505492097445884      14.03250281319063      327.8893051003265   0.006341909798309471     0.8006554836637838     0.5196777541196223     0.2737112980900943      0.415245647372935    0.01249057113532833     0.4005474555275479     0.9539511798653267     0.7733883670566604   2.80603834141447e-14 121.817648617533
2.656990583376969      19.32987880218387      15.60943049461818   0.002146894758854086     0.6858974137259837      -11.6472835301216  6.887756138120666e-05     0.1245486111609884  0.0009505492097445884      14.03250281319063      327.8893051003265   0.006341909798309471     0.8006554836637838     0.5196777541196223     0.2737112980900943      0.415245647372935    0.01249057113532833     0.4005474555275479     0.9539511798653267     0.7733883670566604   2.80603834141447e-14 121.8176486601629
2.656990583376969      19.32987880218387      15.60943049461818   0.002146894758854086     0.6858974137259837     -11.64728335656355   6.88924625424005e-05     0.1245486111609884  0.0009505492097445884      14.03250281319063      327.8893051003265   0.006341909798309471     0.8006554836637838     0.5196777541196223     0.2737112980900943      0.415245647372935    0.01249057113532833     0.4005474555275479     0.9539511798653267     0.7733883670566604   2.80603834141447e-14 121.817652535971
2.656990583376969      19.32987880218387      15.60943049461818   0.002146894758854086     0.6858974137259837     -11.64728335656355  6.887756138120666e-05     0.1245486260621496  0.0009505492097445884      14.03250281319063      327.8893051003265   0.006341909798309471     0.8006554836637838     0.5196777541196223     0.2737112980900943      0.415245647372935    0.01249057113532833     0.4005474555275479     0.9539511798653267     0.7733883670566604   2.80603834141447e-14 121.8176486631036
2.656990583376969      19.32987880218387      15.60943049461818   0.002146894758854086     0.6858974137259837     -11.64728335656355  6.887756138120666e-05     0.1245486111609884  0.0009505641109057823      14.03250281319063      327.8893051003265   0.006341909798309471     0.8006554836637838     0.5196777541196223     0.2737112980900943      0.415245647372935    0.01249057113532833     0.4005474555275479     0.9539511798653267     0.7733883670566604   2.80603834141447e-14 121.8176490921536
2.656990583376969      19.32987880218387      15.60943049461818   0.002146894758854086     0.6858974137259837     -11.64728335656355  6.887756138120666e-05     0.1245486111609884  0.0009505492097445884      14.03250302229121      327.8893051003265   0.006341909798309471     0.8006554836637838     0.5196777541196223     0.2737112980900943      0.415245647372935    0.01249057113532833     0.4005474555275479     0.9539511798653267     0.7733883670566604   2.80603834141447e-14 121.8176485974864
2.656990583376969      19.32987880218387      15.60943049461818   0.002146894758854086     0.6858974137259837     -11.64728335656355  6.887756138120666e-05     0.1245486111609884  0.0009505492097445884      14.03250281319063      327.8893099862579   0.006341909798309471     0.8006554836637838     0.5196777541196223     0.2737112980900943      0.415245647372935    0.01249057113532833     0.4005474555275479     0.9539511798653267     0.7733883670566604   2.80603834141447e-14 121.8176486572404
2.656990583376969      19.32987880218387      15.60943049461818   0.002146894758854086     0.6858974137259837     -11.64728335656355  6.887756138120666e-05     0.1245486111609884  0.0009505492097445884      14.03250281319063      327.8893051003265   0.006341924699470665     0.8006554836637838     0.5196777541196223     0.2737112980900943      0.415245647372935    0.01249057113532833     0.4005474555275479     0.9539511798653267     0.7733883670566604   2.80603834141447e-14 121.8176470451872
2.656990583376969      19.32987880218387      15.60943049461818   0.002146894758854086     0.6858974137259837     -11.64728335656355  6.887756138120666e-05     0.1245486111609884  0.0009505492097445884      14.03250281319063      327.8893051003265   0.006341909798309471      0.800655498564945     0.5196777541196223     0.2737112980900943      0.415245647372935    0.01249057113532833     0.4005474555275479     0.9539511798653267     0.7733883670566604   2.80603834141447e-14 121.8176491877773
2.656990583376969      19.32987880218387      15.60943049461818   0.002146894758854086     0.6858974137259837     -11.64728335656355  6.887756138120666e-05     0.1245486111609884  0.0009505492097445884      14.03250281319063      327.8893051003265   0.006341909798309471     0.8006554836637838     0.5196777690207834     0.2737112980900943      0.415245647372935    0.01249057113532833     0.4005474555275479     0.9539511798653267     0.7733883670566604   2.80603834141447e-14 121.8176487865812
2.656990583376969      19.32987880218387      15.60943049461818   0.002146894758854086     0.6858974137259837     -11.64728335656355  6.887756138120666e-05     0.1245486111609884  0.0009505492097445884      14.03250281319063      327.8893051003265   0.006341909798309471     0.8006554836637838     0.5196777541196223     0.2737113129912555      0.415245647372935    0.01249057113532833     0.4005474555275479     0.9539511798653267     0.7733883670566604   2.80603834141447e-14 121.8176485592935
2.656990583376969      19.32987880218387      15.60943049461818   0.002146894758854086     0.6858974137259837     -11.64728335656355  6.887756138120666e-05     0.1245486111609884  0.0009505492097445884      14.03250281319063      327.8893051003265   0.006341909798309471     0.8006554836637838     0.5196777541196223     0.2737112980900943     0.4152456622740962    0.01249057113532833     0.4005474555275479     0.9539511798653267     0.7733883670566604   2.80603834141447e-14 121.8176486447694
2.656990583376969      19.32987880218387      15.60943049461818   0.002146894758854086     0.6858974137259837     -11.64728335656355  6.887756138120666e-05     0.1245486111609884  0.0009505492097445884      14.03250281319063      327.8893051003265   0.006341909798309471     0.8006554836637838     0.5196777541196223     0.2737112980900943      0.415245647372935    0.01249058603648953     0.4005474555275479     0.9539511798653267     0.7733883670566604   2.80603834141447e-14 121.8176486406395
2.656990583376969      19.32987880218387      15.60943049461818   0.002146894758854086     0.6858974137259837     -11.64728335656355  6.887756138120666e-05     0.1245486111609884  0.0009505492097445884      14.03250281319063      327.8893051003265   0.006341909798309471     0.8006554836637838     0.5196777541196223     0.2737112980900943      0.415245647372935    0.01249057113532833     0.4005474704287091     0.9539511798653267     0.7733883670566604   2.80603834141447e-14 121.8176486406485
2.656990583376969      19.32987880218387      15.60943049461818   0.002146894758854086     0.6858974137259837     -11.64728335656355  6.887756138120666e-05     0.1245486111609884  0.0009505492097445884      14.03250281319063      327.8893051003265   0.006341909798309471     0.8006554836637838     0.5196777541196223     0.2737112980900943      0.415245647372935    0.01249057113532833     0.4005474555275479     0.9539511947664879     0.7733883670566604   2.80603834141447e-14 121.8176486406513
2.656990583376969      19.32987880218387      15.60943049461818   0.002146894758854086     0.6858974137259837     -11.64728335656355  6.887756138120666e-05     0.1245486111609884  0.0009505492097445884      14.03250281319063      327.8893051003265   0.006341909798309471     0.8006554836637838     0.5196777541196223     0.2737112980900943      0.415245647372935    0.01249057113532833     0.4005474555275479     0.9539511798653267     0.7733883819578216   2.80603834141447e-14 121.8176486406567
2.656990583376969      19.32987880218387      15.60943049461818   0.002146894758854086     0.6858974137259837     -11.64728335656355  6.887756138120666e-05     0.1245486111609884  0.0009505492097445884      14.03250281319063      327.8893051003265   0.006341909798309471     0.8006554836637838     0.5196777541196223     0.2737112980900943      0.415245647372935    0.01249057113532833     0.4005474555275479     0.9539511798653267     0.7733883670566604  1.490118925423107e-08 121.8177059398278
2.656338674658487      19.32960111759345      15.60810681216435   0.002151607835830354     0.6863565370707616     -11.64413852349182  6.767587354570726e-05     0.1245718238172702  0.0009503040873662592      14.03614368288696      327.8740149306683   0.006342081137314482     0.8006390368928433      0.519665817414071     0.2737655471017922     0.4147907392805998    0.01249415195331065     0.4005474555275479      0.953927119352211     0.7733292275055864  2.722463849362424e-14 121.8153857458077
2.656338714241018      19.32960111759345      15.60810681216435   0.002151607835830354     0.6863565370707616     -11.64413852349182  6.767587354570726e-05     0.1245718238172702  0.0009503040873662592      14.03614368288696      327.8740149306683   0.006342081137314482     0.8006390368928433      0.519665817414071     0.2737655471017922     0.4147907392805998    0.01249415195331065     0.4005474555275479      0.953927119352211     0.7733292275055864  2.722463849362424e-14 121.8153857800308
2.656338674658487      19.32960140562695      15.60810681216435   0.002151607835830354     0.6863565370707616     -11.64413852349182  6.767587354570726e-05     0.1245718238172702  0.0009503040873662592      14.03614368288696      327.8740149306683   0.006342081137314482     0.8006390368928433      0.519665817414071     0.2737655471017922     0.4147907392805998    0.01249415195331065     0.4005474555275479      0.953927119352211     0.7733292275055864  2.722463849362424e-14 121.8153857725484
2.656338674658487      19.32960111759345      15.60810704474327   0.002151607835830354     0.6863565370707616     -11.64413852349182  6.767587354570726e-05     0.1245718238172702  0.0009503040873662592      14.03614368288696      327.8740149306683   0.006342081137314482     0.8006390368928433      0.519665817414071     0.2737655471017922     0.4147907392805998    0.01249415195331065     0.4005474555275479      0.953927119352211     0.7733292275055864  2.722463849362424e-14 121.8153857251216
2.656338674658487      19.32960111759345      15.60810681216435   0.002151622736991547     0.6863565370707616     -11.64413852349182  6.767587354570726e-05     0.1245718238172702  0.0009503040873662592      14.03614368288696      327.8740149306683   0.006342081137314482     0.8006390368928433      0.519665817414071     0.2737655471017922     0.4147907392805998    0.01249415195331065     0.4005474555275479      0.953927119352211     0.7733292275055864  2.722463849362424e-14 121.8153857754731
2.656338674658487      19.32960111759345      15.60810681216435   0.002151607835830354     0.6863565519719228     -11.64413852349182  6.767587354570726e-05     0.1245718238172702  0.0009503040873662592      14.03614368288696      327.8740149306683   0.006342081137314482     0.8006390368928433      0.519665817414071     0.2737655471017922     0.4147907392805998    0.01249415195331065     0.4005474555275479      0.953927119352211     0.7733292275055864  2.722463849362424e-14 121.8153857311269
2.656338674658487      19.32960111759345      15.60810681216435   0.002151607835830354     0.6863565370707616     -11.64413869700301  6.767587354570726e-05     0.1245718238172702  0.0009503040873662592      14.03614368288696      327.8740149306683   0.006342081137314482     0.8006390368928433      0.519665817414071     0.2737655471017922     0.4147907392805998    0.01249415195331065     0.4005474555275479      0.953927119352211     0.7733292275055864  2.722463849362424e-14 121.8153857596387
2.656338674658487      19.32960111759345      15.60810681216435   0.002151607835830354     0.6863565370707616     -11.64413852349182  6.769077470690111e-05     0.1245718238172702  0.0009503040873662592      14.03614368288696      327.8740149306683   0.006342081137314482     0.8006390368928433      0.519665817414071     0.2737655471017922     0.4147907392805998    0.01249415195331065     0.4005474555275479      0.953927119352211     0.7733292275055864  2.722463849362424e-14 121.8153897704052
2.656338674658487      19.32960111759345      15.60810681216435   0.002151607835830354     0.6863565370707616     -11.64413852349182  6.767587354570726e-05     0.1245718387184314  0.0009503040873662592      14.03614368288696      327.8740149306683   0.006342081137314482     0.8006390368928433      0.519665817414071     0.2737655471017922     0.4147907392805998    0.01249415195331065     0.4005474555275479      0.953927119352211     0.7733292275055864  2.722463849362424e-14 121.8153857372819
2.656338674658487      19.32960111759345      15.60810681216435   0.002151607835830354     0.6863565370707616     -11.64413852349182  6.767587354570726e-05     0.1245718238172702  0.0009503189885274531      14.03614368288696      327.8740149306683   0.006342081137314482     0.8006390368928433      0.519665817414071     0.2737655471017922     0.4147907392805998    0.01249415195331065     0.4005474555275479      0.953927119352211     0.7733292275055864  2.722463849362424e-14 121.8153864352105
2.656338674658487      19.32960111759345      15.60810681216435   0.002151607835830354     0.6863565370707616     -11.64413852349182  6.767587354570726e-05     0.1245718238172702  0.0009503040873662592      14.03614389204179      327.8740149306683   0.006342081137314482     0.8006390368928433      0.519665817414071     0.2737655471017922     0.4147907392805998    0.01249415195331065     0.4005474555275479      0.953927119352211     0.7733292275055864  2.722463849362424e-14 121.8153856377381
2.656338674658487      19.32960111759345      15.60810681216435   0.002151607835830354     0.6863565370707616     -11.64413852349182  6.767587354570726e-05     0.1245718238172702  0.0009503040873662592      14.03614368288696      327.8740198163719   0.006342081137314482     0.8006390368928433      0.519665817414071     0.2737655471017922     0.4147907392805998    0.01249415195331065     0.4005474555275479      0.953927119352211     0.7733292275055864  2.722463849362424e-14 121.8153857589312
2.656338674658487      19.32960111759345      15.60810681216435   0.002151607835830354     0.6863565370707616     -11.64413852349182  6.767587354570726e-05     0.1245718238172702  0.0009503040873662592      14.03614368288696      327.8740149306683   0.006342096038475676     0.8006390368928433      0.519665817414071     0.2737655471017922     0.4147907392805998    0.01249415195331065     0.4005474555275479      0.953927119352211     0.7733292275055864  2.722463849362424e-14 121.8153858961732
2.656338674658487      19.32960111759345      15.60810681216435   0.002151607835830354     0.6863565370707616     -11.64413852349182  6.767587354570726e-05     0.1245718238172702  0.0009503040873662592      14.03614368288696      327.8740149306683   0.006342081137314482     0.8006390517940045      0.519665817414071     0.2737655471017922     0.4147907392805998    0.01249415195331065     0.4005474555275479      0.953927119352211     0.7733292275055864  2.722463849362424e-14 121.8153863120837
2.656338674658487      19.32960111759345      15.60810681216435   0.002151607835830354     0.6863565370707616     -11.64413852349182  6.767587354570726e-05     0.1245718238172702  0.0009503040873662592      14.03614368288696      327.8740149306683   0.006342081137314482     0.8006390368928433     0.5196658323152322     0.2737655471017922     0.4147907392805998    0.01249415195331065     0.4005474555275479      0.953927119352211     0.7733292275055864  2.722463849362424e-14 121.8153858666771
2.656338674658487      19.32960111759345      15.60810681216435   0.002151607835830354     0.6863565370707616     -11.64413852349182  6.767587354570726e-05     0.1245718238172702  0.0009503040873662592      14.03614368288696      327.8740149306683   0.006342081137314482     0.8006390368928433      0.519665817414071     0.2737655620029534     0.4147907392805998    0.01249415195331065     0.4005474555275479      0.953927119352211     0.7733292275055864  2.722463849362424e-14 121.8153857324007
2.656338674658487      19.32960111759345      15.60810681216435   0.002151607835830354     0.6863565370707616     -11.64413852349182  6.767587354570726e-05     0.1245718238172702  0.0009503040873662592      14.03614368288696      327.8740149306683   0.006342081137314482     0.8006390368928433      0.519665817414071     0.2737655471017922      0.414790754181761    0.01249415195331065     0.4005474555275479      0.953927119352211     0.7733292275055864  2.722463849362424e-14 121.8153857490681
2.656338674658487      19.32960111759345      15.60810681216435   0.002151607835830354     0.6863565370707616     -11.64413852349182  6.767587354570726e-05     0.1245718238172702  0.0009503040873662592      14.03614368288696      327.8740149306683   0.006342081137314482     0.8006390368928433      0.519665817414071     0.2737655471017922     0.4147907392805998    0.01249416685447184     0.4005474555275479      0.953927119352211     0.7733292275055864  2.722463849362424e-14 121.8153857458451
2.656338674658487      19.32960111759345      15.60810681216435   0.002151607835830354     0.6863565370707616     -11.64413852349182  6.767587354570726e-05     0.1245718238172702  0.0009503040873662592      14.03614368288696      327.8740149306683   0.006342081137314482     0.8006390368928433      0.519665817414071     0.2737655471017922     0.4147907392805998    0.01249415195331065     0.4005474704287091      0.953927119352211     0.7733292275055864  2.722463849362424e-14 121.8153857458077
2.656338674658487      19.32960111759345      15.60810681216435   0.002151607835830354     0.6863565370707616     -11.64413852349182  6.767587354570726e-05     0.1245718238172702  0.0009503040873662592      14.03614368288696      327.8740149306683   0.006342081137314482     0.8006390368928433      0.519665817414071     0.2737655471017922     0.4147907392805998    0.01249415195331065     0.4005474555275479     0.9539271342533722     0.7733292275055864  2.722463849362424e-14 121.8153857458124
2.656338674658487      19.32960111759345      15.60810681216435   0.002151607835830354     0.6863565370707616     -11.64413852349182  6.767587354570726e-05     0.1245718238172702  0.0009503040873662592      14.03614368288696      327.8740149306683   0.006342081137314482     0.8006390368928433      0.519665817414071     0.2737655471017922     0.4147907392805998    0.01249415195331065     0.4005474555275479      0.953927119352211     0.7733292424067476  2.722463849362424e-14 121.8153857457965
2.656338674658487      19.32960111759345      15.60810681216435   0.002151607835830354     0.6863565370707616     -11.64413852349182  6.767587354570726e-05     0.1245718238172702  0.0009503040873662592      14.03614368288696      327.8740149306683   0.006342081137314482     0.8006390368928433      0.519665817414071     0.2737655471017922     0.4147907392805998    0.01249415195331065     0.4005474555275479      0.953927119352211     0.7733292275055864  1.490118841848615e-08 121.8154430517619
2.655841249184226      19.32988969213295      15.60839087342481   0.002151865773302549     0.6866140126867061     -11.64378530295648  6.379284799125485e-05     0.1246914557512105  0.0009412707853096372      14.04008150044711       327.929225477495   0.006331771491833081     0.8006288053077684     0.5188618509504475     0.2738750451386963     0.4146064194080531    0.01249100853934817     0.4005474555275479     0.9538935054522153     0.7733469075743634  2.777315680087642e-14 121.8104318282279
2.655841288759345      19.32988969213295      15.60839087342481   0.002151865773302549     0.6866140126867061     -11.64378530295648  6.379284799125485e-05     0.1246914557512105  0.0009412707853096372      14.04008150044711       327.929225477495   0.006331771491833081     0.8006288053077684     0.5188618509504475     0.2738750451386963     0.4146064194080531    0.01249100853934817     0.4005474555275479     0.9538935054522153     0.7733469075743634  2.777315680087642e-14 121.810431797819
2.655841249184226      19.32988998017075      15.60839087342481   0.002151865773302549     0.6866140126867061     -11.64378530295648  6.379284799125485e-05     0.1246914557512105  0.0009412707853096372      14.04008150044711       327.929225477495   0.006331771491833081     0.8006288053077684     0.5188618509504475     0.2738750451386963     0.4146064194080531    0.01249100853934817     0.4005474555275479     0.9538935054522153     0.7733469075743634  2.777315680087642e-14 121.8104318466406
2.655841249184226      19.32988969213295      15.60839110600796   0.002151865773302549     0.6866140126867061     -11.64378530295648  6.379284799125485e-05     0.1246914557512105  0.0009412707853096372      14.04008150044711       327.929225477495   0.006331771491833081     0.8006288053077684     0.5188618509504475     0.2738750451386963     0.4146064194080531    0.01249100853934817     0.4005474555275479     0.9538935054522153     0.7733469075743634  2.777315680087642e-14 121.810431792094
2.655841249184226      19.32988969213295      15.60839087342481   0.002151880674463743     0.6866140126867061     -11.64378530295648  6.379284799125485e-05     0.1246914557512105  0.0009412707853096372      14.04008150044711       327.929225477495   0.006331771491833081     0.8006288053077684     0.5188618509504475     0.2738750451386963     0.4146064194080531    0.01249100853934817     0.4005474555275479     0.9538935054522153     0.7733469075743634  2.777315680087642e-14 121.8104319231756
2.655841249184226      19.32988969213295      15.60839087342481   0.002151865773302549     0.6866140275878673     -11.64378530295648  6.379284799125485e-05     0.1246914557512105  0.0009412707853096372      14.04008150044711       327.929225477495   0.006331771491833081     0.8006288053077684     0.5188618509504475     0.2738750451386963     0.4146064194080531    0.01249100853934817     0.4005474555275479     0.9538935054522153     0.7733469075743634  2.777315680087642e-14 121.8104318112996
2.655841249184226      19.32988969213295      15.60839087342481   0.002151865773302549     0.6866140126867061      -11.6437854764624  6.379284799125485e-05     0.1246914557512105  0.0009412707853096372      14.04008150044711       327.929225477495   0.006331771491833081     0.8006288053077684     0.5188618509504475     0.2738750451386963     0.4146064194080531    0.01249100853934817     0.4005474555275479     0.9538935054522153     0.7733469075743634  2.777315680087642e-14 121.8104318503865
2.655841249184226      19.32988969213295      15.60839087342481   0.002151865773302549     0.6866140126867061     -11.64378530295648   6.38077491524487e-05     0.1246914557512105  0.0009412707853096372      14.04008150044711       327.929225477495   0.006331771491833081     0.8006288053077684     0.5188618509504475     0.2738750451386963     0.4146064194080531    0.01249100853934817     0.4005474555275479     0.9538935054522153     0.7733469075743634  2.777315680087642e-14 121.8104345012522
2.655841249184226      19.32988969213295      15.60839087342481   0.002151865773302549     0.6866140126867061     -11.64378530295648  6.379284799125485e-05     0.1246914706523717  0.0009412707853096372      14.04008150044711       327.929225477495   0.006331771491833081     0.8006288053077684     0.5188618509504475     0.2738750451386963     0.4146064194080531    0.01249100853934817     0.4005474555275479     0.9538935054522153     0.7733469075743634  2.777315680087642e-14 121.8104317452461
2.655841249184226      19.32988969213295      15.60839087342481   0.002151865773302549     0.6866140126867061     -11.64378530295648  6.379284799125485e-05     0.1246914557512105  0.0009412856864708311      14.04008150044711       327.929225477495   0.006331771491833081     0.8006288053077684     0.5188618509504475     0.2738750451386963     0.4146064194080531    0.01249100853934817     0.4005474555275479     0.9538935054522153     0.7733469075743634  2.777315680087642e-14 121.8104292761967
2.655841249184226      19.32988969213295      15.60839087342481   0.002151865773302549     0.6866140126867061     -11.64378530295648  6.379284799125485e-05     0.1246914557512105  0.0009412707853096372      14.04008170966063       327.929225477495   0.006331771491833081     0.8006288053077684     0.5188618509504475     0.2738750451386963     0.4146064194080531    0.01249100853934817     0.4005474555275479     0.9538935054522153     0.7733469075743634  2.777315680087642e-14 121.8104317412588
2.655841249184226      19.32988969213295      15.60839087342481   0.002151865773302549     0.6866140126867061     -11.64378530295648  6.379284799125485e-05     0.1246914557512105  0.0009412707853096372      14.04008150044711      327.9292303640212   0.006331771491833081     0.8006288053077684     0.5188618509504475     0.2738750451386963     0.4146064194080531    0.01249100853934817     0.4005474555275479     0.9538935054522153     0.7733469075743634  2.777315680087642e-14 121.8104317862699
2.655841249184226      19.32988969213295      15.60839087342481   0.002151865773302549     0.6866140126867061     -11.64378530295648  6.379284799125485e-05     0.1246914557512105  0.0009412707853096372      14.04008150044711       327.929225477495   0.006331786392994275     0.8006288053077684     0.5188618509504475     0.2738750451386963     0.4146064194080531    0.01249100853934817     0.4005474555275479     0.9538935054522153     0.7733469075743634  2.777315680087642e-14 121.8104362899863
2.655841249184226      19.32988969213295      15.60839087342481   0.002151865773302549     0.6866140126867061     -11.64378530295648  6.379284799125485e-05     0.1246914557512105  0.0009412707853096372      14.04008150044711       327.929225477495   0.006331771491833081     0.8006288202089296     0.5188618509504475     0.2738750451386963     0.4146064194080531    0.01249100853934817     0.4005474555275479     0.9538935054522153     0.7733469075743634  2.777315680087642e-14 121.8104324262496
2.655841249184226      19.32988969213295      15.60839087342481   0.002151865773302549     0.6866140126867061     -11.64378530295648  6.379284799125485e-05     0.1246914557512105  0.0009412707853096372      14.04008150044711       327.929225477495   0.006331771491833081     0.8006288053077684     0.5188618658516087     0.2738750451386963     0.4146064194080531    0.01249100853934817     0.4005474555275479     0.9538935054522153     0.7733469075743634  2.777315680087642e-14 121.8104317695097
2.655841249184226      19.32988969213295      15.60839087342481   0.002151865773302549     0.6866140126867061     -11.64378530295648  6.379284799125485e-05     0.1246914557512105  0.0009412707853096372      14.04008150044711       327.929225477495   0.006331771491833081     0.8006288053077684     0.5188618509504475     0.2738750600398575     0.4146064194080531    0.01249100853934817     0.4005474555275479     0.9538935054522153     0.7733469075743634  2.777315680087642e-14 121.8104318457165
2.655841249184226      19.32988969213295      15.60839087342481   0.002151865773302549     0.6866140126867061     -11.64378530295648  6.379284799125485e-05     0.1246914557512105  0.0009412707853096372      14.04008150044711       327.929225477495   0.006331771491833081     0.8006288053077684     0.5188618509504475     0.2738750451386963     0.4146064343092143    0.01249100853934817     0.4005474555275479     0.9538935054522153     0.7733469075743634  2.777315680087642e-14 121.8104318127095
2.655841249184226      19.32988969213295      15.60839087342481   0.002151865773302549     0.6866140126867061     -11.64378530295648  6.379284799125485e-05     0.1246914557512105  0.0009412707853096372      14.04008150044711       327.929225477495   0.006331771491833081     0.8006288053077684     0.5188618509504475     0.2738750451386963     0.4146064194080531    0.01249102344050936     0.4005474555275479     0.9538935054522153     0.7733469075743634  2.777315680087642e-14 121.8104318285066
2.655841249184226      19.32988969213295      15.60839087342481   0.002151865773302549     0.6866140126867061     -11.64378530295648  6.379284799125485e-05     0.1246914557512105  0.0009412707853096372      14.04008150044711       327.929225477495   0.006331771491833081     0.8006288053077684     0.5188618509504475     0.2738750451386963     0.4146064194080531    0.01249100853934817     0.4005474704287091     0.9538935054522153     0.7733469075743634  2.777315680087642e-14 121.8104318282279
2.655841249184226      19.32988969213295      15.60839087342481   0.002151865773302549     0.6866140126867061     -11.64378530295648  6.379284799125485e-05     0.1246914557512105  0.0009412707853096372      14.04008150044711       327.929225477495   0.006331771491833081     0.8006288053077684     0.5188618509504475     0.2738750451386963     0.4146064194080531    0.01249100853934817     0.4005474555275479     0.9538935203533765     0.7733469075743634  2.777315680087642e-14 121.8104318282229
2.655841249184226      19.32988969213295      15.60839087342481   0.002151865773302549     0.6866140126867061     -11.64378530295648  6.379284799125485e-05     0.1246914557512105  0.0009412707853096372      14.04008150044711       327.929225477495   0.006331771491833081     0.8006288053077684     0.5188618509504475     0.2738750451386963     0.4146064194080531    0.01249100853934817     0.4005474555275479     0.9538935054522153     0.7733469224755246  2.777315680087642e-14 121.8104318281908
2.655841249184226      19.32988969213295      15.60839087342481   0.002151865773302549     0.6866140126867061     -11.64378530295648  6.379284799125485e-05     0.1246914557512105  0.0009412707853096372      14.04008150044711       327.929225477495   0.006331771491833081     0.8006288053077684     0.5188618509504475     0.2738750451386963     0.4146064194080531    0.01249100853934817     0.4005474555275479     0.9538935054522153     0.7733469075743634  1.490118896700446e-08 121.8104891037239
2.655848983076198      19.32989798918483      15.60840033490647    0.00215187575736098     0.6866157656950465     -11.64378604525881  6.379292459549797e-05     0.1246915765519255  0.0009462228391962445      14.04020594065478      327.9344180316675   0.006331701940784944     0.8006287505411445     0.5188611100142172     0.2738751358673521     0.4146103815853776    0.01244826479816519     0.4005474555275479     0.9538978379053749      0.773493218444275  2.776775530696185e-14 121.8099704138633
2.655849022651432      19.32989798918483      15.60840033490647    0.00215187575736098     0.6866157656950465     -11.64378604525881  6.379292459549797e-05     0.1246915765519255  0.0009462228391962445      14.04020594065478      327.9344180316675   0.006331701940784944     0.8006287505411445     0.5188611100142172     0.2738751358673521     0.4146103815853776    0.01244826479816519     0.4005474555275479     0.9538978379053749      0.773493218444275  2.776775530696185e-14 121.8099704459266
2.655848983076198      19.32989827722275      15.60840033490647    0.00215187575736098     0.6866157656950465     -11.64378604525881  6.379292459549797e-05     0.1246915765519255  0.0009462228391962445      14.04020594065478      327.9344180316675   0.006331701940784944     0.8006287505411445     0.5188611100142172     0.2738751358673521     0.4146103815853776    0.01244826479816519     0.4005474555275479     0.9538978379053749      0.773493218444275  2.776775530696185e-14 121.8099704356576
2.655848983076198      19.32989798918483      15.60840056748976    0.00215187575736098     0.6866157656950465     -11.64378604525881  6.379292459549797e-05     0.1246915765519255  0.0009462228391962445      14.04020594065478      327.9344180316675   0.006331701940784944     0.8006287505411445     0.5188611100142172     0.2738751358673521     0.4146103815853776    0.01244826479816519     0.4005474555275479     0.9538978379053749      0.773493218444275  2.776775530696185e-14 121.8099703835348
2.655848983076198      19.32989798918483      15.60840033490647   0.002151890658522174     0.6866157656950465     -11.64378604525881  6.379292459549797e-05     0.1246915765519255  0.0009462228391962445      14.04020594065478      327.9344180316675   0.006331701940784944     0.8006287505411445     0.5188611100142172     0.2738751358673521     0.4146103815853776    0.01244826479816519     0.4005474555275479     0.9538978379053749      0.773493218444275  2.776775530696185e-14 121.8099700174452
2.655848983076198      19.32989798918483      15.60840033490647    0.00215187575736098     0.6866157805962077     -11.64378604525881  6.379292459549797e-05     0.1246915765519255  0.0009462228391962445      14.04020594065478      327.9344180316675   0.006331701940784944     0.8006287505411445     0.5188611100142172     0.2738751358673521     0.4146103815853776    0.01244826479816519     0.4005474555275479     0.9538978379053749      0.773493218444275  2.776775530696185e-14 121.8099703951536
2.655848983076198      19.32989798918483      15.60840033490647    0.00215187575736098     0.6866157656950465     -11.64378621876474  6.379292459549797e-05     0.1246915765519255  0.0009462228391962445      14.04020594065478      327.9344180316675   0.006331701940784944     0.8006287505411445     0.5188611100142172     0.2738751358673521     0.4146103815853776    0.01244826479816519     0.4005474555275479     0.9538978379053749      0.773493218444275  2.776775530696185e-14 121.8099704245646
2.655848983076198      19.32989798918483      15.60840033490647    0.00215187575736098     0.6866157656950465     -11.64378604525881  6.380782575669182e-05     0.1246915765519255  0.0009462228391962445      14.04020594065478      327.9344180316675   0.006331701940784944     0.8006287505411445     0.5188611100142172     0.2738751358673521     0.4146103815853776    0.01244826479816519     0.4005474555275479     0.9538978379053749      0.773493218444275  2.776775530696185e-14 121.8099744123138
2.655848983076198      19.32989798918483      15.60840033490647    0.00215187575736098     0.6866157656950465     -11.64378604525881  6.379292459549797e-05     0.1246915914530867  0.0009462228391962445      14.04020594065478      327.9344180316675   0.006331701940784944     0.8006287505411445     0.5188611100142172     0.2738751358673521     0.4146103815853776    0.01244826479816519     0.4005474555275479     0.9538978379053749      0.773493218444275  2.776775530696185e-14 121.8099703645018
2.655848983076198      19.32989798918483      15.60840033490647    0.00215187575736098     0.6866157656950465     -11.64378604525881  6.379292459549797e-05     0.1246915765519255  0.0009462377403574384      14.04020594065478      327.9344180316675   0.006331701940784944     0.8006287505411445     0.5188611100142172     0.2738751358673521     0.4146103815853776    0.01244826479816519     0.4005474555275479     0.9538978379053749      0.773493218444275  2.776775530696185e-14 121.8099704508156
2.655848983076198      19.32989798918483      15.60840033490647    0.00215187575736098     0.6866157656950465     -11.64378604525881  6.379292459549797e-05     0.1246915765519255  0.0009462228391962445      14.04020614987015      327.9344180316675   0.006331701940784944     0.8006287505411445     0.5188611100142172     0.2738751358673521     0.4146103815853776    0.01244826479816519     0.4005474555275479     0.9538978379053749      0.773493218444275  2.776775530696185e-14 121.8099703942246
2.655848983076198      19.32989798918483      15.60840033490647    0.00215187575736098     0.6866157656950465     -11.64378604525881  6.379292459549797e-05     0.1246915765519255  0.0009462228391962445      14.04020594065478      327.9344229182711   0.006331701940784944     0.8006287505411445     0.5188611100142172     0.2738751358673521     0.4146103815853776    0.01244826479816519     0.4005474555275479     0.9538978379053749      0.773493218444275  2.776775530696185e-14 121.8099704261357
2.655848983076198      19.32989798918483      15.60840033490647    0.00215187575736098     0.6866157656950465     -11.64378604525881  6.379292459549797e-05     0.1246915765519255  0.0009462228391962445      14.04020594065478      327.9344180316675   0.006331716841946138     0.8006287505411445     0.5188611100142172     0.2738751358673521     0.4146103815853776    0.01244826479816519     0.4005474555275479     0.9538978379053749      0.773493218444275  2.776775530696185e-14 121.8099749091413
2.655848983076198      19.32989798918483      15.60840033490647    0.00215187575736098     0.6866157656950465     -11.64378604525881  6.379292459549797e-05     0.1246915765519255  0.0009462228391962445      14.04020594065478      327.9344180316675   0.006331701940784944     0.8006287654423057     0.5188611100142172     0.2738751358673521     0.4146103815853776    0.01244826479816519     0.4005474555275479     0.9538978379053749      0.773493218444275  2.776775530696185e-14 121.8099710102877
2.655848983076198      19.32989798918483      15.60840033490647    0.00215187575736098     0.6866157656950465     -11.64378604525881  6.379292459549797e-05     0.1246915765519255  0.0009462228391962445      14.04020594065478      327.9344180316675   0.006331701940784944     0.8006287505411445     0.5188611249153784     0.2738751358673521     0.4146103815853776    0.01244826479816519     0.4005474555275479     0.9538978379053749      0.773493218444275  2.776775530696185e-14 121.8099703389271
2.655848983076198      19.32989798918483      15.60840033490647    0.00215187575736098     0.6866157656950465     -11.64378604525881  6.379292459549797e-05     0.1246915765519255  0.0009462228391962445      14.04020594065478      327.9344180316675   0.006331701940784944     0.8006287505411445     0.5188611100142172     0.2738751507685133     0.4146103815853776    0.01244826479816519     0.4005474555275479     0.9538978379053749      0.773493218444275  2.776775530696185e-14 121.8099703997856
2.655848983076198      19.32989798918483      15.60840033490647    0.00215187575736098     0.6866157656950465     -11.64378604525881  6.379292459549797e-05     0.1246915765519255  0.0009462228391962445      14.04020594065478      327.9344180316675   0.006331701940784944     0.8006287505411445     0.5188611100142172     0.2738751358673521     0.4146103964865388    0.01244826479816519     0.4005474555275479     0.9538978379053749      0.773493218444275  2.776775530696185e-14 121.8099703407813
2.655848983076198      19.32989798918483      15.60840033490647    0.00215187575736098     0.6866157656950465     -11.64378604525881  6.379292459549797e-05     0.1246915765519255  0.0009462228391962445      14.04020594065478      327.9344180316675   0.006331701940784944     0.8006287505411445     0.5188611100142172     0.2738751358673521     0.4146103815853776    0.01244827969932638     0.4005474555275479     0.9538978379053749      0.773493218444275  2.776775530696185e-14 121.809970414126
2.655848983076198      19.32989798918483      15.60840033490647    0.00215187575736098     0.6866157656950465     -11.64378604525881  6.379292459549797e-05     0.1246915765519255  0.0009462228391962445      14.04020594065478      327.9344180316675   0.006331701940784944     0.8006287505411445     0.5188611100142172     0.2738751358673521     0.4146103815853776    0.01244826479816519     0.4005474704287091     0.9538978379053749      0.773493218444275  2.776775530696185e-14 121.8099704138633
2.655848983076198      19.32989798918483      15.60840033490647    0.00215187575736098     0.6866157656950465     -11.64378604525881  6.379292459549797e-05     0.1246915765519255  0.0009462228391962445      14.04020594065478      327.9344180316675   0.006331701940784944     0.8006287505411445     0.5188611100142172     0.2738751358673521     0.4146103815853776    0.01244826479816519     0.4005474555275479     0.9538978528065361      0.773493218444275  2.776775530696185e-14 121.809970413837
2.655848983076198      19.32989798918483      15.60840033490647    0.00215187575736098     0.6866157656950465     -11.64378604525881  6.379292459549797e-05     0.1246915765519255  0.0009462228391962445      14.04020594065478      327.9344180316675   0.006331701940784944     0.8006287505411445     0.5188611100142172     0.2738751358673521     0.4146103815853776    0.01244826479816519     0.4005474555275479     0.9538978379053749     0.7734932333454362  2.776775530696185e-14 121.8099704138549
2.655848983076198      19.32989798918483      15.60840033490647    0.00215187575736098     0.6866157656950465     -11.64378604525881  6.379292459549797e-05     0.1246915765519255  0.0009462228391962445      14.04020594065478      327.9344180316675   0.006331701940784944     0.8006287505411445     0.5188611100142172     0.2738751358673521     0.4146103815853776    0.01244826479816519     0.4005474555275479     0.9538978379053749      0.773493218444275  1.490118896160296e-08 121.810027704496
2.655547239479797      19.33373736556243      15.61646781541104   0.002158623785175977     0.6870005462216097     -11.64535014410168  6.278802457441004e-05     0.1247122726635269  0.0009460234292658511      14.03868914205222      327.8491840720729   0.006334258965909763      0.800609301946786     0.5189462210488193     0.2738586893644545     0.4155318499503535    0.01237667573621769     0.4005474555275479     0.9539287865648154     0.7735428536897621  2.686227437493226e-14 121.8075978634381
2.655547279050534      19.33373736556243      15.61646781541104   0.002158623785175977     0.6870005462216097     -11.64535014410168  6.278802457441004e-05     0.1247122726635269  0.0009460234292658511      14.03868914205222      327.8491840720729   0.006334258965909763      0.800609301946786     0.5189462210488193     0.2738586893644545     0.4155318499503535    0.01237667573621769     0.4005474555275479     0.9539287865648154     0.7735428536897621  2.686227437493226e-14 121.8075978523407
2.655547239479797      19.33373765365757      15.61646781541104   0.002158623785175977     0.6870005462216097     -11.64535014410168  6.278802457441004e-05     0.1247122726635269  0.0009460234292658511      14.03868914205222      327.8491840720729   0.006334258965909763      0.800609301946786     0.5189462210488193     0.2738586893644545     0.4155318499503535    0.01237667573621769     0.4005474555275479     0.9539287865648154     0.7735428536897621  2.686227437493226e-14 121.8075978822409
2.655547239479797      19.33373736556243      15.61646804811454   0.002158623785175977     0.6870005462216097     -11.64535014410168  6.278802457441004e-05     0.1247122726635269  0.0009460234292658511      14.03868914205222      327.8491840720729   0.006334258965909763      0.800609301946786     0.5189462210488193     0.2738586893644545     0.4155318499503535    0.01237667573621769     0.4005474555275479     0.9539287865648154     0.7735428536897621  2.686227437493226e-14 121.8075978150363
2.655547239479797      19.33373736556243      15.61646781541104    0.00215863868633717     0.6870005462216097     -11.64535014410168  6.278802457441004e-05     0.1247122726635269  0.0009460234292658511      14.03868914205222      327.8491840720729   0.006334258965909763      0.800609301946786     0.5189462210488193     0.2738586893644545     0.4155318499503535    0.01237667573621769     0.4005474555275479     0.9539287865648154     0.7735428536897621  2.686227437493226e-14 121.8075980688598
2.655547239479797      19.33373736556243      15.61646781541104   0.002158623785175977     0.6870005611227709     -11.64535014410168  6.278802457441004e-05     0.1247122726635269  0.0009460234292658511      14.03868914205222      327.8491840720729   0.006334258965909763      0.800609301946786     0.5189462210488193     0.2738586893644545     0.4155318499503535    0.01237667573621769     0.4005474555275479     0.9539287865648154     0.7735428536897621  2.686227437493226e-14 121.807597840259
2.655547239479797      19.33373736556243      15.61646781541104   0.002158623785175977     0.6870005462216097     -11.64535031763092  6.278802457441004e-05     0.1247122726635269  0.0009460234292658511      14.03868914205222      327.8491840720729   0.006334258965909763      0.800609301946786     0.5189462210488193     0.2738586893644545     0.4155318499503535    0.01237667573621769     0.4005474555275479     0.9539287865648154     0.7735428536897621  2.686227437493226e-14 121.8075978781617
2.655547239479797      19.33373736556243      15.61646781541104   0.002158623785175977     0.6870005462216097     -11.64535014410168  6.280292573560388e-05     0.1247122726635269  0.0009460234292658511      14.03868914205222      327.8491840720729   0.006334258965909763      0.800609301946786     0.5189462210488193     0.2738586893644545     0.4155318499503535    0.01237667573621769     0.4005474555275479     0.9539287865648154     0.7735428536897621  2.686227437493226e-14 121.8076018434697
2.655547239479797      19.33373736556243      15.61646781541104   0.002158623785175977     0.6870005462216097     -11.64535014410168  6.278802457441004e-05     0.1247122875646881  0.0009460234292658511      14.03868914205222      327.8491840720729   0.006334258965909763      0.800609301946786     0.5189462210488193     0.2738586893644545     0.4155318499503535    0.01237667573621769     0.4005474555275479     0.9539287865648154     0.7735428536897621  2.686227437493226e-14 121.8075978349175
2.655547239479797      19.33373736556243      15.61646781541104   0.002158623785175977     0.6870005462216097     -11.64535014410168  6.278802457441004e-05     0.1247122726635269   0.000946038330427045      14.03868914205222      327.8491840720729   0.006334258965909763      0.800609301946786     0.5189462210488193     0.2738586893644545     0.4155318499503535    0.01237667573621769     0.4005474555275479     0.9539287865648154     0.7735428536897621  2.686227437493226e-14 121.8075978971279
2.655547239479797      19.33373736556243      15.61646781541104   0.002158623785175977     0.6870005462216097     -11.64535014410168  6.278802457441004e-05     0.1247122726635269  0.0009460234292658511      14.03868935124499      327.8491840720729   0.006334258965909763      0.800609301946786     0.5189462210488193     0.2738586893644545     0.4155318499503535    0.01237667573621769     0.4005474555275479     0.9539287865648154     0.7735428536897621  2.686227437493226e-14 121.8075978103875
2.655547239479797      19.33373736556243      15.61646781541104   0.002158623785175977     0.6870005462216097     -11.64535014410168  6.278802457441004e-05     0.1247122726635269  0.0009460234292658511      14.03868914205222      327.8491889574065   0.006334258965909763      0.800609301946786     0.5189462210488193     0.2738586893644545     0.4155318499503535    0.01237667573621769     0.4005474555275479     0.9539287865648154     0.7735428536897621  2.686227437493226e-14 121.8075978179
2.655547239479797      19.33373736556243      15.61646781541104   0.002158623785175977     0.6870005462216097     -11.64535014410168  6.278802457441004e-05     0.1247122726635269  0.0009460234292658511      14.03868914205222      327.8491840720729   0.006334273867070956      0.800609301946786     0.5189462210488193     0.2738586893644545     0.4155318499503535    0.01237667573621769     0.4005474555275479     0.9539287865648154     0.7735428536897621  2.686227437493226e-14 121.807602769296
2.655547239479797      19.33373736556243      15.61646781541104   0.002158623785175977     0.6870005462216097     -11.64535014410168  6.278802457441004e-05     0.1247122726635269  0.0009460234292658511      14.03868914205222      327.8491840720729   0.006334258965909763     0.8006093168479472     0.5189462210488193     0.2738586893644545     0.4155318499503535    0.01237667573621769     0.4005474555275479     0.9539287865648154     0.7735428536897621  2.686227437493226e-14 121.8075984358229
2.655547239479797      19.33373736556243      15.61646781541104   0.002158623785175977     0.6870005462216097     -11.64535014410168  6.278802457441004e-05     0.1247122726635269  0.0009460234292658511      14.03868914205222      327.8491840720729   0.006334258965909763      0.800609301946786     0.5189462359499805     0.2738586893644545     0.4155318499503535    0.01237667573621769     0.4005474555275479     0.9539287865648154     0.7735428536897621  2.686227437493226e-14 121.8075977748791
2.655547239479797      19.33373736556243      15.61646781541104   0.002158623785175977     0.6870005462216097     -11.64535014410168  6.278802457441004e-05     0.1247122726635269  0.0009460234292658511      14.03868914205222      327.8491840720729   0.006334258965909763      0.800609301946786     0.5189462210488193     0.2738587042656157     0.4155318499503535    0.01237667573621769     0.4005474555275479     0.9539287865648154     0.7735428536897621  2.686227437493226e-14 121.8075978483598
2.655547239479797      19.33373736556243      15.61646781541104   0.002158623785175977     0.6870005462216097     -11.64535014410168  6.278802457441004e-05     0.1247122726635269  0.0009460234292658511      14.03868914205222      327.8491840720729   0.006334258965909763      0.800609301946786     0.5189462210488193     0.2738586893644545     0.4155318648515147    0.01237667573621769     0.4005474555275479     0.9539287865648154     0.7735428536897621  2.686227437493226e-14 121.8075978353209
2.655547239479797      19.33373736556243      15.61646781541104   0.002158623785175977     0.6870005462216097     -11.64535014410168  6.278802457441004e-05     0.1247122726635269  0.0009460234292658511      14.03868914205222      327.8491840720729   0.006334258965909763      0.800609301946786     0.5189462210488193     0.2738586893644545     0.4155318499503535    0.01237669063737888     0.4005474555275479     0.9539287865648154     0.7735428536897621  2.686227437493226e-14 121.8075978634456
2.655547239479797      19.33373736556243      15.61646781541104   0.002158623785175977     0.6870005462216097     -11.64535014410168  6.278802457441004e-05     0.1247122726635269  0.0009460234292658511      14.03868914205222      327.8491840720729   0.006334258965909763      0.800609301946786     0.5189462210488193     0.2738586893644545     0.4155318499503535    0.01237667573621769     0.4005474704287091     0.9539287865648154     0.7735428536897621  2.686227437493226e-14 121.8075978634381
2.655547239479797      19.33373736556243      15.61646781541104   0.002158623785175977     0.6870005462216097     -11.64535014410168  6.278802457441004e-05     0.1247122726635269  0.0009460234292658511      14.03868914205222      327.8491840720729   0.006334258965909763      0.800609301946786     0.5189462210488193     0.2738586893644545     0.4155318499503535    0.01237667573621769     0.4005474555275479     0.9539288014659766     0.7735428536897621  2.686227437493226e-14 121.8075978634365
2.655547239479797      19.33373736556243      15.61646781541104   0.002158623785175977     0.6870005462216097     -11.64535014410168  6.278802457441004e-05     0.1247122726635269  0.0009460234292658511      14.03868914205222      327.8491840720729   0.006334258965909763      0.800609301946786     0.5189462210488193     0.2738586893644545     0.4155318499503535    0.01237667573621769     0.4005474555275479     0.9539287865648154     0.7735428685909233  2.686227437493226e-14 121.8075978634415
2.655547239479797      19.33373736556243      15.61646781541104   0.002158623785175977     0.6870005462216097     -11.64535014410168  6.278802457441004e-05     0.1247122726635269  0.0009460234292658511      14.03868914205222      327.8491840720729   0.006334258965909763      0.800609301946786     0.5189462210488193     0.2738586893644545     0.4155318499503535    0.01237667573621769     0.4005474555275479     0.9539287865648154     0.7735428536897621  1.490118805612203e-08 121.8076551531913
2.655567814607592      19.33377713358927      15.61652695398179   0.002158575827346987     0.6870087427435182     -11.64537503658109  6.275241111037807e-05      0.124716616580354  0.0009460213753961897      14.03888414263076      327.8596151978747   0.006329400405419104     0.8006091294888506     0.5189521551002584     0.2738595984545204     0.4155485895181059    0.01237189277610951     0.4005474555275479     0.9539350716585102     0.7734243461610586   2.66141370886419e-14 121.8066968265917
2.655567854178636      19.33377713358927      15.61652695398179   0.002158575827346987     0.6870087427435182     -11.64537503658109  6.275241111037807e-05      0.124716616580354  0.0009460213753961897      14.03888414263076      327.8596151978747   0.006329400405419104     0.8006091294888506     0.5189521551002584     0.2738595984545204     0.4155485895181059    0.01237189277610951     0.4005474555275479     0.9539350716585102     0.7734243461610586   2.66141370886419e-14 121.8066968102423
2.655567814607592        19.333777421685      15.61652695398179   0.002158575827346987     0.6870087427435182     -11.64537503658109  6.275241111037807e-05      0.124716616580354  0.0009460213753961897      14.03888414263076      327.8596151978747   0.006329400405419104     0.8006091294888506     0.5189521551002584     0.2738595984545204     0.4155485895181059    0.01237189277610951     0.4005474555275479     0.9539350716585102     0.7734243461610586   2.66141370886419e-14 121.8066968509357
2.655567814607592      19.33377713358927      15.61652718668618   0.002158575827346987     0.6870087427435182     -11.64537503658109  6.275241111037807e-05      0.124716616580354  0.0009460213753961897      14.03888414263076      327.8596151978747   0.006329400405419104     0.8006091294888506     0.5189521551002584     0.2738595984545204     0.4155485895181059    0.01237189277610951     0.4005474555275479     0.9539350716585102     0.7734243461610586   2.66141370886419e-14 121.8066967925734
2.655567814607592      19.33377713358927      15.61652695398179   0.002158590728508181     0.6870087427435182     -11.64537503658109  6.275241111037807e-05      0.124716616580354  0.0009460213753961897      14.03888414263076      327.8596151978747   0.006329400405419104     0.8006091294888506     0.5189521551002584     0.2738595984545204     0.4155485895181059    0.01237189277610951     0.4005474555275479     0.9539350716585102     0.7734243461610586   2.66141370886419e-14 121.8066972178634
2.655567814607592      19.33377713358927      15.61652695398179   0.002158575827346987     0.6870087576446794     -11.64537503658109  6.275241111037807e-05      0.124716616580354  0.0009460213753961897      14.03888414263076      327.8596151978747   0.006329400405419104     0.8006091294888506     0.5189521551002584     0.2738595984545204     0.4155485895181059    0.01237189277610951     0.4005474555275479     0.9539350716585102     0.7734243461610586   2.66141370886419e-14 121.8066967945105
2.655567814607592      19.33377713358927      15.61652695398179   0.002158575827346987     0.6870087427435182      -11.6453752101107  6.275241111037807e-05      0.124716616580354  0.0009460213753961897      14.03888414263076      327.8596151978747   0.006329400405419104     0.8006091294888506     0.5189521551002584     0.2738595984545204     0.4155485895181059    0.01237189277610951     0.4005474555275479     0.9539350716585102     0.7734243461610586   2.66141370886419e-14 121.8066968511074
2.655567814607592      19.33377713358927      15.61652695398179   0.002158575827346987     0.6870087427435182     -11.64537503658109  6.276731227157191e-05      0.124716616580354  0.0009460213753961897      14.03888414263076      327.8596151978747   0.006329400405419104     0.8006091294888506     0.5189521551002584     0.2738595984545204     0.4155485895181059    0.01237189277610951     0.4005474555275479     0.9539350716585102     0.7734243461610586   2.66141370886419e-14 121.8067004743593
2.655567814607592      19.33377713358927      15.61652695398179   0.002158575827346987     0.6870087427435182     -11.64537503658109  6.275241111037807e-05     0.1247166314815152  0.0009460213753961897      14.03888414263076      327.8596151978747   0.006329400405419104     0.8006091294888506     0.5189521551002584     0.2738595984545204     0.4155485895181059    0.01237189277610951     0.4005474555275479     0.9539350716585102     0.7734243461610586   2.66141370886419e-14 121.806696819825
2.655567814607592      19.33377713358927      15.61652695398179   0.002158575827346987     0.6870087427435182     -11.64537503658109  6.275241111037807e-05      0.124716616580354  0.0009460362765573836      14.03888414263076      327.8596151978747   0.006329400405419104     0.8006091294888506     0.5189521551002584     0.2738595984545204     0.4155485895181059    0.01237189277610951     0.4005474555275479     0.9539350716585102     0.7734243461610586   2.66141370886419e-14 121.8066967960135
2.655567814607592      19.33377713358927      15.61652695398179   0.002158575827346987     0.6870087427435182     -11.64537503658109  6.275241111037807e-05      0.124716616580354  0.0009460213753961897      14.03888435182643      327.8596151978747   0.006329400405419104     0.8006091294888506     0.5189521551002584     0.2738595984545204     0.4155485895181059    0.01237189277610951     0.4005474555275479     0.9539350716585102     0.7734243461610586   2.66141370886419e-14 121.8066967810917
2.655567814607592      19.33377713358927      15.61652695398179   0.002158575827346987     0.6870087427435182     -11.64537503658109  6.275241111037807e-05      0.124716616580354  0.0009460213753961897      14.03888414263076      327.8596200833637   0.006329400405419104     0.8006091294888506     0.5189521551002584     0.2738595984545204     0.4155485895181059    0.01237189277610951     0.4005474555275479     0.9539350716585102     0.7734243461610586   2.66141370886419e-14 121.8066968358487
2.655567814607592      19.33377713358927      15.61652695398179   0.002158575827346987     0.6870087427435182     -11.64537503658109  6.275241111037807e-05      0.124716616580354  0.0009460213753961897      14.03888414263076      327.8596151978747   0.006329415306580297     0.8006091294888506     0.5189521551002584     0.2738595984545204     0.4155485895181059    0.01237189277610951     0.4005474555275479     0.9539350716585102     0.7734243461610586   2.66141370886419e-14 121.8066968912175
2.655567814607592      19.33377713358927      15.61652695398179   0.002158575827346987     0.6870087427435182     -11.64537503658109  6.275241111037807e-05      0.124716616580354  0.0009460213753961897      14.03888414263076      327.8596151978747   0.006329400405419104     0.8006091443900117     0.5189521551002584     0.2738595984545204     0.4155485895181059    0.01237189277610951     0.4005474555275479     0.9539350716585102     0.7734243461610586   2.66141370886419e-14 121.8066974396536
2.655567814607592      19.33377713358927      15.61652695398179   0.002158575827346987     0.6870087427435182     -11.64537503658109  6.275241111037807e-05      0.124716616580354  0.0009460213753961897      14.03888414263076      327.8596151978747   0.006329400405419104     0.8006091294888506     0.5189521700014196     0.2738595984545204     0.4155485895181059    0.01237189277610951     0.4005474555275479     0.9539350716585102     0.7734243461610586   2.66141370886419e-14 121.8066967755894
2.655567814607592      19.33377713358927      15.61652695398179   0.002158575827346987     0.6870087427435182     -11.64537503658109  6.275241111037807e-05      0.124716616580354  0.0009460213753961897      14.03888414263076      327.8596151978747   0.006329400405419104     0.8006091294888506     0.5189521551002584     0.2738596133556815     0.4155485895181059    0.01237189277610951     0.4005474555275479     0.9539350716585102     0.7734243461610586   2.66141370886419e-14 121.8066966599839
2.655567814607592      19.33377713358927      15.61652695398179   0.002158575827346987     0.6870087427435182     -11.64537503658109  6.275241111037807e-05      0.124716616580354  0.0009460213753961897      14.03888414263076      327.8596151978747   0.006329400405419104     0.8006091294888506     0.5189521551002584     0.2738595984545204     0.4155486044192671    0.01237189277610951     0.4005474555275479     0.9539350716585102     0.7734243461610586   2.66141370886419e-14 121.8066968190383
2.655567814607592      19.33377713358927      15.61652695398179   0.002158575827346987     0.6870087427435182     -11.64537503658109  6.275241111037807e-05      0.124716616580354  0.0009460213753961897      14.03888414263076      327.8596151978747   0.006329400405419104     0.8006091294888506     0.5189521551002584     0.2738595984545204     0.4155485895181059    0.01237190767727071     0.4005474555275479     0.9539350716585102     0.7734243461610586   2.66141370886419e-14 121.8066968265885
2.655567814607592      19.33377713358927      15.61652695398179   0.002158575827346987     0.6870087427435182     -11.64537503658109  6.275241111037807e-05      0.124716616580354  0.0009460213753961897      14.03888414263076      327.8596151978747   0.006329400405419104     0.8006091294888506     0.5189521551002584     0.2738595984545204     0.4155485895181059    0.01237189277610951     0.4005474704287091     0.9539350716585102     0.7734243461610586   2.66141370886419e-14 121.8066968265917
2.655567814607592      19.33377713358927      15.61652695398179   0.002158575827346987     0.6870087427435182     -11.64537503658109  6.275241111037807e-05      0.124716616580354  0.0009460213753961897      14.03888414263076      327.8596151978747   0.006329400405419104     0.8006091294888506     0.5189521551002584     0.2738595984545204     0.4155485895181059    0.01237189277610951     0.4005474555275479     0.9539350865596714     0.7734243461610586   2.66141370886419e-14 121.8066968265909
2.655567814607592      19.33377713358927      15.61652695398179   0.002158575827346987     0.6870087427435182     -11.64537503658109  6.275241111037807e-05      0.124716616580354  0.0009460213753961897      14.03888414263076      327.8596151978747   0.006329400405419104     0.8006091294888506     0.5189521551002584     0.2738595984545204     0.4155485895181059    0.01237189277610951     0.4005474555275479     0.9539350716585102     0.7734243610622198   2.66141370886419e-14 121.8066968265859
2.655567814607592      19.33377713358927      15.61652695398179   0.002158575827346987     0.6870087427435182     -11.64537503658109  6.275241111037807e-05      0.124716616580354  0.0009460213753961897      14.03888414263076      327.8596151978747   0.006329400405419104     0.8006091294888506     0.5189521551002584     0.2738595984545204     0.4155485895181059    0.01237189277610951     0.4005474555275479     0.9539350716585102     0.7734243461610586  1.490118780798474e-08 121.8067541159109
2.655721107065458      19.33369684632827      15.61445650165075     0.0021648992784999     0.6879200076013874     -11.64106674291307  6.172605181668125e-05     0.1247359693028797  0.0009471789452641819      14.04859304718687      328.1819425925884   0.006329208544940622     0.8005915702289562     0.5189481404394515      0.273883860224126     0.4157802063339303    0.01237731631977418     0.4005474555275479     0.9539363416202153     0.7734766674416562  2.573150012291305e-14 121.8032461788195
2.655721146638786      19.33369684632827      15.61445650165075     0.0021648992784999     0.6879200076013874     -11.64106674291307  6.172605181668125e-05     0.1247359693028797  0.0009471789452641819      14.04859304718687      328.1819425925884   0.006329208544940622     0.8005915702289562     0.5189481404394515      0.273883860224126     0.4157802063339303    0.01237731631977418     0.4005474555275479     0.9539363416202153     0.7734766674416562  2.573150012291305e-14 121.8032461954827
2.655721107065458       19.3336971344228      15.61445650165075     0.0021648992784999     0.6879200076013874     -11.64106674291307  6.172605181668125e-05     0.1247359693028797  0.0009471789452641819      14.04859304718687      328.1819425925884   0.006329208544940622     0.8005915702289562     0.5189481404394515      0.273883860224126     0.4157802063339303    0.01237731631977418     0.4005474555275479     0.9539363416202153     0.7734766674416562  2.573150012291305e-14 121.8032462116263
2.655721107065458      19.33369684632827      15.61445673432428     0.0021648992784999     0.6879200076013874     -11.64106674291307  6.172605181668125e-05     0.1247359693028797  0.0009471789452641819      14.04859304718687      328.1819425925884   0.006329208544940622     0.8005915702289562     0.5189481404394515      0.273883860224126     0.4157802063339303    0.01237731631977418     0.4005474555275479     0.9539363416202153     0.7734766674416562  2.573150012291305e-14 121.8032461496509
2.655721107065458      19.33369684632827      15.61445650165075   0.002164914179661094     0.6879200076013874     -11.64106674291307  6.172605181668125e-05     0.1247359693028797  0.0009471789452641819      14.04859304718687      328.1819425925884   0.006329208544940622     0.8005915702289562     0.5189481404394515      0.273883860224126     0.4157802063339303    0.01237731631977418     0.4005474555275479     0.9539363416202153     0.7734766674416562  2.573150012291305e-14 121.8032463565553
2.655721107065458      19.33369684632827      15.61445650165075     0.0021648992784999     0.6879200225025486     -11.64106674291307  6.172605181668125e-05     0.1247359693028797  0.0009471789452641819      14.04859304718687      328.1819425925884   0.006329208544940622     0.8005915702289562     0.5189481404394515      0.273883860224126     0.4157802063339303    0.01237731631977418     0.4005474555275479     0.9539363416202153     0.7734766674416562  2.573150012291305e-14 121.803246162921
2.655721107065458      19.33369684632827      15.61445650165075     0.0021648992784999     0.6879200076013874     -11.64106691637848  6.172605181668125e-05     0.1247359693028797  0.0009471789452641819      14.04859304718687      328.1819425925884   0.006329208544940622     0.8005915702289562     0.5189481404394515      0.273883860224126     0.4157802063339303    0.01237731631977418     0.4005474555275479     0.9539363416202153     0.7734766674416562  2.573150012291305e-14 121.8032461966967
2.655721107065458      19.33369684632827      15.61445650165075     0.0021648992784999     0.6879200076013874     -11.64106674291307   6.17409529778751e-05     0.1247359693028797  0.0009471789452641819      14.04859304718687      328.1819425925884   0.006329208544940622     0.8005915702289562     0.5189481404394515      0.273883860224126     0.4157802063339303    0.01237731631977418     0.4005474555275479     0.9539363416202153     0.7734766674416562  2.573150012291305e-14 121.8032501346126
2.655721107065458      19.33369684632827      15.61445650165075     0.0021648992784999     0.6879200076013874     -11.64106674291307  6.172605181668125e-05     0.1247359842040409  0.0009471789452641819      14.04859304718687      328.1819425925884   0.006329208544940622     0.8005915702289562     0.5189481404394515      0.273883860224126     0.4157802063339303    0.01237731631977418     0.4005474555275479     0.9539363416202153     0.7734766674416562  2.573150012291305e-14 121.8032461727774
2.655721107065458      19.33369684632827      15.61445650165075     0.0021648992784999     0.6879200076013874     -11.64106674291307  6.172605181668125e-05     0.1247359693028797  0.0009471938464253758      14.04859304718687      328.1819425925884   0.006329208544940622     0.8005915702289562     0.5189481404394515      0.273883860224126     0.4157802063339303    0.01237731631977418     0.4005474555275479     0.9539363416202153     0.7734766674416562  2.573150012291305e-14 121.8032470301213
2.655721107065458      19.33369684632827      15.61445650165075     0.0021648992784999     0.6879200076013874     -11.64106674291307  6.172605181668125e-05     0.1247359693028797  0.0009471789452641819      14.04859325652722      328.1819425925884   0.006329208544940622     0.8005915702289562     0.5189481404394515      0.273883860224126     0.4157802063339303    0.01237731631977418     0.4005474555275479     0.9539363416202153     0.7734766674416562  2.573150012291305e-14 121.8032461683442
2.655721107065458      19.33369684632827      15.61445650165075     0.0021648992784999     0.6879200076013874     -11.64106674291307  6.172605181668125e-05     0.1247359693028797  0.0009471789452641819      14.04859304718687      328.1819474828805   0.006329208544940622     0.8005915702289562     0.5189481404394515      0.273883860224126     0.4157802063339303    0.01237731631977418     0.4005474555275479     0.9539363416202153     0.7734766674416562  2.573150012291305e-14 121.8032462528903
2.655721107065458      19.33369684632827      15.61445650165075     0.0021648992784999     0.6879200076013874     -11.64106674291307  6.172605181668125e-05     0.1247359693028797  0.0009471789452641819      14.04859304718687      328.1819425925884   0.006329223446101816     0.8005915702289562     0.5189481404394515      0.273883860224126     0.4157802063339303    0.01237731631977418     0.4005474555275479     0.9539363416202153     0.7734766674416562  2.573150012291305e-14 121.8032465336188
2.655721107065458      19.33369684632827      15.61445650165075     0.0021648992784999     0.6879200076013874     -11.64106674291307  6.172605181668125e-05     0.1247359693028797  0.0009471789452641819      14.04859304718687      328.1819425925884   0.006329208544940622     0.8005915851301174     0.5189481404394515      0.273883860224126     0.4157802063339303    0.01237731631977418     0.4005474555275479     0.9539363416202153     0.7734766674416562  2.573150012291305e-14 121.8032467786178
2.655721107065458      19.33369684632827      15.61445650165075     0.0021648992784999     0.6879200076013874     -11.64106674291307  6.172605181668125e-05     0.1247359693028797  0.0009471789452641819      14.04859304718687      328.1819425925884   0.006329208544940622     0.8005915702289562     0.5189481553406127      0.273883860224126     0.4157802063339303    0.01237731631977418     0.4005474555275479     0.9539363416202153     0.7734766674416562  2.573150012291305e-14 121.8032461707629
2.655721107065458      19.33369684632827      15.61445650165075     0.0021648992784999     0.6879200076013874     -11.64106674291307  6.172605181668125e-05     0.1247359693028797  0.0009471789452641819      14.04859304718687      328.1819425925884   0.006329208544940622     0.8005915702289562     0.5189481404394515     0.2738838751252872     0.4157802063339303    0.01237731631977418     0.4005474555275479     0.9539363416202153     0.7734766674416562  2.573150012291305e-14 121.803246044442
2.655721107065458      19.33369684632827      15.61445650165075     0.0021648992784999     0.6879200076013874     -11.64106674291307  6.172605181668125e-05     0.1247359693028797  0.0009471789452641819      14.04859304718687      328.1819425925884   0.006329208544940622     0.8005915702289562     0.5189481404394515      0.273883860224126     0.4157802212350915    0.01237731631977418     0.4005474555275479     0.9539363416202153     0.7734766674416562  2.573150012291305e-14 121.8032461787087
2.655721107065458      19.33369684632827      15.61445650165075     0.0021648992784999     0.6879200076013874     -11.64106674291307  6.172605181668125e-05     0.1247359693028797  0.0009471789452641819      14.04859304718687      328.1819425925884   0.006329208544940622     0.8005915702289562     0.5189481404394515      0.273883860224126     0.4157802063339303    0.01237733122093537     0.4005474555275479     0.9539363416202153     0.7734766674416562  2.573150012291305e-14 121.8032461787551
2.655721107065458      19.33369684632827      15.61445650165075     0.0021648992784999     0.6879200076013874     -11.64106674291307  6.172605181668125e-05     0.1247359693028797  0.0009471789452641819      14.04859304718687      328.1819425925884   0.006329208544940622     0.8005915702289562     0.5189481404394515      0.273883860224126     0.4157802063339303    0.01237731631977418     0.4005474704287091     0.9539363416202153     0.7734766674416562  2.573150012291305e-14 121.8032461788195
2.655721107065458      19.33369684632827      15.61445650165075     0.0021648992784999     0.6879200076013874     -11.64106674291307  6.172605181668125e-05     0.1247359693028797  0.0009471789452641819      14.04859304718687      328.1819425925884   0.006329208544940622     0.8005915702289562     0.5189481404394515      0.273883860224126     0.4157802063339303    0.01237731631977418     0.4005474555275479     0.9539363565213765     0.7734766674416562  2.573150012291305e-14 121.8032461788283
2.655721107065458      19.33369684632827      15.61445650165075     0.0021648992784999     0.6879200076013874     -11.64106674291307  6.172605181668125e-05     0.1247359693028797  0.0009471789452641819      14.04859304718687      328.1819425925884   0.006329208544940622     0.8005915702289562     0.5189481404394515      0.273883860224126     0.4157802063339303    0.01237731631977418     0.4005474555275479     0.9539363416202153     0.7734766823428174  2.573150012291305e-14 121.8032461788268
2.655721107065458      19.33369684632827      15.61445650165075     0.0021648992784999     0.6879200076013874     -11.64106674291307  6.172605181668125e-05     0.1247359693028797  0.0009471789452641819      14.04859304718687      328.1819425925884   0.006329208544940622     0.8005915702289562     0.5189481404394515      0.273883860224126     0.4157802063339303    0.01237731631977418     0.4005474555275479     0.9539363416202153     0.7734766674416562  1.490118692534778e-08 121.8033034788231
2.655048497188454      19.33417056001901      15.61568644876247   0.002165444791855767     0.6880316308058765      -11.6407565149519  6.041045371681971e-05     0.1247679981724966  0.0009443008680577311      14.04196592967484      327.8246508139238    0.00632184755835189     0.8005861061011156     0.5190051961657508     0.2742344428008564     0.4154858789891756    0.01239924834410531     0.4005474555275479     0.9538726255783609     0.7734331073733503  4.275747578032685e-14 121.8015769464861
2.65504853675176      19.33417056001901      15.61568644876247   0.002165444791855767     0.6880316308058765      -11.6407565149519  6.041045371681971e-05     0.1247679981724966  0.0009443008680577311      14.04196592967484      327.8246508139238    0.00632184755835189     0.8005861061011156     0.5190051961657508     0.2742344428008564     0.4154858789891756    0.01239924834410531     0.4005474555275479     0.9538726255783609     0.7734331073733503  4.275747578032685e-14 121.8015769026196
2.655048497188454       19.3341708481206      15.61568644876247   0.002165444791855767     0.6880316308058765      -11.6407565149519  6.041045371681971e-05     0.1247679981724966  0.0009443008680577311      14.04196592967484      327.8246508139238    0.00632184755835189     0.8005861061011156     0.5190051961657508     0.2742344428008564     0.4154858789891756    0.01239924834410531     0.4005474555275479     0.9538726255783609     0.7734331073733503  4.275747578032685e-14 121.801576937458
2.655048497188454      19.33417056001901      15.61568668145433   0.002165444791855767     0.6880316308058765      -11.6407565149519  6.041045371681971e-05     0.1247679981724966  0.0009443008680577311      14.04196592967484      327.8246508139238    0.00632184755835189     0.8005861061011156     0.5190051961657508     0.2742344428008564     0.4154858789891756    0.01239924834410531     0.4005474555275479     0.9538726255783609     0.7734331073733503  4.275747578032685e-14 121.8015769088083
2.655048497188454      19.33417056001901      15.61568644876247   0.002165459693016961     0.6880316308058765      -11.6407565149519  6.041045371681971e-05     0.1247679981724966  0.0009443008680577311      14.04196592967484      327.8246508139238    0.00632184755835189     0.8005861061011156     0.5190051961657508     0.2742344428008564     0.4154858789891756    0.01239924834410531     0.4005474555275479     0.9538726255783609     0.7734331073733503  4.275747578032685e-14 121.801576878181
2.655048497188454      19.33417056001901      15.61568644876247   0.002165444791855767     0.6880316457070377      -11.6407565149519  6.041045371681971e-05     0.1247679981724966  0.0009443008680577311      14.04196592967484      327.8246508139238    0.00632184755835189     0.8005861061011156     0.5190051961657508     0.2742344428008564     0.4154858789891756    0.01239924834410531     0.4005474555275479     0.9538726255783609     0.7734331073733503  4.275747578032685e-14 121.8015769446658
2.655048497188454      19.33417056001901      15.61568644876247   0.002165444791855767     0.6880316308058765     -11.64075668841269  6.041045371681971e-05     0.1247679981724966  0.0009443008680577311      14.04196592967484      327.8246508139238    0.00632184755835189     0.8005861061011156     0.5190051961657508     0.2742344428008564     0.4154858789891756    0.01239924834410531     0.4005474555275479     0.9538726255783609     0.7734331073733503  4.275747578032685e-14 121.8015769806491
2.655048497188454      19.33417056001901      15.61568644876247   0.002165444791855767     0.6880316308058765      -11.6407565149519  6.042535487801356e-05     0.1247679981724966  0.0009443008680577311      14.04196592967484      327.8246508139238    0.00632184755835189     0.8005861061011156     0.5190051961657508     0.2742344428008564     0.4154858789891756    0.01239924834410531     0.4005474555275479     0.9538726255783609     0.7734331073733503  4.275747578032685e-14 121.8015806591363
2.655048497188454      19.33417056001901      15.61568644876247   0.002165444791855767     0.6880316308058765      -11.6407565149519  6.041045371681971e-05     0.1247680130736578  0.0009443008680577311      14.04196592967484      327.8246508139238    0.00632184755835189     0.8005861061011156     0.5190051961657508     0.2742344428008564     0.4154858789891756    0.01239924834410531     0.4005474555275479     0.9538726255783609     0.7734331073733503  4.275747578032685e-14 121.8015769215503
2.655048497188454      19.33417056001901      15.61568644876247   0.002165444791855767     0.6880316308058765      -11.6407565149519  6.041045371681971e-05     0.1247679981724966  0.0009443157692189249      14.04196592967484      327.8246508139238    0.00632184755835189     0.8005861061011156     0.5190051961657508     0.2742344428008564     0.4154858789891756    0.01239924834410531     0.4005474555275479     0.9538726255783609     0.7734331073733503  4.275747578032685e-14 121.8015764083158
2.655048497188454      19.33417056001901      15.61568644876247   0.002165444791855767     0.6880316308058765      -11.6407565149519  6.041045371681971e-05     0.1247679981724966  0.0009443008680577311      14.04196613891644      327.8246508139238    0.00632184755835189     0.8005861061011156     0.5190051961657508     0.2742344428008564     0.4154858789891756    0.01239924834410531     0.4005474555275479     0.9538726255783609     0.7734331073733503  4.275747578032685e-14 121.8015769015073
2.655048497188454      19.33417056001901      15.61568644876247   0.002165444791855767     0.6880316308058765      -11.6407565149519  6.041045371681971e-05     0.1247679981724966  0.0009443008680577311      14.04196592967484      327.8246556988917    0.00632184755835189     0.8005861061011156     0.5190051961657508     0.2742344428008564     0.4154858789891756    0.01239924834410531     0.4005474555275479     0.9538726255783609     0.7734331073733503  4.275747578032685e-14 121.801576935814
2.655048497188454      19.33417056001901      15.61568644876247   0.002165444791855767     0.6880316308058765      -11.6407565149519  6.041045371681971e-05     0.1247679981724966  0.0009443008680577311      14.04196592967484      327.8246508139238   0.006321862459513084     0.8005861061011156     0.5190051961657508     0.2742344428008564     0.4154858789891756    0.01239924834410531     0.4005474555275479     0.9538726255783609     0.7734331073733503  4.275747578032685e-14 121.8015811465083
2.655048497188454      19.33417056001901      15.61568644876247   0.002165444791855767     0.6880316308058765      -11.6407565149519  6.041045371681971e-05     0.1247679981724966  0.0009443008680577311      14.04196592967484      327.8246508139238    0.00632184755835189     0.8005861210022768     0.5190051961657508     0.2742344428008564     0.4154858789891756    0.01239924834410531     0.4005474555275479     0.9538726255783609     0.7734331073733503  4.275747578032685e-14 121.8015775019482
[truncated: 167,615 more chars]
