# Supplementary material for: Model-Based Quantification of the Systemic Interplay between Glucose and Fatty Acids in the Postprandial State
Source: PLoS One. 2015 Sep 10;10(9):e0135665. doi: 10.1371/journal.pone.0135665 (PMC4565650; doi:10.1371/journal.pone.0135665)
Supplement: S3 File — Zip file containing all Matlab m-files to generate figures. The zip-file includes a README file, containing an overview of the simulation files and basic instructions. (ZIP) [file pone.0135665.s004.zip › GlcNEFA/OPT parameters/OPT_solver1_seed100000000_n100_r25/parameters_it73.txt]

2.214053194263259      23.05992031564682      16.63451071788378   0.003952211585508924     0.7074378311218912     -12.79739894666118   0.001051581313414654    0.07543597390530507   0.001755434954479258      15.74736436793893      419.9341894374502   0.005665165335025084      0.899998794505426     0.5384516821137007     0.3011229638629157     0.5716052637703787   0.003036958775419686     0.3765524317193739    0.07465471928831009     0.1002521358658646  4.203179244238104e-14 228.3823504016185
2.214053227255223      23.05992031564682      16.63451071788378   0.003952211585508924     0.7074378311218912     -12.79739894666118   0.001051581313414654    0.07543597390530507   0.001755434954479258      15.74736436793893      419.9341894374502   0.005665165335025084      0.899998794505426     0.5384516821137007     0.3011229638629157     0.5716052637703787   0.003036958775419686     0.3765524317193739    0.07465471928831009     0.1002521358658646  4.203179244238104e-14 228.3823431368522
2.214053194263259      23.05992065926641      16.63451071788378   0.003952211585508924     0.7074378311218912     -12.79739894666118   0.001051581313414654    0.07543597390530507   0.001755434954479258      15.74736436793893      419.9341894374502   0.005665165335025084      0.899998794505426     0.5384516821137007     0.3011229638629157     0.5716052637703787   0.003036958775419686     0.3765524317193739    0.07465471928831009     0.1002521358658646  4.203179244238104e-14 228.3823593018345
2.214053194263259      23.05992031564682       16.6345109657573   0.003952211585508924     0.7074378311218912     -12.79739894666118   0.001051581313414654    0.07543597390530507   0.001755434954479258      15.74736436793893      419.9341894374502   0.005665165335025084      0.899998794505426     0.5384516821137007     0.3011229638629157     0.5716052637703787   0.003036958775419686     0.3765524317193739    0.07465471928831009     0.1002521358658646  4.203179244238104e-14 228.3823523952243
2.214053194263259      23.05992031564682      16.63451071788378   0.003952226486670118     0.7074378311218912     -12.79739894666118   0.001051581313414654    0.07543597390530507   0.001755434954479258      15.74736436793893      419.9341894374502   0.005665165335025084      0.899998794505426     0.5384516821137007     0.3011229638629157     0.5716052637703787   0.003036958775419686     0.3765524317193739    0.07465471928831009     0.1002521358658646  4.203179244238104e-14 228.382050215001
2.214053194263259      23.05992031564682      16.63451071788378   0.003952211585508924     0.7074378460230524     -12.79739894666118   0.001051581313414654    0.07543597390530507   0.001755434954479258      15.74736436793893      419.9341894374502   0.005665165335025084      0.899998794505426     0.5384516821137007     0.3011229638629157     0.5716052637703787   0.003036958775419686     0.3765524317193739    0.07465471928831009     0.1002521358658646  4.203179244238104e-14 228.3823498759786
2.214053194263259      23.05992031564682      16.63451071788378   0.003952211585508924     0.7074378311218912     -12.79739913735728   0.001051581313414654    0.07543597390530507   0.001755434954479258      15.74736436793893      419.9341894374502   0.005665165335025084      0.899998794505426     0.5384516821137007     0.3011229638629157     0.5716052637703787   0.003036958775419686     0.3765524317193739    0.07465471928831009     0.1002521358658646  4.203179244238104e-14 228.3823432923671
2.214053194263259      23.05992031564682      16.63451071788378   0.003952211585508924     0.7074378311218912     -12.79739894666118   0.001051596214575848    0.07543597390530507   0.001755434954479258      15.74736436793893      419.9341894374502   0.005665165335025084      0.899998794505426     0.5384516821137007     0.3011229638629157     0.5716052637703787   0.003036958775419686     0.3765524317193739    0.07465471928831009     0.1002521358658646  4.203179244238104e-14 228.3821248694711
2.214053194263259      23.05992031564682      16.63451071788378   0.003952211585508924     0.7074378311218912     -12.79739894666118   0.001051581313414654    0.07543598880646626   0.001755434954479258      15.74736436793893      419.9341894374502   0.005665165335025084      0.899998794505426     0.5384516821137007     0.3011229638629157     0.5716052637703787   0.003036958775419686     0.3765524317193739    0.07465471928831009     0.1002521358658646  4.203179244238104e-14 228.382327170609
2.214053194263259      23.05992031564682      16.63451071788378   0.003952211585508924     0.7074378311218912     -12.79739894666118   0.001051581313414654    0.07543597390530507   0.001755449855640452      15.74736436793893      419.9341894374502   0.005665165335025084      0.899998794505426     0.5384516821137007     0.3011229638629157     0.5716052637703787   0.003036958775419686     0.3765524317193739    0.07465471928831009     0.1002521358658646  4.203179244238104e-14 228.382226048882
2.214053194263259      23.05992031564682      16.63451071788378   0.003952211585508924     0.7074378311218912     -12.79739894666118   0.001051581313414654    0.07543597390530507   0.001755434954479258      15.74736460259295      419.9341894374502   0.005665165335025084      0.899998794505426     0.5384516821137007     0.3011229638629157     0.5716052637703787   0.003036958775419686     0.3765524317193739    0.07465471928831009     0.1002521358658646  4.203179244238104e-14 228.3823472677709
2.214053194263259      23.05992031564682      16.63451071788378   0.003952211585508924     0.7074378311218912     -12.79739894666118   0.001051581313414654    0.07543597390530507   0.001755434954479258      15.74736436793893      419.9341956949573   0.005665165335025084      0.899998794505426     0.5384516821137007     0.3011229638629157     0.5716052637703787   0.003036958775419686     0.3765524317193739    0.07465471928831009     0.1002521358658646  4.203179244238104e-14 228.3823530182507
2.214053194263259      23.05992031564682      16.63451071788378   0.003952211585508924     0.7074378311218912     -12.79739894666118   0.001051581313414654    0.07543597390530507   0.001755434954479258      15.74736436793893      419.9341894374502   0.005665180236186278      0.899998794505426     0.5384516821137007     0.3011229638629157     0.5716052637703787   0.003036958775419686     0.3765524317193739    0.07465471928831009     0.1002521358658646  4.203179244238104e-14 228.3823917727067
2.214053194263259      23.05992031564682      16.63451071788378   0.003952211585508924     0.7074378311218912     -12.79739894666118   0.001051581313414654    0.07543597390530507   0.001755434954479258      15.74736436793893      419.9341894374502   0.005665165335025084     0.8999988094065872     0.5384516821137007     0.3011229638629157     0.5716052637703787   0.003036958775419686     0.3765524317193739    0.07465471928831009     0.1002521358658646  4.203179244238104e-14 228.3823575879578
2.214053194263259      23.05992031564682      16.63451071788378   0.003952211585508924     0.7074378311218912     -12.79739894666118   0.001051581313414654    0.07543597390530507   0.001755434954479258      15.74736436793893      419.9341894374502   0.005665165335025084      0.899998794505426     0.5384516970148618     0.3011229638629157     0.5716052637703787   0.003036958775419686     0.3765524317193739    0.07465471928831009     0.1002521358658646  4.203179244238104e-14 228.3823431105531
2.214053194263259      23.05992031564682      16.63451071788378   0.003952211585508924     0.7074378311218912     -12.79739894666118   0.001051581313414654    0.07543597390530507   0.001755434954479258      15.74736436793893      419.9341894374502   0.005665165335025084      0.899998794505426     0.5384516821137007     0.3011229787640769     0.5716052637703787   0.003036958775419686     0.3765524317193739    0.07465471928831009     0.1002521358658646  4.203179244238104e-14 228.3823422383671
2.214053194263259      23.05992031564682      16.63451071788378   0.003952211585508924     0.7074378311218912     -12.79739894666118   0.001051581313414654    0.07543597390530507   0.001755434954479258      15.74736436793893      419.9341894374502   0.005665165335025084      0.899998794505426     0.5384516821137007     0.3011229638629157     0.5716052786715399   0.003036958775419686     0.3765524317193739    0.07465471928831009     0.1002521358658646  4.203179244238104e-14 228.3823508523549
2.214053194263259      23.05992031564682      16.63451071788378   0.003952211585508924     0.7074378311218912     -12.79739894666118   0.001051581313414654    0.07543597390530507   0.001755434954479258      15.74736436793893      419.9341894374502   0.005665165335025084      0.899998794505426     0.5384516821137007     0.3011229638629157     0.5716052637703787    0.00303697367658088     0.3765524317193739    0.07465471928831009     0.1002521358658646  4.203179244238104e-14 228.3823503920575
2.214053194263259      23.05992031564682      16.63451071788378   0.003952211585508924     0.7074378311218912     -12.79739894666118   0.001051581313414654    0.07543597390530507   0.001755434954479258      15.74736436793893      419.9341894374502   0.005665165335025084      0.899998794505426     0.5384516821137007     0.3011229638629157     0.5716052637703787   0.003036958775419686     0.3765524466205351    0.07465471928831009     0.1002521358658646  4.203179244238104e-14 228.3823504016185
2.214053194263259      23.05992031564682      16.63451071788378   0.003952211585508924     0.7074378311218912     -12.79739894666118   0.001051581313414654    0.07543597390530507   0.001755434954479258      15.74736436793893      419.9341894374502   0.005665165335025084      0.899998794505426     0.5384516821137007     0.3011229638629157     0.5716052637703787   0.003036958775419686     0.3765524317193739    0.07465473418947129     0.1002521358658646  4.203179244238104e-14 228.3823503858434
2.214053194263259      23.05992031564682      16.63451071788378   0.003952211585508924     0.7074378311218912     -12.79739894666118   0.001051581313414654    0.07543597390530507   0.001755434954479258      15.74736436793893      419.9341894374502   0.005665165335025084      0.899998794505426     0.5384516821137007     0.3011229638629157     0.5716052637703787   0.003036958775419686     0.3765524317193739    0.07465471928831009     0.1002521507670258  4.203179244238104e-14 228.3823503922345
2.214053194263259      23.05992031564682      16.63451071788378   0.003952211585508924     0.7074378311218912     -12.79739894666118   0.001051581313414654    0.07543597390530507   0.001755434954479258      15.74736436793893      419.9341894374502   0.005665165335025084      0.899998794505426     0.5384516821137007     0.3011229638629157     0.5716052637703787   0.003036958775419686     0.3765524317193739    0.07465471928831009     0.1002521358658646   1.49012032256401e-08 228.3824152965564
2.360803656104709      19.71140814197155      17.90428674260616   0.002136080265428515     0.5060967394629017     -12.91074762775558  0.0006453851401550677     0.1433405865860229  0.0007861422553686996       18.4670809048321      381.6238401008509   0.006664852443374194     0.8870551607844667     0.5664788162142688     0.2774637310067255     0.3936465291256529    0.02776006888561743     0.3765524317193739     0.6088329172282311     0.5193845865309918  2.302928724731831e-14 158.5168168399076
2.360803691283425      19.71140814197155      17.90428674260616   0.002136080265428515     0.5060967394629017     -12.91074762775558  0.0006453851401550677     0.1433405865860229  0.0007861422553686996       18.4670809048321      381.6238401008509   0.006664852443374194     0.8870551607844667     0.5664788162142688     0.2774637310067255     0.3936465291256529    0.02776006888561743     0.3765524317193739     0.6088329172282311     0.5193845865309918  2.302928724731831e-14 158.516815952827
2.360803656104709      19.71140843569442      17.90428674260616   0.002136080265428515     0.5060967394629017     -12.91074762775558  0.0006453851401550677     0.1433405865860229  0.0007861422553686996       18.4670809048321      381.6238401008509   0.006664852443374194     0.8870551607844667     0.5664788162142688     0.2774637310067255     0.3936465291256529    0.02776006888561743     0.3765524317193739     0.6088329172282311     0.5193845865309918  2.302928724731831e-14 158.5168112273762
2.360803656104709      19.71140814197155      17.90428700940082   0.002136080265428515     0.5060967394629017     -12.91074762775558  0.0006453851401550677     0.1433405865860229  0.0007861422553686996       18.4670809048321      381.6238401008509   0.006664852443374194     0.8870551607844667     0.5664788162142688     0.2774637310067255     0.3936465291256529    0.02776006888561743     0.3765524317193739     0.6088329172282311     0.5193845865309918  2.302928724731831e-14 158.5168130252572
2.360803656104709      19.71140814197155      17.90428674260616   0.002136095166589709     0.5060967394629017     -12.91074762775558  0.0006453851401550677     0.1433405865860229  0.0007861422553686996       18.4670809048321      381.6238401008509   0.006664852443374194     0.8870551607844667     0.5664788162142688     0.2774637310067255     0.3936465291256529    0.02776006888561743     0.3765524317193739     0.6088329172282311     0.5193845865309918  2.302928724731831e-14 158.5170928810828
2.360803656104709      19.71140814197155      17.90428674260616   0.002136080265428515     0.5060967543640629     -12.91074762775558  0.0006453851401550677     0.1433405865860229  0.0007861422553686996       18.4670809048321      381.6238401008509   0.006664852443374194     0.8870551607844667     0.5664788162142688     0.2774637310067255     0.3936465291256529    0.02776006888561743     0.3765524317193739     0.6088329172282311     0.5193845865309918  2.302928724731831e-14 158.5168170635305
2.360803656104709      19.71140814197155      17.90428674260616   0.002136080265428515     0.5060967394629017     -12.91074782014071  0.0006453851401550677     0.1433405865860229  0.0007861422553686996       18.4670809048321      381.6238401008509   0.006664852443374194     0.8870551607844667     0.5664788162142688     0.2774637310067255     0.3936465291256529    0.02776006888561743     0.3765524317193739     0.6088329172282311     0.5193845865309918  2.302928724731831e-14 158.5168250749296
2.360803656104709      19.71140814197155      17.90428674260616   0.002136080265428515     0.5060967394629017     -12.91074762775558  0.0006454000413162616     0.1433405865860229  0.0007861422553686996       18.4670809048321      381.6238401008509   0.006664852443374194     0.8870551607844667     0.5664788162142688     0.2774637310067255     0.3936465291256529    0.02776006888561743     0.3765524317193739     0.6088329172282311     0.5193845865309918  2.302928724731831e-14 158.5173015150536
2.360803656104709      19.71140814197155      17.90428674260616   0.002136080265428515     0.5060967394629017     -12.91074762775558  0.0006453851401550677     0.1433406014871841  0.0007861422553686996       18.4670809048321      381.6238401008509   0.006664852443374194     0.8870551607844667     0.5664788162142688     0.2774637310067255     0.3936465291256529    0.02776006888561743     0.3765524317193739     0.6088329172282311     0.5193845865309918  2.302928724731831e-14 158.5168397488233
2.360803656104709      19.71140814197155      17.90428674260616   0.002136080265428515     0.5060967394629017     -12.91074762775558  0.0006453851401550677     0.1433405865860229  0.0007861571565298934       18.4670809048321      381.6238401008509   0.006664852443374194     0.8870551607844667     0.5664788162142688     0.2774637310067255     0.3936465291256529    0.02776006888561743     0.3765524317193739     0.6088329172282311     0.5193845865309918  2.302928724731831e-14 158.5170935226574
2.360803656104709      19.71140814197155      17.90428674260616   0.002136080265428515     0.5060967394629017     -12.91074762775558  0.0006453851401550677     0.1433405865860229  0.0007861422553686996      18.46708118001304      381.6238401008509   0.006664852443374194     0.8870551607844667     0.5664788162142688     0.2774637310067255     0.3936465291256529    0.02776006888561743     0.3765524317193739     0.6088329172282311     0.5193845865309918  2.302928724731831e-14 158.5168170569254
2.360803656104709      19.71140814197155      17.90428674260616   0.002136080265428515     0.5060967394629017     -12.91074762775558  0.0006453851401550677     0.1433405865860229  0.0007861422553686996       18.4670809048321      381.6238457874893   0.006664852443374194     0.8870551607844667     0.5664788162142688     0.2774637310067255     0.3936465291256529    0.02776006888561743     0.3765524317193739     0.6088329172282311     0.5193845865309918  2.302928724731831e-14 158.5168168936507
2.360803656104709      19.71140814197155      17.90428674260616   0.002136080265428515     0.5060967394629017     -12.91074762775558  0.0006453851401550677     0.1433405865860229  0.0007861422553686996       18.4670809048321      381.6238401008509   0.006664867344535388     0.8870551607844667     0.5664788162142688     0.2774637310067255     0.3936465291256529    0.02776006888561743     0.3765524317193739     0.6088329172282311     0.5193845865309918  2.302928724731831e-14 158.5167918718001
2.360803656104709      19.71140814197155      17.90428674260616   0.002136080265428515     0.5060967394629017     -12.91074762775558  0.0006453851401550677     0.1433405865860229  0.0007861422553686996       18.4670809048321      381.6238401008509   0.006664852443374194     0.8870551756856279     0.5664788162142688     0.2774637310067255     0.3936465291256529    0.02776006888561743     0.3765524317193739     0.6088329172282311     0.5193845865309918  2.302928724731831e-14 158.5168177213385
2.360803656104709      19.71140814197155      17.90428674260616   0.002136080265428515     0.5060967394629017     -12.91074762775558  0.0006453851401550677     0.1433405865860229  0.0007861422553686996       18.4670809048321      381.6238401008509   0.006664852443374194     0.8870551607844667       0.56647883111543     0.2774637310067255     0.3936465291256529    0.02776006888561743     0.3765524317193739     0.6088329172282311     0.5193845865309918  2.302928724731831e-14 158.5168168342628
2.360803656104709      19.71140814197155      17.90428674260616   0.002136080265428515     0.5060967394629017     -12.91074762775558  0.0006453851401550677     0.1433405865860229  0.0007861422553686996       18.4670809048321      381.6238401008509   0.006664852443374194     0.8870551607844667     0.5664788162142688     0.2774637459078867     0.3936465291256529    0.02776006888561743     0.3765524317193739     0.6088329172282311     0.5193845865309918  2.302928724731831e-14 158.5168186712177
2.360803656104709      19.71140814197155      17.90428674260616   0.002136080265428515     0.5060967394629017     -12.91074762775558  0.0006453851401550677     0.1433405865860229  0.0007861422553686996       18.4670809048321      381.6238401008509   0.006664852443374194     0.8870551607844667     0.5664788162142688     0.2774637310067255     0.3936465440268141    0.02776006888561743     0.3765524317193739     0.6088329172282311     0.5193845865309918  2.302928724731831e-14 158.5168171532029
2.360803656104709      19.71140814197155      17.90428674260616   0.002136080265428515     0.5060967394629017     -12.91074762775558  0.0006453851401550677     0.1433405865860229  0.0007861422553686996       18.4670809048321      381.6238401008509   0.006664852443374194     0.8870551607844667     0.5664788162142688     0.2774637310067255     0.3936465291256529    0.02776008378677862     0.3765524317193739     0.6088329172282311     0.5193845865309918  2.302928724731831e-14 158.5168168408423
2.360803656104709      19.71140814197155      17.90428674260616   0.002136080265428515     0.5060967394629017     -12.91074762775558  0.0006453851401550677     0.1433405865860229  0.0007861422553686996       18.4670809048321      381.6238401008509   0.006664852443374194     0.8870551607844667     0.5664788162142688     0.2774637310067255     0.3936465291256529    0.02776006888561743     0.3765524466205351     0.6088329172282311     0.5193845865309918  2.302928724731831e-14 158.5168168399076
2.360803656104709      19.71140814197155      17.90428674260616   0.002136080265428515     0.5060967394629017     -12.91074762775558  0.0006453851401550677     0.1433405865860229  0.0007861422553686996       18.4670809048321      381.6238401008509   0.006664852443374194     0.8870551607844667     0.5664788162142688     0.2774637310067255     0.3936465291256529    0.02776006888561743     0.3765524317193739     0.6088329321293923     0.5193845865309918  2.302928724731831e-14 158.5168168399039
2.360803656104709      19.71140814197155      17.90428674260616   0.002136080265428515     0.5060967394629017     -12.91074762775558  0.0006453851401550677     0.1433405865860229  0.0007861422553686996       18.4670809048321      381.6238401008509   0.006664852443374194     0.8870551607844667     0.5664788162142688     0.2774637310067255     0.3936465291256529    0.02776006888561743     0.3765524317193739     0.6088329172282311      0.519384601432153  2.302928724731831e-14 158.5168168399063
2.360803656104709      19.71140814197155      17.90428674260616   0.002136080265428515     0.5060967394629017     -12.91074762775558  0.0006453851401550677     0.1433405865860229  0.0007861422553686996       18.4670809048321      381.6238401008509   0.006664852443374194     0.8870551607844667     0.5664788162142688     0.2774637310067255     0.3936465291256529    0.02776006888561743     0.3765524317193739     0.6088329172282311     0.5193845865309918   1.49011842231349e-08 158.5168634408714
2.418041159197822      19.27242444330345      15.92624180974684   0.002174446237868702     0.6310756353245695     -11.71931447077613  0.0005426179442711511     0.1220179067506526  0.0008641135326229144      15.55319032762171      306.7019639962783   0.007076354116955867     0.8256911772434372     0.5648021281679738      0.266339461563006     0.3549798360159834    0.01401557573095147     0.3765524317193739     0.6102399816275332     0.5205962375375893  2.220446049250313e-14 124.654327312805
2.418041195229443      19.27242444330345      15.92624180974684   0.002174446237868702     0.6310756353245695     -11.71931447077613  0.0005426179442711511     0.1220179067506526  0.0008641135326229144      15.55319032762171      306.7019639962783   0.007076354116955867     0.8256911772434372     0.5648021281679738      0.266339461563006     0.3549798360159834    0.01401557573095147     0.3765524317193739     0.6102399816275332     0.5205962375375893  2.220446049250313e-14 124.6543272905759
2.418041159197822      19.27242473048496      15.92624180974684   0.002174446237868702     0.6310756353245695     -11.71931447077613  0.0005426179442711511     0.1220179067506526  0.0008641135326229144      15.55319032762171      306.7019639962783   0.007076354116955867     0.8256911772434372     0.5648021281679738      0.266339461563006     0.3549798360159834    0.01401557573095147     0.3765524317193739     0.6102399816275332     0.5205962375375893  2.220446049250313e-14 124.6543273831883
2.418041159197822      19.27242444330345      15.92624204706633   0.002174446237868702     0.6310756353245695     -11.71931447077613  0.0005426179442711511     0.1220179067506526  0.0008641135326229144      15.55319032762171      306.7019639962783   0.007076354116955867     0.8256911772434372     0.5648021281679738      0.266339461563006     0.3549798360159834    0.01401557573095147     0.3765524317193739     0.6102399816275332     0.5205962375375893  2.220446049250313e-14 124.6543273770966
2.418041159197822      19.27242444330345      15.92624180974684   0.002174461139029896     0.6310756353245695     -11.71931447077613  0.0005426179442711511     0.1220179067506526  0.0008641135326229144      15.55319032762171      306.7019639962783   0.007076354116955867     0.8256911772434372     0.5648021281679738      0.266339461563006     0.3549798360159834    0.01401557573095147     0.3765524317193739     0.6102399816275332     0.5205962375375893  2.220446049250313e-14 124.6543173852541
2.418041159197822      19.27242444330345      15.92624180974684   0.002174446237868702     0.6310756502257306     -11.71931447077613  0.0005426179442711511     0.1220179067506526  0.0008641135326229144      15.55319032762171      306.7019639962783   0.007076354116955867     0.8256911772434372     0.5648021281679738      0.266339461563006     0.3549798360159834    0.01401557573095147     0.3765524317193739     0.6102399816275332     0.5205962375375893  2.220446049250313e-14 124.6543272598154
2.418041159197822      19.27242444330345      15.92624180974684   0.002174446237868702     0.6310756353245695     -11.71931464540752  0.0005426179442711511     0.1220179067506526  0.0008641135326229144      15.55319032762171      306.7019639962783   0.007076354116955867     0.8256911772434372     0.5648021281679738      0.266339461563006     0.3549798360159834    0.01401557573095147     0.3765524317193739     0.6102399816275332     0.5205962375375893  2.220446049250313e-14 124.6543271162807
2.418041159197822      19.27242444330345      15.92624180974684   0.002174446237868702     0.6310756353245695     -11.71931447077613  0.0005426328454323449     0.1220179067506526  0.0008641135326229144      15.55319032762171      306.7019639962783   0.007076354116955867     0.8256911772434372     0.5648021281679738      0.266339461563006     0.3549798360159834    0.01401557573095147     0.3765524317193739     0.6102399816275332     0.5205962375375893  2.220446049250313e-14 124.6544341700916
2.418041159197822      19.27242444330345      15.92624180974684   0.002174446237868702     0.6310756353245695     -11.71931447077613  0.0005426179442711511     0.1220179216518138  0.0008641135326229144      15.55319032762171      306.7019639962783   0.007076354116955867     0.8256911772434372     0.5648021281679738      0.266339461563006     0.3549798360159834    0.01401557573095147     0.3765524317193739     0.6102399816275332     0.5205962375375893  2.220446049250313e-14 124.6543315377504
2.418041159197822      19.27242444330345      15.92624180974684   0.002174446237868702     0.6310756353245695     -11.71931447077613  0.0005426179442711511     0.1220179067506526  0.0008641284337841083      15.55319032762171      306.7019639962783   0.007076354116955867     0.8256911772434372     0.5648021281679738      0.266339461563006     0.3549798360159834    0.01401557573095147     0.3765524317193739     0.6102399816275332     0.5205962375375893  2.220446049250313e-14 124.654389472789
2.418041159197822      19.27242444330345      15.92624180974684   0.002174446237868702     0.6310756353245695     -11.71931447077613  0.0005426179442711511     0.1220179067506526  0.0008641135326229144      15.55319055938231      306.7019639962783   0.007076354116955867     0.8256911772434372     0.5648021281679738      0.266339461563006     0.3549798360159834    0.01401557573095147     0.3765524317193739     0.6102399816275332     0.5205962375375893  2.220446049250313e-14 124.6543273440813
2.418041159197822      19.27242444330345      15.92624180974684   0.002174446237868702     0.6310756353245695     -11.71931447077613  0.0005426179442711511     0.1220179067506526  0.0008641135326229144      15.55319032762171      306.7019685664938   0.007076354116955867     0.8256911772434372     0.5648021281679738      0.266339461563006     0.3549798360159834    0.01401557573095147     0.3765524317193739     0.6102399816275332     0.5205962375375893  2.220446049250313e-14 124.6543273188671
2.418041159197822      19.27242444330345      15.92624180974684   0.002174446237868702     0.6310756353245695     -11.71931447077613  0.0005426179442711511     0.1220179067506526  0.0008641135326229144      15.55319032762171      306.7019639962783   0.007076369018117061     0.8256911772434372     0.5648021281679738      0.266339461563006     0.3549798360159834    0.01401557573095147     0.3765524317193739     0.6102399816275332     0.5205962375375893  2.220446049250313e-14 124.6543453951995
2.418041159197822      19.27242444330345      15.92624180974684   0.002174446237868702     0.6310756353245695     -11.71931447077613  0.0005426179442711511     0.1220179067506526  0.0008641135326229144      15.55319032762171      306.7019639962783   0.007076354116955867     0.8256911921445984     0.5648021281679738      0.266339461563006     0.3549798360159834    0.01401557573095147     0.3765524317193739     0.6102399816275332     0.5205962375375893  2.220446049250313e-14 124.6543279027285
2.418041159197822      19.27242444330345      15.92624180974684   0.002174446237868702     0.6310756353245695     -11.71931447077613  0.0005426179442711511     0.1220179067506526  0.0008641135326229144      15.55319032762171      306.7019639962783   0.007076354116955867     0.8256911772434372      0.564802143069135      0.266339461563006     0.3549798360159834    0.01401557573095147     0.3765524317193739     0.6102399816275332     0.5205962375375893  2.220446049250313e-14 124.6543276863646
2.418041159197822      19.27242444330345      15.92624180974684   0.002174446237868702     0.6310756353245695     -11.71931447077613  0.0005426179442711511     0.1220179067506526  0.0008641135326229144      15.55319032762171      306.7019639962783   0.007076354116955867     0.8256911772434372     0.5648021281679738     0.2663394764641672     0.3549798360159834    0.01401557573095147     0.3765524317193739     0.6102399816275332     0.5205962375375893  2.220446049250313e-14 124.6543289930553
2.418041159197822      19.27242444330345      15.92624180974684   0.002174446237868702     0.6310756353245695     -11.71931447077613  0.0005426179442711511     0.1220179067506526  0.0008641135326229144      15.55319032762171      306.7019639962783   0.007076354116955867     0.8256911772434372     0.5648021281679738      0.266339461563006     0.3549798509171446    0.01401557573095147     0.3765524317193739     0.6102399816275332     0.5205962375375893  2.220446049250313e-14 124.6543273568752
2.418041159197822      19.27242444330345      15.92624180974684   0.002174446237868702     0.6310756353245695     -11.71931447077613  0.0005426179442711511     0.1220179067506526  0.0008641135326229144      15.55319032762171      306.7019639962783   0.007076354116955867     0.8256911772434372     0.5648021281679738      0.266339461563006     0.3549798360159834    0.01401559063211266     0.3765524317193739     0.6102399816275332     0.5205962375375893  2.220446049250313e-14 124.6543273121799
2.418041159197822      19.27242444330345      15.92624180974684   0.002174446237868702     0.6310756353245695     -11.71931447077613  0.0005426179442711511     0.1220179067506526  0.0008641135326229144      15.55319032762171      306.7019639962783   0.007076354116955867     0.8256911772434372     0.5648021281679738      0.266339461563006     0.3549798360159834    0.01401557573095147     0.3765524466205351     0.6102399816275332     0.5205962375375893  2.220446049250313e-14 124.654327312805
2.418041159197822      19.27242444330345      15.92624180974684   0.002174446237868702     0.6310756353245695     -11.71931447077613  0.0005426179442711511     0.1220179067506526  0.0008641135326229144      15.55319032762171      306.7019639962783   0.007076354116955867     0.8256911772434372     0.5648021281679738      0.266339461563006     0.3549798360159834    0.01401557573095147     0.3765524317193739     0.6102399965286944     0.5205962375375893  2.220446049250313e-14 124.6543273128081
2.418041159197822      19.27242444330345      15.92624180974684   0.002174446237868702     0.6310756353245695     -11.71931447077613  0.0005426179442711511     0.1220179067506526  0.0008641135326229144      15.55319032762171      306.7019639962783   0.007076354116955867     0.8256911772434372     0.5648021281679738      0.266339461563006     0.3549798360159834    0.01401557573095147     0.3765524317193739     0.6102399816275332     0.5205962524387505  2.220446049250313e-14 124.6543273126771
2.418041159197822      19.27242444330345      15.92624180974684   0.002174446237868702     0.6310756353245695     -11.71931447077613  0.0005426179442711511     0.1220179067506526  0.0008641135326229144      15.55319032762171      306.7019639962783   0.007076354116955867     0.8256911772434372     0.5648021281679738      0.266339461563006     0.3549798360159834    0.01401557573095147     0.3765524317193739     0.6102399816275332     0.5205962375375893  1.490118339830815e-08 124.654381014679
2.463883149792956      19.78668552726368      16.66446734922191   0.002548811859527385     0.6747072080976349     -12.00717814885936   0.000478043513662201      0.117817104918562  0.0008679945446680507      14.72997279622783      300.5767301354156   0.007031092745589742     0.8025944714652761     0.5541849805822479     0.2657963641223005     0.3596494471573634    0.03012776483613758     0.3765524317193739     0.6088331018063802     0.5655766203049778  2.220446049250313e-14 122.4396181336437
2.463883186507676      19.78668552726368      16.66446734922191   0.002548811859527385     0.6747072080976349     -12.00717814885936   0.000478043513662201      0.117817104918562  0.0008679945446680507      14.72997279622783      300.5767301354156   0.007031092745589742     0.8025944714652761     0.5541849805822479     0.2657963641223005     0.3596494471573634    0.03012776483613758     0.3765524317193739     0.6088331018063802     0.5655766203049778  2.220446049250313e-14 122.4396181195808
2.463883149792956      19.78668582210826      16.66446734922191   0.002548811859527385     0.6747072080976349     -12.00717814885936   0.000478043513662201      0.117817104918562  0.0008679945446680507      14.72997279622783      300.5767301354156   0.007031092745589742     0.8025944714652761     0.5541849805822479     0.2657963641223005     0.3596494471573634    0.03012776483613758     0.3765524317193739     0.6088331018063802     0.5655766203049778  2.220446049250313e-14 122.439618155273
2.463883149792956      19.78668552726368      16.66446759754182   0.002548811859527385     0.6747072080976349     -12.00717814885936   0.000478043513662201      0.117817104918562  0.0008679945446680507      14.72997279622783      300.5767301354156   0.007031092745589742     0.8025944714652761     0.5541849805822479     0.2657963641223005     0.3596494471573634    0.03012776483613758     0.3765524317193739     0.6088331018063802     0.5655766203049778  2.220446049250313e-14 122.4396182038103
2.463883149792956      19.78668552726368      16.66446734922191   0.002548826760688579     0.6747072080976349     -12.00717814885936   0.000478043513662201      0.117817104918562  0.0008679945446680507      14.72997279622783      300.5767301354156   0.007031092745589742     0.8025944714652761     0.5541849805822479     0.2657963641223005     0.3596494471573634    0.03012776483613758     0.3765524317193739     0.6088331018063802     0.5655766203049778  2.220446049250313e-14 122.4396133185611
2.463883149792956      19.78668552726368      16.66446734922191   0.002548811859527385      0.674707222998796     -12.00717814885936   0.000478043513662201      0.117817104918562  0.0008679945446680507      14.72997279622783      300.5767301354156   0.007031092745589742     0.8025944714652761     0.5541849805822479     0.2657963641223005     0.3596494471573634    0.03012776483613758     0.3765524317193739     0.6088331018063802     0.5655766203049778  2.220446049250313e-14 122.4396181284944
2.463883149792956      19.78668552726368      16.66446734922191   0.002548811859527385     0.6747072080976349     -12.00717832778026   0.000478043513662201      0.117817104918562  0.0008679945446680507      14.72997279622783      300.5767301354156   0.007031092745589742     0.8025944714652761     0.5541849805822479     0.2657963641223005     0.3596494471573634    0.03012776483613758     0.3765524317193739     0.6088331018063802     0.5655766203049778  2.220446049250313e-14 122.4396180530225
2.463883149792956      19.78668552726368      16.66446734922191   0.002548811859527385     0.6747072080976349     -12.00717814885936  0.0004780584148233948      0.117817104918562  0.0008679945446680507      14.72997279622783      300.5767301354156   0.007031092745589742     0.8025944714652761     0.5541849805822479     0.2657963641223005     0.3596494471573634    0.03012776483613758     0.3765524317193739     0.6088331018063802     0.5655766203049778  2.220446049250313e-14 122.439632147063
2.463883149792956      19.78668552726368      16.66446734922191   0.002548811859527385     0.6747072080976349     -12.00717814885936   0.000478043513662201     0.1178171198197232  0.0008679945446680507      14.72997279622783      300.5767301354156   0.007031092745589742     0.8025944714652761     0.5541849805822479     0.2657963641223005     0.3596494471573634    0.03012776483613758     0.3765524317193739     0.6088331018063802     0.5655766203049778  2.220446049250313e-14 122.4396180904789
2.463883149792956      19.78668552726368      16.66446734922191   0.002548811859527385     0.6747072080976349     -12.00717814885936   0.000478043513662201      0.117817104918562  0.0008680094458292445      14.72997279622783      300.5767301354156   0.007031092745589742     0.8025944714652761     0.5541849805822479     0.2657963641223005     0.3596494471573634    0.03012776483613758     0.3765524317193739     0.6088331018063802     0.5655766203049778  2.220446049250313e-14 122.4396195819402
2.463883149792956      19.78668552726368      16.66446734922191   0.002548811859527385     0.6747072080976349     -12.00717814885936   0.000478043513662201      0.117817104918562  0.0008679945446680507      14.72997301572153      300.5767301354156   0.007031092745589742     0.8025944714652761     0.5541849805822479     0.2657963641223005     0.3596494471573634    0.03012776483613758     0.3765524317193739     0.6088331018063802     0.5655766203049778  2.220446049250313e-14 122.439618116353
2.463883149792956      19.78668552726368      16.66446734922191   0.002548811859527385     0.6747072080976349     -12.00717814885936   0.000478043513662201      0.117817104918562  0.0008679945446680507      14.72997279622783      300.5767346143579   0.007031092745589742     0.8025944714652761     0.5541849805822479     0.2657963641223005     0.3596494471573634    0.03012776483613758     0.3765524317193739     0.6088331018063802     0.5655766203049778  2.220446049250313e-14 122.4396181187572
2.463883149792956      19.78668552726368      16.66446734922191   0.002548811859527385     0.6747072080976349     -12.00717814885936   0.000478043513662201      0.117817104918562  0.0008679945446680507      14.72997279622783      300.5767301354156   0.007031107646750936     0.8025944714652761     0.5541849805822479     0.2657963641223005     0.3596494471573634    0.03012776483613758     0.3765524317193739     0.6088331018063802     0.5655766203049778  2.220446049250313e-14 122.4396343416301
2.463883149792956      19.78668552726368      16.66446734922191   0.002548811859527385     0.6747072080976349     -12.00717814885936   0.000478043513662201      0.117817104918562  0.0008679945446680507      14.72997279622783      300.5767301354156   0.007031092745589742     0.8025944863664373     0.5541849805822479     0.2657963641223005     0.3596494471573634    0.03012776483613758     0.3765524317193739     0.6088331018063802     0.5655766203049778  2.220446049250313e-14 122.4396186044602
2.463883149792956      19.78668552726368      16.66446734922191   0.002548811859527385     0.6747072080976349     -12.00717814885936   0.000478043513662201      0.117817104918562  0.0008679945446680507      14.72997279622783      300.5767301354156   0.007031092745589742     0.8025944714652761     0.5541849954834091     0.2657963641223005     0.3596494471573634    0.03012776483613758     0.3765524317193739     0.6088331018063802     0.5655766203049778  2.220446049250313e-14 122.4396183874221
2.463883149792956      19.78668552726368      16.66446734922191   0.002548811859527385     0.6747072080976349     -12.00717814885936   0.000478043513662201      0.117817104918562  0.0008679945446680507      14.72997279622783      300.5767301354156   0.007031092745589742     0.8025944714652761     0.5541849805822479     0.2657963790234617     0.3596494471573634    0.03012776483613758     0.3765524317193739     0.6088331018063802     0.5655766203049778  2.220446049250313e-14 122.439619186931
2.463883149792956      19.78668552726368      16.66446734922191   0.002548811859527385     0.6747072080976349     -12.00717814885936   0.000478043513662201      0.117817104918562  0.0008679945446680507      14.72997279622783      300.5767301354156   0.007031092745589742     0.8025944714652761     0.5541849805822479     0.2657963641223005     0.3596494620585246    0.03012776483613758     0.3765524317193739     0.6088331018063802     0.5655766203049778  2.220446049250313e-14 122.4396181372418
2.463883149792956      19.78668552726368      16.66446734922191   0.002548811859527385     0.6747072080976349     -12.00717814885936   0.000478043513662201      0.117817104918562  0.0008679945446680507      14.72997279622783      300.5767301354156   0.007031092745589742     0.8025944714652761     0.5541849805822479     0.2657963641223005     0.3596494471573634    0.03012777973729878     0.3765524317193739     0.6088331018063802     0.5655766203049778  2.220446049250313e-14 122.4396181339127
2.463883149792956      19.78668552726368      16.66446734922191   0.002548811859527385     0.6747072080976349     -12.00717814885936   0.000478043513662201      0.117817104918562  0.0008679945446680507      14.72997279622783      300.5767301354156   0.007031092745589742     0.8025944714652761     0.5541849805822479     0.2657963641223005     0.3596494471573634    0.03012776483613758     0.3765524466205351     0.6088331018063802     0.5655766203049778  2.220446049250313e-14 122.4396181336437
2.463883149792956      19.78668552726368      16.66446734922191   0.002548811859527385     0.6747072080976349     -12.00717814885936   0.000478043513662201      0.117817104918562  0.0008679945446680507      14.72997279622783      300.5767301354156   0.007031092745589742     0.8025944714652761     0.5541849805822479     0.2657963641223005     0.3596494471573634    0.03012776483613758     0.3765524317193739     0.6088331167075414     0.5655766203049778  2.220446049250313e-14 122.4396181317325
2.463883149792956      19.78668552726368      16.66446734922191   0.002548811859527385     0.6747072080976349     -12.00717814885936   0.000478043513662201      0.117817104918562  0.0008679945446680507      14.72997279622783      300.5767301354156   0.007031092745589742     0.8025944714652761     0.5541849805822479     0.2657963641223005     0.3596494471573634    0.03012776483613758     0.3765524317193739     0.6088331018063802      0.565576635206139  2.220446049250313e-14 122.4396181339831
2.463883149792956      19.78668552726368      16.66446734922191   0.002548811859527385     0.6747072080976349     -12.00717814885936   0.000478043513662201      0.117817104918562  0.0008679945446680507      14.72997279622783      300.5767301354156   0.007031092745589742     0.8025944714652761     0.5541849805822479     0.2657963641223005     0.3596494471573634    0.03012776483613758     0.3765524317193739     0.6088331018063802     0.5655766203049778  1.490118339830815e-08 122.4396725642795
2.51126418287394      19.48537786248755      15.95507897791327   0.002437779399462659     0.6872515355643906     -11.68382982813822  0.0002764456320020278     0.1219026879386334  0.0008571522562441913      14.33631362985396      300.7168415313668   0.006876311217601334     0.8001276016814601     0.5448152408586835      0.267426580885176     0.3714218581589678    0.02308125698082325     0.3765524317193739     0.9743779656442619      0.406919687030464  2.225910834022688e-14 122.0628329029513
2.511264220294692      19.48537786248755      15.95507897791327   0.002437779399462659     0.6872515355643906     -11.68382982813822  0.0002764456320020278     0.1219026879386334  0.0008571522562441913      14.33631362985396      300.7168415313668   0.006876311217601334     0.8001276016814601     0.5448152408586835      0.267426580885176     0.3714218581589678    0.02308125698082325     0.3765524317193739     0.9743779656442619      0.406919687030464  2.225910834022688e-14 122.0628329498844
2.51126418287394       19.4853781528423      15.95507897791327   0.002437779399462659     0.6872515355643906     -11.68382982813822  0.0002764456320020278     0.1219026879386334  0.0008571522562441913      14.33631362985396      300.7168415313668   0.006876311217601334     0.8001276016814601     0.5448152408586835      0.267426580885176     0.3714218581589678    0.02308125698082325     0.3765524317193739     0.9743779656442619      0.406919687030464  2.225910834022688e-14 122.0628328464485
2.51126418287394      19.48537786248755      15.95507921566247   0.002437779399462659     0.6872515355643906     -11.68382982813822  0.0002764456320020278     0.1219026879386334  0.0008571522562441913      14.33631362985396      300.7168415313668   0.006876311217601334     0.8001276016814601     0.5448152408586835      0.267426580885176     0.3714218581589678    0.02308125698082325     0.3765524317193739     0.9743779656442619      0.406919687030464  2.225910834022688e-14 122.0628328552655
2.51126418287394      19.48537786248755      15.95507897791327   0.002437794300623853     0.6872515355643906     -11.68382982813822  0.0002764456320020278     0.1219026879386334  0.0008571522562441913      14.33631362985396      300.7168415313668   0.006876311217601334     0.8001276016814601     0.5448152408586835      0.267426580885176     0.3714218581589678    0.02308125698082325     0.3765524317193739     0.9743779656442619      0.406919687030464  2.225910834022688e-14 122.0628363916866
2.51126418287394      19.48537786248755      15.95507897791327   0.002437779399462659     0.6872515504655518     -11.68382982813822  0.0002764456320020278     0.1219026879386334  0.0008571522562441913      14.33631362985396      300.7168415313668   0.006876311217601334     0.8001276016814601     0.5448152408586835      0.267426580885176     0.3714218581589678    0.02308125698082325     0.3765524317193739     0.9743779656442619      0.406919687030464  2.225910834022688e-14 122.0628328863533
2.51126418287394      19.48537786248755      15.95507897791327   0.002437779399462659     0.6872515355643906     -11.68383000224085  0.0002764456320020278     0.1219026879386334  0.0008571522562441913      14.33631362985396      300.7168415313668   0.006876311217601334     0.8001276016814601     0.5448152408586835      0.267426580885176     0.3714218581589678    0.02308125698082325     0.3765524317193739     0.9743779656442619      0.406919687030464  2.225910834022688e-14 122.0628329823935
2.51126418287394      19.48537786248755      15.95507897791327   0.002437779399462659     0.6872515355643906     -11.68382982813822  0.0002764605331632216     0.1219026879386334  0.0008571522562441913      14.33631362985396      300.7168415313668   0.006876311217601334     0.8001276016814601     0.5448152408586835      0.267426580885176     0.3714218581589678    0.02308125698082325     0.3765524317193739     0.9743779656442619      0.406919687030464  2.225910834022688e-14 122.0628399470291
2.51126418287394      19.48537786248755      15.95507897791327   0.002437779399462659     0.6872515355643906     -11.68382982813822  0.0002764456320020278     0.1219027028397946  0.0008571522562441913      14.33631362985396      300.7168415313668   0.006876311217601334     0.8001276016814601     0.5448152408586835      0.267426580885176     0.3714218581589678    0.02308125698082325     0.3765524317193739     0.9743779656442619      0.406919687030464  2.225910834022688e-14 122.0628329056183
2.51126418287394      19.48537786248755      15.95507897791327   0.002437779399462659     0.6872515355643906     -11.68382982813822  0.0002764456320020278     0.1219026879386334  0.0008571671574053851      14.33631362985396      300.7168415313668   0.006876311217601334     0.8001276016814601     0.5448152408586835      0.267426580885176     0.3714218581589678    0.02308125698082325     0.3765524317193739     0.9743779656442619      0.406919687030464  2.225910834022688e-14 122.0628266199206
2.51126418287394      19.48537786248755      15.95507897791327   0.002437779399462659     0.6872515355643906     -11.68382982813822  0.0002764456320020278     0.1219026879386334  0.0008571522562441913      14.33631384348168      300.7168415313668   0.006876311217601334     0.8001276016814601     0.5448152408586835      0.267426580885176     0.3714218581589678    0.02308125698082325     0.3765524317193739     0.9743779656442619      0.406919687030464  2.225910834022688e-14 122.0628329207227
2.51126418287394      19.48537786248755      15.95507897791327   0.002437779399462659     0.6872515355643906     -11.68382982813822  0.0002764456320020278     0.1219026879386334  0.0008571522562441913      14.33631362985396       300.716846012397   0.006876311217601334     0.8001276016814601     0.5448152408586835      0.267426580885176     0.3714218581589678    0.02308125698082325     0.3765524317193739     0.9743779656442619      0.406919687030464  2.225910834022688e-14 122.0628328777054
2.51126418287394      19.48537786248755      15.95507897791327   0.002437779399462659     0.6872515355643906     -11.68382982813822  0.0002764456320020278     0.1219026879386334  0.0008571522562441913      14.33631362985396      300.7168415313668   0.006876326118762528     0.8001276016814601     0.5448152408586835      0.267426580885176     0.3714218581589678    0.02308125698082325     0.3765524317193739     0.9743779656442619      0.406919687030464  2.225910834022688e-14 122.0628311755903
2.51126418287394      19.48537786248755      15.95507897791327   0.002437779399462659     0.6872515355643906     -11.68382982813822  0.0002764456320020278     0.1219026879386334  0.0008571522562441913      14.33631362985396      300.7168415313668   0.006876311217601334     0.8001276165826213     0.5448152408586835      0.267426580885176     0.3714218581589678    0.02308125698082325     0.3765524317193739     0.9743779656442619      0.406919687030464  2.225910834022688e-14 122.0628333922505
2.51126418287394      19.48537786248755      15.95507897791327   0.002437779399462659     0.6872515355643906     -11.68382982813822  0.0002764456320020278     0.1219026879386334  0.0008571522562441913      14.33631362985396      300.7168415313668   0.006876311217601334     0.8001276016814601     0.5448152557598447      0.267426580885176     0.3714218581589678    0.02308125698082325     0.3765524317193739     0.9743779656442619      0.406919687030464  2.225910834022688e-14 122.0628330530315
2.51126418287394      19.48537786248755      15.95507897791327   0.002437779399462659     0.6872515355643906     -11.68382982813822  0.0002764456320020278     0.1219026879386334  0.0008571522562441913      14.33631362985396      300.7168415313668   0.006876311217601334     0.8001276016814601     0.5448152408586835     0.2674265957863372     0.3714218581589678    0.02308125698082325     0.3765524317193739     0.9743779656442619      0.406919687030464  2.225910834022688e-14 122.0628329209396
2.51126418287394      19.48537786248755      15.95507897791327   0.002437779399462659     0.6872515355643906     -11.68382982813822  0.0002764456320020278     0.1219026879386334  0.0008571522562441913      14.33631362985396      300.7168415313668   0.006876311217601334     0.8001276016814601     0.5448152408586835      0.267426580885176      0.371421873060129    0.02308125698082325     0.3765524317193739     0.9743779656442619      0.406919687030464  2.225910834022688e-14 122.0628328819615
2.51126418287394      19.48537786248755      15.95507897791327   0.002437779399462659     0.6872515355643906     -11.68382982813822  0.0002764456320020278     0.1219026879386334  0.0008571522562441913      14.33631362985396      300.7168415313668   0.006876311217601334     0.8001276016814601     0.5448152408586835      0.267426580885176     0.3714218581589678    0.02308127188198444     0.3765524317193739     0.9743779656442619      0.406919687030464  2.225910834022688e-14 122.0628329029527
2.51126418287394      19.48537786248755      15.95507897791327   0.002437779399462659     0.6872515355643906     -11.68382982813822  0.0002764456320020278     0.1219026879386334  0.0008571522562441913      14.33631362985396      300.7168415313668   0.006876311217601334     0.8001276016814601     0.5448152408586835      0.267426580885176     0.3714218581589678    0.02308125698082325     0.3765524466205351     0.9743779656442619      0.406919687030464  2.225910834022688e-14 122.0628329029513
2.51126418287394      19.48537786248755      15.95507897791327   0.002437779399462659     0.6872515355643906     -11.68382982813822  0.0002764456320020278     0.1219026879386334  0.0008571522562441913      14.33631362985396      300.7168415313668   0.006876311217601334     0.8001276016814601     0.5448152408586835      0.267426580885176     0.3714218581589678    0.02308125698082325     0.3765524317193739     0.9743779805454231      0.406919687030464  2.225910834022688e-14 122.0628329029556
2.51126418287394      19.48537786248755      15.95507897791327   0.002437779399462659     0.6872515355643906     -11.68382982813822  0.0002764456320020278     0.1219026879386334  0.0008571522562441913      14.33631362985396      300.7168415313668   0.006876311217601334     0.8001276016814601     0.5448152408586835      0.267426580885176     0.3714218581589678    0.02308125698082325     0.3765524317193739     0.9743779656442619     0.4069197019316252  2.225910834022688e-14 122.0628329029509
2.51126418287394      19.48537786248755      15.95507897791327   0.002437779399462659     0.6872515355643906     -11.68382982813822  0.0002764456320020278     0.1219026879386334  0.0008571522562441913      14.33631362985396      300.7168415313668   0.006876311217601334     0.8001276016814601     0.5448152408586835      0.267426580885176     0.3714218581589678    0.02308125698082325     0.3765524317193739     0.9743779656442619      0.406919687030464    1.4901183452956e-08 122.0628867460034
2.527042132462209      19.51805399373755       16.0025512087817   0.002490851719991031     0.6984353756651305     -11.68107969168143  0.0001773417011662853      0.123548609398092  0.0008721807013209354      14.15538327701638      300.7319188985676   0.006764507998601342     0.8000063800840731     0.5405043274321247     0.2694881419827223     0.3833493904262282    0.02307515004500144     0.3765524317193739     0.9733612121421081     0.4070321245935513   2.74570213448012e-14 121.9789717939288
2.527042170118071      19.51805399373755       16.0025512087817   0.002490851719991031     0.6984353756651305     -11.68107969168143  0.0001773417011662853      0.123548609398092  0.0008721807013209354      14.15538327701638      300.7319188985676   0.006764507998601342     0.8000063800840731     0.5405043274321247     0.2694881419827223     0.3833493904262282    0.02307515004500144     0.3765524317193739     0.9733612121421081     0.4070321245935513   2.74570213448012e-14 121.9789718216823
2.527042132462209      19.51805428457922       16.0025512087817   0.002490851719991031     0.6984353756651305     -11.68107969168143  0.0001773417011662853      0.123548609398092  0.0008721807013209354      14.15538327701638      300.7319188985676   0.006764507998601342     0.8000063800840731     0.5405043274321247     0.2694881419827223     0.3833493904262282    0.02307515004500144     0.3765524317193739     0.9733612121421081     0.4070321245935513   2.74570213448012e-14 121.9789718172328
2.527042132462209      19.51805399373755       16.0025514472383   0.002490851719991031     0.6984353756651305     -11.68107969168143  0.0001773417011662853      0.123548609398092  0.0008721807013209354      14.15538327701638      300.7319188985676   0.006764507998601342     0.8000063800840731     0.5405043274321247     0.2694881419827223     0.3833493904262282    0.02307515004500144     0.3765524317193739     0.9733612121421081     0.4070321245935513   2.74570213448012e-14 121.9789718253531
2.527042132462209      19.51805399373755       16.0025512087817   0.002490866621152225     0.6984353756651305     -11.68107969168143  0.0001773417011662853      0.123548609398092  0.0008721807013209354      14.15538327701638      300.7319188985676   0.006764507998601342     0.8000063800840731     0.5405043274321247     0.2694881419827223     0.3833493904262282    0.02307515004500144     0.3765524317193739     0.9733612121421081     0.4070321245935513   2.74570213448012e-14 121.9789701573232
2.527042132462209      19.51805399373755       16.0025512087817   0.002490851719991031     0.6984353905662917     -11.68107969168143  0.0001773417011662853      0.123548609398092  0.0008721807013209354      14.15538327701638      300.7319188985676   0.006764507998601342     0.8000063800840731     0.5405043274321247     0.2694881419827223     0.3833493904262282    0.02307515004500144     0.3765524317193739     0.9733612121421081     0.4070321245935513   2.74570213448012e-14 121.9789717942511
2.527042132462209      19.51805399373755       16.0025512087817   0.002490851719991031     0.6984353756651305     -11.68107986574308  0.0001773417011662853      0.123548609398092  0.0008721807013209354      14.15538327701638      300.7319188985676   0.006764507998601342     0.8000063800840731     0.5405043274321247     0.2694881419827223     0.3833493904262282    0.02307515004500144     0.3765524317193739     0.9733612121421081     0.4070321245935513   2.74570213448012e-14 121.9789717489894
2.527042132462209      19.51805399373755       16.0025512087817   0.002490851719991031     0.6984353756651305     -11.68107969168143  0.0001773566023274792      0.123548609398092  0.0008721807013209354      14.15538327701638      300.7319188985676   0.006764507998601342     0.8000063800840731     0.5405043274321247     0.2694881419827223     0.3833493904262282    0.02307515004500144     0.3765524317193739     0.9733612121421081     0.4070321245935513   2.74570213448012e-14 121.9789762805086
2.527042132462209      19.51805399373755       16.0025512087817   0.002490851719991031     0.6984353756651305     -11.68107969168143  0.0001773417011662853     0.1235486242992532  0.0008721807013209354      14.15538327701638      300.7319188985676   0.006764507998601342     0.8000063800840731     0.5405043274321247     0.2694881419827223     0.3833493904262282    0.02307515004500144     0.3765524317193739     0.9733612121421081     0.4070321245935513   2.74570213448012e-14 121.9789717597687
2.527042132462209      19.51805399373755       16.0025512087817   0.002490851719991031     0.6984353756651305     -11.68107969168143  0.0001773417011662853      0.123548609398092  0.0008721956024821293      14.15538327701638      300.7319188985676   0.006764507998601342     0.8000063800840731     0.5405043274321247     0.2694881419827223     0.3833493904262282    0.02307515004500144     0.3765524317193739     0.9733612121421081     0.4070321245935513   2.74570213448012e-14 121.9789716198262
2.527042132462209      19.51805399373755       16.0025512087817   0.002490851719991031     0.6984353756651305     -11.68107969168143  0.0001773417011662853      0.123548609398092  0.0008721807013209354      14.15538348794803      300.7319188985676   0.006764507998601342     0.8000063800840731     0.5405043274321247     0.2694881419827223     0.3833493904262282    0.02307515004500144     0.3765524317193739     0.9733612121421081     0.4070321245935513   2.74570213448012e-14 121.9789718214463
2.527042132462209      19.51805399373755       16.0025512087817   0.002490851719991031     0.6984353756651305     -11.68107969168143  0.0001773417011662853      0.123548609398092  0.0008721807013209354      14.15538327701638      300.7319233798224   0.006764507998601342     0.8000063800840731     0.5405043274321247     0.2694881419827223     0.3833493904262282    0.02307515004500144     0.3765524317193739     0.9733612121421081     0.4070321245935513   2.74570213448012e-14 121.9789717911345
2.527042132462209      19.51805399373755       16.0025512087817   0.002490851719991031     0.6984353756651305     -11.68107969168143  0.0001773417011662853      0.123548609398092  0.0008721807013209354      14.15538327701638      300.7319188985676   0.006764522899762536     0.8000063800840731     0.5405043274321247     0.2694881419827223     0.3833493904262282    0.02307515004500144     0.3765524317193739     0.9733612121421081     0.4070321245935513   2.74570213448012e-14 121.9789689848006
2.527042132462209      19.51805399373755       16.0025512087817   0.002490851719991031     0.6984353756651305     -11.68107969168143  0.0001773417011662853      0.123548609398092  0.0008721807013209354      14.15538327701638      300.7319188985676   0.006764507998601342     0.8000063949852343     0.5405043274321247     0.2694881419827223     0.3833493904262282    0.02307515004500144     0.3765524317193739     0.9733612121421081     0.4070321245935513   2.74570213448012e-14 121.9789722893267
2.527042132462209      19.51805399373755       16.0025512087817   0.002490851719991031     0.6984353756651305     -11.68107969168143  0.0001773417011662853      0.123548609398092  0.0008721807013209354      14.15538327701638      300.7319188985676   0.006764507998601342     0.8000063800840731     0.5405043423332859     0.2694881419827223     0.3833493904262282    0.02307515004500144     0.3765524317193739     0.9733612121421081     0.4070321245935513   2.74570213448012e-14 121.9789719556093
2.527042132462209      19.51805399373755       16.0025512087817   0.002490851719991031     0.6984353756651305     -11.68107969168143  0.0001773417011662853      0.123548609398092  0.0008721807013209354      14.15538327701638      300.7319188985676   0.006764507998601342     0.8000063800840731     0.5405043274321247     0.2694881568838835     0.3833493904262282    0.02307515004500144     0.3765524317193739     0.9733612121421081     0.4070321245935513   2.74570213448012e-14 121.9789718130166
2.527042132462209      19.51805399373755       16.0025512087817   0.002490851719991031     0.6984353756651305     -11.68107969168143  0.0001773417011662853      0.123548609398092  0.0008721807013209354      14.15538327701638      300.7319188985676   0.006764507998601342     0.8000063800840731     0.5405043274321247     0.2694881419827223     0.3833494053273894    0.02307515004500144     0.3765524317193739     0.9733612121421081     0.4070321245935513   2.74570213448012e-14 121.9789718067165
2.527042132462209      19.51805399373755       16.0025512087817   0.002490851719991031     0.6984353756651305     -11.68107969168143  0.0001773417011662853      0.123548609398092  0.0008721807013209354      14.15538327701638      300.7319188985676   0.006764507998601342     0.8000063800840731     0.5405043274321247     0.2694881419827223     0.3833493904262282    0.02307516494616263     0.3765524317193739     0.9733612121421081     0.4070321245935513   2.74570213448012e-14 121.9789717939676
2.527042132462209      19.51805399373755       16.0025512087817   0.002490851719991031     0.6984353756651305     -11.68107969168143  0.0001773417011662853      0.123548609398092  0.0008721807013209354      14.15538327701638      300.7319188985676   0.006764507998601342     0.8000063800840731     0.5405043274321247     0.2694881419827223     0.3833493904262282    0.02307515004500144     0.3765524466205351     0.9733612121421081     0.4070321245935513   2.74570213448012e-14 121.9789717939288
2.527042132462209      19.51805399373755       16.0025512087817   0.002490851719991031     0.6984353756651305     -11.68107969168143  0.0001773417011662853      0.123548609398092  0.0008721807013209354      14.15538327701638      300.7319188985676   0.006764507998601342     0.8000063800840731     0.5405043274321247     0.2694881419827223     0.3833493904262282    0.02307515004500144     0.3765524317193739     0.9733612270432693     0.4070321245935513   2.74570213448012e-14 121.9789717939267
2.527042132462209      19.51805399373755       16.0025512087817   0.002490851719991031     0.6984353756651305     -11.68107969168143  0.0001773417011662853      0.123548609398092  0.0008721807013209354      14.15538327701638      300.7319188985676   0.006764507998601342     0.8000063800840731     0.5405043274321247     0.2694881419827223     0.3833493904262282    0.02307515004500144     0.3765524317193739     0.9733612121421081     0.4070321394947125   2.74570213448012e-14 121.97897179392
2.527042132462209      19.51805399373755       16.0025512087817   0.002490851719991031     0.6984353756651305     -11.68107969168143  0.0001773417011662853      0.123548609398092  0.0008721807013209354      14.15538327701638      300.7319188985676   0.006764507998601342     0.8000063800840731     0.5405043274321247     0.2694881419827223     0.3833493904262282    0.02307515004500144     0.3765524317193739     0.9733612121421081     0.4070321245935513    1.4901188650869e-08 121.9790256777586
2.541658975430847      19.46313078239104      15.86219956381995   0.002438402001477274     0.6979571228469319     -11.63658809157703  7.502332951843393e-05     0.1256442075360943  0.0008692853607175211      13.97852256068521      300.7058043158632   0.006624844728634383     0.8000003190042037     0.5351855031961452     0.2719724038231289     0.3795799091502086    0.02258991334796124     0.3765524317193739      0.973391859069996     0.4100303997363667  2.530916316281694e-14 121.9335610189895
2.541659013304517      19.46313078239104      15.86219956381995   0.002438402001477274     0.6979571228469319     -11.63658809157703  7.502332951843393e-05     0.1256442075360943  0.0008692853607175211      13.97852256068521      300.7058043158632   0.006624844728634383     0.8000003190042037     0.5351855031961452     0.2719724038231289     0.3795799091502086    0.02258991334796124     0.3765524317193739      0.973391859069996     0.4100303997363667  2.530916316281694e-14 121.9335609975164
2.541658975430847      19.46313107241429      15.86219956381995   0.002438402001477274     0.6979571228469319     -11.63658809157703  7.502332951843393e-05     0.1256442075360943  0.0008692853607175211      13.97852256068521      300.7058043158632   0.006624844728634383     0.8000003190042037     0.5351855031961452     0.2719724038231289     0.3795799091502086    0.02258991334796124     0.3765524317193739      0.973391859069996     0.4100303997363667  2.530916316281694e-14 121.9335609919358
2.541658975430847      19.46313078239104      15.86219980018515   0.002438402001477274     0.6979571228469319     -11.63658809157703  7.502332951843393e-05     0.1256442075360943  0.0008692853607175211      13.97852256068521      300.7058043158632   0.006624844728634383     0.8000003190042037     0.5351855031961452     0.2719724038231289     0.3795799091502086    0.02258991334796124     0.3765524317193739      0.973391859069996     0.4100303997363667  2.530916316281694e-14 121.9335609939815
2.541658975430847      19.46313078239104      15.86219956381995   0.002438416902638468     0.6979571228469319     -11.63658809157703  7.502332951843393e-05     0.1256442075360943  0.0008692853607175211      13.97852256068521      300.7058043158632   0.006624844728634383     0.8000003190042037     0.5351855031961452     0.2719724038231289     0.3795799091502086    0.02258991334796124     0.3765524317193739      0.973391859069996     0.4100303997363667  2.530916316281694e-14 121.9335628499791
2.541658975430847      19.46313078239104      15.86219956381995   0.002438402001477274     0.6979571377480931     -11.63658809157703  7.502332951843393e-05     0.1256442075360943  0.0008692853607175211      13.97852256068521      300.7058043158632   0.006624844728634383     0.8000003190042037     0.5351855031961452     0.2719724038231289     0.3795799091502086    0.02258991334796124     0.3765524317193739      0.973391859069996     0.4100303997363667  2.530916316281694e-14 121.9335610243105
2.541658975430847      19.46313078239104      15.86219956381995   0.002438402001477274     0.6979571228469319      -11.6365882649757  7.502332951843393e-05     0.1256442075360943  0.0008692853607175211      13.97852256068521      300.7058043158632   0.006624844728634383     0.8000003190042037     0.5351855031961452     0.2719724038231289     0.3795799091502086    0.02258991334796124     0.3765524317193739      0.973391859069996     0.4100303997363667  2.530916316281694e-14 121.9335610747966
2.541658975430847      19.46313078239104      15.86219956381995   0.002438402001477274     0.6979571228469319     -11.63658809157703  7.503823067962778e-05     0.1256442075360943  0.0008692853607175211      13.97852256068521      300.7058043158632   0.006624844728634383     0.8000003190042037     0.5351855031961452     0.2719724038231289     0.3795799091502086    0.02258991334796124     0.3765524317193739      0.973391859069996     0.4100303997363667  2.530916316281694e-14 121.9335645378202
2.541658975430847      19.46313078239104      15.86219956381995   0.002438402001477274     0.6979571228469319     -11.63658809157703  7.502332951843393e-05     0.1256442224372555  0.0008692853607175211      13.97852256068521      300.7058043158632   0.006624844728634383     0.8000003190042037     0.5351855031961452     0.2719724038231289     0.3795799091502086    0.02258991334796124     0.3765524317193739      0.973391859069996     0.4100303997363667  2.530916316281694e-14 121.9335610043458
2.541658975430847      19.46313078239104      15.86219956381995   0.002438402001477274     0.6979571228469319     -11.63658809157703  7.502332951843393e-05     0.1256442075360943  0.0008693002618787149      13.97852256068521      300.7058043158632   0.006624844728634383     0.8000003190042037     0.5351855031961452     0.2719724038231289     0.3795799091502086    0.02258991334796124     0.3765524317193739      0.973391859069996     0.4100303997363667  2.530916316281694e-14 121.9335575434914
2.541658975430847      19.46313078239104      15.86219956381995   0.002438402001477274     0.6979571228469319     -11.63658809157703  7.502332951843393e-05     0.1256442075360943  0.0008692853607175211      13.97852276898142      300.7058043158632   0.006624844728634383     0.8000003190042037     0.5351855031961452     0.2719724038231289     0.3795799091502086    0.02258991334796124     0.3765524317193739      0.973391859069996     0.4100303997363667  2.530916316281694e-14 121.9335610371555
2.541658975430847      19.46313078239104      15.86219956381995   0.002438402001477274     0.6979571228469319     -11.63658809157703  7.502332951843393e-05     0.1256442075360943  0.0008692853607175211      13.97852256068521      300.7058087967288   0.006624844728634383     0.8000003190042037     0.5351855031961452     0.2719724038231289     0.3795799091502086    0.02258991334796124     0.3765524317193739      0.973391859069996     0.4100303997363667  2.530916316281694e-14 121.9335610169229
2.541658975430847      19.46313078239104      15.86219956381995   0.002438402001477274     0.6979571228469319     -11.63658809157703  7.502332951843393e-05     0.1256442075360943  0.0008692853607175211      13.97852256068521      300.7058043158632   0.006624859629795577     0.8000003190042037     0.5351855031961452     0.2719724038231289     0.3795799091502086    0.02258991334796124     0.3765524317193739      0.973391859069996     0.4100303997363667  2.530916316281694e-14 121.9335583684389
2.541658975430847      19.46313078239104      15.86219956381995   0.002438402001477274     0.6979571228469319     -11.63658809157703  7.502332951843393e-05     0.1256442075360943  0.0008692853607175211      13.97852256068521      300.7058043158632   0.006624844728634383     0.8000003339053649     0.5351855031961452     0.2719724038231289     0.3795799091502086    0.02258991334796124     0.3765524317193739      0.973391859069996     0.4100303997363667  2.530916316281694e-14 121.9335614861085
2.541658975430847      19.46313078239104      15.86219956381995   0.002438402001477274     0.6979571228469319     -11.63658809157703  7.502332951843393e-05     0.1256442075360943  0.0008692853607175211      13.97852256068521      300.7058043158632   0.006624844728634383     0.8000003190042037     0.5351855180973064     0.2719724038231289     0.3795799091502086    0.02258991334796124     0.3765524317193739      0.973391859069996     0.4100303997363667  2.530916316281694e-14 121.9335611655901
2.541658975430847      19.46313078239104      15.86219956381995   0.002438402001477274     0.6979571228469319     -11.63658809157703  7.502332951843393e-05     0.1256442075360943  0.0008692853607175211      13.97852256068521      300.7058043158632   0.006624844728634383     0.8000003190042037     0.5351855031961452     0.2719724187242901     0.3795799091502086    0.02258991334796124     0.3765524317193739      0.973391859069996     0.4100303997363667  2.530916316281694e-14 121.9335610628564
2.541658975430847      19.46313078239104      15.86219956381995   0.002438402001477274     0.6979571228469319     -11.63658809157703  7.502332951843393e-05     0.1256442075360943  0.0008692853607175211      13.97852256068521      300.7058043158632   0.006624844728634383     0.8000003190042037     0.5351855031961452     0.2719724038231289     0.3795799240513698    0.02258991334796124     0.3765524317193739      0.973391859069996     0.4100303997363667  2.530916316281694e-14 121.9335610069055
2.541658975430847      19.46313078239104      15.86219956381995   0.002438402001477274     0.6979571228469319     -11.63658809157703  7.502332951843393e-05     0.1256442075360943  0.0008692853607175211      13.97852256068521      300.7058043158632   0.006624844728634383     0.8000003190042037     0.5351855031961452     0.2719724038231289     0.3795799091502086    0.02258992824912244     0.3765524317193739      0.973391859069996     0.4100303997363667  2.530916316281694e-14 121.9335610189855
2.541658975430847      19.46313078239104      15.86219956381995   0.002438402001477274     0.6979571228469319     -11.63658809157703  7.502332951843393e-05     0.1256442075360943  0.0008692853607175211      13.97852256068521      300.7058043158632   0.006624844728634383     0.8000003190042037     0.5351855031961452     0.2719724038231289     0.3795799091502086    0.02258991334796124     0.3765524466205351      0.973391859069996     0.4100303997363667  2.530916316281694e-14 121.9335610189895
2.541658975430847      19.46313078239104      15.86219956381995   0.002438402001477274     0.6979571228469319     -11.63658809157703  7.502332951843393e-05     0.1256442075360943  0.0008692853607175211      13.97852256068521      300.7058043158632   0.006624844728634383     0.8000003190042037     0.5351855031961452     0.2719724038231289     0.3795799091502086    0.02258991334796124     0.3765524317193739     0.9733918739711572     0.4100303997363667  2.530916316281694e-14 121.9335610189864
2.541658975430847      19.46313078239104      15.86219956381995   0.002438402001477274     0.6979571228469319     -11.63658809157703  7.502332951843393e-05     0.1256442075360943  0.0008692853607175211      13.97852256068521      300.7058043158632   0.006624844728634383     0.8000003190042037     0.5351855031961452     0.2719724038231289     0.3795799091502086    0.02258991334796124     0.3765524317193739      0.973391859069996     0.4100304146375279  2.530916316281694e-14 121.9335610189848
2.541658975430847      19.46313078239104      15.86219956381995   0.002438402001477274     0.6979571228469319     -11.63658809157703  7.502332951843393e-05     0.1256442075360943  0.0008692853607175211      13.97852256068521      300.7058043158632   0.006624844728634383     0.8000003190042037     0.5351855031961452     0.2719724038231289     0.3795799091502086    0.02258991334796124     0.3765524317193739      0.973391859069996     0.4100303997363667  1.490118650301082e-08 121.9336146936357
2.585789040085526      19.30191492273921      15.71091577519949   0.002385871508455359     0.6992368290516223     -11.54061991236683   2.22395739958829e-05      0.126490279451978  0.0008840223633817724      13.64899876486295      300.7166122124356   0.006453449943879057     0.8000000124234088     0.5273778604028639     0.2740970065698067     0.3999638572797338    0.02266289703377924     0.3765524317193739     0.9734361995582768     0.4115246929054696  2.220446049250313e-14 121.9192337048454
2.585789078616785      19.30191492273921      15.71091577519949   0.002385871508455359     0.6992368290516223     -11.54061991236683   2.22395739958829e-05      0.126490279451978  0.0008840223633817724      13.64899876486295      300.7166122124356   0.006453449943879057     0.8000000124234088     0.5273778604028639     0.2740970065698067     0.3999638572797338    0.02266289703377924     0.3765524317193739     0.9734361995582768     0.4115246929054696  2.220446049250313e-14 121.9192337565523
2.585789040085526      19.30191521036016      15.71091577519949   0.002385871508455359     0.6992368290516223     -11.54061991236683   2.22395739958829e-05      0.126490279451978  0.0008840223633817724      13.64899876486295      300.7166122124356   0.006453449943879057     0.8000000124234088     0.5273778604028639     0.2740970065698067     0.3999638572797338    0.02266289703377924     0.3765524317193739     0.9734361995582768     0.4115246929054696  2.220446049250313e-14 121.9192336242247
2.585789040085526      19.30191492273921      15.71091600931038   0.002385871508455359     0.6992368290516223     -11.54061991236683   2.22395739958829e-05      0.126490279451978  0.0008840223633817724      13.64899876486295      300.7166122124356   0.006453449943879057     0.8000000124234088     0.5273778604028639     0.2740970065698067     0.3999638572797338    0.02266289703377924     0.3765524317193739     0.9734361995582768     0.4115246929054696  2.220446049250313e-14 121.9192337055838
2.585789040085526      19.30191492273921      15.71091577519949   0.002385886409616552     0.6992368290516223     -11.54061991236683   2.22395739958829e-05      0.126490279451978  0.0008840223633817724      13.64899876486295      300.7166122124356   0.006453449943879057     0.8000000124234088     0.5273778604028639     0.2740970065698067     0.3999638572797338    0.02266289703377924     0.3765524317193739     0.9734361995582768     0.4115246929054696  2.220446049250313e-14 121.9192338299283
2.585789040085526      19.30191492273921      15.71091577519949   0.002385871508455359     0.6992368439527835     -11.54061991236683   2.22395739958829e-05      0.126490279451978  0.0008840223633817724      13.64899876486295      300.7166122124356   0.006453449943879057     0.8000000124234088     0.5273778604028639     0.2740970065698067     0.3999638572797338    0.02266289703377924     0.3765524317193739     0.9734361995582768     0.4115246929054696  2.220446049250313e-14 121.9192336960707
2.585789040085526      19.30191492273921      15.71091577519949   0.002385871508455359     0.6992368290516223     -11.54062008433547   2.22395739958829e-05      0.126490279451978  0.0008840223633817724      13.64899876486295      300.7166122124356   0.006453449943879057     0.8000000124234088     0.5273778604028639     0.2740970065698067     0.3999638572797338    0.02266289703377924     0.3765524317193739     0.9734361995582768     0.4115246929054696  2.220446049250313e-14 121.9192337164201
2.585789040085526      19.30191492273921      15.71091577519949   0.002385871508455359     0.6992368290516223     -11.54061991236683  2.225447515707675e-05      0.126490279451978  0.0008840223633817724      13.64899876486295      300.7166122124356   0.006453449943879057     0.8000000124234088     0.5273778604028639     0.2740970065698067     0.3999638572797338    0.02266289703377924     0.3765524317193739     0.9734361995582768     0.4115246929054696  2.220446049250313e-14 121.9192372233232
2.585789040085526      19.30191492273921      15.71091577519949   0.002385871508455359     0.6992368290516223     -11.54061991236683   2.22395739958829e-05     0.1264902943531392  0.0008840223633817724      13.64899876486295      300.7166122124356   0.006453449943879057     0.8000000124234088     0.5273778604028639     0.2740970065698067     0.3999638572797338    0.02266289703377924     0.3765524317193739     0.9734361995582768     0.4115246929054696  2.220446049250313e-14 121.9192337029016
2.585789040085526      19.30191492273921      15.71091577519949   0.002385871508455359     0.6992368290516223     -11.54061991236683   2.22395739958829e-05      0.126490279451978  0.0008840372645429663      13.64899876486295      300.7166122124356   0.006453449943879057     0.8000000124234088     0.5273778604028639     0.2740970065698067     0.3999638572797338    0.02266289703377924     0.3765524317193739     0.9734361995582768     0.4115246929054696  2.220446049250313e-14 121.9192309968306
2.585789040085526      19.30191492273921      15.71091577519949   0.002385871508455359     0.6992368290516223     -11.54061991236683   2.22395739958829e-05      0.126490279451978  0.0008840223633817724      13.64899896824888      300.7166122124356   0.006453449943879057     0.8000000124234088     0.5273778604028639     0.2740970065698067     0.3999638572797338    0.02266289703377924     0.3765524317193739     0.9734361995582768     0.4115246929054696  2.220446049250313e-14 121.9192336757554
2.585789040085526      19.30191492273921      15.71091577519949   0.002385871508455359     0.6992368290516223     -11.54061991236683   2.22395739958829e-05      0.126490279451978  0.0008840223633817724      13.64899876486295      300.7166166934623   0.006453449943879057     0.8000000124234088     0.5273778604028639     0.2740970065698067     0.3999638572797338    0.02266289703377924     0.3765524317193739     0.9734361995582768     0.4115246929054696  2.220446049250313e-14 121.9192336917346
2.585789040085526      19.30191492273921      15.71091577519949   0.002385871508455359     0.6992368290516223     -11.54061991236683   2.22395739958829e-05      0.126490279451978  0.0008840223633817724      13.64899876486295      300.7166122124356    0.00645346484504025     0.8000000124234088     0.5273778604028639     0.2740970065698067     0.3999638572797338    0.02266289703377924     0.3765524317193739     0.9734361995582768     0.4115246929054696  2.220446049250313e-14 121.9192353951604
2.585789040085526      19.30191492273921      15.71091577519949   0.002385871508455359     0.6992368290516223     -11.54061991236683   2.22395739958829e-05      0.126490279451978  0.0008840223633817724      13.64899876486295      300.7166122124356   0.006453449943879057       0.80000002732457     0.5273778604028639     0.2740970065698067     0.3999638572797338    0.02266289703377924     0.3765524317193739     0.9734361995582768     0.4115246929054696  2.220446049250313e-14 121.9192341951605
2.585789040085526      19.30191492273921      15.71091577519949   0.002385871508455359     0.6992368290516223     -11.54061991236683   2.22395739958829e-05      0.126490279451978  0.0008840223633817724      13.64899876486295      300.7166122124356   0.006453449943879057     0.8000000124234088     0.5273778753040251     0.2740970065698067     0.3999638572797338    0.02266289703377924     0.3765524317193739     0.9734361995582768     0.4115246929054696  2.220446049250313e-14 121.9192338705954
2.585789040085526      19.30191492273921      15.71091577519949   0.002385871508455359     0.6992368290516223     -11.54061991236683   2.22395739958829e-05      0.126490279451978  0.0008840223633817724      13.64899876486295      300.7166122124356   0.006453449943879057     0.8000000124234088     0.5273778604028639     0.2740970214709679     0.3999638572797338    0.02266289703377924     0.3765524317193739     0.9734361995582768     0.4115246929054696  2.220446049250313e-14 121.9192339953642
2.585789040085526      19.30191492273921      15.71091577519949   0.002385871508455359     0.6992368290516223     -11.54061991236683   2.22395739958829e-05      0.126490279451978  0.0008840223633817724      13.64899876486295      300.7166122124356   0.006453449943879057     0.8000000124234088     0.5273778604028639     0.2740970065698067      0.399963872180895    0.02266289703377924     0.3765524317193739     0.9734361995582768     0.4115246929054696  2.220446049250313e-14 121.9192337063169
2.585789040085526      19.30191492273921      15.71091577519949   0.002385871508455359     0.6992368290516223     -11.54061991236683   2.22395739958829e-05      0.126490279451978  0.0008840223633817724      13.64899876486295      300.7166122124356   0.006453449943879057     0.8000000124234088     0.5273778604028639     0.2740970065698067     0.3999638572797338    0.02266291193494043     0.3765524317193739     0.9734361995582768     0.4115246929054696  2.220446049250313e-14 121.9192337048451
2.585789040085526      19.30191492273921      15.71091577519949   0.002385871508455359     0.6992368290516223     -11.54061991236683   2.22395739958829e-05      0.126490279451978  0.0008840223633817724      13.64899876486295      300.7166122124356   0.006453449943879057     0.8000000124234088     0.5273778604028639     0.2740970065698067     0.3999638572797338    0.02266289703377924     0.3765524466205351     0.9734361995582768     0.4115246929054696  2.220446049250313e-14 121.9192337048454
2.585789040085526      19.30191492273921      15.71091577519949   0.002385871508455359     0.6992368290516223     -11.54061991236683   2.22395739958829e-05      0.126490279451978  0.0008840223633817724      13.64899876486295      300.7166122124356   0.006453449943879057     0.8000000124234088     0.5273778604028639     0.2740970065698067     0.3999638572797338    0.02266289703377924     0.3765524317193739      0.973436214459438     0.4115246929054696  2.220446049250313e-14 121.9192337048325
2.585789040085526      19.30191492273921      15.71091577519949   0.002385871508455359     0.6992368290516223     -11.54061991236683   2.22395739958829e-05      0.126490279451978  0.0008840223633817724      13.64899876486295      300.7166122124356   0.006453449943879057     0.8000000124234088     0.5273778604028639     0.2740970065698067     0.3999638572797338    0.02266289703377924     0.3765524317193739     0.9734361995582768     0.4115247078066308  2.220446049250313e-14 121.9192337048337
2.585789040085526      19.30191492273921      15.71091577519949   0.002385871508455359     0.6992368290516223     -11.54061991236683   2.22395739958829e-05      0.126490279451978  0.0008840223633817724      13.64899876486295      300.7166122124356   0.006453449943879057     0.8000000124234088     0.5273778604028639     0.2740970065698067     0.3999638572797338    0.02266289703377924     0.3765524317193739     0.9734361995582768     0.4115246929054696  1.490118339830815e-08 121.9192873096589
2.583372085202131      19.34067083983062          15.7556789465    0.00240401824379973     0.7000335535877332     -11.56344878356232    2.1088750944342e-05     0.1265122427144055   0.000888429561785418      13.66782231270975      300.7222845991246   0.006467658282729071     0.8000000111010968     0.5278380124192472     0.2739313161266419     0.3985082450721142    0.02266387383618108     0.3765524317193739     0.9734604617905908     0.4120046878807179  4.267789975041807e-14 121.9130652396942
2.583372123697375      19.34067083983062          15.7556789465    0.00240401824379973     0.7000335535877332     -11.56344878356232    2.1088750944342e-05     0.1265122427144055   0.000888429561785418      13.66782231270975      300.7222845991246   0.006467658282729071     0.8000000111010968     0.5278380124192472     0.2739313161266419     0.3985082450721142    0.02266387383618108     0.3765524317193739     0.9734604617905908     0.4120046878807179  4.267789975041807e-14 121.9130652832406
2.583372085202131      19.34067112802908          15.7556789465    0.00240401824379973     0.7000335535877332     -11.56344878356232    2.1088750944342e-05     0.1265122427144055   0.000888429561785418      13.66782231270975      300.7222845991246   0.006467658282729071     0.8000000111010968     0.5278380124192472     0.2739313161266419     0.3985082450721142    0.02266387383618108     0.3765524317193739     0.9734604617905908     0.4120046878807179  4.267789975041807e-14 121.9130652111119
2.583372085202131      19.34067083983062      15.75567918127791    0.00240401824379973     0.7000335535877332     -11.56344878356232    2.1088750944342e-05     0.1265122427144055   0.000888429561785418      13.66782231270975      300.7222845991246   0.006467658282729071     0.8000000111010968     0.5278380124192472     0.2739313161266419     0.3985082450721142    0.02266387383618108     0.3765524317193739     0.9734604617905908     0.4120046878807179  4.267789975041807e-14 121.9130652688401
2.583372085202131      19.34067083983062          15.7556789465   0.002404033144960923     0.7000335535877332     -11.56344878356232    2.1088750944342e-05     0.1265122427144055   0.000888429561785418      13.66782231270975      300.7222845991246   0.006467658282729071     0.8000000111010968     0.5278380124192472     0.2739313161266419     0.3985082450721142    0.02266387383618108     0.3765524317193739     0.9734604617905908     0.4120046878807179  4.267789975041807e-14 121.9130645619271
2.583372085202131      19.34067083983062          15.7556789465    0.00240401824379973     0.7000335684888944     -11.56344878356232    2.1088750944342e-05     0.1265122427144055   0.000888429561785418      13.66782231270975      300.7222845991246   0.006467658282729071     0.8000000111010968     0.5278380124192472     0.2739313161266419     0.3985082450721142    0.02266387383618108     0.3765524317193739     0.9734604617905908     0.4120046878807179  4.267789975041807e-14 121.9130652349575
2.583372085202131      19.34067083983062          15.7556789465    0.00240401824379973     0.7000335535877332     -11.56344895587113    2.1088750944342e-05     0.1265122427144055   0.000888429561785418      13.66782231270975      300.7222845991246   0.006467658282729071     0.8000000111010968     0.5278380124192472     0.2739313161266419     0.3985082450721142    0.02266387383618108     0.3765524317193739     0.9734604617905908     0.4120046878807179  4.267789975041807e-14 121.913065228093
2.583372085202131      19.34067083983062          15.7556789465    0.00240401824379973     0.7000335535877332     -11.56344878356232  2.110365210553584e-05     0.1265122427144055   0.000888429561785418      13.66782231270975      300.7222845991246   0.006467658282729071     0.8000000111010968     0.5278380124192472     0.2739313161266419     0.3985082450721142    0.02266387383618108     0.3765524317193739     0.9734604617905908     0.4120046878807179  4.267789975041807e-14 121.9130699371502
2.583372085202131      19.34067083983062          15.7556789465    0.00240401824379973     0.7000335535877332     -11.56344878356232    2.1088750944342e-05     0.1265122576155667   0.000888429561785418      13.66782231270975      300.7222845991246   0.006467658282729071     0.8000000111010968     0.5278380124192472     0.2739313161266419     0.3985082450721142    0.02266387383618108     0.3765524317193739     0.9734604617905908     0.4120046878807179  4.267789975041807e-14 121.9130653447567
2.583372085202131      19.34067083983062          15.7556789465    0.00240401824379973     0.7000335535877332     -11.56344878356232    2.1088750944342e-05     0.1265122427144055  0.0008884444629466119      13.66782231270975      300.7222845991246   0.006467658282729071     0.8000000111010968     0.5278380124192472     0.2739313161266419     0.3985082450721142    0.02266387383618108     0.3765524317193739     0.9734604617905908     0.4120046878807179  4.267789975041807e-14 121.9130655538963
2.583372085202131      19.34067083983062          15.7556789465    0.00240401824379973     0.7000335535877332     -11.56344878356232    2.1088750944342e-05     0.1265122427144055   0.000888429561785418      13.66782251637617      300.7222845991246   0.006467658282729071     0.8000000111010968     0.5278380124192472     0.2739313161266419     0.3985082450721142    0.02266387383618108     0.3765524317193739     0.9734604617905908     0.4120046878807179  4.267789975041807e-14 121.913065227147
2.583372085202131      19.34067083983062          15.7556789465    0.00240401824379973     0.7000335535877332     -11.56344878356232    2.1088750944342e-05     0.1265122427144055   0.000888429561785418      13.66782231270975      300.7222890802359   0.006467658282729071     0.8000000111010968     0.5278380124192472     0.2739313161266419     0.3985082450721142    0.02266387383618108     0.3765524317193739     0.9734604617905908     0.4120046878807179  4.267789975041807e-14 121.9130652051797
2.583372085202131      19.34067083983062          15.7556789465    0.00240401824379973     0.7000335535877332     -11.56344878356232    2.1088750944342e-05     0.1265122427144055   0.000888429561785418      13.66782231270975      300.7222845991246   0.006467673183890265     0.8000000111010968     0.5278380124192472     0.2739313161266419     0.3985082450721142    0.02266387383618108     0.3765524317193739     0.9734604617905908     0.4120046878807179  4.267789975041807e-14 121.9130677853428
2.583372085202131      19.34067083983062          15.7556789465    0.00240401824379973     0.7000335535877332     -11.56344878356232    2.1088750944342e-05     0.1265122427144055   0.000888429561785418      13.66782231270975      300.7222845991246   0.006467658282729071      0.800000026002258     0.5278380124192472     0.2739313161266419     0.3985082450721142    0.02266387383618108     0.3765524317193739     0.9734604617905908     0.4120046878807179  4.267789975041807e-14 121.9130657794026
2.583372085202131      19.34067083983062          15.7556789465    0.00240401824379973     0.7000335535877332     -11.56344878356232    2.1088750944342e-05     0.1265122427144055   0.000888429561785418      13.66782231270975      300.7222845991246   0.006467658282729071     0.8000000111010968     0.5278380273204084     0.2739313161266419     0.3985082450721142    0.02266387383618108     0.3765524317193739     0.9734604617905908     0.4120046878807179  4.267789975041807e-14 121.913065380206
2.583372085202131      19.34067083983062          15.7556789465    0.00240401824379973     0.7000335535877332     -11.56344878356232    2.1088750944342e-05     0.1265122427144055   0.000888429561785418      13.66782231270975      300.7222845991246   0.006467658282729071     0.8000000111010968     0.5278380124192472     0.2739313310278031     0.3985082450721142    0.02266387383618108     0.3765524317193739     0.9734604617905908     0.4120046878807179  4.267789975041807e-14 121.9130655565112
2.583372085202131      19.34067083983062          15.7556789465    0.00240401824379973     0.7000335535877332     -11.56344878356232    2.1088750944342e-05     0.1265122427144055   0.000888429561785418      13.66782231270975      300.7222845991246   0.006467658282729071     0.8000000111010968     0.5278380124192472     0.2739313161266419     0.3985082599732754    0.02266387383618108     0.3765524317193739     0.9734604617905908     0.4120046878807179  4.267789975041807e-14 121.9130652300909
2.583372085202131      19.34067083983062          15.7556789465    0.00240401824379973     0.7000335535877332     -11.56344878356232    2.1088750944342e-05     0.1265122427144055   0.000888429561785418      13.66782231270975      300.7222845991246   0.006467658282729071     0.8000000111010968     0.5278380124192472     0.2739313161266419     0.3985082450721142    0.02266388873734228     0.3765524317193739     0.9734604617905908     0.4120046878807179  4.267789975041807e-14 121.9130652396846
2.583372085202131      19.34067083983062          15.7556789465    0.00240401824379973     0.7000335535877332     -11.56344878356232    2.1088750944342e-05     0.1265122427144055   0.000888429561785418      13.66782231270975      300.7222845991246   0.006467658282729071     0.8000000111010968     0.5278380124192472     0.2739313161266419     0.3985082450721142    0.02266387383618108     0.3765524466205351     0.9734604617905908     0.4120046878807179  4.267789975041807e-14 121.9130652396942
2.583372085202131      19.34067083983062          15.7556789465    0.00240401824379973     0.7000335535877332     -11.56344878356232    2.1088750944342e-05     0.1265122427144055   0.000888429561785418      13.66782231270975      300.7222845991246   0.006467658282729071     0.8000000111010968     0.5278380124192472     0.2739313161266419     0.3985082450721142    0.02266387383618108     0.3765524317193739      0.973460476691752     0.4120046878807179  4.267789975041807e-14 121.9130652396939
2.583372085202131      19.34067083983062          15.7556789465    0.00240401824379973     0.7000335535877332     -11.56344878356232    2.1088750944342e-05     0.1265122427144055   0.000888429561785418      13.66782231270975      300.7222845991246   0.006467658282729071     0.8000000111010968     0.5278380124192472     0.2739313161266419     0.3985082450721142    0.02266387383618108     0.3765524317193739     0.9734604617905908     0.4120047027818791  4.267789975041807e-14 121.9130652396997
2.583372085202131      19.34067083983062          15.7556789465    0.00240401824379973     0.7000335535877332     -11.56344878356232    2.1088750944342e-05     0.1265122427144055   0.000888429561785418      13.66782231270975      300.7222845991246   0.006467658282729071     0.8000000111010968     0.5278380124192472     0.2739313161266419     0.3985082450721142    0.02266387383618108     0.3765524317193739     0.9734604617905908     0.4120046878807179  1.490120387174741e-08 121.9131188578944
2.583483471133666      19.34050049322912      15.75500983815831   0.002405343669856065     0.7000567724350936     -11.56321481955526  2.108257305694026e-05      0.126511695826212  0.0008884507481377957      13.66928205332777      300.7887670007546   0.006467596694873714     0.8000000112540424     0.5278289240005187     0.2739287056541784     0.3985566368374456     0.0228063252562441     0.3765524317193739     0.9734624965687561     0.4109635354109327  4.259827252022274e-14 121.9124421037842
2.58348350963057      19.34050049322912      15.75500983815831   0.002405343669856065     0.7000567724350936     -11.56321481955526  2.108257305694026e-05      0.126511695826212  0.0008884507481377957      13.66928205332777      300.7887670007546   0.006467596694873714     0.8000000112540424     0.5278289240005187     0.2739287056541784     0.3985566368374456     0.0228063252562441     0.3765524317193739     0.9734624965687561     0.4109635354109327  4.259827252022274e-14 121.9124421388191
2.583483471133666      19.34050078142504      15.75500983815831   0.002405343669856065     0.7000567724350936     -11.56321481955526  2.108257305694026e-05      0.126511695826212  0.0008884507481377957      13.66928205332777      300.7887670007546   0.006467596694873714     0.8000000112540424     0.5278289240005187     0.2739287056541784     0.3985566368374456     0.0228063252562441     0.3765524317193739     0.9734624965687561     0.4109635354109327  4.259827252022274e-14 121.9124420487817
2.583483471133666      19.34050049322912      15.75501007292625   0.002405343669856065     0.7000567724350936     -11.56321481955526  2.108257305694026e-05      0.126511695826212  0.0008884507481377957      13.66928205332777      300.7887670007546   0.006467596694873714     0.8000000112540424     0.5278289240005187     0.2739287056541784     0.3985566368374456     0.0228063252562441     0.3765524317193739     0.9734624965687561     0.4109635354109327  4.259827252022274e-14 121.9124421057337
2.583483471133666      19.34050049322912      15.75500983815831   0.002405358571017259     0.7000567724350936     -11.56321481955526  2.108257305694026e-05      0.126511695826212  0.0008884507481377957      13.66928205332777      300.7887670007546   0.006467596694873714     0.8000000112540424     0.5278289240005187     0.2739287056541784     0.3985566368374456     0.0228063252562441     0.3765524317193739     0.9734624965687561     0.4109635354109327  4.259827252022274e-14 121.9124421665005
2.583483471133666      19.34050049322912      15.75500983815831   0.002405343669856065     0.7000567873362548     -11.56321481955526  2.108257305694026e-05      0.126511695826212  0.0008884507481377957      13.66928205332777      300.7887670007546   0.006467596694873714     0.8000000112540424     0.5278289240005187     0.2739287056541784     0.3985566368374456     0.0228063252562441     0.3765524317193739     0.9734624965687561     0.4109635354109327  4.259827252022274e-14 121.9124420885845
2.583483471133666      19.34050049322912      15.75500983815831   0.002405343669856065     0.7000567724350936     -11.56321499186059  2.108257305694026e-05      0.126511695826212  0.0008884507481377957      13.66928205332777      300.7887670007546   0.006467596694873714     0.8000000112540424     0.5278289240005187     0.2739287056541784     0.3985566368374456     0.0228063252562441     0.3765524317193739     0.9734624965687561     0.4109635354109327  4.259827252022274e-14 121.9124420943102
2.583483471133666      19.34050049322912      15.75500983815831   0.002405343669856065     0.7000567724350936     -11.56321481955526  2.109747421813411e-05      0.126511695826212  0.0008884507481377957      13.66928205332777      300.7887670007546   0.006467596694873714     0.8000000112540424     0.5278289240005187     0.2739287056541784     0.3985566368374456     0.0228063252562441     0.3765524317193739     0.9734624965687561     0.4109635354109327  4.259827252022274e-14 121.9124467682189
2.583483471133666      19.34050049322912      15.75500983815831   0.002405343669856065     0.7000567724350936     -11.56321481955526  2.108257305694026e-05     0.1265117107273732  0.0008884507481377957      13.66928205332777      300.7887670007546   0.006467596694873714     0.8000000112540424     0.5278289240005187     0.2739287056541784     0.3985566368374456     0.0228063252562441     0.3765524317193739     0.9734624965687561     0.4109635354109327  4.259827252022274e-14 121.9124421642616
2.583483471133666      19.34050049322912      15.75500983815831   0.002405343669856065     0.7000567724350936     -11.56321481955526  2.108257305694026e-05      0.126511695826212  0.0008884656492989895      13.66928205332777      300.7887670007546   0.006467596694873714     0.8000000112540424     0.5278289240005187     0.2739287056541784     0.3985566368374456     0.0228063252562441     0.3765524317193739     0.9734624965687561     0.4109635354109327  4.259827252022274e-14 121.912442256768
2.583483471133666      19.34050049322912      15.75500983815831   0.002405343669856065     0.7000567724350936     -11.56321481955526  2.108257305694026e-05      0.126511695826212  0.0008884507481377957      13.66928225701594      300.7887670007546   0.006467596694873714     0.8000000112540424     0.5278289240005187     0.2739287056541784     0.3985566368374456     0.0228063252562441     0.3765524317193739     0.9734624965687561     0.4109635354109327  4.259827252022274e-14 121.9124420964408
2.583483471133666      19.34050049322912      15.75500983815831   0.002405343669856065     0.7000567724350936     -11.56321481955526  2.108257305694026e-05      0.126511695826212  0.0008884507481377957      13.66928205332777      300.7887714828565   0.006467596694873714     0.8000000112540424     0.5278289240005187     0.2739287056541784     0.3985566368374456     0.0228063252562441     0.3765524317193739     0.9734624965687561     0.4109635354109327  4.259827252022274e-14 121.9124420145716
2.583483471133666      19.34050049322912      15.75500983815831   0.002405343669856065     0.7000567724350936     -11.56321481955526  2.108257305694026e-05      0.126511695826212  0.0008884507481377957      13.66928205332777      300.7887670007546   0.006467611596034908     0.8000000112540424     0.5278289240005187     0.2739287056541784     0.3985566368374456     0.0228063252562441     0.3765524317193739     0.9734624965687561     0.4109635354109327  4.259827252022274e-14 121.9124445280758
2.583483471133666      19.34050049322912      15.75500983815831   0.002405343669856065     0.7000567724350936     -11.56321481955526  2.108257305694026e-05      0.126511695826212  0.0008884507481377957      13.66928205332777      300.7887670007546   0.006467596694873714     0.8000000261552036     0.5278289240005187     0.2739287056541784     0.3985566368374456     0.0228063252562441     0.3765524317193739     0.9734624965687561     0.4109635354109327  4.259827252022274e-14 121.9124425992992
2.583483471133666      19.34050049322912      15.75500983815831   0.002405343669856065     0.7000567724350936     -11.56321481955526  2.108257305694026e-05      0.126511695826212  0.0008884507481377957      13.66928205332777      300.7887670007546   0.006467596694873714     0.8000000112540424     0.5278289389016799     0.2739287056541784     0.3985566368374456     0.0228063252562441     0.3765524317193739     0.9734624965687561     0.4109635354109327  4.259827252022274e-14 121.9124422145195
2.583483471133666      19.34050049322912      15.75500983815831   0.002405343669856065     0.7000567724350936     -11.56321481955526  2.108257305694026e-05      0.126511695826212  0.0008884507481377957      13.66928205332777      300.7887670007546   0.006467596694873714     0.8000000112540424     0.5278289240005187     0.2739287205553396     0.3985566368374456     0.0228063252562441     0.3765524317193739     0.9734624965687561     0.4109635354109327  4.259827252022274e-14 121.912442357635
2.583483471133666      19.34050049322912      15.75500983815831   0.002405343669856065     0.7000567724350936     -11.56321481955526  2.108257305694026e-05      0.126511695826212  0.0008884507481377957      13.66928205332777      300.7887670007546   0.006467596694873714     0.8000000112540424     0.5278289240005187     0.2739287056541784     0.3985566517386068     0.0228063252562441     0.3765524317193739     0.9734624965687561     0.4109635354109327  4.259827252022274e-14 121.9124420858653
2.583483471133666      19.34050049322912      15.75500983815831   0.002405343669856065     0.7000567724350936     -11.56321481955526  2.108257305694026e-05      0.126511695826212  0.0008884507481377957      13.66928205332777      300.7887670007546   0.006467596694873714     0.8000000112540424     0.5278289240005187     0.2739287056541784     0.3985566368374456    0.02280634015740529     0.3765524317193739     0.9734624965687561     0.4109635354109327  4.259827252022274e-14 121.9124421031348
2.583483471133666      19.34050049322912      15.75500983815831   0.002405343669856065     0.7000567724350936     -11.56321481955526  2.108257305694026e-05      0.126511695826212  0.0008884507481377957      13.66928205332777      300.7887670007546   0.006467596694873714     0.8000000112540424     0.5278289240005187     0.2739287056541784     0.3985566368374456     0.0228063252562441     0.3765524466205351     0.9734624965687561     0.4109635354109327  4.259827252022274e-14 121.9124421037842
2.583483471133666      19.34050049322912      15.75500983815831   0.002405343669856065     0.7000567724350936     -11.56321481955526  2.108257305694026e-05      0.126511695826212  0.0008884507481377957      13.66928205332777      300.7887670007546   0.006467596694873714     0.8000000112540424     0.5278289240005187     0.2739287056541784     0.3985566368374456     0.0228063252562441     0.3765524317193739     0.9734625114699173     0.4109635354109327  4.259827252022274e-14 121.9124421056137
2.583483471133666      19.34050049322912      15.75500983815831   0.002405343669856065     0.7000567724350936     -11.56321481955526  2.108257305694026e-05      0.126511695826212  0.0008884507481377957      13.66928205332777      300.7887670007546   0.006467596694873714     0.8000000112540424     0.5278289240005187     0.2739287056541784     0.3985566368374456     0.0228063252562441     0.3765524317193739     0.9734624965687561     0.4109635503120939  4.259827252022274e-14 121.9124421036977
2.583483471133666      19.34050049322912      15.75500983815831   0.002405343669856065     0.7000567724350936     -11.56321481955526  2.108257305694026e-05      0.126511695826212  0.0008884507481377957      13.66928205332777      300.7887670007546   0.006467596694873714     0.8000000112540424     0.5278289240005187     0.2739287056541784     0.3985566368374456     0.0228063252562441     0.3765524317193739     0.9734624965687561     0.4109635354109327  1.490120379212018e-08 121.9124957116004
2.583741236660777      19.34240529872631      15.75729491577049   0.002405967601005729     0.7001374588012368     -11.56449964292361  2.103795546821005e-05     0.1265095879600934  0.0008884572062654236      13.67194913619291      300.9190981284628   0.006463902026025841     0.8000000071834108     0.5277839715850123     0.2739241566782343     0.3986720621044486    0.02520722246196561     0.3765524317193739     0.9687432582579442      0.428156396897138  4.152036255247538e-14 121.9106473892352
2.583741275161522      19.34240529872631      15.75729491577049   0.002405967601005729     0.7001374588012368     -11.56449964292361  2.103795546821005e-05     0.1265095879600934  0.0008884572062654236      13.67194913619291      300.9190981284628   0.006463902026025841     0.8000000071834108     0.5277839715850123     0.2739241566782343     0.3986720621044486    0.02520722246196561     0.3765524317193739     0.9687432582579442      0.428156396897138  4.152036255247538e-14 121.9106473835457
2.583741236660777      19.34240558695061      15.75729491577049   0.002405967601005729     0.7001374588012368     -11.56449964292361  2.103795546821005e-05     0.1265095879600934  0.0008884572062654236      13.67194913619291      300.9190981284628   0.006463902026025841     0.8000000071834108     0.5277839715850123     0.2739241566782343     0.3986720621044486    0.02520722246196561     0.3765524317193739     0.9687432582579442      0.428156396897138  4.152036255247538e-14 121.9106473778005
2.583741236660777      19.34240529872631      15.75729515057248   0.002405967601005729     0.7001374588012368     -11.56449964292361  2.103795546821005e-05     0.1265095879600934  0.0008884572062654236      13.67194913619291      300.9190981284628   0.006463902026025841     0.8000000071834108     0.5277839715850123     0.2739241566782343     0.3986720621044486    0.02520722246196561     0.3765524317193739     0.9687432582579442      0.428156396897138  4.152036255247538e-14 121.9106473958251
2.583741236660777      19.34240529872631      15.75729491577049   0.002405982502166923     0.7001374588012368     -11.56449964292361  2.103795546821005e-05     0.1265095879600934  0.0008884572062654236      13.67194913619291      300.9190981284628   0.006463902026025841     0.8000000071834108     0.5277839715850123     0.2739241566782343     0.3986720621044486    0.02520722246196561     0.3765524317193739     0.9687432582579442      0.428156396897138  4.152036255247538e-14 121.9106476766619
2.583741236660777      19.34240529872631      15.75729491577049   0.002405967601005729      0.700137473702398     -11.56449964292361  2.103795546821005e-05     0.1265095879600934  0.0008884572062654236      13.67194913619291      300.9190981284628   0.006463902026025841     0.8000000071834108     0.5277839715850123     0.2739241566782343     0.3986720621044486    0.02520722246196561     0.3765524317193739     0.9687432582579442      0.428156396897138  4.152036255247538e-14 121.910647432514
2.583741236660777      19.34240529872631      15.75729491577049   0.002405967601005729     0.7001374588012368     -11.56449981524809  2.103795546821005e-05     0.1265095879600934  0.0008884572062654236      13.67194913619291      300.9190981284628   0.006463902026025841     0.8000000071834108     0.5277839715850123     0.2739241566782343     0.3986720621044486    0.02520722246196561     0.3765524317193739     0.9687432582579442      0.428156396897138  4.152036255247538e-14 121.9106474336048
2.583741236660777      19.34240529872631      15.75729491577049   0.002405967601005729     0.7001374588012368     -11.56449964292361   2.10528566294039e-05     0.1265095879600934  0.0008884572062654236      13.67194913619291      300.9190981284628   0.006463902026025841     0.8000000071834108     0.5277839715850123     0.2739241566782343     0.3986720621044486    0.02520722246196561     0.3765524317193739     0.9687432582579442      0.428156396897138  4.152036255247538e-14 121.910651779477
2.583741236660777      19.34240529872631      15.75729491577049   0.002405967601005729     0.7001374588012368     -11.56449964292361  2.103795546821005e-05     0.1265096028612546  0.0008884572062654236      13.67194913619291      300.9190981284628   0.006463902026025841     0.8000000071834108     0.5277839715850123     0.2739241566782343     0.3986720621044486    0.02520722246196561     0.3765524317193739     0.9687432582579442      0.428156396897138  4.152036255247538e-14 121.9106474823421
2.583741236660777      19.34240529872631      15.75729491577049   0.002405967601005729     0.7001374588012368     -11.56449964292361  2.103795546821005e-05     0.1265095879600934  0.0008884721074266175      13.67194913619291      300.9190981284628   0.006463902026025841     0.8000000071834108     0.5277839715850123     0.2739241566782343     0.3986720621044486    0.02520722246196561     0.3765524317193739     0.9687432582579442      0.428156396897138  4.152036255247538e-14 121.9106474635805
2.583741236660777      19.34240529872631      15.75729491577049   0.002405967601005729     0.7001374588012368     -11.56449964292361  2.103795546821005e-05     0.1265095879600934  0.0008884572062654236      13.67194933992083      300.9190981284628   0.006463902026025841     0.8000000071834108     0.5277839715850123     0.2739241566782343     0.3986720621044486    0.02520722246196561     0.3765524317193739     0.9687432582579442      0.428156396897138  4.152036255247538e-14 121.9106473682768
2.583741236660777      19.34240529872631      15.75729491577049   0.002405967601005729     0.7001374588012368     -11.56449964292361  2.103795546821005e-05     0.1265095879600934  0.0008884572062654236      13.67194913619291      300.9191026125068   0.006463902026025841     0.8000000071834108     0.5277839715850123     0.2739241566782343     0.3986720621044486    0.02520722246196561     0.3765524317193739     0.9687432582579442      0.428156396897138  4.152036255247538e-14 121.9106473036544
2.583741236660777      19.34240529872631      15.75729491577049   0.002405967601005729     0.7001374588012368     -11.56449964292361  2.103795546821005e-05     0.1265095879600934  0.0008884572062654236      13.67194913619291      300.9190981284628   0.006463916927187035     0.8000000071834108     0.5277839715850123     0.2739241566782343     0.3986720621044486    0.02520722246196561     0.3765524317193739     0.9687432582579442      0.428156396897138  4.152036255247538e-14 121.9106465340738
2.583741236660777      19.34240529872631      15.75729491577049   0.002405967601005729     0.7001374588012368     -11.56449964292361  2.103795546821005e-05     0.1265095879600934  0.0008884572062654236      13.67194913619291      300.9190981284628   0.006463902026025841      0.800000022084572     0.5277839715850123     0.2739241566782343     0.3986720621044486    0.02520722246196561     0.3765524317193739     0.9687432582579442      0.428156396897138  4.152036255247538e-14 121.9106479049357
2.583741236660777      19.34240529872631      15.75729491577049   0.002405967601005729     0.7001374588012368     -11.56449964292361  2.103795546821005e-05     0.1265095879600934  0.0008884572062654236      13.67194913619291      300.9190981284628   0.006463902026025841     0.8000000071834108     0.5277839864861735     0.2739241566782343     0.3986720621044486    0.02520722246196561     0.3765524317193739     0.9687432582579442      0.428156396897138  4.152036255247538e-14 121.9106475435936
2.583741236660777      19.34240529872631      15.75729491577049   0.002405967601005729     0.7001374588012368     -11.56449964292361  2.103795546821005e-05     0.1265095879600934  0.0008884572062654236      13.67194913619291      300.9190981284628   0.006463902026025841     0.8000000071834108     0.5277839715850123     0.2739241715793955     0.3986720621044486    0.02520722246196561     0.3765524317193739     0.9687432582579442      0.428156396897138  4.152036255247538e-14 121.9106475529203
2.583741236660777      19.34240529872631      15.75729491577049   0.002405967601005729     0.7001374588012368     -11.56449964292361  2.103795546821005e-05     0.1265095879600934  0.0008884572062654236      13.67194913619291      300.9190981284628   0.006463902026025841     0.8000000071834108     0.5277839715850123     0.2739241566782343     0.3986720770056098    0.02520722246196561     0.3765524317193739     0.9687432582579442      0.428156396897138  4.152036255247538e-14 121.9106474001925
2.583741236660777      19.34240529872631      15.75729491577049   0.002405967601005729     0.7001374588012368     -11.56449964292361  2.103795546821005e-05     0.1265095879600934  0.0008884572062654236      13.67194913619291      300.9190981284628   0.006463902026025841     0.8000000071834108     0.5277839715850123     0.2739241566782343     0.3986720621044486    0.02520723736312681     0.3765524317193739     0.9687432582579442      0.428156396897138  4.152036255247538e-14 121.9106473892345
2.583741236660777      19.34240529872631      15.75729491577049   0.002405967601005729     0.7001374588012368     -11.56449964292361  2.103795546821005e-05     0.1265095879600934  0.0008884572062654236      13.67194913619291      300.9190981284628   0.006463902026025841     0.8000000071834108     0.5277839715850123     0.2739241566782343     0.3986720621044486    0.02520722246196561     0.3765524466205351     0.9687432582579442      0.428156396897138  4.152036255247538e-14 121.9106473892352
2.583741236660777      19.34240529872631      15.75729491577049   0.002405967601005729     0.7001374588012368     -11.56449964292361  2.103795546821005e-05     0.1265095879600934  0.0008884572062654236      13.67194913619291      300.9190981284628   0.006463902026025841     0.8000000071834108     0.5277839715850123     0.2739241566782343     0.3986720621044486    0.02520722246196561     0.3765524317193739     0.9687432731591054      0.428156396897138  4.152036255247538e-14 121.910647389231
2.583741236660777      19.34240529872631      15.75729491577049   0.002405967601005729     0.7001374588012368     -11.56449964292361  2.103795546821005e-05     0.1265095879600934  0.0008884572062654236      13.67194913619291      300.9190981284628   0.006463902026025841     0.8000000071834108     0.5277839715850123     0.2739241566782343     0.3986720621044486    0.02520722246196561     0.3765524317193739     0.9687432582579442     0.4281564117982992  4.152036255247538e-14 121.9106473892436
2.583741236660777      19.34240529872631      15.75729491577049   0.002405967601005729     0.7001374588012368     -11.56449964292361  2.103795546821005e-05     0.1265095879600934  0.0008884572062654236      13.67194913619291      300.9190981284628   0.006463902026025841     0.8000000071834108     0.5277839715850123     0.2739241566782343     0.3986720621044486    0.02520722246196561     0.3765524317193739     0.9687432582579442      0.428156396897138  1.490120271421021e-08 121.9107009858739
2.584061180561534      19.34125315271092       15.7557652174621    0.00240532682303613     0.7001034019744157     -11.56379675570877  2.103163184558695e-05     0.1265080878403305  0.0008885164133771307      13.67432593916185      301.0521005873588    0.00646379236197046     0.8000000071821801     0.5277265149287541     0.2739391178628405       0.39877724366941      0.025216854729061     0.3765524317193739     0.9687964616457639     0.4269358822755354  4.137327006961363e-14 121.9095652420155
2.584061219067046      19.34125315271092       15.7557652174621    0.00240532682303613     0.7001034019744157     -11.56379675570877  2.103163184558695e-05     0.1265080878403305  0.0008885164133771307      13.67432593916185      301.0521005873588    0.00646379236197046     0.8000000071821801     0.5277265149287541     0.2739391178628405       0.39877724366941      0.025216854729061     0.3765524317193739     0.9687964616457639     0.4269358822755354  4.137327006961363e-14 121.9095653239467
2.584061180561534      19.34125344091805       15.7557652174621    0.00240532682303613     0.7001034019744157     -11.56379675570877  2.103163184558695e-05     0.1265080878403305  0.0008885164133771307      13.67432593916185      301.0521005873588    0.00646379236197046     0.8000000071821801     0.5277265149287541     0.2739391178628405       0.39877724366941      0.025216854729061     0.3765524317193739     0.9687964616457639     0.4269358822755354  4.137327006961363e-14 121.909565196315
2.584061180561534      19.34125315271092      15.75576545224129    0.00240532682303613     0.7001034019744157     -11.56379675570877  2.103163184558695e-05     0.1265080878403305  0.0008885164133771307      13.67432593916185      301.0521005873588    0.00646379236197046     0.8000000071821801     0.5277265149287541     0.2739391178628405       0.39877724366941      0.025216854729061     0.3765524317193739     0.9687964616457639     0.4269358822755354  4.137327006961363e-14 121.9095652712287
2.584061180561534      19.34125315271092       15.7557652174621   0.002405341724197324     0.7001034019744157     -11.56379675570877  2.103163184558695e-05     0.1265080878403305  0.0008885164133771307      13.67432593916185      301.0521005873588    0.00646379236197046     0.8000000071821801     0.5277265149287541     0.2739391178628405       0.39877724366941      0.025216854729061     0.3765524317193739     0.9687964616457639     0.4269358822755354  4.137327006961363e-14 121.9095654441273
2.584061180561534      19.34125315271092       15.7557652174621    0.00240532682303613     0.7001034168755769     -11.56379675570877  2.103163184558695e-05     0.1265080878403305  0.0008885164133771307      13.67432593916185      301.0521005873588    0.00646379236197046     0.8000000071821801     0.5277265149287541     0.2739391178628405       0.39877724366941      0.025216854729061     0.3765524317193739     0.9687964616457639     0.4269358822755354  4.137327006961363e-14 121.9095652372739
2.584061180561534      19.34125315271092       15.7557652174621    0.00240532682303613     0.7001034019744157     -11.56379692802277  2.103163184558695e-05     0.1265080878403305  0.0008885164133771307      13.67432593916185      301.0521005873588    0.00646379236197046     0.8000000071821801     0.5277265149287541     0.2739391178628405       0.39877724366941      0.025216854729061     0.3765524317193739     0.9687964616457639     0.4269358822755354  4.137327006961363e-14 121.9095652350077
2.584061180561534      19.34125315271092       15.7557652174621    0.00240532682303613     0.7001034019744157     -11.56379675570877  2.104653300678079e-05     0.1265080878403305  0.0008885164133771307      13.67432593916185      301.0521005873588    0.00646379236197046     0.8000000071821801     0.5277265149287541     0.2739391178628405       0.39877724366941      0.025216854729061     0.3765524317193739     0.9687964616457639     0.4269358822755354  4.137327006961363e-14 121.909569726142
2.584061180561534      19.34125315271092       15.7557652174621    0.00240532682303613     0.7001034019744157     -11.56379675570877  2.103163184558695e-05     0.1265081027414917  0.0008885164133771307      13.67432593916185      301.0521005873588    0.00646379236197046     0.8000000071821801     0.5277265149287541     0.2739391178628405       0.39877724366941      0.025216854729061     0.3765524317193739     0.9687964616457639     0.4269358822755354  4.137327006961363e-14 121.9095653169415
2.584061180561534      19.34125315271092       15.7557652174621    0.00240532682303613     0.7001034019744157     -11.56379675570877  2.103163184558695e-05     0.1265080878403305  0.0008885313145383246      13.67432593916185      301.0521005873588    0.00646379236197046     0.8000000071821801     0.5277265149287541     0.2739391178628405       0.39877724366941      0.025216854729061     0.3765524317193739     0.9687964616457639     0.4269358822755354  4.137327006961363e-14 121.9095652525551
2.584061180561534      19.34125315271092       15.7557652174621    0.00240532682303613     0.7001034019744157     -11.56379675570877  2.103163184558695e-05     0.1265080878403305  0.0008885164133771307      13.67432614292518      301.0521005873588    0.00646379236197046     0.8000000071821801     0.5277265149287541     0.2739391178628405       0.39877724366941      0.025216854729061     0.3765524317193739     0.9687964616457639     0.4269358822755354  4.137327006961363e-14 121.9095652985678
2.584061180561534      19.34125315271092       15.7557652174621    0.00240532682303613     0.7001034019744157     -11.56379675570877  2.103163184558695e-05     0.1265080878403305  0.0008885164133771307      13.67432593916185      301.0521050733847    0.00646379236197046     0.8000000071821801     0.5277265149287541     0.2739391178628405       0.39877724366941      0.025216854729061     0.3765524317193739     0.9687964616457639     0.4269358822755354  4.137327006961363e-14 121.9095652542495
2.584061180561534      19.34125315271092       15.7557652174621    0.00240532682303613     0.7001034019744157     -11.56379675570877  2.103163184558695e-05     0.1265080878403305  0.0008885164133771307      13.67432593916185      301.0521005873588   0.006463807263131654     0.8000000071821801     0.5277265149287541     0.2739391178628405       0.39877724366941      0.025216854729061     0.3765524317193739     0.9687964616457639     0.4269358822755354  4.137327006961363e-14 121.9095655565555
2.584061180561534      19.34125315271092       15.7557652174621    0.00240532682303613     0.7001034019744157     -11.56379675570877  2.103163184558695e-05     0.1265080878403305  0.0008885164133771307      13.67432593916185      301.0521005873588    0.00646379236197046     0.8000000220833413     0.5277265149287541     0.2739391178628405       0.39877724366941      0.025216854729061     0.3765524317193739     0.9687964616457639     0.4269358822755354  4.137327006961363e-14 121.9095657428098
2.584061180561534      19.34125315271092       15.7557652174621    0.00240532682303613     0.7001034019744157     -11.56379675570877  2.103163184558695e-05     0.1265080878403305  0.0008885164133771307      13.67432593916185      301.0521005873588    0.00646379236197046     0.8000000071821801     0.5277265298299153     0.2739391178628405       0.39877724366941      0.025216854729061     0.3765524317193739     0.9687964616457639     0.4269358822755354  4.137327006961363e-14 121.9095653956091
2.584061180561534      19.34125315271092       15.7557652174621    0.00240532682303613     0.7001034019744157     -11.56379675570877  2.103163184558695e-05     0.1265080878403305  0.0008885164133771307      13.67432593916185      301.0521005873588    0.00646379236197046     0.8000000071821801     0.5277265149287541     0.2739391327640017       0.39877724366941      0.025216854729061     0.3765524317193739     0.9687964616457639     0.4269358822755354  4.137327006961363e-14 121.9095654310751
2.584061180561534      19.34125315271092       15.7557652174621    0.00240532682303613     0.7001034019744157     -11.56379675570877  2.103163184558695e-05     0.1265080878403305  0.0008885164133771307      13.67432593916185      301.0521005873588    0.00646379236197046     0.8000000071821801     0.5277265149287541     0.2739391178628405     0.3987772585705712      0.025216854729061     0.3765524317193739     0.9687964616457639     0.4269358822755354  4.137327006961363e-14 121.9095652386025
2.584061180561534      19.34125315271092       15.7557652174621    0.00240532682303613     0.7001034019744157     -11.56379675570877  2.103163184558695e-05     0.1265080878403305  0.0008885164133771307      13.67432593916185      301.0521005873588    0.00646379236197046     0.8000000071821801     0.5277265149287541     0.2739391178628405       0.39877724366941    0.02521686963022219     0.3765524317193739     0.9687964616457639     0.4269358822755354  4.137327006961363e-14 121.9095652420038
2.584061180561534      19.34125315271092       15.7557652174621    0.00240532682303613     0.7001034019744157     -11.56379675570877  2.103163184558695e-05     0.1265080878403305  0.0008885164133771307      13.67432593916185      301.0521005873588    0.00646379236197046     0.8000000071821801     0.5277265149287541     0.2739391178628405       0.39877724366941      0.025216854729061     0.3765524466205351     0.9687964616457639     0.4269358822755354  4.137327006961363e-14 121.9095652420155
2.584061180561534      19.34125315271092       15.7557652174621    0.00240532682303613     0.7001034019744157     -11.56379675570877  2.103163184558695e-05     0.1265080878403305  0.0008885164133771307      13.67432593916185      301.0521005873588    0.00646379236197046     0.8000000071821801     0.5277265149287541     0.2739391178628405       0.39877724366941      0.025216854729061     0.3765524317193739     0.9687964765469251     0.4269358822755354  4.137327006961363e-14 121.9095652420065
2.584061180561534      19.34125315271092       15.7557652174621    0.00240532682303613     0.7001034019744157     -11.56379675570877  2.103163184558695e-05     0.1265080878403305  0.0008885164133771307      13.67432593916185      301.0521005873588    0.00646379236197046     0.8000000071821801     0.5277265149287541     0.2739391178628405       0.39877724366941      0.025216854729061     0.3765524317193739     0.9687964616457639     0.4269358971766966  4.137327006961363e-14 121.9095652420161
2.584061180561534      19.34125315271092       15.7557652174621    0.00240532682303613     0.7001034019744157     -11.56379675570877  2.103163184558695e-05     0.1265080878403305  0.0008885164133771307      13.67432593916185      301.0521005873588    0.00646379236197046     0.8000000071821801     0.5277265149287541     0.2739391178628405       0.39877724366941      0.025216854729061     0.3765524317193739     0.9687964616457639     0.4269358822755354  1.490120256711773e-08 121.9096188349115
2.58150472512969      19.34003583292341      15.74013125630144   0.002402403688923352     0.7004006329432732     -11.55878856112122  1.877493090994566e-05     0.1265331957386881  0.0008883495290863404      13.61457867821049      298.7789518749598   0.006457637738698824     0.8000000066339736     0.5276564949843094     0.2739115084668878     0.3977304492285069    0.02524119190515388     0.3765524317193739     0.9688155285692288     0.4269157794487305  3.331787457280905e-14 121.9275654893176
2.581504763597109      19.34003583292341      15.74013125630144   0.002402403688923352     0.7004006329432732     -11.55878856112122  1.877493090994566e-05     0.1265331957386881  0.0008883495290863404      13.61457867821049      298.7789518749598   0.006457637738698824     0.8000000066339736     0.5276564949843094     0.2739115084668878     0.3977304492285069    0.02524119190515388     0.3765524317193739     0.9688155285692288     0.4269157794487305  3.331787457280905e-14 121.9275655111057
2.58150472512969       19.3400361211124      15.74013125630144   0.002402403688923352     0.7004006329432732     -11.55878856112122  1.877493090994566e-05     0.1265331957386881  0.0008883495290863404      13.61457867821049      298.7789518749598   0.006457637738698824     0.8000000066339736     0.5276564949843094     0.2739115084668878     0.3977304492285069    0.02524119190515388     0.3765524317193739     0.9688155285692288     0.4269157794487305  3.331787457280905e-14 121.9275654692727
2.58150472512969      19.34003583292341      15.74013149084768   0.002402403688923352     0.7004006329432732     -11.55878856112122  1.877493090994566e-05     0.1265331957386881  0.0008883495290863404      13.61457867821049      298.7789518749598   0.006457637738698824     0.8000000066339736     0.5276564949843094     0.2739115084668878     0.3977304492285069    0.02524119190515388     0.3765524317193739     0.9688155285692288     0.4269157794487305  3.331787457280905e-14 121.9275654812645
2.58150472512969      19.34003583292341      15.74013125630144   0.002402418590084545     0.7004006329432732     -11.55878856112122  1.877493090994566e-05     0.1265331957386881  0.0008883495290863404      13.61457867821049      298.7789518749598   0.006457637738698824     0.8000000066339736     0.5276564949843094     0.2739115084668878     0.3977304492285069    0.02524119190515388     0.3765524317193739     0.9688155285692288     0.4269157794487305  3.331787457280905e-14 121.9275651850197
2.58150472512969      19.34003583292341      15.74013125630144   0.002402403688923352     0.7004006478444343     -11.55878856112122  1.877493090994566e-05     0.1265331957386881  0.0008883495290863404      13.61457867821049      298.7789518749598   0.006457637738698824     0.8000000066339736     0.5276564949843094     0.2739115084668878     0.3977304492285069    0.02524119190515388     0.3765524317193739     0.9688155285692288     0.4269157794487305  3.331787457280905e-14 121.9275654668418
2.58150472512969      19.34003583292341      15.74013125630144   0.002402403688923352     0.7004006329432732     -11.55878873336059  1.877493090994566e-05     0.1265331957386881  0.0008883495290863404      13.61457867821049      298.7789518749598   0.006457637738698824     0.8000000066339736     0.5276564949843094     0.2739115084668878     0.3977304492285069    0.02524119190515388     0.3765524317193739     0.9688155285692288     0.4269157794487305  3.331787457280905e-14 121.9275654680853
2.58150472512969      19.34003583292341      15.74013125630144   0.002402403688923352     0.7004006329432732     -11.55878856112122  1.878983207113951e-05     0.1265331957386881  0.0008883495290863404      13.61457867821049      298.7789518749598   0.006457637738698824     0.8000000066339736     0.5276564949843094     0.2739115084668878     0.3977304492285069    0.02524119190515388     0.3765524317193739     0.9688155285692288     0.4269157794487305  3.331787457280905e-14 121.9275692685665
2.58150472512969      19.34003583292341      15.74013125630144   0.002402403688923352     0.7004006329432732     -11.55878856112122  1.877493090994566e-05     0.1265332106398493  0.0008883495290863404      13.61457867821049      298.7789518749598   0.006457637738698824     0.8000000066339736     0.5276564949843094     0.2739115084668878     0.3977304492285069    0.02524119190515388     0.3765524317193739     0.9688155285692288     0.4269157794487305  3.331787457280905e-14 121.9275655471374
2.58150472512969      19.34003583292341      15.74013125630144   0.002402403688923352     0.7004006329432732     -11.55878856112122  1.877493090994566e-05     0.1265331957386881  0.0008883644302475342      13.61457867821049      298.7789518749598   0.006457637738698824     0.8000000066339736     0.5276564949843094     0.2739115084668878     0.3977304492285069    0.02524119190515388     0.3765524317193739     0.9688155285692288     0.4269157794487305  3.331787457280905e-14 121.9275654538965
2.58150472512969      19.34003583292341      15.74013125630144   0.002402403688923352     0.7004006329432732     -11.55878856112122  1.877493090994566e-05     0.1265331957386881  0.0008883495290863404      13.61457888108352      298.7789518749598   0.006457637738698824     0.8000000066339736     0.5276564949843094     0.2739115084668878     0.3977304492285069    0.02524119190515388     0.3765524317193739     0.9688155285692288     0.4269157794487305  3.331787457280905e-14 121.9275655217536
2.58150472512969      19.34003583292341      15.74013125630144   0.002402403688923352     0.7004006329432732     -11.55878856112122  1.877493090994566e-05     0.1265331957386881  0.0008883495290863404      13.61457867821049      298.7789563271131   0.006457637738698824     0.8000000066339736     0.5276564949843094     0.2739115084668878     0.3977304492285069    0.02524119190515388     0.3765524317193739     0.9688155285692288     0.4269157794487305  3.331787457280905e-14 121.9275653533251
2.58150472512969      19.34003583292341      15.74013125630144   0.002402403688923352     0.7004006329432732     -11.55878856112122  1.877493090994566e-05     0.1265331957386881  0.0008883495290863404      13.61457867821049      298.7789518749598   0.006457652639860018     0.8000000066339736     0.5276564949843094     0.2739115084668878     0.3977304492285069    0.02524119190515388     0.3765524317193739     0.9688155285692288     0.4269157794487305  3.331787457280905e-14 121.9275603216054
2.58150472512969      19.34003583292341      15.74013125630144   0.002402403688923352     0.7004006329432732     -11.55878856112122  1.877493090994566e-05     0.1265331957386881  0.0008883495290863404      13.61457867821049      298.7789518749598   0.006457637738698824     0.8000000215351348     0.5276564949843094     0.2739115084668878     0.3977304492285069    0.02524119190515388     0.3765524317193739     0.9688155285692288     0.4269157794487305  3.331787457280905e-14 121.9275659917952
2.58150472512969      19.34003583292341      15.74013125630144   0.002402403688923352     0.7004006329432732     -11.55878856112122  1.877493090994566e-05     0.1265331957386881  0.0008883495290863404      13.61457867821049      298.7789518749598   0.006457637738698824     0.8000000066339736     0.5276565098854706     0.2739115084668878     0.3977304492285069    0.02524119190515388     0.3765524317193739     0.9688155285692288     0.4269157794487305  3.331787457280905e-14 121.9275656302318
2.58150472512969      19.34003583292341      15.74013125630144   0.002402403688923352     0.7004006329432732     -11.55878856112122  1.877493090994566e-05     0.1265331957386881  0.0008883495290863404      13.61457867821049      298.7789518749598   0.006457637738698824     0.8000000066339736     0.5276564949843094      0.273911523368049     0.3977304492285069    0.02524119190515388     0.3765524317193739     0.9688155285692288     0.4269157794487305  3.331787457280905e-14 121.9275654079868
2.58150472512969      19.34003583292341      15.74013125630144   0.002402403688923352     0.7004006329432732     -11.55878856112122  1.877493090994566e-05     0.1265331957386881  0.0008883495290863404      13.61457867821049      298.7789518749598   0.006457637738698824     0.8000000066339736     0.5276564949843094     0.2739115084668878     0.3977304641296681    0.02524119190515388     0.3765524317193739     0.9688155285692288     0.4269157794487305  3.331787457280905e-14 121.9275654765204
2.58150472512969      19.34003583292341      15.74013125630144   0.002402403688923352     0.7004006329432732     -11.55878856112122  1.877493090994566e-05     0.1265331957386881  0.0008883495290863404      13.61457867821049      298.7789518749598   0.006457637738698824     0.8000000066339736     0.5276564949843094     0.2739115084668878     0.3977304492285069    0.02524120680631507     0.3765524317193739     0.9688155285692288     0.4269157794487305  3.331787457280905e-14 121.9275654889187
2.58150472512969      19.34003583292341      15.74013125630144   0.002402403688923352     0.7004006329432732     -11.55878856112122  1.877493090994566e-05     0.1265331957386881  0.0008883495290863404      13.61457867821049      298.7789518749598   0.006457637738698824     0.8000000066339736     0.5276564949843094     0.2739115084668878     0.3977304492285069    0.02524119190515388     0.3765524466205351     0.9688155285692288     0.4269157794487305  3.331787457280905e-14 121.9275654893176
2.58150472512969      19.34003583292341      15.74013125630144   0.002402403688923352     0.7004006329432732     -11.55878856112122  1.877493090994566e-05     0.1265331957386881  0.0008883495290863404      13.61457867821049      298.7789518749598   0.006457637738698824     0.8000000066339736     0.5276564949843094     0.2739115084668878     0.3977304492285069    0.02524119190515388     0.3765524317193739       0.96881554347039     0.4269157794487305  3.331787457280905e-14 121.9275654893407
2.58150472512969      19.34003583292341      15.74013125630144   0.002402403688923352     0.7004006329432732     -11.55878856112122  1.877493090994566e-05     0.1265331957386881  0.0008883495290863404      13.61457867821049      298.7789518749598   0.006457637738698824     0.8000000066339736     0.5276564949843094     0.2739115084668878     0.3977304492285069    0.02524119190515388     0.3765524317193739     0.9688155285692288     0.4269157943498917  3.331787457280905e-14 121.927565489373
2.58150472512969      19.34003583292341      15.74013125630144   0.002402403688923352     0.7004006329432732     -11.55878856112122  1.877493090994566e-05     0.1265331957386881  0.0008883495290863404      13.61457867821049      298.7789518749598   0.006457637738698824     0.8000000066339736     0.5276564949843094     0.2739115084668878     0.3977304492285069    0.02524119190515388     0.3765524317193739     0.9688155285692288     0.4269157794487305  1.490119451172223e-08 121.9276191075452
2.583368241375502      19.34095255612591      15.75185459524695   0.002403855032806935     0.7001850695505865     -11.56254589061002  2.032097966511157e-05     0.1264996233620258  0.0008884655982611819      13.65930404534686      300.4839036623412   0.006459172463582547     0.8000000070395611     0.5275829570849787     0.2738516763534736     0.3985209032895553    0.02522293840954513     0.3765524317193739     0.9688012278930547     0.4269308571198051  3.591141460936466e-14 121.9125980902843
2.583368279870688      19.34095255612591      15.75185459524695   0.002403855032806935     0.7001850695505865     -11.56254589061002  2.032097966511157e-05     0.1264996233620258  0.0008884655982611819      13.65930404534686      300.4839036623412   0.006459172463582547     0.8000000070395611     0.5275829570849787     0.2738516763534736     0.3985209032895553    0.02522293840954513     0.3765524317193739     0.9688012278930547     0.4269308571198051  3.591141460936466e-14 121.9125981122116
2.583368241375502      19.34095284432857      15.75185459524695   0.002403855032806935     0.7001850695505865     -11.56254589061002  2.032097966511157e-05     0.1264996233620258  0.0008884655982611819      13.65930404534686      300.4839036623412   0.006459172463582547     0.8000000070395611     0.5275829570849787     0.2738516763534736     0.3985209032895553    0.02522293840954513     0.3765524317193739     0.9688012278930547     0.4269308571198051  3.591141460936466e-14 121.9125980718433
2.583368241375502      19.34095255612591      15.75185482996787   0.002403855032806935     0.7001850695505865     -11.56254589061002  2.032097966511157e-05     0.1264996233620258  0.0008884655982611819      13.65930404534686      300.4839036623412   0.006459172463582547     0.8000000070395611     0.5275829570849787     0.2738516763534736     0.3985209032895553    0.02522293840954513     0.3765524317193739     0.9688012278930547     0.4269308571198051  3.591141460936466e-14 121.9125981017995
2.583368241375502      19.34095255612591      15.75185459524695   0.002403869933968129     0.7001850695505865     -11.56254589061002  2.032097966511157e-05     0.1264996233620258  0.0008884655982611819      13.65930404534686      300.4839036623412   0.006459172463582547     0.8000000070395611     0.5275829570849787     0.2738516763534736     0.3985209032895553    0.02522293840954513     0.3765524317193739     0.9688012278930547     0.4269308571198051  3.591141460936466e-14 121.9125978023047
2.583368241375502      19.34095255612591      15.75185459524695   0.002403855032806935     0.7001850844517477     -11.56254589061002  2.032097966511157e-05     0.1264996233620258  0.0008884655982611819      13.65930404534686      300.4839036623412   0.006459172463582547     0.8000000070395611     0.5275829570849787     0.2738516763534736     0.3985209032895553    0.02522293840954513     0.3765524317193739     0.9688012278930547     0.4269308571198051  3.591141460936466e-14 121.9125980842422
2.583368241375502      19.34095255612591      15.75185459524695   0.002403855032806935     0.7001850695505865     -11.56254606290538  2.032097966511157e-05     0.1264996233620258  0.0008884655982611819      13.65930404534686      300.4839036623412   0.006459172463582547     0.8000000070395611     0.5275829570849787     0.2738516763534736     0.3985209032895553    0.02522293840954513     0.3765524317193739     0.9688012278930547     0.4269308571198051  3.591141460936466e-14 121.9125980660892
2.583368241375502      19.34095255612591      15.75185459524695   0.002403855032806935     0.7001850695505865     -11.56254589061002  2.033588082630541e-05     0.1264996233620258  0.0008884655982611819      13.65930404534686      300.4839036623412   0.006459172463582547     0.8000000070395611     0.5275829570849787     0.2738516763534736     0.3985209032895553    0.02522293840954513     0.3765524317193739     0.9688012278930547     0.4269308571198051  3.591141460936466e-14 121.9126018126159
2.583368241375502      19.34095255612591      15.75185459524695   0.002403855032806935     0.7001850695505865     -11.56254589061002  2.032097966511157e-05      0.126499638263187  0.0008884655982611819      13.65930404534686      300.4839036623412   0.006459172463582547     0.8000000070395611     0.5275829570849787     0.2738516763534736     0.3985209032895553    0.02522293840954513     0.3765524317193739     0.9688012278930547     0.4269308571198051  3.591141460936466e-14 121.9125981602045
2.583368241375502      19.34095255612591      15.75185459524695   0.002403855032806935     0.7001850695505865     -11.56254589061002  2.032097966511157e-05     0.1264996233620258  0.0008884804994223757      13.65930404534686      300.4839036623412   0.006459172463582547     0.8000000070395611     0.5275829570849787     0.2738516763534736     0.3985209032895553    0.02522293840954513     0.3765524317193739     0.9688012278930547     0.4269308571198051  3.591141460936466e-14 121.9125980535217
2.583368241375502      19.34095255612591      15.75185459524695   0.002403855032806935     0.7001850695505865     -11.56254589061002  2.032097966511157e-05     0.1264996233620258  0.0008884655982611819      13.65930424888635      300.4839036623412   0.006459172463582547     0.8000000070395611     0.5275829570849787     0.2738516763534736     0.3985209032895553    0.02522293840954513     0.3765524317193739     0.9688012278930547     0.4269308571198051  3.591141460936466e-14 121.9125981013122
2.583368241375502      19.34095255612591      15.75185459524695   0.002403855032806935     0.7001850695505865     -11.56254589061002  2.032097966511157e-05     0.1264996233620258  0.0008884655982611819      13.65930404534686      300.4839081399003   0.006459172463582547     0.8000000070395611     0.5275829570849787     0.2738516763534736     0.3985209032895553    0.02522293840954513     0.3765524317193739     0.9688012278930547     0.4269308571198051  3.591141460936466e-14 121.9125980516061
2.583368241375502      19.34095255612591      15.75185459524695   0.002403855032806935     0.7001850695505865     -11.56254589061002  2.032097966511157e-05     0.1264996233620258  0.0008884655982611819      13.65930404534686      300.4839036623412   0.006459187364743741     0.8000000070395611     0.5275829570849787     0.2738516763534736     0.3985209032895553    0.02522293840954513     0.3765524317193739     0.9688012278930547     0.4269308571198051  3.591141460936466e-14 121.9125929080856
2.583368241375502      19.34095255612591      15.75185459524695   0.002403855032806935     0.7001850695505865     -11.56254589061002  2.032097966511157e-05     0.1264996233620258  0.0008884655982611819      13.65930404534686      300.4839036623412   0.006459172463582547     0.8000000219407223     0.5275829570849787     0.2738516763534736     0.3985209032895553    0.02522293840954513     0.3765524317193739     0.9688012278930547     0.4269308571198051  3.591141460936466e-14 121.9125986256116
2.583368241375502      19.34095255612591      15.75185459524695   0.002403855032806935     0.7001850695505865     -11.56254589061002  2.032097966511157e-05     0.1264996233620258  0.0008884655982611819      13.65930404534686      300.4839036623412   0.006459172463582547     0.8000000070395611     0.5275829719861399     0.2738516763534736     0.3985209032895553    0.02522293840954513     0.3765524317193739     0.9688012278930547     0.4269308571198051  3.591141460936466e-14 121.9125982388489
2.583368241375502      19.34095255612591      15.75185459524695   0.002403855032806935     0.7001850695505865     -11.56254589061002  2.032097966511157e-05     0.1264996233620258  0.0008884655982611819      13.65930404534686      300.4839036623412   0.006459172463582547     0.8000000070395611     0.5275829570849787     0.2738516912546348     0.3985209032895553    0.02522293840954513     0.3765524317193739     0.9688012278930547     0.4269308571198051  3.591141460936466e-14 121.9125980306655
2.583368241375502      19.34095255612591      15.75185459524695   0.002403855032806935     0.7001850695505865     -11.56254589061002  2.032097966511157e-05     0.1264996233620258  0.0008884655982611819      13.65930404534686      300.4839036623412   0.006459172463582547     0.8000000070395611     0.5275829570849787     0.2738516763534736     0.3985209181907164    0.02522293840954513     0.3765524317193739     0.9688012278930547     0.4269308571198051  3.591141460936466e-14 121.9125980897294
2.583368241375502      19.34095255612591      15.75185459524695   0.002403855032806935     0.7001850695505865     -11.56254589061002  2.032097966511157e-05     0.1264996233620258  0.0008884655982611819      13.65930404534686      300.4839036623412   0.006459172463582547     0.8000000070395611     0.5275829570849787     0.2738516763534736     0.3985209032895553    0.02522295331070633     0.3765524317193739     0.9688012278930547     0.4269308571198051  3.591141460936466e-14 121.9125980902945
2.583368241375502      19.34095255612591      15.75185459524695   0.002403855032806935     0.7001850695505865     -11.56254589061002  2.032097966511157e-05     0.1264996233620258  0.0008884655982611819      13.65930404534686      300.4839036623412   0.006459172463582547     0.8000000070395611     0.5275829570849787     0.2738516763534736     0.3985209032895553    0.02522293840954513     0.3765524466205351     0.9688012278930547     0.4269308571198051  3.591141460936466e-14 121.9125980902843
2.583368241375502      19.34095255612591      15.75185459524695   0.002403855032806935     0.7001850695505865     -11.56254589061002  2.032097966511157e-05     0.1264996233620258  0.0008884655982611819      13.65930404534686      300.4839036623412   0.006459172463582547     0.8000000070395611     0.5275829570849787     0.2738516763534736     0.3985209032895553    0.02522293840954513     0.3765524317193739     0.9688012427942159     0.4269308571198051  3.591141460936466e-14 121.9125980902798
2.583368241375502      19.34095255612591      15.75185459524695   0.002403855032806935     0.7001850695505865     -11.56254589061002  2.032097966511157e-05     0.1264996233620258  0.0008884655982611819      13.65930404534686      300.4839036623412   0.006459172463582547     0.8000000070395611     0.5275829570849787     0.2738516763534736     0.3985209032895553    0.02522293840954513     0.3765524317193739     0.9688012278930547     0.4269308720209663  3.591141460936466e-14 121.9125980902952
2.583368241375502      19.34095255612591      15.75185459524695   0.002403855032806935     0.7001850695505865     -11.56254589061002  2.032097966511157e-05     0.1264996233620258  0.0008884655982611819      13.65930404534686      300.4839036623412   0.006459172463582547     0.8000000070395611     0.5275829570849787     0.2738516763534736     0.3985209032895553    0.02522293840954513     0.3765524317193739     0.9688012278930547     0.4269308571198051  1.490119710526227e-08 121.912651695929
2.583834246023761      19.34118177664872      15.75478597437732   0.002404218476999254     0.7001311633474597     -11.56348539609747  2.070767038681856e-05     0.1264912394762469  0.0008884946275690354      13.67048752021117      300.9102204893744   0.006459558465521694     0.8000000071409807      0.527564661237839     0.2738367743573176     0.3987185494938879    0.02521837419088109     0.3765524317193739     0.9687976520621857     0.4269346272353279  3.656243714315756e-14 121.9090344592283
2.583834284525892      19.34118177664872      15.75478597437732   0.002404218476999254     0.7001311633474597     -11.56348539609747  2.070767038681856e-05     0.1264912394762469  0.0008884946275690354      13.67048752021117      300.9102204893744   0.006459558465521694     0.8000000071409807      0.527564661237839     0.2738367743573176     0.3987185494938879    0.02521837419088109     0.3765524317193739     0.9687976520621857     0.4269346272353279  3.656243714315756e-14 121.909034478069
2.583834246023761      19.34118206485479      15.75478597437732   0.002404218476999254     0.7001311633474597     -11.56348539609747  2.070767038681856e-05     0.1264912394762469  0.0008884946275690354      13.67048752021117      300.9102204893744   0.006459558465521694     0.8000000071409807      0.527564661237839     0.2738367743573176     0.3987185494938879    0.02521837419088109     0.3765524317193739     0.9687976520621857     0.4269346272353279  3.656243714315756e-14 121.9090344370814
2.583834246023761      19.34118177664872      15.75478620914193   0.002404218476999254     0.7001311633474597     -11.56348539609747  2.070767038681856e-05     0.1264912394762469  0.0008884946275690354      13.67048752021117      300.9102204893744   0.006459558465521694     0.8000000071409807      0.527564661237839     0.2738367743573176     0.3987185494938879    0.02521837419088109     0.3765524317193739     0.9687976520621857     0.4269346272353279  3.656243714315756e-14 121.9090344760501
2.583834246023761      19.34118177664872      15.75478597437732   0.002404233378160448     0.7001311633474597     -11.56348539609747  2.070767038681856e-05     0.1264912394762469  0.0008884946275690354      13.67048752021117      300.9102204893744   0.006459558465521694     0.8000000071409807      0.527564661237839     0.2738367743573176     0.3987185494938879    0.02521837419088109     0.3765524317193739     0.9687976520621857     0.4269346272353279  3.656243714315756e-14 121.9090341848782
2.583834246023761      19.34118177664872      15.75478597437732   0.002404218476999254     0.7001311782486209     -11.56348539609747  2.070767038681856e-05     0.1264912394762469  0.0008884946275690354      13.67048752021117      300.9102204893744   0.006459558465521694     0.8000000071409807      0.527564661237839     0.2738367743573176     0.3987185494938879    0.02521837419088109     0.3765524317193739     0.9687976520621857     0.4269346272353279  3.656243714315756e-14 121.9090344565373
2.583834246023761      19.34118177664872      15.75478597437732   0.002404218476999254     0.7001311633474597     -11.56348556840683  2.070767038681856e-05     0.1264912394762469  0.0008884946275690354      13.67048752021117      300.9102204893744   0.006459558465521694     0.8000000071409807      0.527564661237839     0.2738367743573176     0.3987185494938879    0.02521837419088109     0.3765524317193739     0.9687976520621857     0.4269346272353279  3.656243714315756e-14 121.9090344521354
2.583834246023761      19.34118177664872      15.75478597437732   0.002404218476999254     0.7001311633474597     -11.56348539609747  2.072257154801241e-05     0.1264912394762469  0.0008884946275690354      13.67048752021117      300.9102204893744   0.006459558465521694     0.8000000071409807      0.527564661237839     0.2738367743573176     0.3987185494938879    0.02521837419088109     0.3765524317193739     0.9687976520621857     0.4269346272353279  3.656243714315756e-14 121.9090382185251
2.583834246023761      19.34118177664872      15.75478597437732   0.002404218476999254     0.7001311633474597     -11.56348539609747  2.070767038681856e-05     0.1264912543774081  0.0008884946275690354      13.67048752021117      300.9102204893744   0.006459558465521694     0.8000000071409807      0.527564661237839     0.2738367743573176     0.3987185494938879    0.02521837419088109     0.3765524317193739     0.9687976520621857     0.4269346272353279  3.656243714315756e-14 121.9090345208852
2.583834246023761      19.34118177664872      15.75478597437732   0.002404218476999254     0.7001311633474597     -11.56348539609747  2.070767038681856e-05     0.1264912394762469  0.0008885095287302292      13.67048752021117      300.9102204893744   0.006459558465521694     0.8000000071409807      0.527564661237839     0.2738367743573176     0.3987185494938879    0.02521837419088109     0.3765524317193739     0.9687976520621857     0.4269346272353279  3.656243714315756e-14 121.9090344015369
2.583834246023761      19.34118177664872      15.75478597437732   0.002404218476999254     0.7001311633474597     -11.56348539609747  2.070767038681856e-05     0.1264912394762469  0.0008884946275690354      13.67048772391731      300.9102204893744   0.006459558465521694     0.8000000071409807      0.527564661237839     0.2738367743573176     0.3987185494938879    0.02521837419088109     0.3765524317193739     0.9687976520621857     0.4269346272353279  3.656243714315756e-14 121.909034453655
2.583834246023761      19.34118177664872      15.75478597437732   0.002404218476999254     0.7001311633474597     -11.56348539609747  2.070767038681856e-05     0.1264912394762469  0.0008884946275690354      13.67048752021117      300.9102249732861   0.006459558465521694     0.8000000071409807      0.527564661237839     0.2738367743573176     0.3987185494938879    0.02521837419088109     0.3765524317193739     0.9687976520621857     0.4269346272353279  3.656243714315756e-14 121.9090344413991
2.583834246023761      19.34118177664872      15.75478597437732   0.002404218476999254     0.7001311633474597     -11.56348539609747  2.070767038681856e-05     0.1264912394762469  0.0008884946275690354      13.67048752021117      300.9102204893744   0.006459573366682888     0.8000000071409807      0.527564661237839     0.2738367743573176     0.3987185494938879    0.02521837419088109     0.3765524317193739     0.9687976520621857     0.4269346272353279  3.656243714315756e-14 121.9090292731016
2.583834246023761      19.34118177664872      15.75478597437732   0.002404218476999254     0.7001311633474597     -11.56348539609747  2.070767038681856e-05     0.1264912394762469  0.0008884946275690354      13.67048752021117      300.9102204893744   0.006459558465521694     0.8000000220421419      0.527564661237839     0.2738367743573176     0.3987185494938879    0.02521837419088109     0.3765524317193739     0.9687976520621857     0.4269346272353279  3.656243714315756e-14 121.9090349754675
2.583834246023761      19.34118177664872      15.75478597437732   0.002404218476999254     0.7001311633474597     -11.56348539609747  2.070767038681856e-05     0.1264912394762469  0.0008884946275690354      13.67048752021117      300.9102204893744   0.006459558465521694     0.8000000071409807     0.5275646761390002     0.2738367743573176     0.3987185494938879    0.02521837419088109     0.3765524317193739     0.9687976520621857     0.4269346272353279  3.656243714315756e-14 121.9090346369162
2.583834246023761      19.34118177664872      15.75478597437732   0.002404218476999254     0.7001311633474597     -11.56348539609747  2.070767038681856e-05     0.1264912394762469  0.0008884946275690354      13.67048752021117      300.9102204893744   0.006459558465521694     0.8000000071409807      0.527564661237839     0.2738367892584788     0.3987185494938879    0.02521837419088109     0.3765524317193739     0.9687976520621857     0.4269346272353279  3.656243714315756e-14 121.9090344068622
2.583834246023761      19.34118177664872      15.75478597437732   0.002404218476999254     0.7001311633474597     -11.56348539609747  2.070767038681856e-05     0.1264912394762469  0.0008884946275690354      13.67048752021117      300.9102204893744   0.006459558465521694     0.8000000071409807      0.527564661237839     0.2738367743573176     0.3987185643950491    0.02521837419088109     0.3765524317193739     0.9687976520621857     0.4269346272353279  3.656243714315756e-14 121.9090344594877
2.583834246023761      19.34118177664872      15.75478597437732   0.002404218476999254     0.7001311633474597     -11.56348539609747  2.070767038681856e-05     0.1264912394762469  0.0008884946275690354      13.67048752021117      300.9102204893744   0.006459558465521694     0.8000000071409807      0.527564661237839     0.2738367743573176     0.3987185494938879    0.02521838909204228     0.3765524317193739     0.9687976520621857     0.4269346272353279  3.656243714315756e-14 121.9090344591677
2.583834246023761      19.34118177664872      15.75478597437732   0.002404218476999254     0.7001311633474597     -11.56348539609747  2.070767038681856e-05     0.1264912394762469  0.0008884946275690354      13.67048752021117      300.9102204893744   0.006459558465521694     0.8000000071409807      0.527564661237839     0.2738367743573176     0.3987185494938879    0.02521837419088109     0.3765524466205351     0.9687976520621857     0.4269346272353279  3.656243714315756e-14 121.9090344592283
2.583834246023761      19.34118177664872      15.75478597437732   0.002404218476999254     0.7001311633474597     -11.56348539609747  2.070767038681856e-05     0.1264912394762469  0.0008884946275690354      13.67048752021117      300.9102204893744   0.006459558465521694     0.8000000071409807      0.527564661237839     0.2738367743573176     0.3987185494938879    0.02521837419088109     0.3765524317193739     0.9687976669633469     0.4269346272353279  3.656243714315756e-14 121.9090344592287
2.583834246023761      19.34118177664872      15.75478597437732   0.002404218476999254     0.7001311633474597     -11.56348539609747  2.070767038681856e-05     0.1264912394762469  0.0008884946275690354      13.67048752021117      300.9102204893744   0.006459558465521694     0.8000000071409807      0.527564661237839     0.2738367743573176     0.3987185494938879    0.02521837419088109     0.3765524317193739     0.9687976520621857     0.4269346421364891  3.656243714315756e-14 121.9090344592309
2.583834246023761      19.34118177664872      15.75478597437732   0.002404218476999254     0.7001311633474597     -11.56348539609747  2.070767038681856e-05     0.1264912394762469  0.0008884946275690354      13.67048752021117      300.9102204893744   0.006459558465521694     0.8000000071409807      0.527564661237839     0.2738367743573176     0.3987185494938879    0.02521837419088109     0.3765524317193739     0.9687976520621857     0.4269346272353279   1.49011977562848e-08 121.9090880609585
2.583838058751838      19.34118115934844      15.75476899655504   0.002407801227787826     0.7001321069715535     -11.56347984318611  2.070518387080498e-05     0.1264911474686142  0.0008892890744337997      13.67052845209702      300.9122819835296   0.006462850770176479     0.8000000071315251     0.5275629308524924     0.2738373283778482     0.3987194492863505    0.02526374544497477     0.3765524317193739      0.968785134881011     0.4269012094887054  3.653466353282616e-14 121.9083362594128
2.583838097254025      19.34118115934844      15.75476899655504   0.002407801227787826     0.7001321069715535     -11.56347984318611  2.070518387080498e-05     0.1264911474686142  0.0008892890744337997      13.67052845209702      300.9122819835296   0.006462850770176479     0.8000000071315251     0.5275629308524924     0.2738373283778482     0.3987194492863505    0.02526374544497477     0.3765524317193739      0.968785134881011     0.4269012094887054  3.653466353282616e-14 121.9083362512462
2.583838058751838       19.3411814475545      15.75476899655504   0.002407801227787826     0.7001321069715535     -11.56347984318611  2.070518387080498e-05     0.1264911474686142  0.0008892890744337997      13.67052845209702      300.9122819835296   0.006462850770176479     0.8000000071315251     0.5275629308524924     0.2738373283778482     0.3987194492863505    0.02526374544497477     0.3765524317193739      0.968785134881011     0.4269012094887054  3.653466353282616e-14 121.9083361963252
2.583838058751838      19.34118115934844      15.75476923131939   0.002407801227787826     0.7001321069715535     -11.56347984318611  2.070518387080498e-05     0.1264911474686142  0.0008892890744337997      13.67052845209702      300.9122819835296   0.006462850770176479     0.8000000071315251     0.5275629308524924     0.2738373283778482     0.3987194492863505    0.02526374544497477     0.3765524317193739      0.968785134881011     0.4269012094887054  3.653466353282616e-14 121.9083362527549
2.583838058751838      19.34118115934844      15.75476899655504    0.00240781612894902     0.7001321069715535     -11.56347984318611  2.070518387080498e-05     0.1264911474686142  0.0008892890744337997      13.67052845209702      300.9122819835296   0.006462850770176479     0.8000000071315251     0.5275629308524924     0.2738373283778482     0.3987194492863505    0.02526374544497477     0.3765524317193739      0.968785134881011     0.4269012094887054  3.653466353282616e-14 121.9083376557182
2.583838058751838      19.34118115934844      15.75476899655504   0.002407801227787826     0.7001321218727147     -11.56347984318611  2.070518387080498e-05     0.1264911474686142  0.0008892890744337997      13.67052845209702      300.9122819835296   0.006462850770176479     0.8000000071315251     0.5275629308524924     0.2738373283778482     0.3987194492863505    0.02526374544497477     0.3765524317193739      0.968785134881011     0.4269012094887054  3.653466353282616e-14 121.908336248329
2.583838058751838      19.34118115934844      15.75476899655504   0.002407801227787826     0.7001321069715535     -11.56348001549539  2.070518387080498e-05     0.1264911474686142  0.0008892890744337997      13.67052845209702      300.9122819835296   0.006462850770176479     0.8000000071315251     0.5275629308524924     0.2738373283778482     0.3987194492863505    0.02526374544497477     0.3765524317193739      0.968785134881011     0.4269012094887054  3.653466353282616e-14 121.9083363047786
2.583838058751838      19.34118115934844      15.75476899655504   0.002407801227787826     0.7001321069715535     -11.56347984318611  2.072008503199883e-05     0.1264911474686142  0.0008892890744337997      13.67052845209702      300.9122819835296   0.006462850770176479     0.8000000071315251     0.5275629308524924     0.2738373283778482     0.3987194492863505    0.02526374544497477     0.3765524317193739      0.968785134881011     0.4269012094887054  3.653466353282616e-14 121.9083404342173
2.583838058751838      19.34118115934844      15.75476899655504   0.002407801227787826     0.7001321069715535     -11.56347984318611  2.070518387080498e-05     0.1264911623697753  0.0008892890744337997      13.67052845209702      300.9122819835296   0.006462850770176479     0.8000000071315251     0.5275629308524924     0.2738373283778482     0.3987194492863505    0.02526374544497477     0.3765524317193739      0.968785134881011     0.4269012094887054  3.653466353282616e-14 121.9083363221485
2.583838058751838      19.34118115934844      15.75476899655504   0.002407801227787826     0.7001321069715535     -11.56347984318611  2.070518387080498e-05     0.1264911474686142  0.0008893039755949935      13.67052845209702      300.9122819835296   0.006462850770176479     0.8000000071315251     0.5275629308524924     0.2738373283778482     0.3987194492863505    0.02526374544497477     0.3765524317193739      0.968785134881011     0.4269012094887054  3.653466353282616e-14 121.9083363270008
2.583838058751838      19.34118115934844      15.75476899655504   0.002407801227787826     0.7001321069715535     -11.56347984318611  2.070518387080498e-05     0.1264911474686142  0.0008892890744337997      13.67052865580377      300.9122819835296   0.006462850770176479     0.8000000071315251     0.5275629308524924     0.2738373283778482     0.3987194492863505    0.02526374544497477     0.3765524317193739      0.968785134881011     0.4269012094887054  3.653466353282616e-14 121.908336186247
2.583838058751838      19.34118115934844      15.75476899655504   0.002407801227787826     0.7001321069715535     -11.56347984318611  2.070518387080498e-05     0.1264911474686142  0.0008892890744337997      13.67052845209702       300.912286467472   0.006462850770176479     0.8000000071315251     0.5275629308524924     0.2738373283778482     0.3987194492863505    0.02526374544497477     0.3765524317193739      0.968785134881011     0.4269012094887054  3.653466353282616e-14 121.908336168142
2.583838058751838      19.34118115934844      15.75476899655504   0.002407801227787826     0.7001321069715535     -11.56347984318611  2.070518387080498e-05     0.1264911474686142  0.0008892890744337997      13.67052845209702      300.9122819835296   0.006462865671337673     0.8000000071315251     0.5275629308524924     0.2738373283778482     0.3987194492863505    0.02526374544497477     0.3765524317193739      0.968785134881011     0.4269012094887054  3.653466353282616e-14 121.9083342247682
2.583838058751838      19.34118115934844      15.75476899655504   0.002407801227787826     0.7001321069715535     -11.56347984318611  2.070518387080498e-05     0.1264911474686142  0.0008892890744337997      13.67052845209702      300.9122819835296   0.006462850770176479     0.8000000220326863     0.5275629308524924     0.2738373283778482     0.3987194492863505    0.02526374544497477     0.3765524317193739      0.968785134881011     0.4269012094887054  3.653466353282616e-14 121.9083367639872
2.583838058751838      19.34118115934844      15.75476899655504   0.002407801227787826     0.7001321069715535     -11.56347984318611  2.070518387080498e-05     0.1264911474686142  0.0008892890744337997      13.67052845209702      300.9122819835296   0.006462850770176479     0.8000000071315251     0.5275629457536536     0.2738373283778482     0.3987194492863505    0.02526374544497477     0.3765524317193739      0.968785134881011     0.4269012094887054  3.653466353282616e-14 121.9083363650179
2.583838058751838      19.34118115934844      15.75476899655504   0.002407801227787826     0.7001321069715535     -11.56347984318611  2.070518387080498e-05     0.1264911474686142  0.0008892890744337997      13.67052845209702      300.9122819835296   0.006462850770176479     0.8000000071315251     0.5275629308524924     0.2738373432790094     0.3987194492863505    0.02526374544497477     0.3765524317193739      0.968785134881011     0.4269012094887054  3.653466353282616e-14 121.9083363188943
2.583838058751838      19.34118115934844      15.75476899655504   0.002407801227787826     0.7001321069715535     -11.56347984318611  2.070518387080498e-05     0.1264911474686142  0.0008892890744337997      13.67052845209702      300.9122819835296   0.006462850770176479     0.8000000071315251     0.5275629308524924     0.2738373283778482     0.3987194641875117    0.02526374544497477     0.3765524317193739      0.968785134881011     0.4269012094887054  3.653466353282616e-14 121.9083362551074
2.583838058751838      19.34118115934844      15.75476899655504   0.002407801227787826     0.7001321069715535     -11.56347984318611  2.070518387080498e-05     0.1264911474686142  0.0008892890744337997      13.67052845209702      300.9122819835296   0.006462850770176479     0.8000000071315251     0.5275629308524924     0.2738373283778482     0.3987194492863505    0.02526376034613597     0.3765524317193739      0.968785134881011     0.4269012094887054  3.653466353282616e-14 121.9083362594195
2.583838058751838      19.34118115934844      15.75476899655504   0.002407801227787826     0.7001321069715535     -11.56347984318611  2.070518387080498e-05     0.1264911474686142  0.0008892890744337997      13.67052845209702      300.9122819835296   0.006462850770176479     0.8000000071315251     0.5275629308524924     0.2738373283778482     0.3987194492863505    0.02526374544497477     0.3765524466205351      0.968785134881011     0.4269012094887054  3.653466353282616e-14 121.9083362594128
2.583838058751838      19.34118115934844      15.75476899655504   0.002407801227787826     0.7001321069715535     -11.56347984318611  2.070518387080498e-05     0.1264911474686142  0.0008892890744337997      13.67052845209702      300.9122819835296   0.006462850770176479     0.8000000071315251     0.5275629308524924     0.2738373283778482     0.3987194492863505    0.02526374544497477     0.3765524317193739     0.9687851497821722     0.4269012094887054  3.653466353282616e-14 121.9083362594164
2.583838058751838      19.34118115934844      15.75476899655504   0.002407801227787826     0.7001321069715535     -11.56347984318611  2.070518387080498e-05     0.1264911474686142  0.0008892890744337997      13.67052845209702      300.9122819835296   0.006462850770176479     0.8000000071315251     0.5275629308524924     0.2738373283778482     0.3987194492863505    0.02526374544497477     0.3765524317193739      0.968785134881011     0.4269012243898666  3.653466353282616e-14 121.9083362594088
2.583838058751838      19.34118115934844      15.75476899655504   0.002407801227787826     0.7001321069715535     -11.56347984318611  2.070518387080498e-05     0.1264911474686142  0.0008892890744337997      13.67052845209702      300.9122819835296   0.006462850770176479     0.8000000071315251     0.5275629308524924     0.2738373283778482     0.3987194492863505    0.02526374544497477     0.3765524317193739      0.968785134881011     0.4269012094887054  1.490119772851119e-08 121.9083898476769
2.583844884784714      19.34118251267152      15.75474641040139   0.002407729135090936     0.7001339101110518     -11.56347416817603   2.07041117979289e-05     0.1264909518354833  0.0008892889342677248      13.67063034600517      300.9164383613733   0.006464868172421107     0.8000000071342663     0.5275616286565972      0.273836642277029     0.3987219075827825    0.02526219162740311     0.3765524317193739     0.9687556320291413     0.4269224877787317  3.649395258858701e-14 121.9081423546971
2.583844923287003      19.34118251267152      15.75474641040139   0.002407729135090936     0.7001339101110518     -11.56347416817603   2.07041117979289e-05     0.1264909518354833  0.0008892889342677248      13.67063034600517      300.9164383613733   0.006464868172421107     0.8000000071342663     0.5275616286565972      0.273836642277029     0.3987219075827825    0.02526219162740311     0.3765524317193739     0.9687556320291413     0.4269224877787317  3.649395258858701e-14 121.9081423655401
2.583844884784714       19.3411828008776      15.75474641040139   0.002407729135090936     0.7001339101110518     -11.56347416817603   2.07041117979289e-05     0.1264909518354833  0.0008892889342677248      13.67063034600517      300.9164383613733   0.006464868172421107     0.8000000071342663     0.5275616286565972      0.273836642277029     0.3987219075827825    0.02526219162740311     0.3765524317193739     0.9687556320291413     0.4269224877787317  3.649395258858701e-14 121.9081422963937
2.583844884784714      19.34118251267152      15.75474664516541   0.002407729135090936     0.7001339101110518     -11.56347416817603   2.07041117979289e-05     0.1264909518354833  0.0008892889342677248      13.67063034600517      300.9164383613733   0.006464868172421107     0.8000000071342663     0.5275616286565972      0.273836642277029     0.3987219075827825    0.02526219162740311     0.3765524317193739     0.9687556320291413     0.4269224877787317  3.649395258858701e-14 121.9081423407565
2.583844884784714      19.34118251267152      15.75474641040139    0.00240774403625213     0.7001339101110518     -11.56347416817603   2.07041117979289e-05     0.1264909518354833  0.0008892889342677248      13.67063034600517      300.9164383613733   0.006464868172421107     0.8000000071342663     0.5275616286565972      0.273836642277029     0.3987219075827825    0.02526219162740311     0.3765524317193739     0.9687556320291413     0.4269224877787317  3.649395258858701e-14 121.9081436162846
2.583844884784714      19.34118251267152      15.75474641040139   0.002407729135090936     0.7001339250122129     -11.56347416817603   2.07041117979289e-05     0.1264909518354833  0.0008892889342677248      13.67063034600517      300.9164383613733   0.006464868172421107     0.8000000071342663     0.5275616286565972      0.273836642277029     0.3987219075827825    0.02526219162740311     0.3765524317193739     0.9687556320291413     0.4269224877787317  3.649395258858701e-14 121.9081423498025
2.583844884784714      19.34118251267152      15.75474641040139   0.002407729135090936     0.7001339101110518     -11.56347434048522   2.07041117979289e-05     0.1264909518354833  0.0008892889342677248      13.67063034600517      300.9164383613733   0.006464868172421107     0.8000000071342663     0.5275616286565972      0.273836642277029     0.3987219075827825    0.02526219162740311     0.3765524317193739     0.9687556320291413     0.4269224877787317  3.649395258858701e-14 121.9081423952882
2.583844884784714      19.34118251267152      15.75474641040139   0.002407729135090936     0.7001339101110518     -11.56347416817603  2.071901295912274e-05     0.1264909518354833  0.0008892889342677248      13.67063034600517      300.9164383613733   0.006464868172421107     0.8000000071342663     0.5275616286565972      0.273836642277029     0.3987219075827825    0.02526219162740311     0.3765524317193739     0.9687556320291413     0.4269224877787317  3.649395258858701e-14 121.9081466835832
2.583844884784714      19.34118251267152      15.75474641040139   0.002407729135090936     0.7001339101110518     -11.56347416817603   2.07041117979289e-05     0.1264909667366445  0.0008892889342677248      13.67063034600517      300.9164383613733   0.006464868172421107     0.8000000071342663     0.5275616286565972      0.273836642277029     0.3987219075827825    0.02526219162740311     0.3765524317193739     0.9687556320291413     0.4269224877787317  3.649395258858701e-14 121.9081424060595
2.583844884784714      19.34118251267152      15.75474641040139   0.002407729135090936     0.7001339101110518     -11.56347416817603   2.07041117979289e-05     0.1264909518354833  0.0008893038354289187      13.67063034600517      300.9164383613733   0.006464868172421107     0.8000000071342663     0.5275616286565972      0.273836642277029     0.3987219075827825    0.02526219162740311     0.3765524317193739     0.9687556320291413     0.4269224877787317  3.649395258858701e-14 121.9081424581271
2.583844884784714      19.34118251267152      15.75474641040139   0.002407729135090936     0.7001339101110518     -11.56347416817603   2.07041117979289e-05     0.1264909518354833  0.0008892889342677248      13.67063054971344      300.9164383613733   0.006464868172421107     0.8000000071342663     0.5275616286565972      0.273836642277029     0.3987219075827825    0.02526219162740311     0.3765524317193739     0.9687556320291413     0.4269224877787317  3.649395258858701e-14 121.908142367351
2.583844884784714      19.34118251267152      15.75474641040139   0.002407729135090936     0.7001339101110518     -11.56347416817603   2.07041117979289e-05     0.1264909518354833  0.0008892889342677248      13.67063034600517      300.9164428453776   0.006464868172421107     0.8000000071342663     0.5275616286565972      0.273836642277029     0.3987219075827825    0.02526219162740311     0.3765524317193739     0.9687556320291413     0.4269224877787317  3.649395258858701e-14 121.9081423651383
2.583844884784714      19.34118251267152      15.75474641040139   0.002407729135090936     0.7001339101110518     -11.56347416817603   2.07041117979289e-05     0.1264909518354833  0.0008892889342677248      13.67063034600517      300.9164383613733   0.006464883073582301     0.8000000071342663     0.5275616286565972      0.273836642277029     0.3987219075827825    0.02526219162740311     0.3765524317193739     0.9687556320291413     0.4269224877787317  3.649395258858701e-14 121.9081423187321
2.583844884784714      19.34118251267152      15.75474641040139   0.002407729135090936     0.7001339101110518     -11.56347416817603   2.07041117979289e-05     0.1264909518354833  0.0008892889342677248      13.67063034600517      300.9164383613733   0.006464868172421107     0.8000000220354275     0.5275616286565972      0.273836642277029     0.3987219075827825    0.02526219162740311     0.3765524317193739     0.9687556320291413     0.4269224877787317  3.649395258858701e-14 121.9081428687593
2.583844884784714      19.34118251267152      15.75474641040139   0.002407729135090936     0.7001339101110518     -11.56347416817603   2.07041117979289e-05     0.1264909518354833  0.0008892889342677248      13.67063034600517      300.9164383613733   0.006464868172421107     0.8000000071342663     0.5275616435577584      0.273836642277029     0.3987219075827825    0.02526219162740311     0.3765524317193739     0.9687556320291413     0.4269224877787317  3.649395258858701e-14 121.9081424427721
2.583844884784714      19.34118251267152      15.75474641040139   0.002407729135090936     0.7001339101110518     -11.56347416817603   2.07041117979289e-05     0.1264909518354833  0.0008892889342677248      13.67063034600517      300.9164383613733   0.006464868172421107     0.8000000071342663     0.5275616286565972     0.2738366571781902     0.3987219075827825    0.02526219162740311     0.3765524317193739     0.9687556320291413     0.4269224877787317  3.649395258858701e-14 121.9081424824332
2.583844884784714      19.34118251267152      15.75474641040139   0.002407729135090936     0.7001339101110518     -11.56347416817603   2.07041117979289e-05     0.1264909518354833  0.0008892889342677248      13.67063034600517      300.9164383613733   0.006464868172421107     0.8000000071342663     0.5275616286565972      0.273836642277029     0.3987219224839437    0.02526219162740311     0.3765524317193739     0.9687556320291413     0.4269224877787317  3.649395258858701e-14 121.9081423526674
2.583844884784714      19.34118251267152      15.75474641040139   0.002407729135090936     0.7001339101110518     -11.56347416817603   2.07041117979289e-05     0.1264909518354833  0.0008892889342677248      13.67063034600517      300.9164383613733   0.006464868172421107     0.8000000071342663     0.5275616286565972      0.273836642277029     0.3987219075827825     0.0252622065285643     0.3765524317193739     0.9687556320291413     0.4269224877787317  3.649395258858701e-14 121.9081423510412
2.583844884784714      19.34118251267152      15.75474641040139   0.002407729135090936     0.7001339101110518     -11.56347416817603   2.07041117979289e-05     0.1264909518354833  0.0008892889342677248      13.67063034600517      300.9164383613733   0.006464868172421107     0.8000000071342663     0.5275616286565972      0.273836642277029     0.3987219075827825    0.02526219162740311     0.3765524466205351     0.9687556320291413     0.4269224877787317  3.649395258858701e-14 121.9081423546971
2.583844884784714      19.34118251267152      15.75474641040139   0.002407729135090936     0.7001339101110518     -11.56347416817603   2.07041117979289e-05     0.1264909518354833  0.0008892889342677248      13.67063034600517      300.9164383613733   0.006464868172421107     0.8000000071342663     0.5275616286565972      0.273836642277029     0.3987219075827825    0.02526219162740311     0.3765524317193739     0.9687556469303025     0.4269224877787317  3.649395258858701e-14 121.9081423547011
2.583844884784714      19.34118251267152      15.75474641040139   0.002407729135090936     0.7001339101110518     -11.56347416817603   2.07041117979289e-05     0.1264909518354833  0.0008892889342677248      13.67063034600517      300.9164383613733   0.006464868172421107     0.8000000071342663     0.5275616286565972      0.273836642277029     0.3987219075827825    0.02526219162740311     0.3765524317193739     0.9687556320291413     0.4269225026798929  3.649395258858701e-14 121.9081423505792
2.583844884784714      19.34118251267152      15.75474641040139   0.002407729135090936     0.7001339101110518     -11.56347416817603   2.07041117979289e-05     0.1264909518354833  0.0008892889342677248      13.67063034600517      300.9164383613733   0.006464868172421107     0.8000000071342663     0.5275616286565972      0.273836642277029     0.3987219075827825    0.02526219162740311     0.3765524317193739     0.9687556320291413     0.4269224877787317  1.490119768780025e-08 121.908195956738
2.58382855202414      19.34182527057681       15.7555127549748   0.002404288355018879     0.7001854650319911     -11.56371618675069  2.051500274022448e-05     0.1264836487718809  0.0008891663298132162      13.66934312712066      300.8757586635963   0.006467672746293202      0.800000007080785     0.5274979903308945     0.2737920846527283     0.3987125270207482    0.02539354154307504     0.3765524317193739     0.9687341744276968     0.4293185777731758  3.369286196730225e-14 121.9077544753183
2.583828590526185      19.34182527057681       15.7555127549748   0.002404288355018879     0.7001854650319911     -11.56371618675069  2.051500274022448e-05     0.1264836487718809  0.0008891663298132162      13.66934312712066      300.8757586635963   0.006467672746293202      0.800000007080785     0.5274979903308945     0.2737920846527283     0.3987125270207482    0.02539354154307504     0.3765524317193739     0.9687341744276968     0.4293185777731758  3.369286196730225e-14 121.9077544129167
2.58382855202414      19.34182555879247       15.7555127549748   0.002404288355018879     0.7001854650319911     -11.56371618675069  2.051500274022448e-05     0.1264836487718809  0.0008891663298132162      13.66934312712066      300.8757586635963   0.006467672746293202      0.800000007080785     0.5274979903308945     0.2737920846527283     0.3987125270207482    0.02539354154307504     0.3765524317193739     0.9687341744276968     0.4293185777731758  3.369286196730225e-14 121.9077544532389
2.58382855202414      19.34182527057681      15.75551298975023   0.002404288355018879     0.7001854650319911     -11.56371618675069  2.051500274022448e-05     0.1264836487718809  0.0008891663298132162      13.66934312712066      300.8757586635963   0.006467672746293202      0.800000007080785     0.5274979903308945     0.2737920846527283     0.3987125270207482    0.02539354154307504     0.3765524317193739     0.9687341744276968     0.4293185777731758  3.369286196730225e-14 121.9077545036406
2.58382855202414      19.34182527057681       15.7555127549748   0.002404303256180072     0.7001854650319911     -11.56371618675069  2.051500274022448e-05     0.1264836487718809  0.0008891663298132162      13.66934312712066      300.8757586635963   0.006467672746293202      0.800000007080785     0.5274979903308945     0.2737920846527283     0.3987125270207482    0.02539354154307504     0.3765524317193739     0.9687341744276968     0.4293185777731758  3.369286196730225e-14 121.9077534277099
2.58382855202414      19.34182527057681       15.7555127549748   0.002404288355018879     0.7001854799331523     -11.56371618675069  2.051500274022448e-05     0.1264836487718809  0.0008891663298132162      13.66934312712066      300.8757586635963   0.006467672746293202      0.800000007080785     0.5274979903308945     0.2737920846527283     0.3987125270207482    0.02539354154307504     0.3765524317193739     0.9687341744276968     0.4293185777731758  3.369286196730225e-14 121.9077544698968
2.58382855202414      19.34182527057681       15.7555127549748   0.002404288355018879     0.7001854650319911     -11.56371635906349  2.051500274022448e-05     0.1264836487718809  0.0008891663298132162      13.66934312712066      300.8757586635963   0.006467672746293202      0.800000007080785     0.5274979903308945     0.2737920846527283     0.3987125270207482    0.02539354154307504     0.3765524317193739     0.9687341744276968     0.4293185777731758  3.369286196730225e-14 121.9077544560611
2.58382855202414      19.34182527057681       15.7555127549748   0.002404288355018879     0.7001854650319911     -11.56371618675069  2.052990390141832e-05     0.1264836487718809  0.0008891663298132162      13.66934312712066      300.8757586635963   0.006467672746293202      0.800000007080785     0.5274979903308945     0.2737920846527283     0.3987125270207482    0.02539354154307504     0.3765524317193739     0.9687341744276968     0.4293185777731758  3.369286196730225e-14 121.9077587601263
2.58382855202414      19.34182527057681       15.7555127549748   0.002404288355018879     0.7001854650319911     -11.56371618675069  2.051500274022448e-05     0.1264836636730421  0.0008891663298132162      13.66934312712066      300.8757586635963   0.006467672746293202      0.800000007080785     0.5274979903308945     0.2737920846527283     0.3987125270207482    0.02539354154307504     0.3765524317193739     0.9687341744276968     0.4293185777731758  3.369286196730225e-14 121.907754514426
2.58382855202414      19.34182527057681       15.7555127549748   0.002404288355018879     0.7001854650319911     -11.56371618675069  2.051500274022448e-05     0.1264836487718809    0.00088918123097441      13.66934312712066      300.8757586635963   0.006467672746293202      0.800000007080785     0.5274979903308945     0.2737920846527283     0.3987125270207482    0.02539354154307504     0.3765524317193739     0.9687341744276968     0.4293185777731758  3.369286196730225e-14 121.9077549273627
2.58382855202414      19.34182527057681       15.7555127549748   0.002404288355018879     0.7001854650319911     -11.56371618675069  2.051500274022448e-05     0.1264836487718809  0.0008891663298132162      13.66934333080974      300.8757586635963   0.006467672746293202      0.800000007080785     0.5274979903308945     0.2737920846527283     0.3987125270207482    0.02539354154307504     0.3765524317193739     0.9687341744276968     0.4293185777731758  3.369286196730225e-14 121.907754364592
2.58382855202414      19.34182527057681       15.7555127549748   0.002404288355018879     0.7001854650319911     -11.56371618675069  2.051500274022448e-05     0.1264836487718809  0.0008891663298132162      13.66934312712066      300.8757631469945   0.006467672746293202      0.800000007080785     0.5274979903308945     0.2737920846527283     0.3987125270207482    0.02539354154307504     0.3765524317193739     0.9687341744276968     0.4293185777731758  3.369286196730225e-14 121.9077543765633
2.58382855202414      19.34182527057681       15.7555127549748   0.002404288355018879     0.7001854650319911     -11.56371618675069  2.051500274022448e-05     0.1264836487718809  0.0008891663298132162      13.66934312712066      300.8757586635963   0.006467687647454396      0.800000007080785     0.5274979903308945     0.2737920846527283     0.3987125270207482    0.02539354154307504     0.3765524317193739     0.9687341744276968     0.4293185777731758  3.369286196730225e-14 121.9077567102252
2.58382855202414      19.34182527057681       15.7555127549748   0.002404288355018879     0.7001854650319911     -11.56371618675069  2.051500274022448e-05     0.1264836487718809  0.0008891663298132162      13.66934312712066      300.8757586635963   0.006467672746293202     0.8000000219819462     0.5274979903308945     0.2737920846527283     0.3987125270207482    0.02539354154307504     0.3765524317193739     0.9687341744276968     0.4293185777731758  3.369286196730225e-14 121.9077550092315
2.58382855202414      19.34182527057681       15.7555127549748   0.002404288355018879     0.7001854650319911     -11.56371618675069  2.051500274022448e-05     0.1264836487718809  0.0008891663298132162      13.66934312712066      300.8757586635963   0.006467672746293202      0.800000007080785     0.5274980052320557     0.2737920846527283     0.3987125270207482    0.02539354154307504     0.3765524317193739     0.9687341744276968     0.4293185777731758  3.369286196730225e-14 121.9077545224625
2.58382855202414      19.34182527057681       15.7555127549748   0.002404288355018879     0.7001854650319911     -11.56371618675069  2.051500274022448e-05     0.1264836487718809  0.0008891663298132162      13.66934312712066      300.8757586635963   0.006467672746293202      0.800000007080785     0.5274979903308945     0.2737920995538895     0.3987125270207482    0.02539354154307504     0.3765524317193739     0.9687341744276968     0.4293185777731758  3.369286196730225e-14 121.907754681797
2.58382855202414      19.34182527057681       15.7555127549748   0.002404288355018879     0.7001854650319911     -11.56371618675069  2.051500274022448e-05     0.1264836487718809  0.0008891663298132162      13.66934312712066      300.8757586635963   0.006467672746293202      0.800000007080785     0.5274979903308945     0.2737920846527283     0.3987125419219094    0.02539354154307504     0.3765524317193739     0.9687341744276968     0.4293185777731758  3.369286196730225e-14 121.907754474616
2.58382855202414      19.34182527057681       15.7555127549748   0.002404288355018879     0.7001854650319911     -11.56371618675069  2.051500274022448e-05     0.1264836487718809  0.0008891663298132162      13.66934312712066      300.8757586635963   0.006467672746293202      0.800000007080785     0.5274979903308945     0.2737920846527283     0.3987125270207482    0.02539355644423623     0.3765524317193739     0.9687341744276968     0.4293185777731758  3.369286196730225e-14 121.9077544753435
2.58382855202414      19.34182527057681       15.7555127549748   0.002404288355018879     0.7001854650319911     -11.56371618675069  2.051500274022448e-05     0.1264836487718809  0.0008891663298132162      13.66934312712066      300.8757586635963   0.006467672746293202      0.800000007080785     0.5274979903308945     0.2737920846527283     0.3987125270207482    0.02539354154307504     0.3765524466205351     0.9687341744276968     0.4293185777731758  3.369286196730225e-14 121.9077544753183
2.58382855202414      19.34182527057681       15.7555127549748   0.002404288355018879     0.7001854650319911     -11.56371618675069  2.051500274022448e-05     0.1264836487718809  0.0008891663298132162      13.66934312712066      300.8757586635963   0.006467672746293202      0.800000007080785     0.5274979903308945     0.2737920846527283     0.3987125270207482    0.02539354154307504     0.3765524317193739      0.968734189328858     0.4293185777731758  3.369286196730225e-14 121.9077544753133
2.58382855202414      19.34182527057681       15.7555127549748   0.002404288355018879     0.7001854650319911     -11.56371618675069  2.051500274022448e-05     0.1264836487718809  0.0008891663298132162      13.66934312712066      300.8757586635963   0.006467672746293202      0.800000007080785     0.5274979903308945     0.2737920846527283     0.3987125270207482    0.02539354154307504     0.3765524317193739     0.9687341744276968      0.429318592674337  3.369286196730225e-14 121.9077544753077
2.58382855202414      19.34182527057681       15.7555127549748   0.002404288355018879     0.7001854650319911     -11.56371618675069  2.051500274022448e-05     0.1264836487718809  0.0008891663298132162      13.66934312712066      300.8757586635963   0.006467672746293202      0.800000007080785     0.5274979903308945     0.2737920846527283     0.3987125270207482    0.02539354154307504     0.3765524317193739     0.9687341744276968     0.4293185777731758  1.490119488670962e-08 121.9078080827899
2.58383039846035      19.34182453616589      15.75550739114299   0.002406326990753616     0.7001856942752156     -11.56371480187628  2.051503085783611e-05     0.1264836288955561   0.000889165796614647      13.66936831600133      300.8767976960768   0.006467643655132065     0.8000000070811411      0.527497798558658     0.2737919590674313     0.3987131888616364    0.02539245308515458     0.3765524317193739      0.968734465438162     0.4293294791926874  3.368889264663427e-14 121.9076696311705
2.583830436962423      19.34182453616589      15.75550739114299   0.002406326990753616     0.7001856942752156     -11.56371480187628  2.051503085783611e-05     0.1264836288955561   0.000889165796614647      13.66936831600133      300.8767976960768   0.006467643655132065     0.8000000070811411      0.527497798558658     0.2737919590674313     0.3987131888616364    0.02539245308515458     0.3765524317193739      0.968734465438162     0.4293294791926874  3.368889264663427e-14 121.9076695895379
2.58383039846035      19.34182482438153      15.75550739114299   0.002406326990753616     0.7001856942752156     -11.56371480187628  2.051503085783611e-05     0.1264836288955561   0.000889165796614647      13.66936831600133      300.8767976960768   0.006467643655132065     0.8000000070811411      0.527497798558658     0.2737919590674313     0.3987131888616364    0.02539245308515458     0.3765524317193739      0.968734465438162     0.4293294791926874  3.368889264663427e-14 121.9076695871681
2.58383039846035      19.34182453616589      15.75550762591834   0.002406326990753616     0.7001856942752156     -11.56371480187628  2.051503085783611e-05     0.1264836288955561   0.000889165796614647      13.66936831600133      300.8767976960768   0.006467643655132065     0.8000000070811411      0.527497798558658     0.2737919590674313     0.3987131888616364    0.02539245308515458     0.3765524317193739      0.968734465438162     0.4293294791926874  3.368889264663427e-14 121.9076696252344
2.58383039846035      19.34182453616589      15.75550739114299    0.00240634189191481     0.7001856942752156     -11.56371480187628  2.051503085783611e-05     0.1264836288955561   0.000889165796614647      13.66936831600133      300.8767976960768   0.006467643655132065     0.8000000070811411      0.527497798558658     0.2737919590674313     0.3987131888616364    0.02539245308515458     0.3765524317193739      0.968734465438162     0.4293294791926874  3.368889264663427e-14 121.9076696601011
2.58383039846035      19.34182453616589      15.75550739114299   0.002406326990753616     0.7001857091763768     -11.56371480187628  2.051503085783611e-05     0.1264836288955561   0.000889165796614647      13.66936831600133      300.8767976960768   0.006467643655132065     0.8000000070811411      0.527497798558658     0.2737919590674313     0.3987131888616364    0.02539245308515458     0.3765524317193739      0.968734465438162     0.4293294791926874  3.368889264663427e-14 121.9076696232204
2.58383039846035      19.34182453616589      15.75550739114299   0.002406326990753616     0.7001856942752156     -11.56371497418906  2.051503085783611e-05     0.1264836288955561   0.000889165796614647      13.66936831600133      300.8767976960768   0.006467643655132065     0.8000000070811411      0.527497798558658     0.2737919590674313     0.3987131888616364    0.02539245308515458     0.3765524317193739      0.968734465438162     0.4293294791926874  3.368889264663427e-14 121.9076696301347
2.58383039846035      19.34182453616589      15.75550739114299   0.002406326990753616     0.7001856942752156     -11.56371480187628  2.052993201902996e-05     0.1264836288955561   0.000889165796614647      13.66936831600133      300.8767976960768   0.006467643655132065     0.8000000070811411      0.527497798558658     0.2737919590674313     0.3987131888616364    0.02539245308515458     0.3765524317193739      0.968734465438162     0.4293294791926874  3.368889264663427e-14 121.9076739026791
2.58383039846035      19.34182453616589      15.75550739114299   0.002406326990753616     0.7001856942752156     -11.56371480187628  2.051503085783611e-05     0.1264836437967173   0.000889165796614647      13.66936831600133      300.8767976960768   0.006467643655132065     0.8000000070811411      0.527497798558658     0.2737919590674313     0.3987131888616364    0.02539245308515458     0.3765524317193739      0.968734465438162     0.4293294791926874  3.368889264663427e-14 121.9076696454813
2.58383039846035      19.34182453616589      15.75550739114299   0.002406326990753616     0.7001856942752156     -11.56371480187628  2.051503085783611e-05     0.1264836288955561  0.0008891806977758409      13.66936831600133      300.8767976960768   0.006467643655132065     0.8000000070811411      0.527497798558658     0.2737919590674313     0.3987131888616364    0.02539245308515458     0.3765524317193739      0.968734465438162     0.4293294791926874  3.368889264663427e-14 121.9076698779251
2.58383039846035      19.34182453616589      15.75550739114299   0.002406326990753616     0.7001856942752156     -11.56371480187628  2.051503085783611e-05     0.1264836288955561   0.000889165796614647      13.66936851969079      300.8767976960768   0.006467643655132065     0.8000000070811411      0.527497798558658     0.2737919590674313     0.3987131888616364    0.02539245308515458     0.3765524317193739      0.968734465438162     0.4293294791926874  3.368889264663427e-14 121.9076695555911
2.58383039846035      19.34182453616589      15.75550739114299   0.002406326990753616     0.7001856942752156     -11.56371480187628  2.051503085783611e-05     0.1264836288955561   0.000889165796614647      13.66936831600133      300.8768021794904   0.006467643655132065     0.8000000070811411      0.527497798558658     0.2737919590674313     0.3987131888616364    0.02539245308515458     0.3765524317193739      0.968734465438162     0.4293294791926874  3.368889264663427e-14 121.9076695214488
2.58383039846035      19.34182453616589      15.75550739114299   0.002406326990753616     0.7001856942752156     -11.56371480187628  2.051503085783611e-05     0.1264836288955561   0.000889165796614647      13.66936831600133      300.8767976960768   0.006467658556293259     0.8000000070811411      0.527497798558658     0.2737919590674313     0.3987131888616364    0.02539245308515458     0.3765524317193739      0.968734465438162     0.4293294791926874  3.368889264663427e-14 121.9076717374192
2.58383039846035      19.34182453616589      15.75550739114299   0.002406326990753616     0.7001856942752156     -11.56371480187628  2.051503085783611e-05     0.1264836288955561   0.000889165796614647      13.66936831600133      300.8767976960768   0.006467643655132065     0.8000000219823023      0.527497798558658     0.2737919590674313     0.3987131888616364    0.02539245308515458     0.3765524317193739      0.968734465438162     0.4293294791926874  3.368889264663427e-14 121.9076701526848
2.58383039846035      19.34182453616589      15.75550739114299   0.002406326990753616     0.7001856942752156     -11.56371480187628  2.051503085783611e-05     0.1264836288955561   0.000889165796614647      13.66936831600133      300.8767976960768   0.006467643655132065     0.8000000070811411     0.5274978134598192     0.2737919590674313     0.3987131888616364    0.02539245308515458     0.3765524317193739      0.968734465438162     0.4293294791926874  3.368889264663427e-14 121.9076696669172
2.58383039846035      19.34182453616589      15.75550739114299   0.002406326990753616     0.7001856942752156     -11.56371480187628  2.051503085783611e-05     0.1264836288955561   0.000889165796614647      13.66936831600133      300.8767976960768   0.006467643655132065     0.8000000070811411      0.527497798558658     0.2737919739685925     0.3987131888616364    0.02539245308515458     0.3765524317193739      0.968734465438162     0.4293294791926874  3.368889264663427e-14 121.9076697937222
2.58383039846035      19.34182453616589      15.75550739114299   0.002406326990753616     0.7001856942752156     -11.56371480187628  2.051503085783611e-05     0.1264836288955561   0.000889165796614647      13.66936831600133      300.8767976960768   0.006467643655132065     0.8000000070811411      0.527497798558658     0.2737919590674313     0.3987132037627976    0.02539245308515458     0.3765524317193739      0.968734465438162     0.4293294791926874  3.368889264663427e-14 121.9076696267681
2.58383039846035      19.34182453616589      15.75550739114299   0.002406326990753616     0.7001856942752156     -11.56371480187628  2.051503085783611e-05     0.1264836288955561   0.000889165796614647      13.66936831600133      300.8767976960768   0.006467643655132065     0.8000000070811411      0.527497798558658     0.2737919590674313     0.3987131888616364    0.02539246798631578     0.3765524317193739      0.968734465438162     0.4293294791926874  3.368889264663427e-14 121.9076696311216
2.58383039846035      19.34182453616589      15.75550739114299   0.002406326990753616     0.7001856942752156     -11.56371480187628  2.051503085783611e-05     0.1264836288955561   0.000889165796614647      13.66936831600133      300.8767976960768   0.006467643655132065     0.8000000070811411      0.527497798558658     0.2737919590674313     0.3987131888616364    0.02539245308515458     0.3765524466205351      0.968734465438162     0.4293294791926874  3.368889264663427e-14 121.9076696311705
2.58383039846035      19.34182453616589      15.75550739114299   0.002406326990753616     0.7001856942752156     -11.56371480187628  2.051503085783611e-05     0.1264836288955561   0.000889165796614647      13.66936831600133      300.8767976960768   0.006467643655132065     0.8000000070811411      0.527497798558658     0.2737919590674313     0.3987131888616364    0.02539245308515458     0.3765524317193739     0.9687344803393232     0.4293294791926874  3.368889264663427e-14 121.9076696311794
2.58383039846035      19.34182453616589      15.75550739114299   0.002406326990753616     0.7001856942752156     -11.56371480187628  2.051503085783611e-05     0.1264836288955561   0.000889165796614647      13.66936831600133      300.8767976960768   0.006467643655132065     0.8000000070811411      0.527497798558658     0.2737919590674313     0.3987131888616364    0.02539245308515458     0.3765524317193739      0.968734465438162     0.4293294940938486  3.368889264663427e-14 121.9076696311733
2.58383039846035      19.34182453616589      15.75550739114299   0.002406326990753616     0.7001856942752156     -11.56371480187628  2.051503085783611e-05     0.1264836288955561   0.000889165796614647      13.66936831600133      300.8767976960768   0.006467643655132065     0.8000000070811411      0.527497798558658     0.2737919590674313     0.3987131888616364    0.02539245308515458     0.3765524317193739      0.968734465438162     0.4293294791926874   1.49011948827403e-08 121.9077232309517
2.583833438728873      19.34182698590508       15.7555076395974   0.002406316796690398     0.7001871344267616      -11.5637160933287  2.050147586689291e-05     0.1264833389627168  0.0008891325332311697      13.66939251060915      300.8778361866621   0.006465529374428597     0.8000000070810152     0.5274946698916482     0.2737850466062439     0.3987146109987189    0.02539514013730905     0.3765524317193739     0.9687175510740491     0.4293269521257068  3.340752185521714e-14 121.9074468216015
2.583833477230991      19.34182698590508       15.7555076395974   0.002406316796690398     0.7001871344267616      -11.5637160933287  2.050147586689291e-05     0.1264833389627168  0.0008891325332311697      13.66939251060915      300.8778361866621   0.006465529374428597     0.8000000070810152     0.5274946698916482     0.2737850466062439     0.3987146109987189    0.02539514013730905     0.3765524317193739     0.9687175510740491     0.4293269521257068  3.340752185521714e-14 121.9074468530624
2.583833438728873      19.34182727412076       15.7555076395974   0.002406316796690398     0.7001871344267616      -11.5637160933287  2.050147586689291e-05     0.1264833389627168  0.0008891325332311697      13.66939251060915      300.8778361866621   0.006465529374428597     0.8000000070810152     0.5274946698916482     0.2737850466062439     0.3987146109987189    0.02539514013730905     0.3765524317193739     0.9687175510740491     0.4293269521257068  3.340752185521714e-14 121.9074467823441
2.583833438728873      19.34182698590508      15.75550787437276   0.002406316796690398     0.7001871344267616      -11.5637160933287  2.050147586689291e-05     0.1264833389627168  0.0008891325332311697      13.66939251060915      300.8778361866621   0.006465529374428597     0.8000000070810152     0.5274946698916482     0.2737850466062439     0.3987146109987189    0.02539514013730905     0.3765524317193739     0.9687175510740491     0.4293269521257068  3.340752185521714e-14 121.9074468163368
2.583833438728873      19.34182698590508       15.7555076395974   0.002406331697851592     0.7001871344267616      -11.5637160933287  2.050147586689291e-05     0.1264833389627168  0.0008891325332311697      13.66939251060915      300.8778361866621   0.006465529374428597     0.8000000070810152     0.5274946698916482     0.2737850466062439     0.3987146109987189    0.02539514013730905     0.3765524317193739     0.9687175510740491     0.4293269521257068  3.340752185521714e-14 121.9074469418661
2.583833438728873      19.34182698590508       15.7555076395974   0.002406316796690398     0.7001871493279228      -11.5637160933287  2.050147586689291e-05     0.1264833389627168  0.0008891325332311697      13.66939251060915      300.8778361866621   0.006465529374428597     0.8000000070810152     0.5274946698916482     0.2737850466062439     0.3987146109987189    0.02539514013730905     0.3765524317193739     0.9687175510740491     0.4293269521257068  3.340752185521714e-14 121.9074468040035
2.583833438728873      19.34182698590508       15.7555076395974   0.002406316796690398     0.7001871344267616      -11.5637162656415  2.050147586689291e-05     0.1264833389627168  0.0008891325332311697      13.66939251060915      300.8778361866621   0.006465529374428597     0.8000000070810152     0.5274946698916482     0.2737850466062439     0.3987146109987189    0.02539514013730905     0.3765524317193739     0.9687175510740491     0.4293269521257068  3.340752185521714e-14 121.9074468145825
2.583833438728873      19.34182698590508       15.7555076395974   0.002406316796690398     0.7001871344267616      -11.5637160933287  2.051637702808676e-05     0.1264833389627168  0.0008891325332311697      13.66939251060915      300.8778361866621   0.006465529374428597     0.8000000070810152     0.5274946698916482     0.2737850466062439     0.3987146109987189    0.02539514013730905     0.3765524317193739     0.9687175510740491     0.4293269521257068  3.340752185521714e-14 121.907450879287
2.583833438728873      19.34182698590508       15.7555076395974   0.002406316796690398     0.7001871344267616      -11.5637160933287  2.050147586689291e-05      0.126483353863878  0.0008891325332311697      13.66939251060915      300.8778361866621   0.006465529374428597     0.8000000070810152     0.5274946698916482     0.2737850466062439     0.3987146109987189    0.02539514013730905     0.3765524317193739     0.9687175510740491     0.4293269521257068  3.340752185521714e-14 121.9074468647222
2.583833438728873      19.34182698590508       15.7555076395974   0.002406316796690398     0.7001871344267616      -11.5637160933287  2.050147586689291e-05     0.1264833389627168  0.0008891474343923635      13.66939251060915      300.8778361866621   0.006465529374428597     0.8000000070810152     0.5274946698916482     0.2737850466062439     0.3987146109987189    0.02539514013730905     0.3765524317193739     0.9687175510740491     0.4293269521257068  3.340752185521714e-14 121.9074469996652
2.583833438728873      19.34182698590508       15.7555076395974   0.002406316796690398     0.7001871344267616      -11.5637160933287  2.050147586689291e-05     0.1264833389627168  0.0008891325332311697      13.66939271429897      300.8778361866621   0.006465529374428597     0.8000000070810152     0.5274946698916482     0.2737850466062439     0.3987146109987189    0.02539514013730905     0.3765524317193739     0.9687175510740491     0.4293269521257068  3.340752185521714e-14 121.907446827425
2.583833438728873      19.34182698590508       15.7555076395974   0.002406316796690398     0.7001871344267616      -11.5637160933287  2.050147586689291e-05     0.1264833389627168  0.0008891325332311697      13.66939251060915      300.8778406700912   0.006465529374428597     0.8000000070810152     0.5274946698916482     0.2737850466062439     0.3987146109987189    0.02539514013730905     0.3765524317193739     0.9687175510740491     0.4293269521257068  3.340752185521714e-14 121.907446784066
2.583833438728873      19.34182698590508       15.7555076395974   0.002406316796690398     0.7001871344267616      -11.5637160933287  2.050147586689291e-05     0.1264833389627168  0.0008891325332311697      13.66939251060915      300.8778361866621   0.006465544275589791     0.8000000070810152     0.5274946698916482     0.2737850466062439     0.3987146109987189    0.02539514013730905     0.3765524317193739     0.9687175510740491     0.4293269521257068  3.340752185521714e-14 121.9074466436868
2.583833438728873      19.34182698590508       15.7555076395974   0.002406316796690398     0.7001871344267616      -11.5637160933287  2.050147586689291e-05     0.1264833389627168  0.0008891325332311697      13.66939251060915      300.8778361866621   0.006465529374428597     0.8000000219821764     0.5274946698916482     0.2737850466062439     0.3987146109987189    0.02539514013730905     0.3765524317193739     0.9687175510740491     0.4293269521257068  3.340752185521714e-14 121.9074473508735
2.583833438728873      19.34182698590508       15.7555076395974   0.002406316796690398     0.7001871344267616      -11.5637160933287  2.050147586689291e-05     0.1264833389627168  0.0008891325332311697      13.66939251060915      300.8778361866621   0.006465529374428597     0.8000000070810152     0.5274946847928094     0.2737850466062439     0.3987146109987189    0.02539514013730905     0.3765524317193739     0.9687175510740491     0.4293269521257068  3.340752185521714e-14 121.9074468972521
2.583833438728873      19.34182698590508       15.7555076395974   0.002406316796690398     0.7001871344267616      -11.5637160933287  2.050147586689291e-05     0.1264833389627168  0.0008891325332311697      13.66939251060915      300.8778361866621   0.006465529374428597     0.8000000070810152     0.5274946698916482     0.2737850615074051     0.3987146109987189    0.02539514013730905     0.3765524317193739     0.9687175510740491     0.4293269521257068  3.340752185521714e-14 121.9074469203928
2.583833438728873      19.34182698590508       15.7555076395974   0.002406316796690398     0.7001871344267616      -11.5637160933287  2.050147586689291e-05     0.1264833389627168  0.0008891325332311697      13.66939251060915      300.8778361866621   0.006465529374428597     0.8000000070810152     0.5274946698916482     0.2737850466062439     0.3987146258998801    0.02539514013730905     0.3765524317193739     0.9687175510740491     0.4293269521257068  3.340752185521714e-14 121.9074468106027
2.583833438728873      19.34182698590508       15.7555076395974   0.002406316796690398     0.7001871344267616      -11.5637160933287  2.050147586689291e-05     0.1264833389627168  0.0008891325332311697      13.66939251060915      300.8778361866621   0.006465529374428597     0.8000000070810152     0.5274946698916482     0.2737850466062439     0.3987146109987189    0.02539515503847025     0.3765524317193739     0.9687175510740491     0.4293269521257068  3.340752185521714e-14 121.9074468215661
2.583833438728873      19.34182698590508       15.7555076395974   0.002406316796690398     0.7001871344267616      -11.5637160933287  2.050147586689291e-05     0.1264833389627168  0.0008891325332311697      13.66939251060915      300.8778361866621   0.006465529374428597     0.8000000070810152     0.5274946698916482     0.2737850466062439     0.3987146109987189    0.02539514013730905     0.3765524466205351     0.9687175510740491     0.4293269521257068  3.340752185521714e-14 121.9074468216015
2.583833438728873      19.34182698590508       15.7555076395974   0.002406316796690398     0.7001871344267616      -11.5637160933287  2.050147586689291e-05     0.1264833389627168  0.0008891325332311697      13.66939251060915      300.8778361866621   0.006465529374428597     0.8000000070810152     0.5274946698916482     0.2737850466062439     0.3987146109987189    0.02539514013730905     0.3765524317193739     0.9687175659752103     0.4293269521257068  3.340752185521714e-14 121.907446821589
2.583833438728873      19.34182698590508       15.7555076395974   0.002406316796690398     0.7001871344267616      -11.5637160933287  2.050147586689291e-05     0.1264833389627168  0.0008891325332311697      13.66939251060915      300.8778361866621   0.006465529374428597     0.8000000070810152     0.5274946698916482     0.2737850466062439     0.3987146109987189    0.02539514013730905     0.3765524317193739     0.9687175510740491      0.429326967026868  3.340752185521714e-14 121.9074468215989
2.583833438728873      19.34182698590508       15.7555076395974   0.002406316796690398     0.7001871344267616      -11.5637160933287  2.050147586689291e-05     0.1264833389627168  0.0008891325332311697      13.66939251060915      300.8778361866621   0.006465529374428597     0.8000000070810152     0.5274946698916482     0.2737850466062439     0.3987146109987189    0.02539514013730905     0.3765524317193739     0.9687175510740491     0.4293269521257068  1.490119460136951e-08 121.9075004213222
2.583827269751199      19.34299093299759      15.75701731068794   0.002406745781007344     0.7002282467805091     -11.56450207482514  2.044583536434476e-05     0.1264837793407166  0.0008891028684492618      13.66938233299782      300.8780967350307   0.006466786452212157     0.8000000070616795     0.5274979619792337      0.273777957173119     0.3987272879386205    0.02539739799120082     0.3765524317193739     0.9687183915397531     0.4293301468287957  3.310544490654318e-14 121.9072897539858
2.583827308253226      19.34299093299759      15.75701731068794   0.002406745781007344     0.7002282467805091     -11.56450207482514  2.044583536434476e-05     0.1264837793407166  0.0008891028684492618      13.66938233299782      300.8780967350307   0.006466786452212157     0.8000000070616795     0.5274979619792337      0.273777957173119     0.3987272879386205    0.02539739799120082     0.3765524317193739     0.9687183915397531     0.4293301468287957  3.310544490654318e-14 121.9072896977654
2.583827269751199      19.34299122123062      15.75701731068794   0.002406745781007344     0.7002282467805091     -11.56450207482514  2.044583536434476e-05     0.1264837793407166  0.0008891028684492618      13.66938233299782      300.8780967350307   0.006466786452212157     0.8000000070616795     0.5274979619792337      0.273777957173119     0.3987272879386205    0.02539739799120082     0.3765524317193739     0.9687183915397531     0.4293301468287957  3.310544490654318e-14 121.9072897073858
2.583827269751199      19.34299093299759      15.75701754548579   0.002406745781007344     0.7002282467805091     -11.56450207482514  2.044583536434476e-05     0.1264837793407166  0.0008891028684492618      13.66938233299782      300.8780967350307   0.006466786452212157     0.8000000070616795     0.5274979619792337      0.273777957173119     0.3987272879386205    0.02539739799120082     0.3765524317193739     0.9687183915397531     0.4293301468287957  3.310544490654318e-14 121.907289737842
2.583827269751199      19.34299093299759      15.75701731068794   0.002406760682168538     0.7002282467805091     -11.56450207482514  2.044583536434476e-05     0.1264837793407166  0.0008891028684492618      13.66938233299782      300.8780967350307   0.006466786452212157     0.8000000070616795     0.5274979619792337      0.273777957173119     0.3987272879386205    0.02539739799120082     0.3765524317193739     0.9687183915397531     0.4293301468287957  3.310544490654318e-14 121.9072898150049
2.583827269751199      19.34299093299759      15.75701731068794   0.002406745781007344     0.7002282616816703     -11.56450207482514  2.044583536434476e-05     0.1264837793407166  0.0008891028684492618      13.66938233299782      300.8780967350307   0.006466786452212157     0.8000000070616795     0.5274979619792337      0.273777957173119     0.3987272879386205    0.02539739799120082     0.3765524317193739     0.9687183915397531     0.4293301468287957  3.310544490654318e-14 121.9072897334549
2.583827269751199      19.34299093299759      15.75701731068794   0.002406745781007344     0.7002282467805091     -11.56450224714965  2.044583536434476e-05     0.1264837793407166  0.0008891028684492618      13.66938233299782      300.8780967350307   0.006466786452212157     0.8000000070616795     0.5274979619792337      0.273777957173119     0.3987272879386205    0.02539739799120082     0.3765524317193739     0.9687183915397531     0.4293301468287957  3.310544490654318e-14 121.9072897442272
2.583827269751199      19.34299093299759      15.75701731068794   0.002406745781007344     0.7002282467805091     -11.56450207482514   2.04607365255386e-05     0.1264837793407166  0.0008891028684492618      13.66938233299782      300.8780967350307   0.006466786452212157     0.8000000070616795     0.5274979619792337      0.273777957173119     0.3987272879386205    0.02539739799120082     0.3765524317193739     0.9687183915397531     0.4293301468287957  3.310544490654318e-14 121.9072938414796
2.583827269751199      19.34299093299759      15.75701731068794   0.002406745781007344     0.7002282467805091     -11.56450207482514  2.044583536434476e-05     0.1264837942418778  0.0008891028684492618      13.66938233299782      300.8780967350307   0.006466786452212157     0.8000000070616795     0.5274979619792337      0.273777957173119     0.3987272879386205    0.02539739799120082     0.3765524317193739     0.9687183915397531     0.4293301468287957  3.310544490654318e-14 121.9072897585349
2.583827269751199      19.34299093299759      15.75701731068794   0.002406745781007344     0.7002282467805091     -11.56450207482514  2.044583536434476e-05     0.1264837793407166  0.0008891177696104557      13.66938233299782      300.8780967350307   0.006466786452212157     0.8000000070616795     0.5274979619792337      0.273777957173119     0.3987272879386205    0.02539739799120082     0.3765524317193739     0.9687183915397531     0.4293301468287957  3.310544490654318e-14 121.9072899518783
2.583827269751199      19.34299093299759      15.75701731068794   0.002406745781007344     0.7002282467805091     -11.56450207482514  2.044583536434476e-05     0.1264837793407166  0.0008891028684492618      13.66938253668749      300.8780967350307   0.006466786452212157     0.8000000070616795     0.5274979619792337      0.273777957173119     0.3987272879386205    0.02539739799120082     0.3765524317193739     0.9687183915397531     0.4293301468287957  3.310544490654318e-14 121.9072896892276
2.583827269751199      19.34299093299759      15.75701731068794   0.002406745781007344     0.7002282467805091     -11.56450207482514  2.044583536434476e-05     0.1264837793407166  0.0008891028684492618      13.66938233299782      300.8781012184638   0.006466786452212157     0.8000000070616795     0.5274979619792337      0.273777957173119     0.3987272879386205    0.02539739799120082     0.3765524317193739     0.9687183915397531     0.4293301468287957  3.310544490654318e-14 121.907289626105
2.583827269751199      19.34299093299759      15.75701731068794   0.002406745781007344     0.7002282467805091     -11.56450207482514  2.044583536434476e-05     0.1264837793407166  0.0008891028684492618      13.66938233299782      300.8780967350307   0.006466801353373351     0.8000000070616795     0.5274979619792337      0.273777957173119     0.3987272879386205    0.02539739799120082     0.3765524317193739     0.9687183915397531     0.4293301468287957  3.310544490654318e-14 121.9072905131011
2.583827269751199      19.34299093299759      15.75701731068794   0.002406745781007344     0.7002282467805091     -11.56450207482514  2.044583536434476e-05     0.1264837793407166  0.0008891028684492618      13.66938233299782      300.8780967350307   0.006466786452212157     0.8000000219628407     0.5274979619792337      0.273777957173119     0.3987272879386205    0.02539739799120082     0.3765524317193739     0.9687183915397531     0.4293301468287957  3.310544490654318e-14 121.9072902548536
2.583827269751199      19.34299093299759      15.75701731068794   0.002406745781007344     0.7002282467805091     -11.56450207482514  2.044583536434476e-05     0.1264837793407166  0.0008891028684492618      13.66938233299782      300.8780967350307   0.006466786452212157     0.8000000070616795     0.5274979768803949      0.273777957173119     0.3987272879386205    0.02539739799120082     0.3765524317193739     0.9687183915397531     0.4293301468287957  3.310544490654318e-14 121.9072898039799
2.583827269751199      19.34299093299759      15.75701731068794   0.002406745781007344     0.7002282467805091     -11.56450207482514  2.044583536434476e-05     0.1264837793407166  0.0008891028684492618      13.66938233299782      300.8780967350307   0.006466786452212157     0.8000000070616795     0.5274979619792337     0.2737779720742802     0.3987272879386205    0.02539739799120082     0.3765524317193739     0.9687183915397531     0.4293301468287957  3.310544490654318e-14 121.9072898463154
2.583827269751199      19.34299093299759      15.75701731068794   0.002406745781007344     0.7002282467805091     -11.56450207482514  2.044583536434476e-05     0.1264837793407166  0.0008891028684492618      13.66938233299782      300.8780967350307   0.006466786452212157     0.8000000070616795     0.5274979619792337      0.273777957173119     0.3987273028397817    0.02539739799120082     0.3765524317193739     0.9687183915397531     0.4293301468287957  3.310544490654318e-14 121.9072897352422
2.583827269751199      19.34299093299759      15.75701731068794   0.002406745781007344     0.7002282467805091     -11.56450207482514  2.044583536434476e-05     0.1264837793407166  0.0008891028684492618      13.66938233299782      300.8780967350307   0.006466786452212157     0.8000000070616795     0.5274979619792337      0.273777957173119     0.3987272879386205    0.02539741289236201     0.3765524317193739     0.9687183915397531     0.4293301468287957  3.310544490654318e-14 121.9072897540154
2.583827269751199      19.34299093299759      15.75701731068794   0.002406745781007344     0.7002282467805091     -11.56450207482514  2.044583536434476e-05     0.1264837793407166  0.0008891028684492618      13.66938233299782      300.8780967350307   0.006466786452212157     0.8000000070616795     0.5274979619792337      0.273777957173119     0.3987272879386205    0.02539739799120082     0.3765524466205351     0.9687183915397531     0.4293301468287957  3.310544490654318e-14 121.9072897539858
2.583827269751199      19.34299093299759      15.75701731068794   0.002406745781007344     0.7002282467805091     -11.56450207482514  2.044583536434476e-05     0.1264837793407166  0.0008891028684492618      13.66938233299782      300.8780967350307   0.006466786452212157     0.8000000070616795     0.5274979619792337      0.273777957173119     0.3987272879386205    0.02539739799120082     0.3765524317193739     0.9687184064409143     0.4293301468287957  3.310544490654318e-14 121.9072897539867
2.583827269751199      19.34299093299759      15.75701731068794   0.002406745781007344     0.7002282467805091     -11.56450207482514  2.044583536434476e-05     0.1264837793407166  0.0008891028684492618      13.66938233299782      300.8780967350307   0.006466786452212157     0.8000000070616795     0.5274979619792337      0.273777957173119     0.3987272879386205    0.02539739799120082     0.3765524317193739     0.9687183915397531     0.4293301617299569  3.310544490654318e-14 121.9072897539927
2.583827269751199      19.34299093299759      15.75701731068794   0.002406745781007344     0.7002282467805091     -11.56450207482514  2.044583536434476e-05     0.1264837793407166  0.0008891028684492618      13.66938233299782      300.8780967350307   0.006466786452212157     0.8000000070616795     0.5274979619792337      0.273777957173119     0.3987272879386205    0.02539739799120082     0.3765524317193739     0.9687183915397531     0.4293301468287957  1.490119429929256e-08 121.9073433539965
2.583832732507793      19.34299691795627       15.7570164860813   0.002406705483045675     0.7002345075303446     -11.56450522740517  2.042366819224848e-05     0.1264835972565417  0.0008890562377315027      13.66943733047607      300.8801746551347   0.006465462233841658     0.8000000070616505     0.5274905750474405     0.2737710010142891     0.3987335807971477    0.02539475067929002     0.3765524317193739     0.9687151075856924     0.4293195778456396  3.261998955803883e-14 121.9071813284542
2.583832771009901      19.34299691795627       15.7570164860813   0.002406705483045675     0.7002345075303446     -11.56450522740517  2.042366819224848e-05     0.1264835972565417  0.0008890562377315027      13.66943733047607      300.8801746551347   0.006465462233841658     0.8000000070616505     0.5274905750474405     0.2737710010142891     0.3987335807971477    0.02539475067929002     0.3765524317193739     0.9687151075856924     0.4293195778456396  3.261998955803883e-14 121.9071812967437
2.583832732507793      19.34299720618938       15.7570164860813   0.002406705483045675     0.7002345075303446     -11.56450522740517  2.042366819224848e-05     0.1264835972565417  0.0008890562377315027      13.66943733047607      300.8801746551347   0.006465462233841658     0.8000000070616505     0.5274905750474405     0.2737710010142891     0.3987335807971477    0.02539475067929002     0.3765524317193739     0.9687151075856924     0.4293195778456396  3.261998955803883e-14 121.9071812897094
2.583832732507793      19.34299691795627      15.75701672087914   0.002406705483045675     0.7002345075303446     -11.56450522740517  2.042366819224848e-05     0.1264835972565417  0.0008890562377315027      13.66943733047607      300.8801746551347   0.006465462233841658     0.8000000070616505     0.5274905750474405     0.2737710010142891     0.3987335807971477    0.02539475067929002     0.3765524317193739     0.9687151075856924     0.4293195778456396  3.261998955803883e-14 121.9071813287482
2.583832732507793      19.34299691795627       15.7570164860813   0.002406720384206869     0.7002345075303446     -11.56450522740517  2.042366819224848e-05     0.1264835972565417  0.0008890562377315027      13.66943733047607      300.8801746551347   0.006465462233841658     0.8000000070616505     0.5274905750474405     0.2737710010142891     0.3987335807971477    0.02539475067929002     0.3765524317193739     0.9687151075856924     0.4293195778456396  3.261998955803883e-14 121.9071814404471
2.583832732507793      19.34299691795627       15.7570164860813   0.002406705483045675     0.7002345224315058     -11.56450522740517  2.042366819224848e-05     0.1264835972565417  0.0008890562377315027      13.66943733047607      300.8801746551347   0.006465462233841658     0.8000000070616505     0.5274905750474405     0.2737710010142891     0.3987335807971477    0.02539475067929002     0.3765524317193739     0.9687151075856924     0.4293195778456396  3.261998955803883e-14 121.9071813236113
2.583832732507793      19.34299691795627       15.7570164860813   0.002406705483045675     0.7002345075303446     -11.56450539972973  2.042366819224848e-05     0.1264835972565417  0.0008890562377315027      13.66943733047607      300.8801746551347   0.006465462233841658     0.8000000070616505     0.5274905750474405     0.2737710010142891     0.3987335807971477    0.02539475067929002     0.3765524317193739     0.9687151075856924     0.4293195778456396  3.261998955803883e-14 121.9071813347858
2.583832732507793      19.34299691795627       15.7570164860813   0.002406705483045675     0.7002345075303446     -11.56450522740517  2.043856935344233e-05     0.1264835972565417  0.0008890562377315027      13.66943733047607      300.8801746551347   0.006465462233841658     0.8000000070616505     0.5274905750474405     0.2737710010142891     0.3987335807971477    0.02539475067929002     0.3765524317193739     0.9687151075856924     0.4293195778456396  3.261998955803883e-14 121.9071853376521
2.583832732507793      19.34299691795627       15.7570164860813   0.002406705483045675     0.7002345075303446     -11.56450522740517  2.042366819224848e-05     0.1264836121577029  0.0008890562377315027      13.66943733047607      300.8801746551347   0.006465462233841658     0.8000000070616505     0.5274905750474405     0.2737710010142891     0.3987335807971477    0.02539475067929002     0.3765524317193739     0.9687151075856924     0.4293195778456396  3.261998955803883e-14 121.9071813483861
2.583832732507793      19.34299691795627       15.7570164860813   0.002406705483045675     0.7002345075303446     -11.56450522740517  2.042366819224848e-05     0.1264835972565417  0.0008890711388926966      13.66943733047607      300.8801746551347   0.006465462233841658     0.8000000070616505     0.5274905750474405     0.2737710010142891     0.3987335807971477    0.02539475067929002     0.3765524317193739     0.9687151075856924     0.4293195778456396  3.261998955803883e-14 121.9071814839563
2.583832732507793      19.34299691795627       15.7570164860813   0.002406705483045675     0.7002345075303446     -11.56450522740517  2.042366819224848e-05     0.1264835972565417  0.0008890562377315027      13.66943753416656      300.8801746551347   0.006465462233841658     0.8000000070616505     0.5274905750474405     0.2737710010142891     0.3987335807971477    0.02539475067929002     0.3765524317193739     0.9687151075856924     0.4293195778456396  3.261998955803883e-14 121.9071812611607
2.583832732507793      19.34299691795627       15.7570164860813   0.002406705483045675     0.7002345075303446     -11.56450522740517  2.042366819224848e-05     0.1264835972565417  0.0008890562377315027      13.66943733047607      300.8801791385988   0.006465462233841658     0.8000000070616505     0.5274905750474405     0.2737710010142891     0.3987335807971477    0.02539475067929002     0.3765524317193739     0.9687151075856924     0.4293195778456396  3.261998955803883e-14 121.9071812539392
2.583832732507793      19.34299691795627       15.7570164860813   0.002406705483045675     0.7002345075303446     -11.56450522740517  2.042366819224848e-05     0.1264835972565417  0.0008890562377315027      13.66943733047607      300.8801746551347   0.006465477135002852     0.8000000070616505     0.5274905750474405     0.2737710010142891     0.3987335807971477    0.02539475067929002     0.3765524317193739     0.9687151075856924     0.4293195778456396  3.261998955803883e-14 121.9071806373008
2.583832732507793      19.34299691795627       15.7570164860813   0.002406705483045675     0.7002345075303446     -11.56450522740517  2.042366819224848e-05     0.1264835972565417  0.0008890562377315027      13.66943733047607      300.8801746551347   0.006465462233841658     0.8000000219628117     0.5274905750474405     0.2737710010142891     0.3987335807971477    0.02539475067929002     0.3765524317193739     0.9687151075856924     0.4293195778456396  3.261998955803883e-14 121.9071818332934
2.583832732507793      19.34299691795627       15.7570164860813   0.002406705483045675     0.7002345075303446     -11.56450522740517  2.042366819224848e-05     0.1264835972565417  0.0008890562377315027      13.66943733047607      300.8801746551347   0.006465462233841658     0.8000000070616505     0.5274905899486017     0.2737710010142891     0.3987335807971477    0.02539475067929002     0.3765524317193739     0.9687151075856924     0.4293195778456396  3.261998955803883e-14 121.9071813858019
2.583832732507793      19.34299691795627       15.7570164860813   0.002406705483045675     0.7002345075303446     -11.56450522740517  2.042366819224848e-05     0.1264835972565417  0.0008890562377315027      13.66943733047607      300.8801746551347   0.006465462233841658     0.8000000070616505     0.5274905750474405     0.2737710159154503     0.3987335807971477    0.02539475067929002     0.3765524317193739     0.9687151075856924     0.4293195778456396  3.261998955803883e-14 121.9071813824201
2.583832732507793      19.34299691795627       15.7570164860813   0.002406705483045675     0.7002345075303446     -11.56450522740517  2.042366819224848e-05     0.1264835972565417  0.0008890562377315027      13.66943733047607      300.8801746551347   0.006465462233841658     0.8000000070616505     0.5274905750474405     0.2737710010142891     0.3987335956983089    0.02539475067929002     0.3765524317193739     0.9687151075856924     0.4293195778456396  3.261998955803883e-14 121.9071813105762
2.583832732507793      19.34299691795627       15.7570164860813   0.002406705483045675     0.7002345075303446     -11.56450522740517  2.042366819224848e-05     0.1264835972565417  0.0008890562377315027      13.66943733047607      300.8801746551347   0.006465462233841658     0.8000000070616505     0.5274905750474405     0.2737710010142891     0.3987335807971477    0.02539476558045122     0.3765524317193739     0.9687151075856924     0.4293195778456396  3.261998955803883e-14 121.9071813285973
2.583832732507793      19.34299691795627       15.7570164860813   0.002406705483045675     0.7002345075303446     -11.56450522740517  2.042366819224848e-05     0.1264835972565417  0.0008890562377315027      13.66943733047607      300.8801746551347   0.006465462233841658     0.8000000070616505     0.5274905750474405     0.2737710010142891     0.3987335807971477    0.02539475067929002     0.3765524466205351     0.9687151075856924     0.4293195778456396  3.261998955803883e-14 121.9071813284542
2.583832732507793      19.34299691795627       15.7570164860813   0.002406705483045675     0.7002345075303446     -11.56450522740517  2.042366819224848e-05     0.1264835972565417  0.0008890562377315027      13.66943733047607      300.8801746551347   0.006465462233841658     0.8000000070616505     0.5274905750474405     0.2737710010142891     0.3987335807971477    0.02539475067929002     0.3765524317193739     0.9687151224868535     0.4293195778456396  3.261998955803883e-14 121.9071813284699
2.583832732507793      19.34299691795627       15.7570164860813   0.002406705483045675     0.7002345075303446     -11.56450522740517  2.042366819224848e-05     0.1264835972565417  0.0008890562377315027      13.66943733047607      300.8801746551347   0.006465462233841658     0.8000000070616505     0.5274905750474405     0.2737710010142891     0.3987335807971477    0.02539475067929002     0.3765524317193739     0.9687151075856924     0.4293195927468008  3.261998955803883e-14 121.9071813284567
2.583832732507793      19.34299691795627       15.7570164860813   0.002406705483045675     0.7002345075303446     -11.56450522740517  2.042366819224848e-05     0.1264835972565417  0.0008890562377315027      13.66943733047607      300.8801746551347   0.006465462233841658     0.8000000070616505     0.5274905750474405     0.2737710010142891     0.3987335807971477    0.02539475067929002     0.3765524317193739     0.9687151075856924     0.4293195778456396  1.490119381383721e-08 121.907234928996
2.583836322729596      19.34299908011289      15.75701259535376   0.002406697373144607     0.7002351620931407      -11.5645057102847  2.042226256056205e-05     0.1264835227164369  0.0008890537622481317       13.6694876214759      300.8822500235588    0.00646620770775811     0.8000000070216283     0.5274895899011539     0.2737707040997752     0.3987354518169037    0.02538209826706507     0.3765524317193739     0.9686391145526968     0.4293136322101357  3.259033192236794e-14 121.9071406345692
2.583836361231758      19.34299908011289      15.75701259535376   0.002406697373144607     0.7002351620931407      -11.5645057102847  2.042226256056205e-05     0.1264835227164369  0.0008890537622481317       13.6694876214759      300.8822500235588    0.00646620770775811     0.8000000070216283     0.5274895899011539     0.2737707040997752     0.3987354518169037    0.02538209826706507     0.3765524317193739     0.9686391145526968     0.4293136322101357  3.259033192236794e-14 121.9071406936138
2.583836322729596      19.34299936834604      15.75701259535376   0.002406697373144607     0.7002351620931407      -11.5645057102847  2.042226256056205e-05     0.1264835227164369  0.0008890537622481317       13.6694876214759      300.8822500235588    0.00646620770775811     0.8000000070216283     0.5274895899011539     0.2737707040997752     0.3987354518169037    0.02538209826706507     0.3765524317193739     0.9686391145526968     0.4293136322101357  3.259033192236794e-14 121.9071405996899
2.583836322729596      19.34299908011289      15.75701283015154   0.002406697373144607     0.7002351620931407      -11.5645057102847  2.042226256056205e-05     0.1264835227164369  0.0008890537622481317       13.6694876214759      300.8822500235588    0.00646620770775811     0.8000000070216283     0.5274895899011539     0.2737707040997752     0.3987354518169037    0.02538209826706507     0.3765524317193739     0.9686391145526968     0.4293136322101357  3.259033192236794e-14 121.9071406347229
2.583836322729596      19.34299908011289      15.75701259535376     0.0024067122743058     0.7002351620931407      -11.5645057102847  2.042226256056205e-05     0.1264835227164369  0.0008890537622481317       13.6694876214759      300.8822500235588    0.00646620770775811     0.8000000070216283     0.5274895899011539     0.2737707040997752     0.3987354518169037    0.02538209826706507     0.3765524317193739     0.9686391145526968     0.4293136322101357  3.259033192236794e-14 121.9071407097789
2.583836322729596      19.34299908011289      15.75701259535376   0.002406697373144607     0.7002351769943019      -11.5645057102847  2.042226256056205e-05     0.1264835227164369  0.0008890537622481317       13.6694876214759      300.8822500235588    0.00646620770775811     0.8000000070216283     0.5274895899011539     0.2737707040997752     0.3987354518169037    0.02538209826706507     0.3765524317193739     0.9686391145526968     0.4293136322101357  3.259033192236794e-14 121.9071406302215
2.583836322729596      19.34299908011289      15.75701259535376   0.002406697373144607     0.7002351620931407     -11.56450588260926  2.042226256056205e-05     0.1264835227164369  0.0008890537622481317       13.6694876214759      300.8822500235588    0.00646620770775811     0.8000000070216283     0.5274895899011539     0.2737707040997752     0.3987354518169037    0.02538209826706507     0.3765524317193739     0.9686391145526968     0.4293136322101357  3.259033192236794e-14 121.9071406552486
2.583836322729596      19.34299908011289      15.75701259535376   0.002406697373144607     0.7002351620931407      -11.5645057102847   2.04371637217559e-05     0.1264835227164369  0.0008890537622481317       13.6694876214759      300.8822500235588    0.00646620770775811     0.8000000070216283     0.5274895899011539     0.2737707040997752     0.3987354518169037    0.02538209826706507     0.3765524317193739     0.9686391145526968     0.4293136322101357  3.259033192236794e-14 121.9071447076002
2.583836322729596      19.34299908011289      15.75701259535376   0.002406697373144607     0.7002351620931407      -11.5645057102847  2.042226256056205e-05     0.1264835376175981  0.0008890537622481317       13.6694876214759      300.8822500235588    0.00646620770775811     0.8000000070216283     0.5274895899011539     0.2737707040997752     0.3987354518169037    0.02538209826706507     0.3765524317193739     0.9686391145526968     0.4293136322101357  3.259033192236794e-14 121.9071407253146
2.583836322729596      19.34299908011289      15.75701259535376   0.002406697373144607     0.7002351620931407      -11.5645057102847  2.042226256056205e-05     0.1264835227164369  0.0008890686634093255       13.6694876214759      300.8822500235588    0.00646620770775811     0.8000000070216283     0.5274895899011539     0.2737707040997752     0.3987354518169037    0.02538209826706507     0.3765524317193739     0.9686391145526968     0.4293136322101357  3.259033192236794e-14 121.9071408119871
2.583836322729596      19.34299908011289      15.75701259535376   0.002406697373144607     0.7002351620931407      -11.5645057102847  2.042226256056205e-05     0.1264835227164369  0.0008890537622481317      13.66948782516714      300.8822500235588    0.00646620770775811     0.8000000070216283     0.5274895899011539     0.2737707040997752     0.3987354518169037    0.02538209826706507     0.3765524317193739     0.9686391145526968     0.4293136322101357  3.259033192236794e-14 121.9071406576477
2.583836322729596      19.34299908011289      15.75701259535376   0.002406697373144607     0.7002351620931407      -11.5645057102847  2.042226256056205e-05     0.1264835227164369  0.0008890537622481317       13.6694876214759      300.8822545070537    0.00646620770775811     0.8000000070216283     0.5274895899011539     0.2737707040997752     0.3987354518169037    0.02538209826706507     0.3765524317193739     0.9686391145526968     0.4293136322101357  3.259033192236794e-14 121.9071406178105
2.583836322729596      19.34299908011289      15.75701259535376   0.002406697373144607     0.7002351620931407      -11.5645057102847  2.042226256056205e-05     0.1264835227164369  0.0008890537622481317       13.6694876214759      300.8822500235588   0.006466222608919304     0.8000000070216283     0.5274895899011539     0.2737707040997752     0.3987354518169037    0.02538209826706507     0.3765524317193739     0.9686391145526968     0.4293136322101357  3.259033192236794e-14 121.9071406844673
2.583836322729596      19.34299908011289      15.75701259535376   0.002406697373144607     0.7002351620931407      -11.5645057102847  2.042226256056205e-05     0.1264835227164369  0.0008890537622481317       13.6694876214759      300.8822500235588    0.00646620770775811     0.8000000219227895     0.5274895899011539     0.2737707040997752     0.3987354518169037    0.02538209826706507     0.3765524317193739     0.9686391145526968     0.4293136322101357  3.259033192236794e-14 121.9071411586532
2.583836322729596      19.34299908011289      15.75701259535376   0.002406697373144607     0.7002351620931407      -11.5645057102847  2.042226256056205e-05     0.1264835227164369  0.0008890537622481317       13.6694876214759      300.8822500235588    0.00646620770775811     0.8000000070216283     0.5274896048023151     0.2737707040997752     0.3987354518169037    0.02538209826706507     0.3765524317193739     0.9686391145526968     0.4293136322101357  3.259033192236794e-14 121.9071407562505
2.583836322729596      19.34299908011289      15.75701259535376   0.002406697373144607     0.7002351620931407      -11.5645057102847  2.042226256056205e-05     0.1264835227164369  0.0008890537622481317       13.6694876214759      300.8822500235588    0.00646620770775811     0.8000000070216283     0.5274895899011539     0.2737707190009364     0.3987354518169037    0.02538209826706507     0.3765524317193739     0.9686391145526968     0.4293136322101357  3.259033192236794e-14 121.9071407280529
2.583836322729596      19.34299908011289      15.75701259535376   0.002406697373144607     0.7002351620931407      -11.5645057102847  2.042226256056205e-05     0.1264835227164369  0.0008890537622481317       13.6694876214759      300.8822500235588    0.00646620770775811     0.8000000070216283     0.5274895899011539     0.2737707040997752     0.3987354667180649    0.02538209826706507     0.3765524317193739     0.9686391145526968     0.4293136322101357  3.259033192236794e-14 121.907140642837
2.583836322729596      19.34299908011289      15.75701259535376   0.002406697373144607     0.7002351620931407      -11.5645057102847  2.042226256056205e-05     0.1264835227164369  0.0008890537622481317       13.6694876214759      300.8822500235588    0.00646620770775811     0.8000000070216283     0.5274895899011539     0.2737707040997752     0.3987354518169037    0.02538211316822626     0.3765524317193739     0.9686391145526968     0.4293136322101357  3.259033192236794e-14 121.9071406345666
2.583836322729596      19.34299908011289      15.75701259535376   0.002406697373144607     0.7002351620931407      -11.5645057102847  2.042226256056205e-05     0.1264835227164369  0.0008890537622481317       13.6694876214759      300.8822500235588    0.00646620770775811     0.8000000070216283     0.5274895899011539     0.2737707040997752     0.3987354518169037    0.02538209826706507     0.3765524466205351     0.9686391145526968     0.4293136322101357  3.259033192236794e-14 121.9071406345692
2.583836322729596      19.34299908011289      15.75701259535376   0.002406697373144607     0.7002351620931407      -11.5645057102847  2.042226256056205e-05     0.1264835227164369  0.0008890537622481317       13.6694876214759      300.8822500235588    0.00646620770775811     0.8000000070216283     0.5274895899011539     0.2737707040997752     0.3987354518169037    0.02538209826706507     0.3765524317193739      0.968639129453858     0.4293136322101357  3.259033192236794e-14 121.9071406345627
2.583836322729596      19.34299908011289      15.75701259535376   0.002406697373144607     0.7002351620931407      -11.5645057102847  2.042226256056205e-05     0.1264835227164369  0.0008890537622481317       13.6694876214759      300.8822500235588    0.00646620770775811     0.8000000070216283     0.5274895899011539     0.2737707040997752     0.3987354518169037    0.02538209826706507     0.3765524317193739     0.9686391145526968     0.4293136471112969  3.259033192236794e-14 121.9071406345708
2.583836322729596      19.34299908011289      15.75701259535376   0.002406697373144607     0.7002351620931407      -11.5645057102847  2.042226256056205e-05     0.1264835227164369  0.0008890537622481317       13.6694876214759      300.8822500235588    0.00646620770775811     0.8000000070216283     0.5274895899011539     0.2737707040997752     0.3987354518169037    0.02538209826706507     0.3765524317193739     0.9686391145526968     0.4293136322101357  1.490119378417958e-08 121.9071942346361
2.583680034003269       19.3443369475562      15.75696875878549   0.002408899414886917     0.7006035554127963     -11.56339818086486  1.952904086797358e-05     0.1264243413888803   0.000888286616154226      13.66741501076814       300.882258116342   0.006462002991696265     0.8000000067329083     0.5270470277426541     0.2736812096615372     0.3983573528514905    0.02538234356368074     0.3765524317193739     0.9686397572794252     0.4293114224152115  4.403977367683226e-14 121.9055500004657
2.583680072503102       19.3443369475562      15.75696875878549   0.002408899414886917     0.7006035554127963     -11.56339818086486  1.952904086797358e-05     0.1264243413888803   0.000888286616154226      13.66741501076814       300.882258116342   0.006462002991696265     0.8000000067329083     0.5270470277426541     0.2736812096615372     0.3983573528514905    0.02538234356368074     0.3765524317193739     0.9686397572794252     0.4293114224152115  4.403977367683226e-14 121.9055499131319
2.583680034003269      19.34433723580929      15.75696875878549   0.002408899414886917     0.7006035554127963     -11.56339818086486  1.952904086797358e-05     0.1264243413888803   0.000888286616154226      13.66741501076814       300.882258116342   0.006462002991696265     0.8000000067329083     0.5270470277426541     0.2736812096615372     0.3983573528514905    0.02538234356368074     0.3765524317193739     0.9686397572794252     0.4293114224152115  4.403977367683226e-14 121.9055499848981
2.583680034003269       19.3443369475562      15.75696899358262   0.002408899414886917     0.7006035554127963     -11.56339818086486  1.952904086797358e-05     0.1264243413888803   0.000888286616154226      13.66741501076814       300.882258116342   0.006462002991696265     0.8000000067329083     0.5270470277426541     0.2736812096615372     0.3983573528514905    0.02538234356368074     0.3765524317193739     0.9686397572794252     0.4293114224152115  4.403977367683226e-14 121.9055500119025
2.583680034003269       19.3443369475562      15.75696875878549   0.002408914316048111     0.7006035554127963     -11.56339818086486  1.952904086797358e-05     0.1264243413888803   0.000888286616154226      13.66741501076814       300.882258116342   0.006462002991696265     0.8000000067329083     0.5270470277426541     0.2736812096615372     0.3983573528514905    0.02538234356368074     0.3765524317193739     0.9686397572794252     0.4293114224152115  4.403977367683226e-14 121.9055492736327
2.583680034003269       19.3443369475562      15.75696875878549   0.002408899414886917     0.7006035703139575     -11.56339818086486  1.952904086797358e-05     0.1264243413888803   0.000888286616154226      13.66741501076814       300.882258116342   0.006462002991696265     0.8000000067329083     0.5270470277426541     0.2736812096615372     0.3983573528514905    0.02538234356368074     0.3765524317193739     0.9686397572794252     0.4293114224152115  4.403977367683226e-14 121.9055499924596
2.583680034003269       19.3443369475562      15.75696875878549   0.002408899414886917     0.7006035554127963     -11.56339835317292  1.952904086797358e-05     0.1264243413888803   0.000888286616154226      13.66741501076814       300.882258116342   0.006462002991696265     0.8000000067329083     0.5270470277426541     0.2736812096615372     0.3983573528514905    0.02538234356368074     0.3765524317193739     0.9686397572794252     0.4293114224152115  4.403977367683226e-14 121.9055499850339
2.583680034003269       19.3443369475562      15.75696875878549   0.002408899414886917     0.7006035554127963     -11.56339818086486  1.954394202916743e-05     0.1264243413888803   0.000888286616154226      13.66741501076814       300.882258116342   0.006462002991696265     0.8000000067329083     0.5270470277426541     0.2736812096615372     0.3983573528514905    0.02538234356368074     0.3765524317193739     0.9686397572794252     0.4293114224152115  4.403977367683226e-14 121.9055527004465
2.583680034003269       19.3443369475562      15.75696875878549   0.002408899414886917     0.7006035554127963     -11.56339818086486  1.952904086797358e-05     0.1264243562900415   0.000888286616154226      13.66741501076814       300.882258116342   0.006462002991696265     0.8000000067329083     0.5270470277426541     0.2736812096615372     0.3983573528514905    0.02538234356368074     0.3765524317193739     0.9686397572794252     0.4293114224152115  4.403977367683226e-14 121.9055499586677
2.583680034003269       19.3443369475562      15.75696875878549   0.002408899414886917     0.7006035554127963     -11.56339818086486  1.952904086797358e-05     0.1264243413888803  0.0008883015173154199      13.66741501076814       300.882258116342   0.006462002991696265     0.8000000067329083     0.5270470277426541     0.2736812096615372     0.3983573528514905    0.02538234356368074     0.3765524317193739     0.9686397572794252     0.4293114224152115  4.403977367683226e-14 121.9055492672826
2.583680034003269       19.3443369475562      15.75696875878549   0.002408899414886917     0.7006035554127963     -11.56339818086486  1.952904086797358e-05     0.1264243413888803   0.000888286616154226       13.6674152144285       300.882258116342   0.006462002991696265     0.8000000067329083     0.5270470277426541     0.2736812096615372     0.3983573528514905    0.02538234356368074     0.3765524317193739     0.9686397572794252     0.4293114224152115  4.403977367683226e-14 121.9055498972646
2.583680034003269       19.3443369475562      15.75696875878549   0.002408899414886917     0.7006035554127963     -11.56339818086486  1.952904086797358e-05     0.1264243413888803   0.000888286616154226      13.66741501076814       300.882262599837   0.006462002991696265     0.8000000067329083     0.5270470277426541     0.2736812096615372     0.3983573528514905    0.02538234356368074     0.3765524317193739     0.9686397572794252     0.4293114224152115  4.403977367683226e-14 121.9055498885577
2.583680034003269       19.3443369475562      15.75696875878549   0.002408899414886917     0.7006035554127963     -11.56339818086486  1.952904086797358e-05     0.1264243413888803   0.000888286616154226      13.66741501076814       300.882258116342   0.006462017892857459     0.8000000067329083     0.5270470277426541     0.2736812096615372     0.3983573528514905    0.02538234356368074     0.3765524317193739     0.9686397572794252     0.4293114224152115  4.403977367683226e-14 121.9055487103776
2.583680034003269       19.3443369475562      15.75696875878549   0.002408899414886917     0.7006035554127963     -11.56339818086486  1.952904086797358e-05     0.1264243413888803   0.000888286616154226      13.66741501076814       300.882258116342   0.006462002991696265     0.8000000216340695     0.5270470277426541     0.2736812096615372     0.3983573528514905    0.02538234356368074     0.3765524317193739     0.9686397572794252     0.4293114224152115  4.403977367683226e-14 121.9055505559546
2.583680034003269       19.3443369475562      15.75696875878549   0.002408899414886917     0.7006035554127963     -11.56339818086486  1.952904086797358e-05     0.1264243413888803   0.000888286616154226      13.66741501076814       300.882258116342   0.006462002991696265     0.8000000067329083     0.5270470426438153     0.2736812096615372     0.3983573528514905    0.02538234356368074     0.3765524317193739     0.9686397572794252     0.4293114224152115  4.403977367683226e-14 121.9055500105802
2.583680034003269       19.3443369475562      15.75696875878549   0.002408899414886917     0.7006035554127963     -11.56339818086486  1.952904086797358e-05     0.1264243413888803   0.000888286616154226      13.66741501076814       300.882258116342   0.006462002991696265     0.8000000067329083     0.5270470277426541     0.2736812245626984     0.3983573528514905    0.02538234356368074     0.3765524317193739     0.9686397572794252     0.4293114224152115  4.403977367683226e-14 121.9055499602603
2.583680034003269       19.3443369475562      15.75696875878549   0.002408899414886917     0.7006035554127963     -11.56339818086486  1.952904086797358e-05     0.1264243413888803   0.000888286616154226      13.66741501076814       300.882258116342   0.006462002991696265     0.8000000067329083     0.5270470277426541     0.2736812096615372     0.3983573677526517    0.02538234356368074     0.3765524317193739     0.9686397572794252     0.4293114224152115  4.403977367683226e-14 121.9055500091614
2.583680034003269       19.3443369475562      15.75696875878549   0.002408899414886917     0.7006035554127963     -11.56339818086486  1.952904086797358e-05     0.1264243413888803   0.000888286616154226      13.66741501076814       300.882258116342   0.006462002991696265     0.8000000067329083     0.5270470277426541     0.2736812096615372     0.3983573528514905    0.02538235846484193     0.3765524317193739     0.9686397572794252     0.4293114224152115  4.403977367683226e-14 121.9055500003378
2.583680034003269       19.3443369475562      15.75696875878549   0.002408899414886917     0.7006035554127963     -11.56339818086486  1.952904086797358e-05     0.1264243413888803   0.000888286616154226      13.66741501076814       300.882258116342   0.006462002991696265     0.8000000067329083     0.5270470277426541     0.2736812096615372     0.3983573528514905    0.02538234356368074     0.3765524466205351     0.9686397572794252     0.4293114224152115  4.403977367683226e-14 121.9055500004657
2.583680034003269       19.3443369475562      15.75696875878549   0.002408899414886917     0.7006035554127963     -11.56339818086486  1.952904086797358e-05     0.1264243413888803   0.000888286616154226      13.66741501076814       300.882258116342   0.006462002991696265     0.8000000067329083     0.5270470277426541     0.2736812096615372     0.3983573528514905    0.02538234356368074     0.3765524317193739     0.9686397721805864     0.4293114224152115  4.403977367683226e-14 121.9055500004498
2.583680034003269       19.3443369475562      15.75696875878549   0.002408899414886917     0.7006035554127963     -11.56339818086486  1.952904086797358e-05     0.1264243413888803   0.000888286616154226      13.66741501076814       300.882258116342   0.006462002991696265     0.8000000067329083     0.5270470277426541     0.2736812096615372     0.3983573528514905    0.02538234356368074     0.3765524317193739     0.9686397572794252     0.4293114373163727  4.403977367683226e-14 121.9055500004636
2.583680034003269       19.3443369475562      15.75696875878549   0.002408899414886917     0.7006035554127963     -11.56339818086486  1.952904086797358e-05     0.1264243413888803   0.000888286616154226      13.66741501076814       300.882258116342   0.006462002991696265     0.8000000067329083     0.5270470277426541     0.2736812096615372     0.3983573528514905    0.02538234356368074     0.3765524317193739     0.9686397572794252     0.4293114224152115  1.490120523362133e-08 121.9056036167745
2.583683817856058      19.34433848767432      15.75696429812647   0.002410275757399974     0.7006040181497105     -11.56339811766315  1.952936932117737e-05     0.1264244002357877   0.000889677577462837      13.66746442195973      300.8843354927551   0.006462119618691582     0.8000000067328823     0.5270466920297657     0.2736812566547703     0.3983586151027929    0.02539334229716901     0.3765524317193739     0.9686414630140295       0.42931558722847  4.403449266268527e-14 121.9054403435228
2.583683856355947      19.34433848767432      15.75696429812647   0.002410275757399974     0.7006040181497105     -11.56339811766315  1.952936932117737e-05     0.1264244002357877   0.000889677577462837      13.66746442195973      300.8843354927551   0.006462119618691582     0.8000000067328823     0.5270466920297657     0.2736812566547703     0.3983586151027929    0.02539334229716901     0.3765524317193739     0.9686414630140295       0.42931558722847  4.403449266268527e-14 121.905440370592
2.583683817856058      19.34433877592742      15.75696429812647   0.002410275757399974     0.7006040181497105     -11.56339811766315  1.952936932117737e-05     0.1264244002357877   0.000889677577462837      13.66746442195973      300.8843354927551   0.006462119618691582     0.8000000067328823     0.5270466920297657     0.2736812566547703     0.3983586151027929    0.02539334229716901     0.3765524317193739     0.9686414630140295       0.42931558722847  4.403449266268527e-14 121.9054403500629
2.583683817856058      19.34433848767432      15.75696453292354   0.002410275757399974     0.7006040181497105     -11.56339811766315  1.952936932117737e-05     0.1264244002357877   0.000889677577462837      13.66746442195973      300.8843354927551   0.006462119618691582     0.8000000067328823     0.5270466920297657     0.2736812566547703     0.3983586151027929    0.02539334229716901     0.3765524317193739     0.9686414630140295       0.42931558722847  4.403449266268527e-14 121.9054403478269
2.583683817856058      19.34433848767432      15.75696429812647   0.002410290658561168     0.7006040181497105     -11.56339811766315  1.952936932117737e-05     0.1264244002357877   0.000889677577462837      13.66746442195973      300.8843354927551   0.006462119618691582     0.8000000067328823     0.5270466920297657     0.2736812566547703     0.3983586151027929    0.02539334229716901     0.3765524317193739     0.9686414630140295       0.42931558722847  4.403449266268527e-14 121.9054402370923
2.583683817856058      19.34433848767432      15.75696429812647   0.002410275757399974     0.7006040330508717     -11.56339811766315  1.952936932117737e-05     0.1264244002357877   0.000889677577462837      13.66746442195973      300.8843354927551   0.006462119618691582     0.8000000067328823     0.5270466920297657     0.2736812566547703     0.3983586151027929    0.02539334229716901     0.3765524317193739     0.9686414630140295       0.42931558722847  4.403449266268527e-14 121.9054403262612
2.583683817856058      19.34433848767432      15.75696429812647   0.002410275757399974     0.7006040181497105     -11.56339828997121  1.952936932117737e-05     0.1264244002357877   0.000889677577462837      13.66746442195973      300.8843354927551   0.006462119618691582     0.8000000067328823     0.5270466920297657     0.2736812566547703     0.3983586151027929    0.02539334229716901     0.3765524317193739     0.9686414630140295       0.42931558722847  4.403449266268527e-14 121.9054403561646
2.583683817856058      19.34433848767432      15.75696429812647   0.002410275757399974     0.7006040181497105     -11.56339811766315  1.954427048237122e-05     0.1264244002357877   0.000889677577462837      13.66746442195973      300.8843354927551   0.006462119618691582     0.8000000067328823     0.5270466920297657     0.2736812566547703     0.3983586151027929    0.02539334229716901     0.3765524317193739     0.9686414630140295       0.42931558722847  4.403449266268527e-14 121.9054433972732
2.583683817856058      19.34433848767432      15.75696429812647   0.002410275757399974     0.7006040181497105     -11.56339811766315  1.952936932117737e-05     0.1264244151369489   0.000889677577462837      13.66746442195973      300.8843354927551   0.006462119618691582     0.8000000067328823     0.5270466920297657     0.2736812566547703     0.3983586151027929    0.02539334229716901     0.3765524317193739     0.9686414630140295       0.42931558722847  4.403449266268527e-14 121.9054403023802
2.583683817856058      19.34433848767432      15.75696429812647   0.002410275757399974     0.7006040181497105     -11.56339811766315  1.952936932117737e-05     0.1264244002357877  0.0008896924786240308      13.66746442195973      300.8843354927551   0.006462119618691582     0.8000000067328823     0.5270466920297657     0.2736812566547703     0.3983586151027929    0.02539334229716901     0.3765524317193739     0.9686414630140295       0.42931558722847  4.403449266268527e-14 121.9054402275017
2.583683817856058      19.34433848767432      15.75696429812647   0.002410275757399974     0.7006040181497105     -11.56339811766315  1.952936932117737e-05     0.1264244002357877   0.000889677577462837      13.66746462562082      300.8843354927551   0.006462119618691582     0.8000000067328823     0.5270466920297657     0.2736812566547703     0.3983586151027929    0.02539334229716901     0.3765524317193739     0.9686414630140295       0.42931558722847  4.403449266268527e-14 121.9054403758773
2.583683817856058      19.34433848767432      15.75696429812647   0.002410275757399974     0.7006040181497105     -11.56339811766315  1.952936932117737e-05     0.1264244002357877   0.000889677577462837      13.66746442195973      300.8843399762811   0.006462119618691582     0.8000000067328823     0.5270466920297657     0.2736812566547703     0.3983586151027929    0.02539334229716901     0.3765524317193739     0.9686414630140295       0.42931558722847  4.403449266268527e-14 121.9054404003773
2.583683817856058      19.34433848767432      15.75696429812647   0.002410275757399974     0.7006040181497105     -11.56339811766315  1.952936932117737e-05     0.1264244002357877   0.000889677577462837      13.66746442195973      300.8843354927551   0.006462134519852776     0.8000000067328823     0.5270466920297657     0.2736812566547703     0.3983586151027929    0.02539334229716901     0.3765524317193739     0.9686414630140295       0.42931558722847  4.403449266268527e-14 121.9054391411789
2.583683817856058      19.34433848767432      15.75696429812647   0.002410275757399974     0.7006040181497105     -11.56339811766315  1.952936932117737e-05     0.1264244002357877   0.000889677577462837      13.66746442195973      300.8843354927551   0.006462119618691582     0.8000000216340435     0.5270466920297657     0.2736812566547703     0.3983586151027929    0.02539334229716901     0.3765524317193739     0.9686414630140295       0.42931558722847  4.403449266268527e-14 121.9054409147167
2.583683817856058      19.34433848767432      15.75696429812647   0.002410275757399974     0.7006040181497105     -11.56339811766315  1.952936932117737e-05     0.1264244002357877   0.000889677577462837      13.66746442195973      300.8843354927551   0.006462119618691582     0.8000000067328823     0.5270467069309269     0.2736812566547703     0.3983586151027929    0.02539334229716901     0.3765524317193739     0.9686414630140295       0.42931558722847  4.403449266268527e-14 121.9054403506609
2.583683817856058      19.34433848767432      15.75696429812647   0.002410275757399974     0.7006040181497105     -11.56339811766315  1.952936932117737e-05     0.1264244002357877   0.000889677577462837      13.66746442195973      300.8843354927551   0.006462119618691582     0.8000000067328823     0.5270466920297657     0.2736812715559315     0.3983586151027929    0.02539334229716901     0.3765524317193739     0.9686414630140295       0.42931558722847  4.403449266268527e-14 121.9054402914793
2.583683817856058      19.34433848767432      15.75696429812647   0.002410275757399974     0.7006040181497105     -11.56339811766315  1.952936932117737e-05     0.1264244002357877   0.000889677577462837      13.66746442195973      300.8843354927551   0.006462119618691582     0.8000000067328823     0.5270466920297657     0.2736812566547703     0.3983586300039541    0.02539334229716901     0.3765524317193739     0.9686414630140295       0.42931558722847  4.403449266268527e-14 121.905440343572
2.583683817856058      19.34433848767432      15.75696429812647   0.002410275757399974     0.7006040181497105     -11.56339811766315  1.952936932117737e-05     0.1264244002357877   0.000889677577462837      13.66746442195973      300.8843354927551   0.006462119618691582     0.8000000067328823     0.5270466920297657     0.2736812566547703     0.3983586151027929    0.02539335719833021     0.3765524317193739     0.9686414630140295       0.42931558722847  4.403449266268527e-14 121.9054403536031
2.583683817856058      19.34433848767432      15.75696429812647   0.002410275757399974     0.7006040181497105     -11.56339811766315  1.952936932117737e-05     0.1264244002357877   0.000889677577462837      13.66746442195973      300.8843354927551   0.006462119618691582     0.8000000067328823     0.5270466920297657     0.2736812566547703     0.3983586151027929    0.02539334229716901     0.3765524466205351     0.9686414630140295       0.42931558722847  4.403449266268527e-14 121.9054403435228
2.583683817856058      19.34433848767432      15.75696429812647   0.002410275757399974     0.7006040181497105     -11.56339811766315  1.952936932117737e-05     0.1264244002357877   0.000889677577462837      13.66746442195973      300.8843354927551   0.006462119618691582     0.8000000067328823     0.5270466920297657     0.2736812566547703     0.3983586151027929    0.02539334229716901     0.3765524317193739     0.9686414779151907       0.42931558722847  4.403449266268527e-14 121.9054403435136
2.583683817856058      19.34433848767432      15.75696429812647   0.002410275757399974     0.7006040181497105     -11.56339811766315  1.952936932117737e-05     0.1264244002357877   0.000889677577462837      13.66746442195973      300.8843354927551   0.006462119618691582     0.8000000067328823     0.5270466920297657     0.2736812566547703     0.3983586151027929    0.02539334229716901     0.3765524317193739     0.9686414630140295     0.4293156021296312  4.403449266268527e-14 121.9054403435139
2.583683817856058      19.34433848767432      15.75696429812647   0.002410275757399974     0.7006040181497105     -11.56339811766315  1.952936932117737e-05     0.1264244002357877   0.000889677577462837      13.66746442195973      300.8843354927551   0.006462119618691582     0.8000000067328823     0.5270466920297657     0.2736812566547703     0.3983586151027929    0.02539334229716901     0.3765524317193739     0.9686414630140295       0.42931558722847  1.490120522834032e-08 121.9054939797837
2.583632138340835      19.34418221770681        15.756617900473   0.002410954174332866     0.7006198710366675      -11.5631642084745  1.950578848495531e-05     0.1264253270219704  0.0008903191282572241      13.66671187192645      300.8493765366549   0.006462597303493418     0.8000000067282451     0.5270534715742039     0.2736803853910702     0.3983405231453428    0.02537313459695708     0.3765524317193739     0.9686416876515248     0.4293196244315276  4.399645757229651e-14 121.9057258705372
2.583632176839954      19.34418221770681        15.756617900473   0.002410954174332866     0.7006198710366675      -11.5631642084745  1.950578848495531e-05     0.1264253270219704  0.0008903191282572241      13.66671187192645      300.8493765366549   0.006462597303493418     0.8000000067282451     0.5270534715742039     0.2736803853910702     0.3983405231453428    0.02537313459695708     0.3765524317193739     0.9686416876515248     0.4293196244315276  4.399645757229651e-14 121.9057257911886
2.583632138340835      19.34418250595758        15.756617900473   0.002410954174332866     0.7006198710366675      -11.5631642084745  1.950578848495531e-05     0.1264253270219704  0.0008903191282572241      13.66671187192645      300.8493765366549   0.006462597303493418     0.8000000067282451     0.5270534715742039     0.2736803853910702     0.3983405231453428    0.02537313459695708     0.3765524317193739     0.9686416876515248     0.4293196244315276  4.399645757229651e-14 121.9057258592224
2.583632138340835      19.34418221770681       15.7566181352649   0.002410954174332866     0.7006198710366675      -11.5631642084745  1.950578848495531e-05     0.1264253270219704  0.0008903191282572241      13.66671187192645      300.8493765366549   0.006462597303493418     0.8000000067282451     0.5270534715742039     0.2736803853910702     0.3983405231453428    0.02537313459695708     0.3765524317193739     0.9686416876515248     0.4293196244315276  4.399645757229651e-14 121.905725864877
2.583632138340835      19.34418221770681        15.756617900473    0.00241096907549406     0.7006198710366675      -11.5631642084745  1.950578848495531e-05     0.1264253270219704  0.0008903191282572241      13.66671187192645      300.8493765366549   0.006462597303493418     0.8000000067282451     0.5270534715742039     0.2736803853910702     0.3983405231453428    0.02537313459695708     0.3765524317193739     0.9686416876515248     0.4293196244315276  4.399645757229651e-14 121.905725982018
2.583632138340835      19.34418221770681        15.756617900473   0.002410954174332866     0.7006198859378287      -11.5631642084745  1.950578848495531e-05     0.1264253270219704  0.0008903191282572241      13.66671187192645      300.8493765366549   0.006462597303493418     0.8000000067282451     0.5270534715742039     0.2736803853910702     0.3983405231453428    0.02537313459695708     0.3765524317193739     0.9686416876515248     0.4293196244315276  4.399645757229651e-14 121.9057258663987
2.583632138340835      19.34418221770681        15.756617900473   0.002410954174332866     0.7006198710366675     -11.56316438077908  1.950578848495531e-05     0.1264253270219704  0.0008903191282572241      13.66671187192645      300.8493765366549   0.006462597303493418     0.8000000067282451     0.5270534715742039     0.2736803853910702     0.3983405231453428    0.02537313459695708     0.3765524317193739     0.9686416876515248     0.4293196244315276  4.399645757229651e-14 121.9057258731168
2.583632138340835      19.34418221770681        15.756617900473   0.002410954174332866     0.7006198710366675      -11.5631642084745  1.952068964614916e-05     0.1264253270219704  0.0008903191282572241      13.66671187192645      300.8493765366549   0.006462597303493418     0.8000000067282451     0.5270534715742039     0.2736803853910702     0.3983405231453428    0.02537313459695708     0.3765524317193739     0.9686416876515248     0.4293196244315276  4.399645757229651e-14 121.9057291335062
2.583632138340835      19.34418221770681        15.756617900473   0.002410954174332866     0.7006198710366675      -11.5631642084745  1.950578848495531e-05     0.1264253419231316  0.0008903191282572241      13.66671187192645      300.8493765366549   0.006462597303493418     0.8000000067282451     0.5270534715742039     0.2736803853910702     0.3983405231453428    0.02537313459695708     0.3765524317193739     0.9686416876515248     0.4293196244315276  4.399645757229651e-14 121.9057258847564
2.583632138340835      19.34418221770681        15.756617900473   0.002410954174332866     0.7006198710366675      -11.5631642084745  1.950578848495531e-05     0.1264253270219704  0.0008903340294184179      13.66671187192645      300.8493765366549   0.006462597303493418     0.8000000067282451     0.5270534715742039     0.2736803853910702     0.3983405231453428    0.02537313459695708     0.3765524317193739     0.9686416876515248     0.4293196244315276  4.399645757229651e-14 121.9057260280637
2.583632138340835      19.34418221770681        15.756617900473   0.002410954174332866     0.7006198710366675      -11.5631642084745  1.950578848495531e-05     0.1264253270219704  0.0008903191282572241      13.66671207557633      300.8493765366549   0.006462597303493418     0.8000000067282451     0.5270534715742039     0.2736803853910702     0.3983405231453428    0.02537313459695708     0.3765524317193739     0.9686416876515248     0.4293196244315276  4.399645757229651e-14 121.9057258725722
2.583632138340835      19.34418221770681        15.756617900473   0.002410954174332866     0.7006198710366675      -11.5631642084745  1.950578848495531e-05     0.1264253270219704  0.0008903191282572241      13.66671187192645        300.84938101966   0.006462597303493418     0.8000000067282451     0.5270534715742039     0.2736803853910702     0.3983405231453428    0.02537313459695708     0.3765524317193739     0.9686416876515248     0.4293196244315276  4.399645757229651e-14 121.9057258128713
2.583632138340835      19.34418221770681        15.756617900473   0.002410954174332866     0.7006198710366675      -11.5631642084745  1.950578848495531e-05     0.1264253270219704  0.0008903191282572241      13.66671187192645      300.8493765366549   0.006462612204654611     0.8000000067282451     0.5270534715742039     0.2736803853910702     0.3983405231453428    0.02537313459695708     0.3765524317193739     0.9686416876515248     0.4293196244315276  4.399645757229651e-14 121.9057250027454
2.583632138340835      19.34418221770681        15.756617900473   0.002410954174332866     0.7006198710366675      -11.5631642084745  1.950578848495531e-05     0.1264253270219704  0.0008903191282572241      13.66671187192645      300.8493765366549   0.006462597303493418     0.8000000216294063     0.5270534715742039     0.2736803853910702     0.3983405231453428    0.02537313459695708     0.3765524317193739     0.9686416876515248     0.4293196244315276  4.399645757229651e-14 121.9057264278152
2.583632138340835      19.34418221770681        15.756617900473   0.002410954174332866     0.7006198710366675      -11.5631642084745  1.950578848495531e-05     0.1264253270219704  0.0008903191282572241      13.66671187192645      300.8493765366549   0.006462597303493418     0.8000000067282451     0.5270534864753651     0.2736803853910702     0.3983405231453428    0.02537313459695708     0.3765524317193739     0.9686416876515248     0.4293196244315276  4.399645757229651e-14 121.9057258369679
2.583632138340835      19.34418221770681        15.756617900473   0.002410954174332866     0.7006198710366675      -11.5631642084745  1.950578848495531e-05     0.1264253270219704  0.0008903191282572241      13.66671187192645      300.8493765366549   0.006462597303493418     0.8000000067282451     0.5270534715742039     0.2736804002922313     0.3983405231453428    0.02537313459695708     0.3765524317193739     0.9686416876515248     0.4293196244315276  4.399645757229651e-14 121.9057257969085
2.583632138340835      19.34418221770681        15.756617900473   0.002410954174332866     0.7006198710366675      -11.5631642084745  1.950578848495531e-05     0.1264253270219704  0.0008903191282572241      13.66671187192645      300.8493765366549   0.006462597303493418     0.8000000067282451     0.5270534715742039     0.2736803853910702      0.398340538046504    0.02537313459695708     0.3765524317193739     0.9686416876515248     0.4293196244315276  4.399645757229651e-14 121.9057258729335
2.583632138340835      19.34418221770681        15.756617900473   0.002410954174332866     0.7006198710366675      -11.5631642084745  1.950578848495531e-05     0.1264253270219704  0.0008903191282572241      13.66671187192645      300.8493765366549   0.006462597303493418     0.8000000067282451     0.5270534715742039     0.2736803853910702     0.3983405231453428    0.02537314949811827     0.3765524317193739     0.9686416876515248     0.4293196244315276  4.399645757229651e-14 121.905725870903
2.583632138340835      19.34418221770681        15.756617900473   0.002410954174332866     0.7006198710366675      -11.5631642084745  1.950578848495531e-05     0.1264253270219704  0.0008903191282572241      13.66671187192645      300.8493765366549   0.006462597303493418     0.8000000067282451     0.5270534715742039     0.2736803853910702     0.3983405231453428    0.02537313459695708     0.3765524466205351     0.9686416876515248     0.4293196244315276  4.399645757229651e-14 121.9057258705372
2.583632138340835      19.34418221770681        15.756617900473   0.002410954174332866     0.7006198710366675      -11.5631642084745  1.950578848495531e-05     0.1264253270219704  0.0008903191282572241      13.66671187192645      300.8493765366549   0.006462597303493418     0.8000000067282451     0.5270534715742039     0.2736803853910702     0.3983405231453428    0.02537313459695708     0.3765524317193739      0.968641702552686     0.4293196244315276  4.399645757229651e-14 121.905725867876
2.583632138340835      19.34418221770681        15.756617900473   0.002410954174332866     0.7006198710366675      -11.5631642084745  1.950578848495531e-05     0.1264253270219704  0.0008903191282572241      13.66671187192645      300.8493765366549   0.006462597303493418     0.8000000067282451     0.5270534715742039     0.2736803853910702     0.3983405231453428    0.02537313459695708     0.3765524317193739     0.9686416876515248     0.4293196393326887  4.399645757229651e-14 121.9057258678697
2.583632138340835      19.34418221770681        15.756617900473   0.002410954174332866     0.7006198710366675      -11.5631642084745  1.950578848495531e-05     0.1264253270219704  0.0008903191282572241      13.66671187192645      300.8493765366549   0.006462597303493418     0.8000000067282451     0.5270534715742039     0.2736803853910702     0.3983405231453428    0.02537313459695708     0.3765524317193739     0.9686416876515248     0.4293196244315276  1.490120519030523e-08 121.905779484657
2.583670851740757      19.34429942048521      15.75687770132871   0.002410896253104323     0.7006080516926552      -11.5633396384216  1.952323102612479e-05     0.1264247999641524  0.0008903279093939601      13.66727616042987      300.8755958980853   0.006462482888962714     0.8000000067317074     0.5270483714855254     0.2736811932514714     0.3983540922283383    0.02538828954444393     0.3765524317193739     0.9686415191721624     0.4293165965065343  4.401533913222842e-14 121.9054933385987
2.583670890240453      19.34429942048521      15.75687770132871   0.002410896253104323     0.7006080516926552      -11.5633396384216  1.952323102612479e-05     0.1264247999641524  0.0008903279093939601      13.66727616042987      300.8755958980853   0.006462482888962714     0.8000000067317074     0.5270483714855254     0.2736811932514714     0.3983540922283383    0.02538828954444393     0.3765524317193739     0.9686415191721624     0.4293165965065343  4.401533913222842e-14 121.9054933350766
2.583670851740757      19.34429970873773      15.75687770132871   0.002410896253104323     0.7006080516926552      -11.5633396384216  1.952323102612479e-05     0.1264247999641524  0.0008903279093939601      13.66727616042987      300.8755958980853   0.006462482888962714     0.8000000067317074     0.5270483714855254     0.2736811932514714     0.3983540922283383    0.02538828954444393     0.3765524317193739     0.9686415191721624     0.4293165965065343  4.401533913222842e-14 121.905493304234
2.583670851740757      19.34429942048521      15.75687793612449   0.002410896253104323     0.7006080516926552      -11.5633396384216  1.952323102612479e-05     0.1264247999641524  0.0008903279093939601      13.66727616042987      300.8755958980853   0.006462482888962714     0.8000000067317074     0.5270483714855254     0.2736811932514714     0.3983540922283383    0.02538828954444393     0.3765524317193739     0.9686415191721624     0.4293165965065343  4.401533913222842e-14 121.9054933420043
2.583670851740757      19.34429942048521      15.75687770132871   0.002410911154265517     0.7006080516926552      -11.5633396384216  1.952323102612479e-05     0.1264247999641524  0.0008903279093939601      13.66727616042987      300.8755958980853   0.006462482888962714     0.8000000067317074     0.5270483714855254     0.2736811932514714     0.3983540922283383    0.02538828954444393     0.3765524317193739     0.9686415191721624     0.4293165965065343  4.401533913222842e-14 121.9054934451698
2.583670851740757      19.34429942048521      15.75687770132871   0.002410896253104323     0.7006080665938164      -11.5633396384216  1.952323102612479e-05     0.1264247999641524  0.0008903279093939601      13.66727616042987      300.8755958980853   0.006462482888962714     0.8000000067317074     0.5270483714855254     0.2736811932514714     0.3983540922283383    0.02538828954444393     0.3765524317193739     0.9686415191721624     0.4293165965065343  4.401533913222842e-14 121.9054933419813
2.583670851740757      19.34429942048521      15.75687770132871   0.002410896253104323     0.7006080516926552     -11.56333981072879  1.952323102612479e-05     0.1264247999641524  0.0008903279093939601      13.66727616042987      300.8755958980853   0.006462482888962714     0.8000000067317074     0.5270483714855254     0.2736811932514714     0.3983540922283383    0.02538828954444393     0.3765524317193739     0.9686415191721624     0.4293165965065343  4.401533913222842e-14 121.9054933544527
2.583670851740757      19.34429942048521      15.75687770132871   0.002410896253104323     0.7006080516926552      -11.5633396384216  1.953813218731864e-05     0.1264247999641524  0.0008903279093939601      13.66727616042987      300.8755958980853   0.006462482888962714     0.8000000067317074     0.5270483714855254     0.2736811932514714     0.3983540922283383    0.02538828954444393     0.3765524317193739     0.9686415191721624     0.4293165965065343  4.401533913222842e-14 121.9054965878669
2.583670851740757      19.34429942048521      15.75687770132871   0.002410896253104323     0.7006080516926552      -11.5633396384216  1.952323102612479e-05     0.1264248148653136  0.0008903279093939601      13.66727616042987      300.8755958980853   0.006462482888962714     0.8000000067317074     0.5270483714855254     0.2736811932514714     0.3983540922283383    0.02538828954444393     0.3765524317193739     0.9686415191721624     0.4293165965065343  4.401533913222842e-14 121.9054933447733
2.583670851740757      19.34429942048521      15.75687770132871   0.002410896253104323     0.7006080516926552      -11.5633396384216  1.952323102612479e-05     0.1264247999641524  0.0008903428105551539      13.66727616042987      300.8755958980853   0.006462482888962714     0.8000000067317074     0.5270483714855254     0.2736811932514714     0.3983540922283383    0.02538828954444393     0.3765524317193739     0.9686415191721624     0.4293165965065343  4.401533913222842e-14 121.9054934838205
2.583670851740757      19.34429942048521      15.75687770132871   0.002410896253104323     0.7006080516926552      -11.5633396384216  1.952323102612479e-05     0.1264247999641524  0.0008903279093939601      13.66727636408815      300.8755958980853   0.006462482888962714     0.8000000067317074     0.5270483714855254     0.2736811932514714     0.3983540922283383    0.02538828954444393     0.3765524317193739     0.9686415191721624     0.4293165965065343  4.401533913222842e-14 121.9054933400602
2.583670851740757      19.34429942048521      15.75687770132871   0.002410896253104323     0.7006080516926552      -11.5633396384216  1.952323102612479e-05     0.1264247999641524  0.0008903279093939601      13.66727616042987       300.875600381481   0.006462482888962714     0.8000000067317074     0.5270483714855254     0.2736811932514714     0.3983540922283383    0.02538828954444393     0.3765524317193739     0.9686415191721624     0.4293165965065343  4.401533913222842e-14 121.9054933898442
2.583670851740757      19.34429942048521      15.75687770132871   0.002410896253104323     0.7006080516926552      -11.5633396384216  1.952323102612479e-05     0.1264247999641524  0.0008903279093939601      13.66727616042987      300.8755958980853   0.006462497790123908     0.8000000067317074     0.5270483714855254     0.2736811932514714     0.3983540922283383    0.02538828954444393     0.3765524317193739     0.9686415191721624     0.4293165965065343  4.401533913222842e-14 121.9054924424982
2.583670851740757      19.34429942048521      15.75687770132871   0.002410896253104323     0.7006080516926552      -11.5633396384216  1.952323102612479e-05     0.1264247999641524  0.0008903279093939601      13.66727616042987      300.8755958980853   0.006462482888962714     0.8000000216328685     0.5270483714855254     0.2736811932514714     0.3983540922283383    0.02538828954444393     0.3765524317193739     0.9686415191721624     0.4293165965065343  4.401533913222842e-14 121.9054938843779
2.583670851740757      19.34429942048521      15.75687770132871   0.002410896253104323     0.7006080516926552      -11.5633396384216  1.952323102612479e-05     0.1264247999641524  0.0008903279093939601      13.66727616042987      300.8755958980853   0.006462482888962714     0.8000000067317074     0.5270483863866866     0.2736811932514714     0.3983540922283383    0.02538828954444393     0.3765524317193739     0.9686415191721624     0.4293165965065343  4.401533913222842e-14 121.9054933543102
2.583670851740757      19.34429942048521      15.75687770132871   0.002410896253104323     0.7006080516926552      -11.5633396384216  1.952323102612479e-05     0.1264247999641524  0.0008903279093939601      13.66727616042987      300.8755958980853   0.006462482888962714     0.8000000067317074     0.5270483714855254     0.2736812081526326     0.3983540922283383    0.02538828954444393     0.3765524317193739     0.9686415191721624     0.4293165965065343  4.401533913222842e-14 121.9054933025563
2.583670851740757      19.34429942048521      15.75687770132871   0.002410896253104323     0.7006080516926552      -11.5633396384216  1.952323102612479e-05     0.1264247999641524  0.0008903279093939601      13.66727616042987      300.8755958980853   0.006462482888962714     0.8000000067317074     0.5270483714855254     0.2736811932514714     0.3983541071294995    0.02538828954444393     0.3765524317193739     0.9686415191721624     0.4293165965065343  4.401533913222842e-14 121.9054933497621
2.583670851740757      19.34429942048521      15.75687770132871   0.002410896253104323     0.7006080516926552      -11.5633396384216  1.952323102612479e-05     0.1264247999641524  0.0008903279093939601      13.66727616042987      300.8755958980853   0.006462482888962714     0.8000000067317074     0.5270483714855254     0.2736811932514714     0.3983540922283383    0.02538830444560512     0.3765524317193739     0.9686415191721624     0.4293165965065343  4.401533913222842e-14 121.9054933385914
2.583670851740757      19.34429942048521      15.75687770132871   0.002410896253104323     0.7006080516926552      -11.5633396384216  1.952323102612479e-05     0.1264247999641524  0.0008903279093939601      13.66727616042987      300.8755958980853   0.006462482888962714     0.8000000067317074     0.5270483714855254     0.2736811932514714     0.3983540922283383    0.02538828954444393     0.3765524466205351     0.9686415191721624     0.4293165965065343  4.401533913222842e-14 121.9054933385987
2.583670851740757      19.34429942048521      15.75687770132871   0.002410896253104323     0.7006080516926552      -11.5633396384216  1.952323102612479e-05     0.1264247999641524  0.0008903279093939601      13.66727616042987      300.8755958980853   0.006462482888962714     0.8000000067317074     0.5270483714855254     0.2736811932514714     0.3983540922283383    0.02538828954444393     0.3765524317193739     0.9686415340733235     0.4293165965065343  4.401533913222842e-14 121.9054933385962
2.583670851740757      19.34429942048521      15.75687770132871   0.002410896253104323     0.7006080516926552      -11.5633396384216  1.952323102612479e-05     0.1264247999641524  0.0008903279093939601      13.66727616042987      300.8755958980853   0.006462482888962714     0.8000000067317074     0.5270483714855254     0.2736811932514714     0.3983540922283383    0.02538828954444393     0.3765524317193739     0.9686415191721624     0.4293166114076955  4.401533913222842e-14 121.9054933385823
2.583670851740757      19.34429942048521      15.75687770132871   0.002410896253104323     0.7006080516926552      -11.5633396384216  1.952323102612479e-05     0.1264247999641524  0.0008903279093939601      13.66727616042987      300.8755958980853   0.006462482888962714     0.8000000067317074     0.5270483714855254     0.2736811932514714     0.3983540922283383    0.02538828954444393     0.3765524317193739     0.9686415191721624     0.4293165965065343  1.490120520918679e-08 121.9055469534998
2.583680530304974      19.34432872180191      15.75694265292126   0.002410881687334391       0.70060509678063     -11.56338349683998  1.952759179991747e-05     0.1264246681651657  0.0008903300121939267      13.66741723557459      300.8821508775972   0.006462454238669368     0.8000000067325729      0.527047096439197     0.2736813951916978     0.3983574845710949    0.02539207836191971     0.3765524317193739     0.9686414770514277      0.429315839509217  4.402006144394956e-14 121.9054353356366
2.583680568804814      19.34432872180191      15.75694265292126   0.002410881687334391       0.70060509678063     -11.56338349683998  1.952759179991747e-05     0.1264246681651657  0.0008903300121939267      13.66741723557459      300.8821508775972   0.006462454238669368     0.8000000067325729      0.527047096439197     0.2736813951916978     0.3983574845710949    0.02539207836191971     0.3765524317193739     0.9686414770514277      0.429315839509217  4.402006144394956e-14 121.9054353907265
2.583680530304974      19.34432901005487      15.75694265292126   0.002410881687334391       0.70060509678063     -11.56338349683998  1.952759179991747e-05     0.1264246681651657  0.0008903300121939267      13.66741723557459      300.8821508775972   0.006462454238669368     0.8000000067325729      0.527047096439197     0.2736813951916978     0.3983574845710949    0.02539207836191971     0.3765524317193739     0.9686414770514277      0.429315839509217  4.402006144394956e-14 121.9054353037098
2.583680530304974      19.34432872180191        15.756942887718   0.002410881687334391       0.70060509678063     -11.56338349683998  1.952759179991747e-05     0.1264246681651657  0.0008903300121939267      13.66741723557459      300.8821508775972   0.006462454238669368     0.8000000067325729      0.527047096439197     0.2736813951916978     0.3983574845710949    0.02539207836191971     0.3765524317193739     0.9686414770514277      0.429315839509217  4.402006144394956e-14 121.9054353439214
2.583680530304974      19.34432872180191      15.75694265292126   0.002410896588495585       0.70060509678063     -11.56338349683998  1.952759179991747e-05     0.1264246681651657  0.0008903300121939267      13.66741723557459      300.8821508775972   0.006462454238669368     0.8000000067325729      0.527047096439197     0.2736813951916978     0.3983574845710949    0.02539207836191971     0.3765524317193739     0.9686414770514277      0.429315839509217  4.402006144394956e-14 121.9054354566853
2.583680530304974      19.34432872180191      15.75694265292126   0.002410881687334391     0.7006051116817912     -11.56338349683998  1.952759179991747e-05     0.1264246681651657  0.0008903300121939267      13.66741723557459      300.8821508775972   0.006462454238669368     0.8000000067325729      0.527047096439197     0.2736813951916978     0.3983574845710949    0.02539207836191971     0.3765524317193739     0.9686414770514277      0.429315839509217  4.402006144394956e-14 121.9054353494978
2.583680530304974      19.34432872180191      15.75694265292126   0.002410881687334391       0.70060509678063     -11.56338366914782  1.952759179991747e-05     0.1264246681651657  0.0008903300121939267      13.66741723557459      300.8821508775972   0.006462454238669368     0.8000000067325729      0.527047096439197     0.2736813951916978     0.3983574845710949    0.02539207836191971     0.3765524317193739     0.9686414770514277      0.429315839509217  4.402006144394956e-14 121.905435341053
2.583680530304974      19.34432872180191      15.75694265292126   0.002410881687334391       0.70060509678063     -11.56338349683998  1.954249296111132e-05     0.1264246681651657  0.0008903300121939267      13.66741723557459      300.8821508775972   0.006462454238669368     0.8000000067325729      0.527047096439197     0.2736813951916978     0.3983574845710949    0.02539207836191971     0.3765524317193739     0.9686414770514277      0.429315839509217  4.402006144394956e-14 121.9054385907902
2.583680530304974      19.34432872180191      15.75694265292126   0.002410881687334391       0.70060509678063     -11.56338349683998  1.952759179991747e-05     0.1264246830663268  0.0008903300121939267      13.66741723557459      300.8821508775972   0.006462454238669368     0.8000000067325729      0.527047096439197     0.2736813951916978     0.3983574845710949    0.02539207836191971     0.3765524317193739     0.9686414770514277      0.429315839509217  4.402006144394956e-14 121.9054353246154
2.583680530304974      19.34432872180191      15.75694265292126   0.002410881687334391       0.70060509678063     -11.56338349683998  1.952759179991747e-05     0.1264246681651657  0.0008903449133551205      13.66741723557459      300.8821508775972   0.006462454238669368     0.8000000067325729      0.527047096439197     0.2736813951916978     0.3983574845710949    0.02539207836191971     0.3765524317193739     0.9686414770514277      0.429315839509217  4.402006144394956e-14 121.9054354740906
2.583680530304974      19.34432872180191      15.75694265292126   0.002410881687334391       0.70060509678063     -11.56338349683998  1.952759179991747e-05     0.1264246681651657  0.0008903300121939267      13.66741743923498      300.8821508775972   0.006462454238669368     0.8000000067325729      0.527047096439197     0.2736813951916978     0.3983574845710949    0.02539207836191971     0.3765524317193739     0.9686414770514277      0.429315839509217  4.402006144394956e-14 121.9054353354443
2.583680530304974      19.34432872180191      15.75694265292126   0.002410881687334391       0.70060509678063     -11.56338349683998  1.952759179991747e-05     0.1264246681651657  0.0008903300121939267      13.66741723557459      300.8821553610906   0.006462454238669368     0.8000000067325729      0.527047096439197     0.2736813951916978     0.3983574845710949    0.02539207836191971     0.3765524317193739     0.9686414770514277      0.429315839509217  4.402006144394956e-14 121.9054352670374
2.583680530304974      19.34432872180191      15.75694265292126   0.002410881687334391       0.70060509678063     -11.56338349683998  1.952759179991747e-05     0.1264246681651657  0.0008903300121939267      13.66741723557459      300.8821508775972   0.006462469139830562     0.8000000067325729      0.527047096439197     0.2736813951916978     0.3983574845710949    0.02539207836191971     0.3765524317193739     0.9686414770514277      0.429315839509217  4.402006144394956e-14 121.9054344307159
2.583680530304974      19.34432872180191      15.75694265292126   0.002410881687334391       0.70060509678063     -11.56338349683998  1.952759179991747e-05     0.1264246681651657  0.0008903300121939267      13.66741723557459      300.8821508775972   0.006462454238669368     0.8000000216337341      0.527047096439197     0.2736813951916978     0.3983574845710949    0.02539207836191971     0.3765524317193739     0.9686414770514277      0.429315839509217  4.402006144394956e-14 121.9054358971483
2.583680530304974      19.34432872180191      15.75694265292126   0.002410881687334391       0.70060509678063     -11.56338349683998  1.952759179991747e-05     0.1264246681651657  0.0008903300121939267      13.66741723557459      300.8821508775972   0.006462454238669368     0.8000000067325729     0.5270471113403582     0.2736813951916978     0.3983574845710949    0.02539207836191971     0.3765524317193739     0.9686414770514277      0.429315839509217  4.402006144394956e-14 121.9054353461386
2.583680530304974      19.34432872180191      15.75694265292126   0.002410881687334391       0.70060509678063     -11.56338349683998  1.952759179991747e-05     0.1264246681651657  0.0008903300121939267      13.66741723557459      300.8821508775972   0.006462454238669368     0.8000000067325729      0.527047096439197      0.273681410092859     0.3983574845710949    0.02539207836191971     0.3765524317193739     0.9686414770514277      0.429315839509217  4.402006144394956e-14 121.9054353134225
2.583680530304974      19.34432872180191      15.75694265292126   0.002410881687334391       0.70060509678063     -11.56338349683998  1.952759179991747e-05     0.1264246681651657  0.0008903300121939267      13.66741723557459      300.8821508775972   0.006462454238669368     0.8000000067325729      0.527047096439197     0.2736813951916978     0.3983574994722561    0.02539207836191971     0.3765524317193739     0.9686414770514277      0.429315839509217  4.402006144394956e-14 121.9054353510698
2.583680530304974      19.34432872180191      15.75694265292126   0.002410881687334391       0.70060509678063     -11.56338349683998  1.952759179991747e-05     0.1264246681651657  0.0008903300121939267      13.66741723557459      300.8821508775972   0.006462454238669368     0.8000000067325729      0.527047096439197     0.2736813951916978     0.3983574845710949     0.0253920932630809     0.3765524317193739     0.9686414770514277      0.429315839509217  4.402006144394956e-14 121.9054353356281
2.583680530304974      19.34432872180191      15.75694265292126   0.002410881687334391       0.70060509678063     -11.56338349683998  1.952759179991747e-05     0.1264246681651657  0.0008903300121939267      13.66741723557459      300.8821508775972   0.006462454238669368     0.8000000067325729      0.527047096439197     0.2736813951916978     0.3983574845710949    0.02539207836191971     0.3765524466205351     0.9686414770514277      0.429315839509217  4.402006144394956e-14 121.9054353356366
2.583680530304974      19.34432872180191      15.75694265292126   0.002410881687334391       0.70060509678063     -11.56338349683998  1.952759179991747e-05     0.1264246681651657  0.0008903300121939267      13.66741723557459      300.8821508775972   0.006462454238669368     0.8000000067325729      0.527047096439197     0.2736813951916978     0.3983574845710949    0.02539207836191971     0.3765524317193739     0.9686414919525889      0.429315839509217  4.402006144394956e-14 121.9054353356331
2.583680530304974      19.34432872180191      15.75694265292126   0.002410881687334391       0.70060509678063     -11.56338349683998  1.952759179991747e-05     0.1264246681651657  0.0008903300121939267      13.66741723557459      300.8821508775972   0.006462454238669368     0.8000000067325729      0.527047096439197     0.2736813951916978     0.3983574845710949    0.02539207836191971     0.3765524317193739     0.9686414770514277     0.4293158544103782  4.402006144394956e-14 121.9054353356334
2.583680530304974      19.34432872180191      15.75694265292126   0.002410881687334391       0.70060509678063     -11.56338349683998  1.952759179991747e-05     0.1264246681651657  0.0008903300121939267      13.66741723557459      300.8821508775972   0.006462454238669368     0.8000000067325729      0.527047096439197     0.2736813951916978     0.3983574845710949    0.02539207836191971     0.3765524317193739     0.9686414770514277      0.429315839509217   1.49012052139091e-08 121.9054889504156
2.583675392903101      19.34433654125196      15.75694203216173   0.002410873309487859     0.7006036598982681     -11.56338828290844  1.952433442120412e-05     0.1264249323470536  0.0008903268709464521      13.66744719445015      300.8821540579655    0.00646332841467846     0.8000000067318352     0.5270476286775438     0.2736815784798186      0.398354711278873    0.02539208359370935     0.3765524317193739     0.9686414792069581     0.4293158748352315  4.397039408617214e-14 121.9054057799114
2.583675431402865      19.34433654125196      15.75694203216173   0.002410873309487859     0.7006036598982681     -11.56338828290844  1.952433442120412e-05     0.1264249323470536  0.0008903268709464521      13.66744719445015      300.8821540579655    0.00646332841467846     0.8000000067318352     0.5270476286775438     0.2736815784798186      0.398354711278873    0.02539208359370935     0.3765524317193739     0.9686414792069581     0.4293158748352315  4.397039408617214e-14 121.9054058117522
2.583675392903101      19.34433682950504      15.75694203216173   0.002410873309487859     0.7006036598982681     -11.56338828290844  1.952433442120412e-05     0.1264249323470536  0.0008903268709464521      13.66744719445015      300.8821540579655    0.00646332841467846     0.8000000067318352     0.5270476286775438     0.2736815784798186      0.398354711278873    0.02539208359370935     0.3765524317193739     0.9686414792069581     0.4293158748352315  4.397039408617214e-14 121.9054057455151
2.583675392903101      19.34433654125196      15.75694226695847   0.002410873309487859     0.7006036598982681     -11.56338828290844  1.952433442120412e-05     0.1264249323470536  0.0008903268709464521      13.66744719445015      300.8821540579655    0.00646332841467846     0.8000000067318352     0.5270476286775438     0.2736815784798186      0.398354711278873    0.02539208359370935     0.3765524317193739     0.9686414792069581     0.4293158748352315  4.397039408617214e-14 121.9054057777723
2.583675392903101      19.34433654125196      15.75694203216173   0.002410888210649052     0.7006036598982681     -11.56338828290844  1.952433442120412e-05     0.1264249323470536  0.0008903268709464521      13.66744719445015      300.8821540579655    0.00646332841467846     0.8000000067318352     0.5270476286775438     0.2736815784798186      0.398354711278873    0.02539208359370935     0.3765524317193739     0.9686414792069581     0.4293158748352315  4.397039408617214e-14 121.9054058679922
2.583675392903101      19.34433654125196      15.75694203216173   0.002410873309487859     0.7006036747994293     -11.56338828290844  1.952433442120412e-05     0.1264249323470536  0.0008903268709464521      13.66744719445015      300.8821540579655    0.00646332841467846     0.8000000067318352     0.5270476286775438     0.2736815784798186      0.398354711278873    0.02539208359370935     0.3765524317193739     0.9686414792069581     0.4293158748352315  4.397039408617214e-14 121.9054057931988
2.583675392903101      19.34433654125196      15.75694203216173   0.002410873309487859     0.7006036598982681     -11.56338845521635  1.952433442120412e-05     0.1264249323470536  0.0008903268709464521      13.66744719445015      300.8821540579655    0.00646332841467846     0.8000000067318352     0.5270476286775438     0.2736815784798186      0.398354711278873    0.02539208359370935     0.3765524317193739     0.9686414792069581     0.4293158748352315  4.397039408617214e-14 121.9054057983396
2.583675392903101      19.34433654125196      15.75694203216173   0.002410873309487859     0.7006036598982681     -11.56338828290844  1.953923558239796e-05     0.1264249323470536  0.0008903268709464521      13.66744719445015      300.8821540579655    0.00646332841467846     0.8000000067318352     0.5270476286775438     0.2736815784798186      0.398354711278873    0.02539208359370935     0.3765524317193739     0.9686414792069581     0.4293158748352315  4.397039408617214e-14 121.9054090874451
2.583675392903101      19.34433654125196      15.75694203216173   0.002410873309487859     0.7006036598982681     -11.56338828290844  1.952433442120412e-05     0.1264249472482148  0.0008903268709464521      13.66744719445015      300.8821540579655    0.00646332841467846     0.8000000067318352     0.5270476286775438     0.2736815784798186      0.398354711278873    0.02539208359370935     0.3765524317193739     0.9686414792069581     0.4293158748352315  4.397039408617214e-14 121.9054057979397
2.583675392903101      19.34433654125196      15.75694203216173   0.002410873309487859     0.7006036598982681     -11.56338828290844  1.952433442120412e-05     0.1264249323470536   0.000890341772107646      13.66744719445015      300.8821540579655    0.00646332841467846     0.8000000067318352     0.5270476286775438     0.2736815784798186      0.398354711278873    0.02539208359370935     0.3765524317193739     0.9686414792069581     0.4293158748352315  4.397039408617214e-14 121.9054059491904
2.583675392903101      19.34433654125196      15.75694203216173   0.002410873309487859     0.7006036598982681     -11.56338828290844  1.952433442120412e-05     0.1264249323470536  0.0008903268709464521      13.66744739811098      300.8821540579655    0.00646332841467846     0.8000000067318352     0.5270476286775438     0.2736815784798186      0.398354711278873    0.02539208359370935     0.3765524317193739     0.9686414792069581     0.4293158748352315  4.397039408617214e-14 121.905405766801
2.583675392903101      19.34433654125196      15.75694203216173   0.002410873309487859     0.7006036598982681     -11.56338828290844  1.952433442120412e-05     0.1264249323470536  0.0008903268709464521      13.66744719445015       300.882158541459    0.00646332841467846     0.8000000067318352     0.5270476286775438     0.2736815784798186      0.398354711278873    0.02539208359370935     0.3765524317193739     0.9686414792069581     0.4293158748352315  4.397039408617214e-14 121.9054057880383
2.583675392903101      19.34433654125196      15.75694203216173   0.002410873309487859     0.7006036598982681     -11.56338828290844  1.952433442120412e-05     0.1264249323470536  0.0008903268709464521      13.66744719445015      300.8821540579655   0.006463343315839654     0.8000000067318352     0.5270476286775438     0.2736815784798186      0.398354711278873    0.02539208359370935     0.3765524317193739     0.9686414792069581     0.4293158748352315  4.397039408617214e-14 121.9054057487933
2.583675392903101      19.34433654125196      15.75694203216173   0.002410873309487859     0.7006036598982681     -11.56338828290844  1.952433442120412e-05     0.1264249323470536  0.0008903268709464521      13.66744719445015      300.8821540579655    0.00646332841467846     0.8000000216329964     0.5270476286775438     0.2736815784798186      0.398354711278873    0.02539208359370935     0.3765524317193739     0.9686414792069581     0.4293158748352315  4.397039408617214e-14 121.905406342567
2.583675392903101      19.34433654125196      15.75694203216173   0.002410873309487859     0.7006036598982681     -11.56338828290844  1.952433442120412e-05     0.1264249323470536  0.0008903268709464521      13.66744719445015      300.8821540579655    0.00646332841467846     0.8000000067318352      0.527047643578705     0.2736815784798186      0.398354711278873    0.02539208359370935     0.3765524317193739     0.9686414792069581     0.4293158748352315  4.397039408617214e-14 121.9054058061812
2.583675392903101      19.34433654125196      15.75694203216173   0.002410873309487859     0.7006036598982681     -11.56338828290844  1.952433442120412e-05     0.1264249323470536  0.0008903268709464521      13.66744719445015      300.8821540579655    0.00646332841467846     0.8000000067318352     0.5270476286775438     0.2736815933809798      0.398354711278873    0.02539208359370935     0.3765524317193739     0.9686414792069581     0.4293158748352315  4.397039408617214e-14 121.9054057904058
2.583675392903101      19.34433654125196      15.75694203216173   0.002410873309487859     0.7006036598982681     -11.56338828290844  1.952433442120412e-05     0.1264249323470536  0.0008903268709464521      13.66744719445015      300.8821540579655    0.00646332841467846     0.8000000067318352     0.5270476286775438     0.2736815784798186     0.3983547261800342    0.02539208359370935     0.3765524317193739     0.9686414792069581     0.4293158748352315  4.397039408617214e-14 121.9054057764475
2.583675392903101      19.34433654125196      15.75694203216173   0.002410873309487859     0.7006036598982681     -11.56338828290844  1.952433442120412e-05     0.1264249323470536  0.0008903268709464521      13.66744719445015      300.8821540579655    0.00646332841467846     0.8000000067318352     0.5270476286775438     0.2736815784798186      0.398354711278873    0.02539209849487054     0.3765524317193739     0.9686414792069581     0.4293158748352315  4.397039408617214e-14 121.9054057799219
2.583675392903101      19.34433654125196      15.75694203216173   0.002410873309487859     0.7006036598982681     -11.56338828290844  1.952433442120412e-05     0.1264249323470536  0.0008903268709464521      13.66744719445015      300.8821540579655    0.00646332841467846     0.8000000067318352     0.5270476286775438     0.2736815784798186      0.398354711278873    0.02539208359370935     0.3765524466205351     0.9686414792069581     0.4293158748352315  4.397039408617214e-14 121.9054057799114
2.583675392903101      19.34433654125196      15.75694203216173   0.002410873309487859     0.7006036598982681     -11.56338828290844  1.952433442120412e-05     0.1264249323470536  0.0008903268709464521      13.66744719445015      300.8821540579655    0.00646332841467846     0.8000000067318352     0.5270476286775438     0.2736815784798186      0.398354711278873    0.02539208359370935     0.3765524317193739     0.9686414941081193     0.4293158748352315  4.397039408617214e-14 121.9054057799263
2.583675392903101      19.34433654125196      15.75694203216173   0.002410873309487859     0.7006036598982681     -11.56338828290844  1.952433442120412e-05     0.1264249323470536  0.0008903268709464521      13.66744719445015      300.8821540579655    0.00646332841467846     0.8000000067318352     0.5270476286775438     0.2736815784798186      0.398354711278873    0.02539208359370935     0.3765524317193739     0.9686414792069581     0.4293158897363927  4.397039408617214e-14 121.9054057799204
2.583675392903101      19.34433654125196      15.75694203216173   0.002410873309487859     0.7006036598982681     -11.56338828290844  1.952433442120412e-05     0.1264249323470536  0.0008903268709464521      13.66744719445015      300.8821540579655    0.00646332841467846     0.8000000067318352     0.5270476286775438     0.2736815784798186      0.398354711278873    0.02539208359370935     0.3765524317193739     0.9686414792069581     0.4293158748352315  1.490120516424174e-08 121.9054593946946
2.583669652837157      19.34434827439744      15.75695846141997   0.002410828940721617     0.7006004568099076     -11.56339684217694  1.950747916278173e-05     0.1264244244685481  0.0008902914399408662      13.66745364557291       300.881788640815   0.006463788051870808     0.8000000067303368     0.5270445628625546     0.2736809394049899     0.3983547435803117    0.02539206102062374     0.3765524317193739      0.968640283701381     0.4293155489487382  4.340675021637488e-14 121.9054131964732
2.583669691336835      19.34434827439744      15.75695846141997   0.002410828940721617     0.7006004568099076     -11.56339684217694  1.950747916278173e-05     0.1264244244685481  0.0008902914399408662      13.66745364557291       300.881788640815   0.006463788051870808     0.8000000067303368     0.5270445628625546     0.2736809394049899     0.3983547435803117    0.02539206102062374     0.3765524317193739      0.968640283701381     0.4293155489487382  4.340675021637488e-14 121.9054131424787
2.583669652837157      19.34434856265069      15.75695846141997   0.002410828940721617     0.7006004568099076     -11.56339684217694  1.950747916278173e-05     0.1264244244685481  0.0008902914399408662      13.66745364557291       300.881788640815   0.006463788051870808     0.8000000067303368     0.5270445628625546     0.2736809394049899     0.3983547435803117    0.02539206102062374     0.3765524317193739      0.968640283701381     0.4293155489487382  4.340675021637488e-14 121.9054131729575
2.583669652837157      19.34434827439744      15.75695869621695   0.002410828940721617     0.7006004568099076     -11.56339684217694  1.950747916278173e-05     0.1264244244685481  0.0008902914399408662      13.66745364557291       300.881788640815   0.006463788051870808     0.8000000067303368     0.5270445628625546     0.2736809394049899     0.3983547435803117    0.02539206102062374     0.3765524317193739      0.968640283701381     0.4293155489487382  4.340675021637488e-14 121.9054132069074
2.583669652837157      19.34434827439744      15.75695846141997   0.002410843841882811     0.7006004568099076     -11.56339684217694  1.950747916278173e-05     0.1264244244685481  0.0008902914399408662      13.66745364557291       300.881788640815   0.006463788051870808     0.8000000067303368     0.5270445628625546     0.2736809394049899     0.3983547435803117    0.02539206102062374     0.3765524317193739      0.968640283701381     0.4293155489487382  4.340675021637488e-14 121.905413231818
2.583669652837157      19.34434827439744      15.75695846141997   0.002410828940721617     0.7006004717110688     -11.56339684217694  1.950747916278173e-05     0.1264244244685481  0.0008902914399408662      13.66745364557291       300.881788640815   0.006463788051870808     0.8000000067303368     0.5270445628625546     0.2736809394049899     0.3983547435803117    0.02539206102062374     0.3765524317193739      0.968640283701381     0.4293155489487382  4.340675021637488e-14 121.9054131941805
2.583669652837157      19.34434827439744      15.75695846141997   0.002410828940721617     0.7006004568099076     -11.56339701448498  1.950747916278173e-05     0.1264244244685481  0.0008902914399408662      13.66745364557291       300.881788640815   0.006463788051870808     0.8000000067303368     0.5270445628625546     0.2736809394049899     0.3983547435803117    0.02539206102062374     0.3765524317193739      0.968640283701381     0.4293155489487382  4.340675021637488e-14 121.90541320649
2.583669652837157      19.34434827439744      15.75695846141997   0.002410828940721617     0.7006004568099076     -11.56339684217694  1.952238032397557e-05     0.1264244244685481  0.0008902914399408662      13.66745364557291       300.881788640815   0.006463788051870808     0.8000000067303368     0.5270445628625546     0.2736809394049899     0.3983547435803117    0.02539206102062374     0.3765524317193739      0.968640283701381     0.4293155489487382  4.340675021637488e-14 121.9054165187722
2.583669652837157      19.34434827439744      15.75695846141997   0.002410828940721617     0.7006004568099076     -11.56339684217694  1.950747916278173e-05     0.1264244393697093  0.0008902914399408662      13.66745364557291       300.881788640815   0.006463788051870808     0.8000000067303368     0.5270445628625546     0.2736809394049899     0.3983547435803117    0.02539206102062374     0.3765524317193739      0.968640283701381     0.4293155489487382  4.340675021637488e-14 121.9054131998915
2.583669652837157      19.34434827439744      15.75695846141997   0.002410828940721617     0.7006004568099076     -11.56339684217694  1.950747916278173e-05     0.1264244244685481    0.00089030634110206      13.66745364557291       300.881788640815   0.006463788051870808     0.8000000067303368     0.5270445628625546     0.2736809394049899     0.3983547435803117    0.02539206102062374     0.3765524317193739      0.968640283701381     0.4293155489487382  4.340675021637488e-14 121.9054133535988
2.583669652837157      19.34434827439744      15.75695846141997   0.002410828940721617     0.7006004568099076     -11.56339684217694  1.950747916278173e-05     0.1264244244685481  0.0008902914399408662      13.66745384923384       300.881788640815   0.006463788051870808     0.8000000067303368     0.5270445628625546     0.2736809394049899     0.3983547435803117    0.02539206102062374     0.3765524317193739      0.968640283701381     0.4293155489487382  4.340675021637488e-14 121.9054131464384
2.583669652837157      19.34434827439744      15.75695846141997   0.002410828940721617     0.7006004568099076     -11.56339684217694  1.950747916278173e-05     0.1264244244685481  0.0008902914399408662      13.66745364557291       300.881793124303   0.006463788051870808     0.8000000067303368     0.5270445628625546     0.2736809394049899     0.3983547435803117    0.02539206102062374     0.3765524317193739      0.968640283701381     0.4293155489487382  4.340675021637488e-14 121.9054131549915
2.583669652837157      19.34434827439744      15.75695846141997   0.002410828940721617     0.7006004568099076     -11.56339684217694  1.950747916278173e-05     0.1264244244685481  0.0008902914399408662      13.66745364557291       300.881788640815   0.006463802953032002     0.8000000067303368     0.5270445628625546     0.2736809394049899     0.3983547435803117    0.02539206102062374     0.3765524317193739      0.968640283701381     0.4293155489487382  4.340675021637488e-14 121.9054135987535
2.583669652837157      19.34434827439744      15.75695846141997   0.002410828940721617     0.7006004568099076     -11.56339684217694  1.950747916278173e-05     0.1264244244685481  0.0008902914399408662      13.66745364557291       300.881788640815   0.006463788051870808      0.800000021631498     0.5270445628625546     0.2736809394049899     0.3983547435803117    0.02539206102062374     0.3765524317193739      0.968640283701381     0.4293155489487382  4.340675021637488e-14 121.9054137610946
2.583669652837157      19.34434827439744      15.75695846141997   0.002410828940721617     0.7006004568099076     -11.56339684217694  1.950747916278173e-05     0.1264244244685481  0.0008902914399408662      13.66745364557291       300.881788640815   0.006463788051870808     0.8000000067303368     0.5270445777637158     0.2736809394049899     0.3983547435803117    0.02539206102062374     0.3765524317193739      0.968640283701381     0.4293155489487382  4.340675021637488e-14 121.9054131879937
2.583669652837157      19.34434827439744      15.75695846141997   0.002410828940721617     0.7006004568099076     -11.56339684217694  1.950747916278173e-05     0.1264244244685481  0.0008902914399408662      13.66745364557291       300.881788640815   0.006463788051870808     0.8000000067303368     0.5270445628625546     0.2736809543061511     0.3983547435803117    0.02539206102062374     0.3765524317193739      0.968640283701381     0.4293155489487382  4.340675021637488e-14 121.9054132019579
2.583669652837157      19.34434827439744      15.75695846141997   0.002410828940721617     0.7006004568099076     -11.56339684217694  1.950747916278173e-05     0.1264244244685481  0.0008902914399408662      13.66745364557291       300.881788640815   0.006463788051870808     0.8000000067303368     0.5270445628625546     0.2736809394049899     0.3983547584814729    0.02539206102062374     0.3765524317193739      0.968640283701381     0.4293155489487382  4.340675021637488e-14 121.9054132058378
2.583669652837157      19.34434827439744      15.75695846141997   0.002410828940721617     0.7006004568099076     -11.56339684217694  1.950747916278173e-05     0.1264244244685481  0.0008902914399408662      13.66745364557291       300.881788640815   0.006463788051870808     0.8000000067303368     0.5270445628625546     0.2736809394049899     0.3983547435803117    0.02539207592178494     0.3765524317193739      0.968640283701381     0.4293155489487382  4.340675021637488e-14 121.905413196476
2.583669652837157      19.34434827439744      15.75695846141997   0.002410828940721617     0.7006004568099076     -11.56339684217694  1.950747916278173e-05     0.1264244244685481  0.0008902914399408662      13.66745364557291       300.881788640815   0.006463788051870808     0.8000000067303368     0.5270445628625546     0.2736809394049899     0.3983547435803117    0.02539206102062374     0.3765524466205351      0.968640283701381     0.4293155489487382  4.340675021637488e-14 121.9054131964732
2.583669652837157      19.34434827439744      15.75695846141997   0.002410828940721617     0.7006004568099076     -11.56339684217694  1.950747916278173e-05     0.1264244244685481  0.0008902914399408662      13.66745364557291       300.881788640815   0.006463788051870808     0.8000000067303368     0.5270445628625546     0.2736809394049899     0.3983547435803117    0.02539206102062374     0.3765524317193739     0.9686402986025422     0.4293155489487382  4.340675021637488e-14 121.9054131964928
2.583669652837157      19.34434827439744      15.75695846141997   0.002410828940721617     0.7006004568099076     -11.56339684217694  1.950747916278173e-05     0.1264244244685481  0.0008902914399408662      13.66745364557291       300.881788640815   0.006463788051870808     0.8000000067303368     0.5270445628625546     0.2736809394049899     0.3983547435803117    0.02539206102062374     0.3765524317193739      0.968640283701381     0.4293155638498994  4.340675021637488e-14 121.9054131964707
2.583669652837157      19.34434827439744      15.75695846141997   0.002410828940721617     0.7006004568099076     -11.56339684217694  1.950747916278173e-05     0.1264244244685481  0.0008902914399408662      13.66745364557291       300.881788640815   0.006463788051870808     0.8000000067303368     0.5270445628625546     0.2736809394049899     0.3983547435803117    0.02539206102062374     0.3765524317193739      0.968640283701381     0.4293155489487382  1.490120460059787e-08 121.9054668114787
2.583672198048955      19.34433824222705      15.75694397280102    0.00241083014301085     0.7006015420268273     -11.56338898207613  1.951027764129735e-05     0.1264244461804835  0.0008902951577742566      13.66744812622805      300.8821099376062   0.006463743147841315     0.8000000067309507     0.5270446770219204     0.2736809664075545     0.3983553641573062    0.02539208091227362     0.3765524317193739     0.9686413371453029     0.4293158361247934  4.346291677186009e-14 121.9054099555337
2.58367223654867      19.34433824222705      15.75694397280102    0.00241083014301085     0.7006015420268273     -11.56338898207613  1.951027764129735e-05     0.1264244461804835  0.0008902951577742566      13.66744812622805      300.8821099376062   0.006463743147841315     0.8000000067309507     0.5270446770219204     0.2736809664075545     0.3983553641573062    0.02539208091227362     0.3765524317193739     0.9686413371453029     0.4293158361247934  4.346291677186009e-14 121.9054099523547
2.583672198048955      19.34433853048015      15.75694397280102    0.00241083014301085     0.7006015420268273     -11.56338898207613  1.951027764129735e-05     0.1264244461804835  0.0008902951577742566      13.66744812622805      300.8821099376062   0.006463743147841315     0.8000000067309507     0.5270446770219204     0.2736809664075545     0.3983553641573062    0.02539208091227362     0.3765524317193739     0.9686413371453029     0.4293158361247934  4.346291677186009e-14 121.9054098825389
2.583672198048955      19.34433824222705      15.75694420759778    0.00241083014301085     0.7006015420268273     -11.56338898207613  1.951027764129735e-05     0.1264244461804835  0.0008902951577742566      13.66744812622805      300.8821099376062   0.006463743147841315     0.8000000067309507     0.5270446770219204     0.2736809664075545     0.3983553641573062    0.02539208091227362     0.3765524317193739     0.9686413371453029     0.4293158361247934  4.346291677186009e-14 121.905409958855
2.583672198048955      19.34433824222705      15.75694397280102   0.002410845044172044     0.7006015420268273     -11.56338898207613  1.951027764129735e-05     0.1264244461804835  0.0008902951577742566      13.66744812622805      300.8821099376062   0.006463743147841315     0.8000000067309507     0.5270446770219204     0.2736809664075545     0.3983553641573062    0.02539208091227362     0.3765524317193739     0.9686413371453029     0.4293158361247934  4.346291677186009e-14 121.9054099678621
2.583672198048955      19.34433824222705      15.75694397280102    0.00241083014301085     0.7006015569279885     -11.56338898207613  1.951027764129735e-05     0.1264244461804835  0.0008902951577742566      13.66744812622805      300.8821099376062   0.006463743147841315     0.8000000067309507     0.5270446770219204     0.2736809664075545     0.3983553641573062    0.02539208091227362     0.3765524317193739     0.9686413371453029     0.4293158361247934  4.346291677186009e-14 121.9054099505293
2.583672198048955      19.34433824222705      15.75694397280102    0.00241083014301085     0.7006015420268273     -11.56338915438406  1.951027764129735e-05     0.1264244461804835  0.0008902951577742566      13.66744812622805      300.8821099376062   0.006463743147841315     0.8000000067309507     0.5270446770219204     0.2736809664075545     0.3983553641573062    0.02539208091227362     0.3765524317193739     0.9686413371453029     0.4293158361247934  4.346291677186009e-14 121.9054099516113
2.583672198048955      19.34433824222705      15.75694397280102    0.00241083014301085     0.7006015420268273     -11.56338898207613   1.95251788024912e-05     0.1264244461804835  0.0008902951577742566      13.66744812622805      300.8821099376062   0.006463743147841315     0.8000000067309507     0.5270446770219204     0.2736809664075545     0.3983553641573062    0.02539208091227362     0.3765524317193739     0.9686413371453029     0.4293158361247934  4.346291677186009e-14 121.9054132475723
2.583672198048955      19.34433824222705      15.75694397280102    0.00241083014301085     0.7006015420268273     -11.56338898207613  1.951027764129735e-05     0.1264244610816447  0.0008902951577742566      13.66744812622805      300.8821099376062   0.006463743147841315     0.8000000067309507     0.5270446770219204     0.2736809664075545     0.3983553641573062    0.02539208091227362     0.3765524317193739     0.9686413371453029     0.4293158361247934  4.346291677186009e-14 121.9054099264736
2.583672198048955      19.34433824222705      15.75694397280102    0.00241083014301085     0.7006015420268273     -11.56338898207613  1.951027764129735e-05     0.1264244461804835  0.0008903100589354504      13.66744812622805      300.8821099376062   0.006463743147841315     0.8000000067309507     0.5270446770219204     0.2736809664075545     0.3983553641573062    0.02539208091227362     0.3765524317193739     0.9686413371453029     0.4293158361247934  4.346291677186009e-14 121.905410092571
2.583672198048955      19.34433824222705      15.75694397280102    0.00241083014301085     0.7006015420268273     -11.56338898207613  1.951027764129735e-05     0.1264244461804835  0.0008902951577742566       13.6674483298889      300.8821099376062   0.006463743147841315     0.8000000067309507     0.5270446770219204     0.2736809664075545     0.3983553641573062    0.02539208091227362     0.3765524317193739     0.9686413371453029     0.4293158361247934  4.346291677186009e-14 121.9054099288696
2.583672198048955      19.34433824222705      15.75694397280102    0.00241083014301085     0.7006015420268273     -11.56338898207613  1.951027764129735e-05     0.1264244461804835  0.0008902951577742566      13.66744812622805       300.882114421099   0.006463743147841315     0.8000000067309507     0.5270446770219204     0.2736809664075545     0.3983553641573062    0.02539208091227362     0.3765524317193739     0.9686413371453029     0.4293158361247934  4.346291677186009e-14 121.905409914816
2.583672198048955      19.34433824222705      15.75694397280102    0.00241083014301085     0.7006015420268273     -11.56338898207613  1.951027764129735e-05     0.1264244461804835  0.0008902951577742566      13.66744812622805      300.8821099376062   0.006463758049002509     0.8000000067309507     0.5270446770219204     0.2736809664075545     0.3983553641573062    0.02539208091227362     0.3765524317193739     0.9686413371453029     0.4293158361247934  4.346291677186009e-14 121.905410310489
2.583672198048955      19.34433824222705      15.75694397280102    0.00241083014301085     0.7006015420268273     -11.56338898207613  1.951027764129735e-05     0.1264244461804835  0.0008902951577742566      13.66744812622805      300.8821099376062   0.006463743147841315     0.8000000216321119     0.5270446770219204     0.2736809664075545     0.3983553641573062    0.02539208091227362     0.3765524317193739     0.9686413371453029     0.4293158361247934  4.346291677186009e-14 121.9054105034088
2.583672198048955      19.34433824222705      15.75694397280102    0.00241083014301085     0.7006015420268273     -11.56338898207613  1.951027764129735e-05     0.1264244461804835  0.0008902951577742566      13.66744812622805      300.8821099376062   0.006463743147841315     0.8000000067309507     0.5270446919230816     0.2736809664075545     0.3983553641573062    0.02539208091227362     0.3765524317193739     0.9686413371453029     0.4293158361247934  4.346291677186009e-14 121.9054099555355
2.583672198048955      19.34433824222705      15.75694397280102    0.00241083014301085     0.7006015420268273     -11.56338898207613  1.951027764129735e-05     0.1264244461804835  0.0008902951577742566      13.66744812622805      300.8821099376062   0.006463743147841315     0.8000000067309507     0.5270446770219204     0.2736809813087157     0.3983553641573062    0.02539208091227362     0.3765524317193739     0.9686413371453029     0.4293158361247934  4.346291677186009e-14 121.9054099476485
2.583672198048955      19.34433824222705      15.75694397280102    0.00241083014301085     0.7006015420268273     -11.56338898207613  1.951027764129735e-05     0.1264244461804835  0.0008902951577742566      13.66744812622805      300.8821099376062   0.006463743147841315     0.8000000067309507     0.5270446770219204     0.2736809664075545     0.3983553790584674    0.02539208091227362     0.3765524317193739     0.9686413371453029     0.4293158361247934  4.346291677186009e-14 121.9054099436088
2.583672198048955      19.34433824222705      15.75694397280102    0.00241083014301085     0.7006015420268273     -11.56338898207613  1.951027764129735e-05     0.1264244461804835  0.0008902951577742566      13.66744812622805      300.8821099376062   0.006463743147841315     0.8000000067309507     0.5270446770219204     0.2736809664075545     0.3983553641573062    0.02539209581343482     0.3765524317193739     0.9686413371453029     0.4293158361247934  4.346291677186009e-14 121.9054099555513
2.583672198048955      19.34433824222705      15.75694397280102    0.00241083014301085     0.7006015420268273     -11.56338898207613  1.951027764129735e-05     0.1264244461804835  0.0008902951577742566      13.66744812622805      300.8821099376062   0.006463743147841315     0.8000000067309507     0.5270446770219204     0.2736809664075545     0.3983553641573062    0.02539208091227362     0.3765524466205351     0.9686413371453029     0.4293158361247934  4.346291677186009e-14 121.9054099555337
2.583672198048955      19.34433824222705      15.75694397280102    0.00241083014301085     0.7006015420268273     -11.56338898207613  1.951027764129735e-05     0.1264244461804835  0.0008902951577742566      13.66744812622805      300.8821099376062   0.006463743147841315     0.8000000067309507     0.5270446770219204     0.2736809664075545     0.3983553641573062    0.02539208091227362     0.3765524317193739     0.9686413520464641     0.4293158361247934  4.346291677186009e-14 121.9054099555502
2.583672198048955      19.34433824222705      15.75694397280102    0.00241083014301085     0.7006015420268273     -11.56338898207613  1.951027764129735e-05     0.1264244461804835  0.0008902951577742566      13.66744812622805      300.8821099376062   0.006463743147841315     0.8000000067309507     0.5270446770219204     0.2736809664075545     0.3983553641573062    0.02539208091227362     0.3765524317193739     0.9686413371453029     0.4293158510259546  4.346291677186009e-14 121.9054099555368
2.583672198048955      19.34433824222705      15.75694397280102    0.00241083014301085     0.7006015420268273     -11.56338898207613  1.951027764129735e-05     0.1264244461804835  0.0008902951577742566      13.66744812622805      300.8821099376062   0.006463743147841315     0.8000000067309507     0.5270446770219204     0.2736809664075545     0.3983553641573062    0.02539208091227362     0.3765524317193739     0.9686413371453029     0.4293158361247934  1.490120465676443e-08 121.9054635705212
2.583674557671241      19.34433665144377      15.75694204057648   0.002410860745137311     0.7006030830154912     -11.56338818416291  1.952033573869723e-05      0.126424791154843  0.0008903177495482359      13.66744725389401      300.8821535543536   0.006463447844223645     0.8000000067316005     0.5270467707786674     0.2736814007093421     0.3983549259342186    0.02539208357716044     0.3765524317193739     0.9686414783144091     0.4293158745967502  4.382430433357614e-14 121.9054056780839
2.583674596170992      19.34433665144377      15.75694204057648   0.002410860745137311     0.7006030830154912     -11.56338818416291  1.952033573869723e-05      0.126424791154843  0.0008903177495482359      13.66744725389401      300.8821535543536   0.006463447844223645     0.8000000067316005     0.5270467707786674     0.2736814007093421     0.3983549259342186    0.02539208357716044     0.3765524317193739     0.9686414783144091     0.4293158745967502  4.382430433357614e-14 121.9054056401861
2.583674557671241      19.34433693969685      15.75694204057648   0.002410860745137311     0.7006030830154912     -11.56338818416291  1.952033573869723e-05      0.126424791154843  0.0008903177495482359      13.66744725389401      300.8821535543536   0.006463447844223645     0.8000000067316005     0.5270467707786674     0.2736814007093421     0.3983549259342186    0.02539208357716044     0.3765524317193739     0.9686414783144091     0.4293158745967502  4.382430433357614e-14 121.9054056421995
2.583674557671241      19.34433665144377      15.75694227537321   0.002410860745137311     0.7006030830154912     -11.56338818416291  1.952033573869723e-05      0.126424791154843  0.0008903177495482359      13.66744725389401      300.8821535543536   0.006463447844223645     0.8000000067316005     0.5270467707786674     0.2736814007093421     0.3983549259342186    0.02539208357716044     0.3765524317193739     0.9686414783144091     0.4293158745967502  4.382430433357614e-14 121.9054056670323
2.583674557671241      19.34433665144377      15.75694204057648   0.002410875646298505     0.7006030830154912     -11.56338818416291  1.952033573869723e-05      0.126424791154843  0.0008903177495482359      13.66744725389401      300.8821535543536   0.006463447844223645     0.8000000067316005     0.5270467707786674     0.2736814007093421     0.3983549259342186    0.02539208357716044     0.3765524317193739     0.9686414783144091     0.4293158745967502  4.382430433357614e-14 121.9054057351698
2.583674557671241      19.34433665144377      15.75694204057648   0.002410860745137311     0.7006030979166524     -11.56338818416291  1.952033573869723e-05      0.126424791154843  0.0008903177495482359      13.66744725389401      300.8821535543536   0.006463447844223645     0.8000000067316005     0.5270467707786674     0.2736814007093421     0.3983549259342186    0.02539208357716044     0.3765524317193739     0.9686414783144091     0.4293158745967502  4.382430433357614e-14 121.9054056631578
2.583674557671241      19.34433665144377      15.75694204057648   0.002410860745137311     0.7006030830154912     -11.56338835647082  1.952033573869723e-05      0.126424791154843  0.0008903177495482359      13.66744725389401      300.8821535543536   0.006463447844223645     0.8000000067316005     0.5270467707786674     0.2736814007093421     0.3983549259342186    0.02539208357716044     0.3765524317193739     0.9686414783144091     0.4293158745967502  4.382430433357614e-14 121.9054056854158
2.583674557671241      19.34433665144377      15.75694204057648   0.002410860745137311     0.7006030830154912     -11.56338818416291  1.953523689989108e-05      0.126424791154843  0.0008903177495482359      13.66744725389401      300.8821535543536   0.006463447844223645     0.8000000067316005     0.5270467707786674     0.2736814007093421     0.3983549259342186    0.02539208357716044     0.3765524317193739     0.9686414783144091     0.4293158745967502  4.382430433357614e-14 121.905408978695
2.583674557671241      19.34433665144377      15.75694204057648   0.002410860745137311     0.7006030830154912     -11.56338818416291  1.952033573869723e-05     0.1264248060560042  0.0008903177495482359      13.66744725389401      300.8821535543536   0.006463447844223645     0.8000000067316005     0.5270467707786674     0.2736814007093421     0.3983549259342186    0.02539208357716044     0.3765524317193739     0.9686414783144091     0.4293158745967502  4.382430433357614e-14 121.9054056740941
2.583674557671241      19.34433665144377      15.75694204057648   0.002410860745137311     0.7006030830154912     -11.56338818416291  1.952033573869723e-05      0.126424791154843  0.0008903326507094298      13.66744725389401      300.8821535543536   0.006463447844223645     0.8000000067316005     0.5270467707786674     0.2736814007093421     0.3983549259342186    0.02539208357716044     0.3765524317193739     0.9686414783144091     0.4293158745967502  4.382430433357614e-14 121.9054058453939
2.583674557671241      19.34433665144377      15.75694204057648   0.002410860745137311     0.7006030830154912     -11.56338818416291  1.952033573869723e-05      0.126424791154843  0.0008903177495482359      13.66744745755484      300.8821535543536   0.006463447844223645     0.8000000067316005     0.5270467707786674     0.2736814007093421     0.3983549259342186    0.02539208357716044     0.3765524317193739     0.9686414783144091     0.4293158745967502  4.382430433357614e-14 121.9054056308915
2.583674557671241      19.34433665144377      15.75694204057648   0.002410860745137311     0.7006030830154912     -11.56338818416291  1.952033573869723e-05      0.126424791154843  0.0008903177495482359      13.66744725389401       300.882158037847   0.006463447844223645     0.8000000067316005     0.5270467707786674     0.2736814007093421     0.3983549259342186    0.02539208357716044     0.3765524317193739     0.9686414783144091     0.4293158745967502  4.382430433357614e-14 121.9054056121211
2.583674557671241      19.34433665144377      15.75694204057648   0.002410860745137311     0.7006030830154912     -11.56338818416291  1.952033573869723e-05      0.126424791154843  0.0008903177495482359      13.66744725389401      300.8821535543536   0.006463462745384839     0.8000000067316005     0.5270467707786674     0.2736814007093421     0.3983549259342186    0.02539208357716044     0.3765524317193739     0.9686414783144091     0.4293158745967502  4.382430433357614e-14 121.9054056970029
2.583674557671241      19.34433665144377      15.75694204057648   0.002410860745137311     0.7006030830154912     -11.56338818416291  1.952033573869723e-05      0.126424791154843  0.0008903177495482359      13.66744725389401      300.8821535543536   0.006463447844223645     0.8000000216327617     0.5270467707786674     0.2736814007093421     0.3983549259342186    0.02539208357716044     0.3765524317193739     0.9686414783144091     0.4293158745967502  4.382430433357614e-14 121.9054061861521
2.583674557671241      19.34433665144377      15.75694204057648   0.002410860745137311     0.7006030830154912     -11.56338818416291  1.952033573869723e-05      0.126424791154843  0.0008903177495482359      13.66744725389401      300.8821535543536   0.006463447844223645     0.8000000067316005     0.5270467856798285     0.2736814007093421     0.3983549259342186    0.02539208357716044     0.3765524317193739     0.9686414783144091     0.4293158745967502  4.382430433357614e-14 121.9054056816201
2.583674557671241      19.34433665144377      15.75694204057648   0.002410860745137311     0.7006030830154912     -11.56338818416291  1.952033573869723e-05      0.126424791154843  0.0008903177495482359      13.66744725389401      300.8821535543536   0.006463447844223645     0.8000000067316005     0.5270467707786674     0.2736814156105032     0.3983549259342186    0.02539208357716044     0.3765524317193739     0.9686414783144091     0.4293158745967502  4.382430433357614e-14 121.9054056948933
2.583674557671241      19.34433665144377      15.75694204057648   0.002410860745137311     0.7006030830154912     -11.56338818416291  1.952033573869723e-05      0.126424791154843  0.0008903177495482359      13.66744725389401      300.8821535543536   0.006463447844223645     0.8000000067316005     0.5270467707786674     0.2736814007093421     0.3983549408353798    0.02539208357716044     0.3765524317193739     0.9686414783144091     0.4293158745967502  4.382430433357614e-14 121.9054056664234
2.583674557671241      19.34433665144377      15.75694204057648   0.002410860745137311     0.7006030830154912     -11.56338818416291  1.952033573869723e-05      0.126424791154843  0.0008903177495482359      13.66744725389401      300.8821535543536   0.006463447844223645     0.8000000067316005     0.5270467707786674     0.2736814007093421     0.3983549259342186    0.02539209847832163     0.3765524317193739     0.9686414783144091     0.4293158745967502  4.382430433357614e-14 121.9054056780853
2.583674557671241      19.34433665144377      15.75694204057648   0.002410860745137311     0.7006030830154912     -11.56338818416291  1.952033573869723e-05      0.126424791154843  0.0008903177495482359      13.66744725389401      300.8821535543536   0.006463447844223645     0.8000000067316005     0.5270467707786674     0.2736814007093421     0.3983549259342186    0.02539208357716044     0.3765524466205351     0.9686414783144091     0.4293158745967502  4.382430433357614e-14 121.9054056780839
2.583674557671241      19.34433665144377      15.75694204057648   0.002410860745137311     0.7006030830154912     -11.56338818416291  1.952033573869723e-05      0.126424791154843  0.0008903177495482359      13.66744725389401      300.8821535543536   0.006463447844223645     0.8000000067316005     0.5270467707786674     0.2736814007093421     0.3983549259342186    0.02539208357716044     0.3765524317193739     0.9686414932155703     0.4293158745967502  4.382430433357614e-14 121.9054056780722
2.583674557671241      19.34433665144377      15.75694204057648   0.002410860745137311     0.7006030830154912     -11.56338818416291  1.952033573869723e-05      0.126424791154843  0.0008903177495482359      13.66744725389401      300.8821535543536   0.006463447844223645     0.8000000067316005     0.5270467707786674     0.2736814007093421     0.3983549259342186    0.02539208357716044     0.3765524317193739     0.9686414783144091     0.4293158894979114  4.382430433357614e-14 121.9054056780778
2.583674557671241      19.34433665144377      15.75694204057648   0.002410860745137311     0.7006030830154912     -11.56338818416291  1.952033573869723e-05      0.126424791154843  0.0008903177495482359      13.66744725389401      300.8821535543536   0.006463447844223645     0.8000000067316005     0.5270467707786674     0.2736814007093421     0.3983549259342186    0.02539208357716044     0.3765524317193739     0.9686414783144091     0.4293158745967502  1.490120501815199e-08 121.9054592929271
2.583674666708734      19.34433668456694      15.75694205310033   0.002410858459201071      0.700603349524707      -11.5633881728453  1.951918624632296e-05     0.1264248625071417  0.0008903151527269911      13.66744731554628       300.882153558268   0.006463446576322882     0.8000000067315395     0.5270467375282522     0.2736813186295659     0.3983551341354051    0.02539208357653995     0.3765524317193739     0.9686414783209826     0.4293158746591697  4.378235127410111e-14 121.9054052841356
2.583674705208487      19.34433668456694      15.75694205310033   0.002410858459201071      0.700603349524707      -11.5633881728453  1.951918624632296e-05     0.1264248625071417  0.0008903151527269911      13.66744731554628       300.882153558268   0.006463446576322882     0.8000000067315395     0.5270467375282522     0.2736813186295659     0.3983551341354051    0.02539208357653995     0.3765524317193739     0.9686414783209826     0.4293158746591697  4.378235127410111e-14 121.905405289332
2.583674666708734      19.34433697282002      15.75694205310033   0.002410858459201071      0.700603349524707      -11.5633881728453  1.951918624632296e-05     0.1264248625071417  0.0008903151527269911      13.66744731554628       300.882153558268   0.006463446576322882     0.8000000067315395     0.5270467375282522     0.2736813186295659     0.3983551341354051    0.02539208357653995     0.3765524317193739     0.9686414783209826     0.4293158746591697  4.378235127410111e-14 121.9054052536413
2.583674666708734      19.34433668456694      15.75694228789707   0.002410858459201071      0.700603349524707      -11.5633881728453  1.951918624632296e-05     0.1264248625071417  0.0008903151527269911      13.66744731554628       300.882153558268   0.006463446576322882     0.8000000067315395     0.5270467375282522     0.2736813186295659     0.3983551341354051    0.02539208357653995     0.3765524317193739     0.9686414783209826     0.4293158746591697  4.378235127410111e-14 121.9054052777216
2.583674666708734      19.34433668456694      15.75694205310033   0.002410873360362264      0.700603349524707      -11.5633881728453  1.951918624632296e-05     0.1264248625071417  0.0008903151527269911      13.66744731554628       300.882153558268   0.006463446576322882     0.8000000067315395     0.5270467375282522     0.2736813186295659     0.3983551341354051    0.02539208357653995     0.3765524317193739     0.9686414783209826     0.4293158746591697  4.378235127410111e-14 121.9054053393679
2.583674666708734      19.34433668456694      15.75694205310033   0.002410858459201071     0.7006033644258682      -11.5633881728453  1.951918624632296e-05     0.1264248625071417  0.0008903151527269911      13.66744731554628       300.882153558268   0.006463446576322882     0.8000000067315395     0.5270467375282522     0.2736813186295659     0.3983551341354051    0.02539208357653995     0.3765524317193739     0.9686414783209826     0.4293158746591697  4.378235127410111e-14 121.9054052774259
2.583674666708734      19.34433668456694      15.75694205310033   0.002410858459201071      0.700603349524707     -11.56338834515321  1.951918624632296e-05     0.1264248625071417  0.0008903151527269911      13.66744731554628       300.882153558268   0.006463446576322882     0.8000000067315395     0.5270467375282522     0.2736813186295659     0.3983551341354051    0.02539208357653995     0.3765524317193739     0.9686414783209826     0.4293158746591697  4.378235127410111e-14 121.9054052879426
2.583674666708734      19.34433668456694      15.75694205310033   0.002410858459201071      0.700603349524707      -11.5633881728453  1.953408740751681e-05     0.1264248625071417  0.0008903151527269911      13.66744731554628       300.882153558268   0.006463446576322882     0.8000000067315395     0.5270467375282522     0.2736813186295659     0.3983551341354051    0.02539208357653995     0.3765524317193739     0.9686414783209826     0.4293158746591697  4.378235127410111e-14 121.9054086069451
2.583674666708734      19.34433668456694      15.75694205310033   0.002410858459201071      0.700603349524707      -11.5633881728453  1.951918624632296e-05     0.1264248774083029  0.0008903151527269911      13.66744731554628       300.882153558268   0.006463446576322882     0.8000000067315395     0.5270467375282522     0.2736813186295659     0.3983551341354051    0.02539208357653995     0.3765524317193739     0.9686414783209826     0.4293158746591697  4.378235127410111e-14 121.9054053013091
2.583674666708734      19.34433668456694      15.75694205310033   0.002410858459201071      0.700603349524707      -11.5633881728453  1.951918624632296e-05     0.1264248625071417   0.000890330053888185      13.66744731554628       300.882153558268   0.006463446576322882     0.8000000067315395     0.5270467375282522     0.2736813186295659     0.3983551341354051    0.02539208357653995     0.3765524317193739     0.9686414783209826     0.4293158746591697  4.378235127410111e-14 121.9054054418169
2.583674666708734      19.34433668456694      15.75694205310033   0.002410858459201071      0.700603349524707      -11.5633881728453  1.951918624632296e-05     0.1264248625071417  0.0008903151527269911      13.66744751920711       300.882153558268   0.006463446576322882     0.8000000067315395     0.5270467375282522     0.2736813186295659     0.3983551341354051    0.02539208357653995     0.3765524317193739     0.9686414783209826     0.4293158746591697  4.378235127410111e-14 121.9054052731588
2.583674666708734      19.34433668456694      15.75694205310033   0.002410858459201071      0.700603349524707      -11.5633881728453  1.951918624632296e-05     0.1264248625071417  0.0008903151527269911      13.66744731554628      300.8821580417614   0.006463446576322882     0.8000000067315395     0.5270467375282522     0.2736813186295659     0.3983551341354051    0.02539208357653995     0.3765524317193739     0.9686414783209826     0.4293158746591697  4.378235127410111e-14 121.9054052411235
2.583674666708734      19.34433668456694      15.75694205310033   0.002410858459201071      0.700603349524707      -11.5633881728453  1.951918624632296e-05     0.1264248625071417  0.0008903151527269911      13.66744731554628       300.882153558268   0.006463461477484076     0.8000000067315395     0.5270467375282522     0.2736813186295659     0.3983551341354051    0.02539208357653995     0.3765524317193739     0.9686414783209826     0.4293158746591697  4.378235127410111e-14 121.9054053543483
2.583674666708734      19.34433668456694      15.75694205310033   0.002410858459201071      0.700603349524707      -11.5633881728453  1.951918624632296e-05     0.1264248625071417  0.0008903151527269911      13.66744731554628       300.882153558268   0.006463446576322882     0.8000000216327007     0.5270467375282522     0.2736813186295659     0.3983551341354051    0.02539208357653995     0.3765524317193739     0.9686414783209826     0.4293158746591697  4.378235127410111e-14 121.9054058512685
2.583674666708734      19.34433668456694      15.75694205310033   0.002410858459201071      0.700603349524707      -11.5633881728453  1.951918624632296e-05     0.1264248625071417  0.0008903151527269911      13.66744731554628       300.882153558268   0.006463446576322882     0.8000000067315395     0.5270467524294134     0.2736813186295659     0.3983551341354051    0.02539208357653995     0.3765524317193739     0.9686414783209826     0.4293158746591697  4.378235127410111e-14 121.905405285426
2.583674666708734      19.34433668456694      15.75694205310033   0.002410858459201071      0.700603349524707      -11.5633881728453  1.951918624632296e-05     0.1264248625071417  0.0008903151527269911      13.66744731554628       300.882153558268   0.006463446576322882     0.8000000067315395     0.5270467375282522     0.2736813335307271     0.3983551341354051    0.02539208357653995     0.3765524317193739     0.9686414783209826     0.4293158746591697  4.378235127410111e-14 121.9054052779677
2.583674666708734      19.34433668456694      15.75694205310033   0.002410858459201071      0.700603349524707      -11.5633881728453  1.951918624632296e-05     0.1264248625071417  0.0008903151527269911      13.66744731554628       300.882153558268   0.006463446576322882     0.8000000067315395     0.5270467375282522     0.2736813186295659     0.3983551490365663    0.02539208357653995     0.3765524317193739     0.9686414783209826     0.4293158746591697  4.378235127410111e-14 121.9054052911172
2.583674666708734      19.34433668456694      15.75694205310033   0.002410858459201071      0.700603349524707      -11.5633881728453  1.951918624632296e-05     0.1264248625071417  0.0008903151527269911      13.66744731554628       300.882153558268   0.006463446576322882     0.8000000067315395     0.5270467375282522     0.2736813186295659     0.3983551341354051    0.02539209847770114     0.3765524317193739     0.9686414783209826     0.4293158746591697  4.378235127410111e-14 121.9054052841402
2.583674666708734      19.34433668456694      15.75694205310033   0.002410858459201071      0.700603349524707      -11.5633881728453  1.951918624632296e-05     0.1264248625071417  0.0008903151527269911      13.66744731554628       300.882153558268   0.006463446576322882     0.8000000067315395     0.5270467375282522     0.2736813186295659     0.3983551341354051    0.02539208357653995     0.3765524466205351     0.9686414783209826     0.4293158746591697  4.378235127410111e-14 121.9054052841356
2.583674666708734      19.34433668456694      15.75694205310033   0.002410858459201071      0.700603349524707      -11.5633881728453  1.951918624632296e-05     0.1264248625071417  0.0008903151527269911      13.66744731554628       300.882153558268   0.006463446576322882     0.8000000067315395     0.5270467375282522     0.2736813186295659     0.3983551341354051    0.02539208357653995     0.3765524317193739     0.9686414932221438     0.4293158746591697  4.378235127410111e-14 121.9054052841277
2.583674666708734      19.34433668456694      15.75694205310033   0.002410858459201071      0.700603349524707      -11.5633881728453  1.951918624632296e-05     0.1264248625071417  0.0008903151527269911      13.66744731554628       300.882153558268   0.006463446576322882     0.8000000067315395     0.5270467375282522     0.2736813186295659     0.3983551341354051    0.02539208357653995     0.3765524317193739     0.9686414783209826     0.4293158895603309  4.378235127410111e-14 121.9054052841355
2.583674666708734      19.34433668456694      15.75694205310033   0.002410858459201071      0.700603349524707      -11.5633881728453  1.951918624632296e-05     0.1264248625071417  0.0008903151527269911      13.66744731554628       300.882153558268   0.006463446576322882     0.8000000067315395     0.5270467375282522     0.2736813186295659     0.3983551341354051    0.02539208357653995     0.3765524317193739     0.9686414783209826     0.4293158746591697  1.490120497619893e-08 121.9054588989615
