# Supplementary material for: Model-Based Quantification of the Systemic Interplay between Glucose and Fatty Acids in the Postprandial State
Source: PLoS One. 2015 Sep 10;10(9):e0135665. doi: 10.1371/journal.pone.0135665 (PMC4565650; doi:10.1371/journal.pone.0135665)
Supplement: S3 File — Zip file containing all Matlab m-files to generate figures. The zip-file includes a README file, containing an overview of the simulation files and basic instructions. (ZIP) [file pone.0135665.s004.zip › GlcNEFA/OPT parameters/OPT_solver1_seed100000000_n100_r25/parameters_it74.txt]

2.261282778076145      20.44243407311719      22.32000200621758   0.003557517920087277      0.866370857031515     -13.87257226624931    7.8433083382331e-05     0.1356315829233415  0.0003414914580520807      18.29036749113285      294.6111616784437   0.006965680015537684     0.8744579823265517     0.5301829552763119     0.2998379432711837     0.2619488034589576   0.001681867515690735      0.424413373371991     0.1162817719178091     0.1036844588373782  2.428112062711342e-14 162.0017827754697
2.261282811771884      20.44243407311719      22.32000200621758   0.003557517920087277      0.866370857031515     -13.87257226624931    7.8433083382331e-05     0.1356315829233415  0.0003414914580520807      18.29036749113285      294.6111616784437   0.006965680015537684     0.8744579823265517     0.5301829552763119     0.2998379432711837     0.2619488034589576   0.001681867515690735      0.424413373371991     0.1162817719178091     0.1036844588373782  2.428112062711342e-14 162.0017825124254
2.261282778076145       20.4424343777332      22.32000200621758   0.003557517920087277      0.866370857031515     -13.87257226624931    7.8433083382331e-05     0.1356315829233415  0.0003414914580520807      18.29036749113285      294.6111616784437   0.006965680015537684     0.8744579823265517     0.5301829552763119     0.2998379432711837     0.2619488034589576   0.001681867515690735      0.424413373371991     0.1162817719178091     0.1036844588373782  2.428112062711342e-14 162.0017791863739
2.261282778076145      20.44243407311719      22.32000233881153   0.003557517920087277      0.866370857031515     -13.87257226624931    7.8433083382331e-05     0.1356315829233415  0.0003414914580520807      18.29036749113285      294.6111616784437   0.006965680015537684     0.8744579823265517     0.5301829552763119     0.2998379432711837     0.2619488034589576   0.001681867515690735      0.424413373371991     0.1162817719178091     0.1036844588373782  2.428112062711342e-14 162.0017810457438
2.261282778076145      20.44243407311719      22.32000200621758   0.003557532821248471      0.866370857031515     -13.87257226624931    7.8433083382331e-05     0.1356315829233415  0.0003414914580520807      18.29036749113285      294.6111616784437   0.006965680015537684     0.8744579823265517     0.5301829552763119     0.2998379432711837     0.2619488034589576   0.001681867515690735      0.424413373371991     0.1162817719178091     0.1036844588373782  2.428112062711342e-14 162.0018947353341
2.261282778076145      20.44243407311719      22.32000200621758   0.003557517920087277     0.8663708719326762     -13.87257226624931    7.8433083382331e-05     0.1356315829233415  0.0003414914580520807      18.29036749113285      294.6111616784437   0.006965680015537684     0.8744579823265517     0.5301829552763119     0.2998379432711837     0.2619488034589576   0.001681867515690735      0.424413373371991     0.1162817719178091     0.1036844588373782  2.428112062711342e-14 162.0017830121903
2.261282778076145      20.44243407311719      22.32000200621758   0.003557517920087277      0.866370857031515     -13.87257247296675    7.8433083382331e-05     0.1356315829233415  0.0003414914580520807      18.29036749113285      294.6111616784437   0.006965680015537684     0.8744579823265517     0.5301829552763119     0.2998379432711837     0.2619488034589576   0.001681867515690735      0.424413373371991     0.1162817719178091     0.1036844588373782  2.428112062711342e-14 162.0017872915575
2.261282778076145      20.44243407311719      22.32000200621758   0.003557517920087277      0.866370857031515     -13.87257226624931  7.844798454352485e-05     0.1356315829233415  0.0003414914580520807      18.29036749113285      294.6111616784437   0.006965680015537684     0.8744579823265517     0.5301829552763119     0.2998379432711837     0.2619488034589576   0.001681867515690735      0.424413373371991     0.1162817719178091     0.1036844588373782  2.428112062711342e-14 162.0018753424963
2.261282778076145      20.44243407311719      22.32000200621758   0.003557517920087277      0.866370857031515     -13.87257226624931    7.8433083382331e-05     0.1356315978245027  0.0003414914580520807      18.29036749113285      294.6111616784437   0.006965680015537684     0.8744579823265517     0.5301829552763119     0.2998379432711837     0.2619488034589576   0.001681867515690735      0.424413373371991     0.1162817719178091     0.1036844588373782  2.428112062711342e-14 162.0017818122119
2.261282778076145      20.44243407311719      22.32000200621758   0.003557517920087277      0.866370857031515     -13.87257226624931    7.8433083382331e-05     0.1356315829233415  0.0003415063592132746      18.29036749113285      294.6111616784437   0.006965680015537684     0.8744579823265517     0.5301829552763119     0.2998379432711837     0.2619488034589576   0.001681867515690735      0.424413373371991     0.1162817719178091     0.1036844588373782  2.428112062711342e-14 162.001699893302
2.261282778076145      20.44243407311719      22.32000200621758   0.003557517920087277      0.866370857031515     -13.87257226624931    7.8433083382331e-05     0.1356315829233415  0.0003414914580520807      18.29036776368056      294.6111616784437   0.006965680015537684     0.8744579823265517     0.5301829552763119     0.2998379432711837     0.2619488034589576   0.001681867515690735      0.424413373371991     0.1162817719178091     0.1036844588373782  2.428112062711342e-14 162.0017832349964
2.261282778076145      20.44243407311719      22.32000200621758   0.003557517920087277      0.866370857031515     -13.87257226624931    7.8433083382331e-05     0.1356315829233415  0.0003414914580520807      18.29036749113285      294.6111660684921   0.006965680015537684     0.8744579823265517     0.5301829552763119     0.2998379432711837     0.2619488034589576   0.001681867515690735      0.424413373371991     0.1162817719178091     0.1036844588373782  2.428112062711342e-14 162.0017824487434
2.261282778076145      20.44243407311719      22.32000200621758   0.003557517920087277      0.866370857031515     -13.87257226624931    7.8433083382331e-05     0.1356315829233415  0.0003414914580520807      18.29036749113285      294.6111616784437   0.006965694916698878     0.8744579823265517     0.5301829552763119     0.2998379432711837     0.2619488034589576   0.001681867515690735      0.424413373371991     0.1162817719178091     0.1036844588373782  2.428112062711342e-14 162.00191826999
2.261282778076145      20.44243407311719      22.32000200621758   0.003557517920087277      0.866370857031515     -13.87257226624931    7.8433083382331e-05     0.1356315829233415  0.0003414914580520807      18.29036749113285      294.6111616784437   0.006965680015537684     0.8744579972277129     0.5301829552763119     0.2998379432711837     0.2619488034589576   0.001681867515690735      0.424413373371991     0.1162817719178091     0.1036844588373782  2.428112062711342e-14 162.0017846266411
2.261282778076145      20.44243407311719      22.32000200621758   0.003557517920087277      0.866370857031515     -13.87257226624931    7.8433083382331e-05     0.1356315829233415  0.0003414914580520807      18.29036749113285      294.6111616784437   0.006965680015537684     0.8744579823265517     0.5301829701774731     0.2998379432711837     0.2619488034589576   0.001681867515690735      0.424413373371991     0.1162817719178091     0.1036844588373782  2.428112062711342e-14 162.0017810330374
2.261282778076145      20.44243407311719      22.32000200621758   0.003557517920087277      0.866370857031515     -13.87257226624931    7.8433083382331e-05     0.1356315829233415  0.0003414914580520807      18.29036749113285      294.6111616784437   0.006965680015537684     0.8744579823265517     0.5301829552763119     0.2998379581723449     0.2619488034589576   0.001681867515690735      0.424413373371991     0.1162817719178091     0.1036844588373782  2.428112062711342e-14 162.0017941856061
2.261282778076145      20.44243407311719      22.32000200621758   0.003557517920087277      0.866370857031515     -13.87257226624931    7.8433083382331e-05     0.1356315829233415  0.0003414914580520807      18.29036749113285      294.6111616784437   0.006965680015537684     0.8744579823265517     0.5301829552763119     0.2998379432711837     0.2619488183601187   0.001681867515690735      0.424413373371991     0.1162817719178091     0.1036844588373782  2.428112062711342e-14 162.0017834268688
2.261282778076145      20.44243407311719      22.32000200621758   0.003557517920087277      0.866370857031515     -13.87257226624931    7.8433083382331e-05     0.1356315829233415  0.0003414914580520807      18.29036749113285      294.6111616784437   0.006965680015537684     0.8744579823265517     0.5301829552763119     0.2998379432711837     0.2619488034589576   0.001681882416851929      0.424413373371991     0.1162817719178091     0.1036844588373782  2.428112062711342e-14 162.0017827754955
2.261282778076145      20.44243407311719      22.32000200621758   0.003557517920087277      0.866370857031515     -13.87257226624931    7.8433083382331e-05     0.1356315829233415  0.0003414914580520807      18.29036749113285      294.6111616784437   0.006965680015537684     0.8744579823265517     0.5301829552763119     0.2998379432711837     0.2619488034589576   0.001681867515690735     0.4244133882731522     0.1162817719178091     0.1036844588373782  2.428112062711342e-14 162.0017827754697
2.261282778076145      20.44243407311719      22.32000200621758   0.003557517920087277      0.866370857031515     -13.87257226624931    7.8433083382331e-05     0.1356315829233415  0.0003414914580520807      18.29036749113285      294.6111616784437   0.006965680015537684     0.8744579823265517     0.5301829552763119     0.2998379432711837     0.2619488034589576   0.001681867515690735      0.424413373371991     0.1162817868189703     0.1036844588373782  2.428112062711342e-14 162.0017827754759
2.261282778076145      20.44243407311719      22.32000200621758   0.003557517920087277      0.866370857031515     -13.87257226624931    7.8433083382331e-05     0.1356315829233415  0.0003414914580520807      18.29036749113285      294.6111616784437   0.006965680015537684     0.8744579823265517     0.5301829552763119     0.2998379432711837     0.2619488034589576   0.001681867515690735      0.424413373371991     0.1162817719178091     0.1036844737385393  2.428112062711342e-14 162.0017827754751
2.261282778076145      20.44243407311719      22.32000200621758   0.003557517920087277      0.866370857031515     -13.87257226624931    7.8433083382331e-05     0.1356315829233415  0.0003414914580520807      18.29036749113285      294.6111616784437   0.006965680015537684     0.8744579823265517     0.5301829552763119     0.2998379432711837     0.2619488034589576   0.001681867515690735      0.424413373371991     0.1162817719178091     0.1036844588373782  1.490118547496828e-08 162.001836615963
2.384064378378094      19.03249939899423       16.9087348106339   0.003652930325019156     0.8398112777451262     -11.14633456411437  2.963772690417244e-05     0.1323762621783902  0.0005985460028494558       15.4359175515495      294.9075338400902   0.006990669327120318     0.8291608653933985     0.5330166623238196     0.2838203235229852     0.2707251897334932   0.001656234008761244      0.424413373371991     0.1159665691795929     0.1033515872680746  2.220446049250313e-14 135.0255592146913
2.384064413903422      19.03249939899423       16.9087348106339   0.003652930325019156     0.8398112777451262     -11.14633456411437  2.963772690417244e-05     0.1323762621783902  0.0005985460028494558       15.4359175515495      294.9075338400902   0.006990669327120318     0.8291608653933985     0.5330166623238196     0.2838203235229852     0.2707251897334932   0.001656234008761244      0.424413373371991     0.1159665691795929     0.1033515872680746  2.220446049250313e-14 135.0255588952221
2.384064378378094      19.03249968260057       16.9087348106339   0.003652930325019156     0.8398112777451262     -11.14633456411437  2.963772690417244e-05     0.1323762621783902  0.0005985460028494558       15.4359175515495      294.9075338400902   0.006990669327120318     0.8291608653933985     0.5330166623238196     0.2838203235229852     0.2707251897334932   0.001656234008761244      0.424413373371991     0.1159665691795929     0.1033515872680746  2.220446049250313e-14 135.0255594325056
2.384064378378094      19.03249939899423      16.90873506259368   0.003652930325019156     0.8398112777451262     -11.14633456411437  2.963772690417244e-05     0.1323762621783902  0.0005985460028494558       15.4359175515495      294.9075338400902   0.006990669327120318     0.8291608653933985     0.5330166623238196     0.2838203235229852     0.2707251897334932   0.001656234008761244      0.424413373371991     0.1159665691795929     0.1033515872680746  2.220446049250313e-14 135.0255596023365
2.384064378378094      19.03249939899423       16.9087348106339    0.00365294522618035     0.8398112777451262     -11.14633456411437  2.963772690417244e-05     0.1323762621783902  0.0005985460028494558       15.4359175515495      294.9075338400902   0.006990669327120318     0.8291608653933985     0.5330166623238196     0.2838203235229852     0.2707251897334932   0.001656234008761244      0.424413373371991     0.1159665691795929     0.1033515872680746  2.220446049250313e-14 135.0255204391359
2.384064378378094      19.03249939899423       16.9087348106339   0.003652930325019156     0.8398112926462874     -11.14633456411437  2.963772690417244e-05     0.1323762621783902  0.0005985460028494558       15.4359175515495      294.9075338400902   0.006990669327120318     0.8291608653933985     0.5330166623238196     0.2838203235229852     0.2707251897334932   0.001656234008761244      0.424413373371991     0.1159665691795929     0.1033515872680746  2.220446049250313e-14 135.0255592420907
2.384064378378094      19.03249939899423       16.9087348106339   0.003652930325019156     0.8398112777451262     -11.14633473020769  2.963772690417244e-05     0.1323762621783902  0.0005985460028494558       15.4359175515495      294.9075338400902   0.006990669327120318     0.8291608653933985     0.5330166623238196     0.2838203235229852     0.2707251897334932   0.001656234008761244      0.424413373371991     0.1159665691795929     0.1033515872680746  2.220446049250313e-14 135.025558588304
2.384064378378094      19.03249939899423       16.9087348106339   0.003652930325019156     0.8398112777451262     -11.14633456411437  2.965262806536628e-05     0.1323762621783902  0.0005985460028494558       15.4359175515495      294.9075338400902   0.006990669327120318     0.8291608653933985     0.5330166623238196     0.2838203235229852     0.2707251897334932   0.001656234008761244      0.424413373371991     0.1159665691795929     0.1033515872680746  2.220446049250313e-14 135.0256142145516
2.384064378378094      19.03249939899423       16.9087348106339   0.003652930325019156     0.8398112777451262     -11.14633456411437  2.963772690417244e-05     0.1323762770795514  0.0005985460028494558       15.4359175515495      294.9075338400902   0.006990669327120318     0.8291608653933985     0.5330166623238196     0.2838203235229852     0.2707251897334932   0.001656234008761244      0.424413373371991     0.1159665691795929     0.1033515872680746  2.220446049250313e-14 135.0255590358793
2.384064378378094      19.03249939899423       16.9087348106339   0.003652930325019156     0.8398112777451262     -11.14633456411437  2.963772690417244e-05     0.1323762621783902  0.0005985609040106497       15.4359175515495      294.9075338400902   0.006990669327120318     0.8291608653933985     0.5330166623238196     0.2838203235229852     0.2707251897334932   0.001656234008761244      0.424413373371991     0.1159665691795929     0.1033515872680746  2.220446049250313e-14 135.025560258128
2.384064378378094      19.03249939899423       16.9087348106339   0.003652930325019156     0.8398112777451262     -11.14633456411437  2.963772690417244e-05     0.1323762621783902  0.0005985460028494558      15.43591778156259      294.9075338400902   0.006990669327120318     0.8291608653933985     0.5330166623238196     0.2838203235229852     0.2707251897334932   0.001656234008761244      0.424413373371991     0.1159665691795929     0.1033515872680746  2.220446049250313e-14 135.0255591064478
2.384064378378094      19.03249939899423       16.9087348106339   0.003652930325019156     0.8398112777451262     -11.14633456411437  2.963772690417244e-05     0.1323762621783902  0.0005985460028494558       15.4359175515495      294.9075382345549   0.006990669327120318     0.8291608653933985     0.5330166623238196     0.2838203235229852     0.2707251897334932   0.001656234008761244      0.424413373371991     0.1159665691795929     0.1033515872680746  2.220446049250313e-14 135.0255591721084
2.384064378378094      19.03249939899423       16.9087348106339   0.003652930325019156     0.8398112777451262     -11.14633456411437  2.963772690417244e-05     0.1323762621783902  0.0005985460028494558       15.4359175515495      294.9075338400902   0.006990684228281511     0.8291608653933985     0.5330166623238196     0.2838203235229852     0.2707251897334932   0.001656234008761244      0.424413373371991     0.1159665691795929     0.1033515872680746  2.220446049250313e-14 135.0258298369885
2.384064378378094      19.03249939899423       16.9087348106339   0.003652930325019156     0.8398112777451262     -11.14633456411437  2.963772690417244e-05     0.1323762621783902  0.0005985460028494558       15.4359175515495      294.9075338400902   0.006990669327120318     0.8291608802945597     0.5330166623238196     0.2838203235229852     0.2707251897334932   0.001656234008761244      0.424413373371991     0.1159665691795929     0.1033515872680746  2.220446049250313e-14 135.0255602891147
2.384064378378094      19.03249939899423       16.9087348106339   0.003652930325019156     0.8398112777451262     -11.14633456411437  2.963772690417244e-05     0.1323762621783902  0.0005985460028494558       15.4359175515495      294.9075338400902   0.006990669327120318     0.8291608653933985     0.5330166772249808     0.2838203235229852     0.2707251897334932   0.001656234008761244      0.424413373371991     0.1159665691795929     0.1033515872680746  2.220446049250313e-14 135.0255557689203
2.384064378378094      19.03249939899423       16.9087348106339   0.003652930325019156     0.8398112777451262     -11.14633456411437  2.963772690417244e-05     0.1323762621783902  0.0005985460028494558       15.4359175515495      294.9075338400902   0.006990669327120318     0.8291608653933985     0.5330166623238196     0.2838203384241464     0.2707251897334932   0.001656234008761244      0.424413373371991     0.1159665691795929     0.1033515872680746  2.220446049250313e-14 135.0255702527882
2.384064378378094      19.03249939899423       16.9087348106339   0.003652930325019156     0.8398112777451262     -11.14633456411437  2.963772690417244e-05     0.1323762621783902  0.0005985460028494558       15.4359175515495      294.9075338400902   0.006990669327120318     0.8291608653933985     0.5330166623238196     0.2838203235229852     0.2707252046346544   0.001656234008761244      0.424413373371991     0.1159665691795929     0.1033515872680746  2.220446049250313e-14 135.0255593247759
2.384064378378094      19.03249939899423       16.9087348106339   0.003652930325019156     0.8398112777451262     -11.14633456411437  2.963772690417244e-05     0.1323762621783902  0.0005985460028494558       15.4359175515495      294.9075338400902   0.006990669327120318     0.8291608653933985     0.5330166623238196     0.2838203235229852     0.2707251897334932   0.001656248909922438      0.424413373371991     0.1159665691795929     0.1033515872680746  2.220446049250313e-14 135.0255592160878
2.384064378378094      19.03249939899423       16.9087348106339   0.003652930325019156     0.8398112777451262     -11.14633456411437  2.963772690417244e-05     0.1323762621783902  0.0005985460028494558       15.4359175515495      294.9075338400902   0.006990669327120318     0.8291608653933985     0.5330166623238196     0.2838203235229852     0.2707251897334932   0.001656234008761244     0.4244133882731522     0.1159665691795929     0.1033515872680746  2.220446049250313e-14 135.0255592146913
2.384064378378094      19.03249939899423       16.9087348106339   0.003652930325019156     0.8398112777451262     -11.14633456411437  2.963772690417244e-05     0.1323762621783902  0.0005985460028494558       15.4359175515495      294.9075338400902   0.006990669327120318     0.8291608653933985     0.5330166623238196     0.2838203235229852     0.2707251897334932   0.001656234008761244      0.424413373371991     0.1159665840807541     0.1033515872680746  2.220446049250313e-14 135.025559214708
2.384064378378094      19.03249939899423       16.9087348106339   0.003652930325019156     0.8398112777451262     -11.14633456411437  2.963772690417244e-05     0.1323762621783902  0.0005985460028494558       15.4359175515495      294.9075338400902   0.006990669327120318     0.8291608653933985     0.5330166623238196     0.2838203235229852     0.2707251897334932   0.001656234008761244      0.424413373371991     0.1159665691795929     0.1033516021692358  2.220446049250313e-14 135.0255592157724
2.384064378378094      19.03249939899423       16.9087348106339   0.003652930325019156     0.8398112777451262     -11.14633456411437  2.963772690417244e-05     0.1323762621783902  0.0005985460028494558       15.4359175515495      294.9075338400902   0.006990669327120318     0.8291608653933985     0.5330166623238196     0.2838203235229852     0.2707251897334932   0.001656234008761244      0.424413373371991     0.1159665691795929     0.1033515872680746  1.490118339830815e-08 135.0256174459519
2.494860506061877      19.98380829449048      16.77163279275468   0.003829276436887024     0.7918590808086606     -11.43381148072884  1.977565461222123e-05     0.1312815556533454  0.0006162614390323063      14.08174860574876      295.0338199304018   0.006549584819667108     0.8165235865365113     0.5353279773472173     0.2771682660495947     0.3122027976596739   0.001370010137765337      0.424413373371991     0.1156124642219398    0.08872876941478311  2.331468351712829e-14 123.2166031501103
2.494860543238196      19.98380829449048      16.77163279275468   0.003829276436887024     0.7918590808086606     -11.43381148072884  1.977565461222123e-05     0.1312815556533454  0.0006162614390323063      14.08174860574876      295.0338199304018   0.006549584819667108     0.8165235865365113     0.5353279773472173     0.2771682660495947     0.3122027976596739   0.001370010137765337      0.424413373371991     0.1156124642219398    0.08872876941478311  2.331468351712829e-14 123.2166030749349
2.494860506061877      19.98380859227243      16.77163279275468   0.003829276436887024     0.7918590808086606     -11.43381148072884  1.977565461222123e-05     0.1312815556533454  0.0006162614390323063      14.08174860574876      295.0338199304018   0.006549584819667108     0.8165235865365113     0.5353279773472173     0.2771682660495947     0.3122027976596739   0.001370010137765337      0.424413373371991     0.1156124642219398    0.08872876941478311  2.331468351712829e-14 123.2166033324517
2.494860506061877      19.98380829449048      16.77163304267149   0.003829276436887024     0.7918590808086606     -11.43381148072884  1.977565461222123e-05     0.1312815556533454  0.0006162614390323063      14.08174860574876      295.0338199304018   0.006549584819667108     0.8165235865365113     0.5353279773472173     0.2771682660495947     0.3122027976596739   0.001370010137765337      0.424413373371991     0.1156124642219398    0.08872876941478311  2.331468351712829e-14 123.216603258
2.494860506061877      19.98380829449048      16.77163279275468   0.003829291338048218     0.7918590808086606     -11.43381148072884  1.977565461222123e-05     0.1312815556533454  0.0006162614390323063      14.08174860574876      295.0338199304018   0.006549584819667108     0.8165235865365113     0.5353279773472173     0.2771682660495947     0.3122027976596739   0.001370010137765337      0.424413373371991     0.1156124642219398    0.08872876941478311  2.331468351712829e-14 123.2165992623306
2.494860506061877      19.98380829449048      16.77163279275468   0.003829276436887024     0.7918590957098218     -11.43381148072884  1.977565461222123e-05     0.1312815556533454  0.0006162614390323063      14.08174860574876      295.0338199304018   0.006549584819667108     0.8165235865365113     0.5353279773472173     0.2771682660495947     0.3122027976596739   0.001370010137765337      0.424413373371991     0.1156124642219398    0.08872876941478311  2.331468351712829e-14 123.216603127169
2.494860506061877      19.98380829449048      16.77163279275468   0.003829276436887024     0.7918590808086606      -11.4338116511059  1.977565461222123e-05     0.1312815556533454  0.0006162614390323063      14.08174860574876      295.0338199304018   0.006549584819667108     0.8165235865365113     0.5353279773472173     0.2771682660495947     0.3122027976596739   0.001370010137765337      0.424413373371991     0.1156124642219398    0.08872876941478311  2.331468351712829e-14 123.2166029367708
2.494860506061877      19.98380829449048      16.77163279275468   0.003829276436887024     0.7918590808086606     -11.43381148072884  1.979055577341508e-05     0.1312815556533454  0.0006162614390323063      14.08174860574876      295.0338199304018   0.006549584819667108     0.8165235865365113     0.5353279773472173     0.2771682660495947     0.3122027976596739   0.001370010137765337      0.424413373371991     0.1156124642219398    0.08872876941478311  2.331468351712829e-14 123.2166161621786
2.494860506061877      19.98380829449048      16.77163279275468   0.003829276436887024     0.7918590808086606     -11.43381148072884  1.977565461222123e-05     0.1312815705545066  0.0006162614390323063      14.08174860574876      295.0338199304018   0.006549584819667108     0.8165235865365113     0.5353279773472173     0.2771682660495947     0.3122027976596739   0.001370010137765337      0.424413373371991     0.1156124642219398    0.08872876941478311  2.331468351712829e-14 123.2166031271314
2.494860506061877      19.98380829449048      16.77163279275468   0.003829276436887024     0.7918590808086606     -11.43381148072884  1.977565461222123e-05     0.1312815556533454  0.0006162763401935001      14.08174860574876      295.0338199304018   0.006549584819667108     0.8165235865365113     0.5353279773472173     0.2771682660495947     0.3122027976596739   0.001370010137765337      0.424413373371991     0.1156124642219398    0.08872876941478311  2.331468351712829e-14 123.2165693362439
2.494860506061877      19.98380829449048      16.77163279275468   0.003829276436887024     0.7918590808086606     -11.43381148072884  1.977565461222123e-05     0.1312815556533454  0.0006162614390323063      14.08174881558317      295.0338199304018   0.006549584819667108     0.8165235865365113     0.5353279773472173     0.2771682660495947     0.3122027976596739   0.001370010137765337      0.424413373371991     0.1156124642219398    0.08872876941478311  2.331468351712829e-14 123.2166030391792
2.494860506061877      19.98380829449048      16.77163279275468   0.003829276436887024     0.7918590808086606     -11.43381148072884  1.977565461222123e-05     0.1312815556533454  0.0006162614390323063      14.08174860574876      295.0338243267483   0.006549584819667108     0.8165235865365113     0.5353279773472173     0.2771682660495947     0.3122027976596739   0.001370010137765337      0.424413373371991     0.1156124642219398    0.08872876941478311  2.331468351712829e-14 123.2166031774128
2.494860506061877      19.98380829449048      16.77163279275468   0.003829276436887024     0.7918590808086606     -11.43381148072884  1.977565461222123e-05     0.1312815556533454  0.0006162614390323063      14.08174860574876      295.0338199304018   0.006549599720828302     0.8165235865365113     0.5353279773472173     0.2771682660495947     0.3122027976596739   0.001370010137765337      0.424413373371991     0.1156124642219398    0.08872876941478311  2.331468351712829e-14 123.2166206398817
2.494860506061877      19.98380829449048      16.77163279275468   0.003829276436887024     0.7918590808086606     -11.43381148072884  1.977565461222123e-05     0.1312815556533454  0.0006162614390323063      14.08174860574876      295.0338199304018   0.006549584819667108     0.8165236014376724     0.5353279773472173     0.2771682660495947     0.3122027976596739   0.001370010137765337      0.424413373371991     0.1156124642219398    0.08872876941478311  2.331468351712829e-14 123.2166037071628
2.494860506061877      19.98380829449048      16.77163279275468   0.003829276436887024     0.7918590808086606     -11.43381148072884  1.977565461222123e-05     0.1312815556533454  0.0006162614390323063      14.08174860574876      295.0338199304018   0.006549584819667108     0.8165235865365113     0.5353279922483785     0.2771682660495947     0.3122027976596739   0.001370010137765337      0.424413373371991     0.1156124642219398    0.08872876941478311  2.331468351712829e-14 123.2166030622801
2.494860506061877      19.98380829449048      16.77163279275468   0.003829276436887024     0.7918590808086606     -11.43381148072884  1.977565461222123e-05     0.1312815556533454  0.0006162614390323063      14.08174860574876      295.0338199304018   0.006549584819667108     0.8165235865365113     0.5353279773472173     0.2771682809507559     0.3122027976596739   0.001370010137765337      0.424413373371991     0.1156124642219398    0.08872876941478311  2.331468351712829e-14 123.2166041140133
2.494860506061877      19.98380829449048      16.77163279275468   0.003829276436887024     0.7918590808086606     -11.43381148072884  1.977565461222123e-05     0.1312815556533454  0.0006162614390323063      14.08174860574876      295.0338199304018   0.006549584819667108     0.8165235865365113     0.5353279773472173     0.2771682660495947      0.312202812560835   0.001370010137765337      0.424413373371991     0.1156124642219398    0.08872876941478311  2.331468351712829e-14 123.2166031040412
2.494860506061877      19.98380829449048      16.77163279275468   0.003829276436887024     0.7918590808086606     -11.43381148072884  1.977565461222123e-05     0.1312815556533454  0.0006162614390323063      14.08174860574876      295.0338199304018   0.006549584819667108     0.8165235865365113     0.5353279773472173     0.2771682660495947     0.3122027976596739    0.00137002503892653      0.424413373371991     0.1156124642219398    0.08872876941478311  2.331468351712829e-14 123.2166031495536
2.494860506061877      19.98380829449048      16.77163279275468   0.003829276436887024     0.7918590808086606     -11.43381148072884  1.977565461222123e-05     0.1312815556533454  0.0006162614390323063      14.08174860574876      295.0338199304018   0.006549584819667108     0.8165235865365113     0.5353279773472173     0.2771682660495947     0.3122027976596739   0.001370010137765337     0.4244133882731522     0.1156124642219398    0.08872876941478311  2.331468351712829e-14 123.2166031501103
2.494860506061877      19.98380829449048      16.77163279275468   0.003829276436887024     0.7918590808086606     -11.43381148072884  1.977565461222123e-05     0.1312815556533454  0.0006162614390323063      14.08174860574876      295.0338199304018   0.006549584819667108     0.8165235865365113     0.5353279773472173     0.2771682660495947     0.3122027976596739   0.001370010137765337      0.424413373371991      0.115612479123101    0.08872876941478311  2.331468351712829e-14 123.2166031500788
2.494860506061877      19.98380829449048      16.77163279275468   0.003829276436887024     0.7918590808086606     -11.43381148072884  1.977565461222123e-05     0.1312815556533454  0.0006162614390323063      14.08174860574876      295.0338199304018   0.006549584819667108     0.8165235865365113     0.5353279773472173     0.2771682660495947     0.3122027976596739   0.001370010137765337      0.424413373371991     0.1156124642219398     0.0887287843159443  2.331468351712829e-14 123.2166031506425
2.494860506061877      19.98380829449048      16.77163279275468   0.003829276436887024     0.7918590808086606     -11.43381148072884  1.977565461222123e-05     0.1312815556533454  0.0006162614390323063      14.08174860574876      295.0338199304018   0.006549584819667108     0.8165235865365113     0.5353279773472173     0.2771682660495947     0.3122027976596739   0.001370010137765337      0.424413373371991     0.1156124642219398    0.08872876941478311  1.490118450853117e-08 123.2166613023393
2.559052590054322      19.28452986872049      15.55825962715979   0.002995810591516863     0.7721218334982473     -11.13412279263902  1.948428083686855e-05     0.1287590091065615  0.0007471624745331415      14.74831931035328      325.6520699701165   0.006613931390429544     0.8028144452031065     0.5313415512270788      0.273108389220769     0.3566293064221322    0.02402303344579736      0.424413373371991     0.1441348194965214      0.052576809085539  2.337019466835955e-14 122.2120036494164
2.559052628187177      19.28452986872049      15.55825962715979   0.002995810591516863     0.7721218334982473     -11.13412279263902  1.948428083686855e-05     0.1287590091065615  0.0007471624745331415      14.74831931035328      325.6520699701165   0.006613931390429544     0.8028144452031065     0.5313415512270788      0.273108389220769     0.3566293064221322    0.02402303344579736      0.424413373371991     0.1441348194965214      0.052576809085539  2.337019466835955e-14 122.2120036590974
2.559052590054322      19.28453015608238      15.55825962715979   0.002995810591516863     0.7721218334982473     -11.13412279263902  1.948428083686855e-05     0.1287590091065615  0.0007471624745331415      14.74831931035328      325.6520699701165   0.006613931390429544     0.8028144452031065     0.5313415512270788      0.273108389220769     0.3566293064221322    0.02402303344579736      0.424413373371991     0.1441348194965214      0.052576809085539  2.337019466835955e-14 122.212003671409
2.559052590054322      19.28452986872049      15.55825985899592   0.002995810591516863     0.7721218334982473     -11.13412279263902  1.948428083686855e-05     0.1287590091065615  0.0007471624745331415      14.74831931035328      325.6520699701165   0.006613931390429544     0.8028144452031065     0.5313415512270788      0.273108389220769     0.3566293064221322    0.02402303344579736      0.424413373371991     0.1441348194965214      0.052576809085539  2.337019466835955e-14 122.2120037149583
2.559052590054322      19.28452986872049      15.55825962715979   0.002995825492678057     0.7721218334982473     -11.13412279263902  1.948428083686855e-05     0.1287590091065615  0.0007471624745331415      14.74831931035328      325.6520699701165   0.006613931390429544     0.8028144452031065     0.5313415512270788      0.273108389220769     0.3566293064221322    0.02402303344579736      0.424413373371991     0.1441348194965214      0.052576809085539  2.337019466835955e-14 122.2119977449134
2.559052590054322      19.28452986872049      15.55825962715979   0.002995810591516863     0.7721218483994085     -11.13412279263902  1.948428083686855e-05     0.1287590091065615  0.0007471624745331415      14.74831931035328      325.6520699701165   0.006613931390429544     0.8028144452031065     0.5313415512270788      0.273108389220769     0.3566293064221322    0.02402303344579736      0.424413373371991     0.1441348194965214      0.052576809085539  2.337019466835955e-14 122.2120036711924
2.559052590054322      19.28452986872049      15.55825962715979   0.002995810591516863     0.7721218334982473     -11.13412295855038  1.948428083686855e-05     0.1287590091065615  0.0007471624745331415      14.74831931035328      325.6520699701165   0.006613931390429544     0.8028144452031065     0.5313415512270788      0.273108389220769     0.3566293064221322    0.02402303344579736      0.424413373371991     0.1441348194965214      0.052576809085539  2.337019466835955e-14 122.2120035100866
2.559052590054322      19.28452986872049      15.55825962715979   0.002995810591516863     0.7721218334982473     -11.13412279263902   1.94991819980624e-05     0.1287590091065615  0.0007471624745331415      14.74831931035328      325.6520699701165   0.006613931390429544     0.8028144452031065     0.5313415512270788      0.273108389220769     0.3566293064221322    0.02402303344579736      0.424413373371991     0.1441348194965214      0.052576809085539  2.337019466835955e-14 122.2120097324398
2.559052590054322      19.28452986872049      15.55825962715979   0.002995810591516863     0.7721218334982473     -11.13412279263902  1.948428083686855e-05     0.1287590240077227  0.0007471624745331415      14.74831931035328      325.6520699701165   0.006613931390429544     0.8028144452031065     0.5313415512270788      0.273108389220769     0.3566293064221322    0.02402303344579736      0.424413373371991     0.1441348194965214      0.052576809085539  2.337019466835955e-14 122.2120035889034
2.559052590054322      19.28452986872049      15.55825962715979   0.002995810591516863     0.7721218334982473     -11.13412279263902  1.948428083686855e-05     0.1287590091065615  0.0007471773756943354      14.74831931035328      325.6520699701165   0.006613931390429544     0.8028144452031065     0.5313415512270788      0.273108389220769     0.3566293064221322    0.02402303344579736      0.424413373371991     0.1441348194965214      0.052576809085539  2.337019466835955e-14 122.2119889187698
2.559052590054322      19.28452986872049      15.55825962715979   0.002995810591516863     0.7721218334982473     -11.13412279263902  1.948428083686855e-05     0.1287590091065615  0.0007471624745331415      14.74831953012036      325.6520699701165   0.006613931390429544     0.8028144452031065     0.5313415512270788      0.273108389220769     0.3566293064221322    0.02402303344579736      0.424413373371991     0.1441348194965214      0.052576809085539  2.337019466835955e-14 122.2120037529016
2.559052590054322      19.28452986872049      15.55825962715979   0.002995810591516863     0.7721218334982473     -11.13412279263902  1.948428083686855e-05     0.1287590091065615  0.0007471624745331415      14.74831931035328      325.6520748227105   0.006613931390429544     0.8028144452031065     0.5313415512270788      0.273108389220769     0.3566293064221322    0.02402303344579736      0.424413373371991     0.1441348194965214      0.052576809085539  2.337019466835955e-14 122.2120036937965
2.559052590054322      19.28452986872049      15.55825962715979   0.002995810591516863     0.7721218334982473     -11.13412279263902  1.948428083686855e-05     0.1287590091065615  0.0007471624745331415      14.74831931035328      325.6520699701165   0.006613946291590738     0.8028144452031065     0.5313415512270788      0.273108389220769     0.3566293064221322    0.02402303344579736      0.424413373371991     0.1441348194965214      0.052576809085539  2.337019466835955e-14 122.2120270405458
2.559052590054322      19.28452986872049      15.55825962715979   0.002995810591516863     0.7721218334982473     -11.13412279263902  1.948428083686855e-05     0.1287590091065615  0.0007471624745331415      14.74831931035328      325.6520699701165   0.006613931390429544     0.8028144601042677     0.5313415512270788      0.273108389220769     0.3566293064221322    0.02402303344579736      0.424413373371991     0.1441348194965214      0.052576809085539  2.337019466835955e-14 122.2120040758042
2.559052590054322      19.28452986872049      15.55825962715979   0.002995810591516863     0.7721218334982473     -11.13412279263902  1.948428083686855e-05     0.1287590091065615  0.0007471624745331415      14.74831931035328      325.6520699701165   0.006613931390429544     0.8028144452031065       0.53134156612824      0.273108389220769     0.3566293064221322    0.02402303344579736      0.424413373371991     0.1441348194965214      0.052576809085539  2.337019466835955e-14 122.2120034049694
2.559052590054322      19.28452986872049      15.55825962715979   0.002995810591516863     0.7721218334982473     -11.13412279263902  1.948428083686855e-05     0.1287590091065615  0.0007471624745331415      14.74831931035328      325.6520699701165   0.006613931390429544     0.8028144452031065     0.5313415512270788     0.2731084041219302     0.3566293064221322    0.02402303344579736      0.424413373371991     0.1441348194965214      0.052576809085539  2.337019466835955e-14 122.2120046972261
2.559052590054322      19.28452986872049      15.55825962715979   0.002995810591516863     0.7721218334982473     -11.13412279263902  1.948428083686855e-05     0.1287590091065615  0.0007471624745331415      14.74831931035328      325.6520699701165   0.006613931390429544     0.8028144452031065     0.5313415512270788      0.273108389220769     0.3566293213232934    0.02402303344579736      0.424413373371991     0.1441348194965214      0.052576809085539  2.337019466835955e-14 122.2120036108186
2.559052590054322      19.28452986872049      15.55825962715979   0.002995810591516863     0.7721218334982473     -11.13412279263902  1.948428083686855e-05     0.1287590091065615  0.0007471624745331415      14.74831931035328      325.6520699701165   0.006613931390429544     0.8028144452031065     0.5313415512270788      0.273108389220769     0.3566293064221322    0.02402304834695856      0.424413373371991     0.1441348194965214      0.052576809085539  2.337019466835955e-14 122.2120036494178
2.559052590054322      19.28452986872049      15.55825962715979   0.002995810591516863     0.7721218334982473     -11.13412279263902  1.948428083686855e-05     0.1287590091065615  0.0007471624745331415      14.74831931035328      325.6520699701165   0.006613931390429544     0.8028144452031065     0.5313415512270788      0.273108389220769     0.3566293064221322    0.02402303344579736     0.4244133882731522     0.1441348194965214      0.052576809085539  2.337019466835955e-14 122.2120036494164
2.559052590054322      19.28452986872049      15.55825962715979   0.002995810591516863     0.7721218334982473     -11.13412279263902  1.948428083686855e-05     0.1287590091065615  0.0007471624745331415      14.74831931035328      325.6520699701165   0.006613931390429544     0.8028144452031065     0.5313415512270788      0.273108389220769     0.3566293064221322    0.02402303344579736      0.424413373371991     0.1441348343976826      0.052576809085539  2.337019466835955e-14 122.2120036494459
2.559052590054322      19.28452986872049      15.55825962715979   0.002995810591516863     0.7721218334982473     -11.13412279263902  1.948428083686855e-05     0.1287590091065615  0.0007471624745331415      14.74831931035328      325.6520699701165   0.006613931390429544     0.8028144452031065     0.5313415512270788      0.273108389220769     0.3566293064221322    0.02402303344579736      0.424413373371991     0.1441348194965214    0.05257682398670019  2.337019466835955e-14 122.212003649419
2.559052590054322      19.28452986872049      15.55825962715979   0.002995810591516863     0.7721218334982473     -11.13412279263902  1.948428083686855e-05     0.1287590091065615  0.0007471624745331415      14.74831931035328      325.6520699701165   0.006613931390429544     0.8028144452031065     0.5313415512270788      0.273108389220769     0.3566293064221322    0.02402303344579736      0.424413373371991     0.1441348194965214      0.052576809085539  1.490118456404233e-08 122.2120625293202
2.551422500780029      19.64204003585716      16.12176226256561   0.002860808759502548     0.7392864840299113      -11.5689194035788    4.2491441248438e-06     0.1283975589481892   0.000793201563597212      13.10403428270933      274.7976867459512   0.006632076568109459     0.8002447055663803     0.5328318818806594     0.2719556439119041     0.3785547916176059    0.02402104101990607      0.424413373371991     0.1410091190216039    0.05251959611086413  2.230243816618009e-14 122.3031053474418
2.551422538799187      19.64204003585716      16.12176226256561   0.002860808759502548     0.7392864840299113      -11.5689194035788    4.2491441248438e-06     0.1283975589481892   0.000793201563597212      13.10403428270933      274.7976867459512   0.006632076568109459     0.8002447055663803     0.5328318818806594     0.2719556439119041     0.3785547916176059    0.02402104101990607      0.424413373371991     0.1410091190216039    0.05251959611086413  2.230243816618009e-14 122.3031054648614
2.551422500780029      19.64204032854637      16.12176226256561   0.002860808759502548     0.7392864840299113      -11.5689194035788    4.2491441248438e-06     0.1283975589481892   0.000793201563597212      13.10403428270933      274.7976867459512   0.006632076568109459     0.8002447055663803     0.5328318818806594     0.2719556439119041     0.3785547916176059    0.02402104101990607      0.424413373371991     0.1410091190216039    0.05251959611086413  2.230243816618009e-14 122.3031055261257
2.551422500780029      19.64204003585716      16.12176250279859   0.002860808759502548     0.7392864840299113      -11.5689194035788    4.2491441248438e-06     0.1283975589481892   0.000793201563597212      13.10403428270933      274.7976867459512   0.006632076568109459     0.8002447055663803     0.5328318818806594     0.2719556439119041     0.3785547916176059    0.02402104101990607      0.424413373371991     0.1410091190216039    0.05251959611086413  2.230243816618009e-14 122.3031054253614
2.551422500780029      19.64204003585716      16.12176226256561   0.002860823660663741     0.7392864840299113      -11.5689194035788    4.2491441248438e-06     0.1283975589481892   0.000793201563597212      13.10403428270933      274.7976867459512   0.006632076568109459     0.8002447055663803     0.5328318818806594     0.2719556439119041     0.3785547916176059    0.02402104101990607      0.424413373371991     0.1410091190216039    0.05251959611086413  2.230243816618009e-14 122.3030979773012
2.551422500780029      19.64204003585716      16.12176226256561   0.002860808759502548     0.7392864989310725      -11.5689194035788    4.2491441248438e-06     0.1283975589481892   0.000793201563597212      13.10403428270933      274.7976867459512   0.006632076568109459     0.8002447055663803     0.5328318818806594     0.2719556439119041     0.3785547916176059    0.02402104101990607      0.424413373371991     0.1410091190216039    0.05251959611086413  2.230243816618009e-14 122.3031053519279
2.551422500780029      19.64204003585716      16.12176226256561   0.002860808759502548     0.7392864840299113     -11.56891957596914    4.2491441248438e-06     0.1283975589481892   0.000793201563597212      13.10403428270933      274.7976867459512   0.006632076568109459     0.8002447055663803     0.5328318818806594     0.2719556439119041     0.3785547916176059    0.02402104101990607      0.424413373371991     0.1410091190216039    0.05251959611086413  2.230243816618009e-14 122.30310516333
2.551422500780029      19.64204003585716      16.12176226256561   0.002860808759502548     0.7392864840299113      -11.5689194035788  4.264045286037648e-06     0.1283975589481892   0.000793201563597212      13.10403428270933      274.7976867459512   0.006632076568109459     0.8002447055663803     0.5328318818806594     0.2719556439119041     0.3785547916176059    0.02402104101990607      0.424413373371991     0.1410091190216039    0.05251959611086413  2.230243816618009e-14 122.3031105148484
2.551422500780029      19.64204003585716      16.12176226256561   0.002860808759502548     0.7392864840299113      -11.5689194035788    4.2491441248438e-06     0.1283975738493504   0.000793201563597212      13.10403428270933      274.7976867459512   0.006632076568109459     0.8002447055663803     0.5328318818806594     0.2719556439119041     0.3785547916176059    0.02402104101990607      0.424413373371991     0.1410091190216039    0.05251959611086413  2.230243816618009e-14 122.3031053019802
2.551422500780029      19.64204003585716      16.12176226256561   0.002860808759502548     0.7392864840299113      -11.5689194035788    4.2491441248438e-06     0.1283975589481892  0.0007932164647584058      13.10403428270933      274.7976867459512   0.006632076568109459     0.8002447055663803     0.5328318818806594     0.2719556439119041     0.3785547916176059    0.02402104101990607      0.424413373371991     0.1410091190216039    0.05251959611086413  2.230243816618009e-14 122.3030971350213
2.551422500780029      19.64204003585716      16.12176226256561   0.002860808759502548     0.7392864840299113      -11.5689194035788    4.2491441248438e-06     0.1283975589481892   0.000793201563597212      13.10403447797466      274.7976867459512   0.006632076568109459     0.8002447055663803     0.5328318818806594     0.2719556439119041     0.3785547916176059    0.02402104101990607      0.424413373371991     0.1410091190216039    0.05251959611086413  2.230243816618009e-14 122.3031053652363
2.551422500780029      19.64204003585716      16.12176226256561   0.002860808759502548     0.7392864840299113      -11.5689194035788    4.2491441248438e-06     0.1283975589481892   0.000793201563597212      13.10403428270933      274.7976908407558   0.006632076568109459     0.8002447055663803     0.5328318818806594     0.2719556439119041     0.3785547916176059    0.02402104101990607      0.424413373371991     0.1410091190216039    0.05251959611086413  2.230243816618009e-14 122.3031052316861
2.551422500780029      19.64204003585716      16.12176226256561   0.002860808759502548     0.7392864840299113      -11.5689194035788    4.2491441248438e-06     0.1283975589481892   0.000793201563597212      13.10403428270933      274.7976867459512   0.006632091469270653     0.8002447055663803     0.5328318818806594     0.2719556439119041     0.3785547916176059    0.02402104101990607      0.424413373371991     0.1410091190216039    0.05251959611086413  2.230243816618009e-14 122.3031160714506
2.551422500780029      19.64204003585716      16.12176226256561   0.002860808759502548     0.7392864840299113      -11.5689194035788    4.2491441248438e-06     0.1283975589481892   0.000793201563597212      13.10403428270933      274.7976867459512   0.006632076568109459     0.8002447204675415     0.5328318818806594     0.2719556439119041     0.3785547916176059    0.02402104101990607      0.424413373371991     0.1410091190216039    0.05251959611086413  2.230243816618009e-14 122.3031059337521
2.551422500780029      19.64204003585716      16.12176226256561   0.002860808759502548     0.7392864840299113      -11.5689194035788    4.2491441248438e-06     0.1283975589481892   0.000793201563597212      13.10403428270933      274.7976867459512   0.006632076568109459     0.8002447055663803     0.5328318967818206     0.2719556439119041     0.3785547916176059    0.02402104101990607      0.424413373371991     0.1410091190216039    0.05251959611086413  2.230243816618009e-14 122.3031051621956
2.551422500780029      19.64204003585716      16.12176226256561   0.002860808759502548     0.7392864840299113      -11.5689194035788    4.2491441248438e-06     0.1283975589481892   0.000793201563597212      13.10403428270933      274.7976867459512   0.006632076568109459     0.8002447055663803     0.5328318818806594     0.2719556588130653     0.3785547916176059    0.02402104101990607      0.424413373371991     0.1410091190216039    0.05251959611086413  2.230243816618009e-14 122.3031056111741
2.551422500780029      19.64204003585716      16.12176226256561   0.002860808759502548     0.7392864840299113      -11.5689194035788    4.2491441248438e-06     0.1283975589481892   0.000793201563597212      13.10403428270933      274.7976867459512   0.006632076568109459     0.8002447055663803     0.5328318818806594     0.2719556439119041     0.3785548065187671    0.02402104101990607      0.424413373371991     0.1410091190216039    0.05251959611086413  2.230243816618009e-14 122.3031053553521
2.551422500780029      19.64204003585716      16.12176226256561   0.002860808759502548     0.7392864840299113      -11.5689194035788    4.2491441248438e-06     0.1283975589481892   0.000793201563597212      13.10403428270933      274.7976867459512   0.006632076568109459     0.8002447055663803     0.5328318818806594     0.2719556439119041     0.3785547916176059    0.02402105592106727      0.424413373371991     0.1410091190216039    0.05251959611086413  2.230243816618009e-14 122.3031053474266
2.551422500780029      19.64204003585716      16.12176226256561   0.002860808759502548     0.7392864840299113      -11.5689194035788    4.2491441248438e-06     0.1283975589481892   0.000793201563597212      13.10403428270933      274.7976867459512   0.006632076568109459     0.8002447055663803     0.5328318818806594     0.2719556439119041     0.3785547916176059    0.02402104101990607     0.4244133882731522     0.1410091190216039    0.05251959611086413  2.230243816618009e-14 122.3031053474418
2.551422500780029      19.64204003585716      16.12176226256561   0.002860808759502548     0.7392864840299113      -11.5689194035788    4.2491441248438e-06     0.1283975589481892   0.000793201563597212      13.10403428270933      274.7976867459512   0.006632076568109459     0.8002447055663803     0.5328318818806594     0.2719556439119041     0.3785547916176059    0.02402104101990607      0.424413373371991      0.141009133922765    0.05251959611086413  2.230243816618009e-14 122.3031053474362
2.551422500780029      19.64204003585716      16.12176226256561   0.002860808759502548     0.7392864840299113      -11.5689194035788    4.2491441248438e-06     0.1283975589481892   0.000793201563597212      13.10403428270933      274.7976867459512   0.006632076568109459     0.8002447055663803     0.5328318818806594     0.2719556439119041     0.3785547916176059    0.02402104101990607      0.424413373371991     0.1410091190216039    0.05251961101202533  2.230243816618009e-14 122.303105347422
2.551422500780029      19.64204003585716      16.12176226256561   0.002860808759502548     0.7392864840299113      -11.5689194035788    4.2491441248438e-06     0.1283975589481892   0.000793201563597212      13.10403428270933      274.7976867459512   0.006632076568109459     0.8002447055663803     0.5328318818806594     0.2719556439119041     0.3785547916176059    0.02402104101990607      0.424413373371991     0.1410091190216039    0.05251959611086413  1.490118349628582e-08 122.3031644995265
2.557145168575354      19.37390241645022      15.69912741104053   0.002970404595711451     0.7639134309178742     -11.24281589133502  1.567554211926231e-05     0.1286687370709158  0.0007794777280998135       14.3372708689038      312.9391842565104   0.006618249046293206     0.8020496985356618     0.5317142748484736     0.2728198149144695     0.3621104260452199    0.02402253536710095      0.424413373371991     0.1433534380205725    0.05256250664063072  3.975498286158119e-14 122.0817745619794
2.557145206679787      19.37390241645022      15.69912741104053   0.002970404595711451     0.7639134309178742     -11.24281589133502  1.567554211926231e-05     0.1286687370709158  0.0007794777280998135       14.3372708689038      312.9391842565104   0.006618249046293206     0.8020496985356618     0.5317142748484736     0.2728198149144695     0.3621104260452199    0.02402253536710095      0.424413373371991     0.1433534380205725    0.05256250664063072  3.975498286158119e-14 122.081774668115
2.557145168575354      19.37390270514386      15.69912741104053   0.002970404595711451     0.7639134309178742     -11.24281589133502  1.567554211926231e-05     0.1286687370709158  0.0007794777280998135       14.3372708689038      312.9391842565104   0.006618249046293206     0.8020496985356618     0.5317142748484736     0.2728198149144695     0.3621104260452199    0.02402253536710095      0.424413373371991     0.1433534380205725    0.05256250664063072  3.975498286158119e-14 122.0817745787294
2.557145168575354      19.37390241645022      15.69912764497576   0.002970404595711451     0.7639134309178742     -11.24281589133502  1.567554211926231e-05     0.1286687370709158  0.0007794777280998135       14.3372708689038      312.9391842565104   0.006618249046293206     0.8020496985356618     0.5317142748484736     0.2728198149144695     0.3621104260452199    0.02402253536710095      0.424413373371991     0.1433534380205725    0.05256250664063072  3.975498286158119e-14 122.0817746221052
2.557145168575354      19.37390241645022      15.69912741104053   0.002970419496872644     0.7639134309178742     -11.24281589133502  1.567554211926231e-05     0.1286687370709158  0.0007794777280998135       14.3372708689038      312.9391842565104   0.006618249046293206     0.8020496985356618     0.5317142748484736     0.2728198149144695     0.3621104260452199    0.02402253536710095      0.424413373371991     0.1433534380205725    0.05256250664063072  3.975498286158119e-14 122.081770636347
2.557145168575354      19.37390241645022      15.69912741104053   0.002970404595711451     0.7639134458190354     -11.24281589133502  1.567554211926231e-05     0.1286687370709158  0.0007794777280998135       14.3372708689038      312.9391842565104   0.006618249046293206     0.8020496985356618     0.5317142748484736     0.2728198149144695     0.3621104260452199    0.02402253536710095      0.424413373371991     0.1433534380205725    0.05256250664063072  3.975498286158119e-14 122.0817745849531
2.557145168575354      19.37390241645022      15.69912741104053   0.002970404595711451     0.7639134309178742     -11.24281605886603  1.567554211926231e-05     0.1286687370709158  0.0007794777280998135       14.3372708689038      312.9391842565104   0.006618249046293206     0.8020496985356618     0.5317142748484736     0.2728198149144695     0.3621104260452199    0.02402253536710095      0.424413373371991     0.1433534380205725    0.05256250664063072  3.975498286158119e-14 122.0817744595039
2.557145168575354      19.37390241645022      15.69912741104053   0.002970404595711451     0.7639134309178742     -11.24281589133502  1.569044328045616e-05     0.1286687370709158  0.0007794777280998135       14.3372708689038      312.9391842565104   0.006618249046293206     0.8020496985356618     0.5317142748484736     0.2728198149144695     0.3621104260452199    0.02402253536710095      0.424413373371991     0.1433534380205725    0.05256250664063072  3.975498286158119e-14 122.0817858303594
2.557145168575354      19.37390241645022      15.69912741104053   0.002970404595711451     0.7639134309178742     -11.24281589133502  1.567554211926231e-05      0.128668751972077  0.0007794777280998135       14.3372708689038      312.9391842565104   0.006618249046293206     0.8020496985356618     0.5317142748484736     0.2728198149144695     0.3621104260452199    0.02402253536710095      0.424413373371991     0.1433534380205725    0.05256250664063072  3.975498286158119e-14 122.0817748203993
2.557145168575354      19.37390241645022      15.69912741104053   0.002970404595711451     0.7639134309178742     -11.24281589133502  1.567554211926231e-05     0.1286687370709158  0.0007794926292610074       14.3372708689038      312.9391842565104   0.006618249046293206     0.8020496985356618     0.5317142748484736     0.2728198149144695     0.3621104260452199    0.02402253536710095      0.424413373371991     0.1433534380205725    0.05256250664063072  3.975498286158119e-14 122.0817718307282
2.557145168575354      19.37390241645022      15.69912741104053   0.002970404595711451     0.7639134309178742     -11.24281589133502  1.567554211926231e-05     0.1286687370709158  0.0007794777280998135      14.33727108254578      312.9391842565104   0.006618249046293206     0.8020496985356618     0.5317142748484736     0.2728198149144695     0.3621104260452199    0.02402253536710095      0.424413373371991     0.1433534380205725    0.05256250664063072  3.975498286158119e-14 122.0817745662207
2.557145168575354      19.37390241645022      15.69912741104053   0.002970404595711451     0.7639134309178742     -11.24281589133502  1.567554211926231e-05     0.1286687370709158  0.0007794777280998135       14.3372708689038      312.9391889196676   0.006618249046293206     0.8020496985356618     0.5317142748484736     0.2728198149144695     0.3621104260452199    0.02402253536710095      0.424413373371991     0.1433534380205725    0.05256250664063072  3.975498286158119e-14 122.0817745597581
2.557145168575354      19.37390241645022      15.69912741104053   0.002970404595711451     0.7639134309178742     -11.24281589133502  1.567554211926231e-05     0.1286687370709158  0.0007794777280998135       14.3372708689038      312.9391842565104     0.0066182639474544     0.8020496985356618     0.5317142748484736     0.2728198149144695     0.3621104260452199    0.02402253536710095      0.424413373371991     0.1433534380205725    0.05256250664063072  3.975498286158119e-14 122.0817941018634
2.557145168575354      19.37390241645022      15.69912741104053   0.002970404595711451     0.7639134309178742     -11.24281589133502  1.567554211926231e-05     0.1286687370709158  0.0007794777280998135       14.3372708689038      312.9391842565104   0.006618249046293206      0.802049713436823     0.5317142748484736     0.2728198149144695     0.3621104260452199    0.02402253536710095      0.424413373371991     0.1433534380205725    0.05256250664063072  3.975498286158119e-14 122.0817750162879
2.557145168575354      19.37390241645022      15.69912741104053   0.002970404595711451     0.7639134309178742     -11.24281589133502  1.567554211926231e-05     0.1286687370709158  0.0007794777280998135       14.3372708689038      312.9391842565104   0.006618249046293206     0.8020496985356618     0.5317142897496348     0.2728198149144695     0.3621104260452199    0.02402253536710095      0.424413373371991     0.1433534380205725    0.05256250664063072  3.975498286158119e-14 122.0817743409875
2.557145168575354      19.37390241645022      15.69912741104053   0.002970404595711451     0.7639134309178742     -11.24281589133502  1.567554211926231e-05     0.1286687370709158  0.0007794777280998135       14.3372708689038      312.9391842565104   0.006618249046293206     0.8020496985356618     0.5317142748484736     0.2728198298156307     0.3621104260452199    0.02402253536710095      0.424413373371991     0.1433534380205725    0.05256250664063072  3.975498286158119e-14 122.0817754091231
2.557145168575354      19.37390241645022      15.69912741104053   0.002970404595711451     0.7639134309178742     -11.24281589133502  1.567554211926231e-05     0.1286687370709158  0.0007794777280998135       14.3372708689038      312.9391842565104   0.006618249046293206     0.8020496985356618     0.5317142748484736     0.2728198149144695     0.3621104409463811    0.02402253536710095      0.424413373371991     0.1433534380205725    0.05256250664063072  3.975498286158119e-14 122.0817745341383
2.557145168575354      19.37390241645022      15.69912741104053   0.002970404595711451     0.7639134309178742     -11.24281589133502  1.567554211926231e-05     0.1286687370709158  0.0007794777280998135       14.3372708689038      312.9391842565104   0.006618249046293206     0.8020496985356618     0.5317142748484736     0.2728198149144695     0.3621104260452199    0.02402255026826214      0.424413373371991     0.1433534380205725    0.05256250664063072  3.975498286158119e-14 122.0817745604619
2.557145168575354      19.37390241645022      15.69912741104053   0.002970404595711451     0.7639134309178742     -11.24281589133502  1.567554211926231e-05     0.1286687370709158  0.0007794777280998135       14.3372708689038      312.9391842565104   0.006618249046293206     0.8020496985356618     0.5317142748484736     0.2728198149144695     0.3621104260452199    0.02402253536710095     0.4244133882731522     0.1433534380205725    0.05256250664063072  3.975498286158119e-14 122.0817745619794
2.557145168575354      19.37390241645022      15.69912741104053   0.002970404595711451     0.7639134309178742     -11.24281589133502  1.567554211926231e-05     0.1286687370709158  0.0007794777280998135       14.3372708689038      312.9391842565104   0.006618249046293206     0.8020496985356618     0.5317142748484736     0.2728198149144695     0.3621104260452199    0.02402253536710095      0.424413373371991     0.1433534529217337    0.05256250664063072  3.975498286158119e-14 122.081774556734
2.557145168575354      19.37390241645022      15.69912741104053   0.002970404595711451     0.7639134309178742     -11.24281589133502  1.567554211926231e-05     0.1286687370709158  0.0007794777280998135       14.3372708689038      312.9391842565104   0.006618249046293206     0.8020496985356618     0.5317142748484736     0.2728198149144695     0.3621104260452199    0.02402253536710095      0.424413373371991     0.1433534380205725    0.05256252154179192  3.975498286158119e-14 122.0817745588492
2.557145168575354      19.37390241645022      15.69912741104053   0.002970404595711451     0.7639134309178742     -11.24281589133502  1.567554211926231e-05     0.1286687370709158  0.0007794777280998135       14.3372708689038      312.9391842565104   0.006618249046293206     0.8020496985356618     0.5317142748484736     0.2728198149144695     0.3621104260452199    0.02402253536710095      0.424413373371991     0.1433534380205725    0.05256250664063072  1.490120094883052e-08 122.0818335797658
2.536034021145676      19.47761519629136      15.80470882107714   0.002922401754682914     0.7476855146714798     -11.36076677673068  1.370017753079728e-05     0.1282093986337618  0.0007980556175541009      14.47264060375436      312.9181530843672   0.006686054047776427      0.800846811431846     0.5352477114131417     0.2717832213881519     0.3665888873151598    0.03396783178871456      0.424413373371991     0.6423873185193441     0.5037299658523456  4.287111879749562e-14 121.9940067104355
2.536034058935528      19.47761519629136      15.80470882107714   0.002922401754682914     0.7476855146714798     -11.36076677673068  1.370017753079728e-05     0.1282093986337618  0.0007980556175541009      14.47264060375436      312.9181530843672   0.006686054047776427      0.800846811431846     0.5352477114131417     0.2717832213881519     0.3665888873151598    0.03396783178871456      0.424413373371991     0.6423873185193441     0.5037299658523456  4.287111879749562e-14 121.9940067220363
2.536034021145676      19.47761548653044      15.80470882107714   0.002922401754682914     0.7476855146714798     -11.36076677673068  1.370017753079728e-05     0.1282093986337618  0.0007980556175541009      14.47264060375436      312.9181530843672   0.006686054047776427      0.800846811431846     0.5352477114131417     0.2717832213881519     0.3665888873151598    0.03396783178871456      0.424413373371991     0.6423873185193441     0.5037299658523456  4.287111879749562e-14 121.9940066261517
2.536034021145676      19.47761519629136      15.80470905658565   0.002922401754682914     0.7476855146714798     -11.36076677673068  1.370017753079728e-05     0.1282093986337618  0.0007980556175541009      14.47264060375436      312.9181530843672   0.006686054047776427      0.800846811431846     0.5352477114131417     0.2717832213881519     0.3665888873151598    0.03396783178871456      0.424413373371991     0.6423873185193441     0.5037299658523456  4.287111879749562e-14 121.9940066603275
2.536034021145676      19.47761519629136      15.80470882107714   0.002922416655844108     0.7476855146714798     -11.36076677673068  1.370017753079728e-05     0.1282093986337618  0.0007980556175541009      14.47264060375436      312.9181530843672   0.006686054047776427      0.800846811431846     0.5352477114131417     0.2717832213881519     0.3665888873151598    0.03396783178871456      0.424413373371991     0.6423873185193441     0.5037299658523456  4.287111879749562e-14 121.9940096411693
2.536034021145676      19.47761519629136      15.80470882107714   0.002922401754682914      0.747685529572641     -11.36076677673068  1.370017753079728e-05     0.1282093986337618  0.0007980556175541009      14.47264060375436      312.9181530843672   0.006686054047776427      0.800846811431846     0.5352477114131417     0.2717832213881519     0.3665888873151598    0.03396783178871456      0.424413373371991     0.6423873185193441     0.5037299658523456  4.287111879749562e-14 121.9940067017075
2.536034021145676      19.47761519629136      15.80470882107714   0.002922401754682914     0.7476855146714798      -11.3607669460193  1.370017753079728e-05     0.1282093986337618  0.0007980556175541009      14.47264060375436      312.9181530843672   0.006686054047776427      0.800846811431846     0.5352477114131417     0.2717832213881519     0.3665888873151598    0.03396783178871456      0.424413373371991     0.6423873185193441     0.5037299658523456  4.287111879749562e-14 121.9940067237055
2.536034021145676      19.47761519629136      15.80470882107714   0.002922401754682914     0.7476855146714798     -11.36076677673068  1.371507869199113e-05     0.1282093986337618  0.0007980556175541009      14.47264060375436      312.9181530843672   0.006686054047776427      0.800846811431846     0.5352477114131417     0.2717832213881519     0.3665888873151598    0.03396783178871456      0.424413373371991     0.6423873185193441     0.5037299658523456  4.287111879749562e-14 121.9940138200371
2.536034021145676      19.47761519629136      15.80470882107714   0.002922401754682914     0.7476855146714798     -11.36076677673068  1.370017753079728e-05      0.128209413534923  0.0007980556175541009      14.47264060375436      312.9181530843672   0.006686054047776427      0.800846811431846     0.5352477114131417     0.2717832213881519     0.3665888873151598    0.03396783178871456      0.424413373371991     0.6423873185193441     0.5037299658523456  4.287111879749562e-14 121.994006846493
2.536034021145676      19.47761519629136      15.80470882107714   0.002922401754682914     0.7476855146714798     -11.36076677673068  1.370017753079728e-05     0.1282093986337618  0.0007980705187152948      14.47264060375436      312.9181530843672   0.006686054047776427      0.800846811431846     0.5352477114131417     0.2717832213881519     0.3665888873151598    0.03396783178871456      0.424413373371991     0.6423873185193441     0.5037299658523456  4.287111879749562e-14 121.9940041316454
2.536034021145676      19.47761519629136      15.80470882107714   0.002922401754682914     0.7476855146714798     -11.36076677673068  1.370017753079728e-05     0.1282093986337618  0.0007980556175541009      14.47264081941351      312.9181530843672   0.006686054047776427      0.800846811431846     0.5352477114131417     0.2717832213881519     0.3665888873151598    0.03396783178871456      0.424413373371991     0.6423873185193441     0.5037299658523456  4.287111879749562e-14 121.994006691705
2.536034021145676      19.47761519629136      15.80470882107714   0.002922401754682914     0.7476855146714798     -11.36076677673068  1.370017753079728e-05     0.1282093986337618  0.0007980556175541009      14.47264060375436       312.918157747211   0.006686054047776427      0.800846811431846     0.5352477114131417     0.2717832213881519     0.3665888873151598    0.03396783178871456      0.424413373371991     0.6423873185193441     0.5037299658523456  4.287111879749562e-14 121.9940066458354
2.536034021145676      19.47761519629136      15.80470882107714   0.002922401754682914     0.7476855146714798     -11.36076677673068  1.370017753079728e-05     0.1282093986337618  0.0007980556175541009      14.47264060375436      312.9181530843672   0.006686068948937621      0.800846811431846     0.5352477114131417     0.2717832213881519     0.3665888873151598    0.03396783178871456      0.424413373371991     0.6423873185193441     0.5037299658523456  4.287111879749562e-14 121.9940172407681
2.536034021145676      19.47761519629136      15.80470882107714   0.002922401754682914     0.7476855146714798     -11.36076677673068  1.370017753079728e-05     0.1282093986337618  0.0007980556175541009      14.47264060375436      312.9181530843672   0.006686054047776427     0.8008468263330072     0.5352477114131417     0.2717832213881519     0.3665888873151598    0.03396783178871456      0.424413373371991     0.6423873185193441     0.5037299658523456  4.287111879749562e-14 121.9940071673199
2.536034021145676      19.47761519629136      15.80470882107714   0.002922401754682914     0.7476855146714798     -11.36076677673068  1.370017753079728e-05     0.1282093986337618  0.0007980556175541009      14.47264060375436      312.9181530843672   0.006686054047776427      0.800846811431846     0.5352477263143028     0.2717832213881519     0.3665888873151598    0.03396783178871456      0.424413373371991     0.6423873185193441     0.5037299658523456  4.287111879749562e-14 121.9940065220023
2.536034021145676      19.47761519629136      15.80470882107714   0.002922401754682914     0.7476855146714798     -11.36076677673068  1.370017753079728e-05     0.1282093986337618  0.0007980556175541009      14.47264060375436      312.9181530843672   0.006686054047776427      0.800846811431846     0.5352477114131417     0.2717832362893131     0.3665888873151598    0.03396783178871456      0.424413373371991     0.6423873185193441     0.5037299658523456  4.287111879749562e-14 121.9940071056466
2.536034021145676      19.47761519629136      15.80470882107714   0.002922401754682914     0.7476855146714798     -11.36076677673068  1.370017753079728e-05     0.1282093986337618  0.0007980556175541009      14.47264060375436      312.9181530843672   0.006686054047776427      0.800846811431846     0.5352477114131417     0.2717832213881519      0.366588902216321    0.03396783178871456      0.424413373371991     0.6423873185193441     0.5037299658523456  4.287111879749562e-14 121.9940066782857
2.536034021145676      19.47761519629136      15.80470882107714   0.002922401754682914     0.7476855146714798     -11.36076677673068  1.370017753079728e-05     0.1282093986337618  0.0007980556175541009      14.47264060375436      312.9181530843672   0.006686054047776427      0.800846811431846     0.5352477114131417     0.2717832213881519     0.3665888873151598    0.03396784668987575      0.424413373371991     0.6423873185193441     0.5037299658523456  4.287111879749562e-14 121.994006710883
2.536034021145676      19.47761519629136      15.80470882107714   0.002922401754682914     0.7476855146714798     -11.36076677673068  1.370017753079728e-05     0.1282093986337618  0.0007980556175541009      14.47264060375436      312.9181530843672   0.006686054047776427      0.800846811431846     0.5352477114131417     0.2717832213881519     0.3665888873151598    0.03396783178871456     0.4244133882731522     0.6423873185193441     0.5037299658523456  4.287111879749562e-14 121.9940067104355
2.536034021145676      19.47761519629136      15.80470882107714   0.002922401754682914     0.7476855146714798     -11.36076677673068  1.370017753079728e-05     0.1282093986337618  0.0007980556175541009      14.47264060375436      312.9181530843672   0.006686054047776427      0.800846811431846     0.5352477114131417     0.2717832213881519     0.3665888873151598    0.03396783178871456      0.424413373371991     0.6423873334205053     0.5037299658523456  4.287111879749562e-14 121.9940067105858
2.536034021145676      19.47761519629136      15.80470882107714   0.002922401754682914     0.7476855146714798     -11.36076677673068  1.370017753079728e-05     0.1282093986337618  0.0007980556175541009      14.47264060375436      312.9181530843672   0.006686054047776427      0.800846811431846     0.5352477114131417     0.2717832213881519     0.3665888873151598    0.03396783178871456      0.424413373371991     0.6423873185193441     0.5037299807535068  4.287111879749562e-14 121.9940067095991
2.536034021145676      19.47761519629136      15.80470882107714   0.002922401754682914     0.7476855146714798     -11.36076677673068  1.370017753079728e-05     0.1282093986337618  0.0007980556175541009      14.47264060375436      312.9181530843672   0.006686054047776427      0.800846811431846     0.5352477114131417     0.2717832213881519     0.3665888873151598    0.03396783178871456      0.424413373371991     0.6423873185193441     0.5037299658523456  1.490120406496646e-08 121.9940669890371
2.534334412261636      19.54359265374909      15.91821840925062   0.002923000747902164     0.7448686477216029      -11.4291435487763  1.292630026767604e-05     0.1281792002130948  0.0008047160270120661      14.49149817322811      312.9687173937925   0.006669941091310664     0.8007523818286937     0.5352436700296869      0.272140149802561     0.3677065686776774    0.03090978695174339      0.424413373371991     0.6174699178529572     0.5672987826173773  3.859299697820555e-14 121.9843895559311
2.534334450026162      19.54359265374909      15.91821840925062   0.002923000747902164     0.7448686477216029      -11.4291435487763  1.292630026767604e-05     0.1281792002130948  0.0008047160270120661      14.49149817322811      312.9687173937925   0.006669941091310664     0.8007523818286937     0.5352436700296869      0.272140149802561     0.3677065686776774    0.03090978695174339      0.424413373371991     0.6174699178529572     0.5672987826173773  3.859299697820555e-14 121.9843895009715
2.534334412261636      19.54359294497132      15.91821840925062   0.002923000747902164     0.7448686477216029      -11.4291435487763  1.292630026767604e-05     0.1281792002130948  0.0008047160270120661      14.49149817322811      312.9687173937925   0.006669941091310664     0.8007523818286937     0.5352436700296869      0.272140149802561     0.3677065686776774    0.03090978695174339      0.424413373371991     0.6174699178529572     0.5672987826173773  3.859299697820555e-14 121.9843894963299
2.534334412261636      19.54359265374909      15.91821864645056   0.002923000747902164     0.7448686477216029      -11.4291435487763  1.292630026767604e-05     0.1281792002130948  0.0008047160270120661      14.49149817322811      312.9687173937925   0.006669941091310664     0.8007523818286937     0.5352436700296869      0.272140149802561     0.3677065686776774    0.03090978695174339      0.424413373371991     0.6174699178529572     0.5672987826173773  3.859299697820555e-14 121.9843895515793
2.534334412261636      19.54359265374909      15.91821840925062   0.002923015649063358     0.7448686477216029      -11.4291435487763  1.292630026767604e-05     0.1281792002130948  0.0008047160270120661      14.49149817322811      312.9687173937925   0.006669941091310664     0.8007523818286937     0.5352436700296869      0.272140149802561     0.3677065686776774    0.03090978695174339      0.424413373371991     0.6174699178529572     0.5672987826173773  3.859299697820555e-14 121.9843922806371
2.534334412261636      19.54359265374909      15.91821840925062   0.002923000747902164     0.7448686626227641      -11.4291435487763  1.292630026767604e-05     0.1281792002130948  0.0008047160270120661      14.49149817322811      312.9687173937925   0.006669941091310664     0.8007523818286937     0.5352436700296869      0.272140149802561     0.3677065686776774    0.03090978695174339      0.424413373371991     0.6174699178529572     0.5672987826173773  3.859299697820555e-14 121.9843895752874
2.534334412261636      19.54359265374909      15.91821840925062   0.002923000747902164     0.7448686477216029     -11.42914371908381  1.292630026767604e-05     0.1281792002130948  0.0008047160270120661      14.49149817322811      312.9687173937925   0.006669941091310664     0.8007523818286937     0.5352436700296869      0.272140149802561     0.3677065686776774    0.03090978695174339      0.424413373371991     0.6174699178529572     0.5672987826173773  3.859299697820555e-14 121.9843896186224
2.534334412261636      19.54359265374909      15.91821840925062   0.002923000747902164     0.7448686477216029      -11.4291435487763  1.294120142886989e-05     0.1281792002130948  0.0008047160270120661      14.49149817322811      312.9687173937925   0.006669941091310664     0.8007523818286937     0.5352436700296869      0.272140149802561     0.3677065686776774    0.03090978695174339      0.424413373371991     0.6174699178529572     0.5672987826173773  3.859299697820555e-14 121.9843975504658
2.534334412261636      19.54359265374909      15.91821840925062   0.002923000747902164     0.7448686477216029      -11.4291435487763  1.292630026767604e-05      0.128179215114256  0.0008047160270120661      14.49149817322811      312.9687173937925   0.006669941091310664     0.8007523818286937     0.5352436700296869      0.272140149802561     0.3677065686776774    0.03090978695174339      0.424413373371991     0.6174699178529572     0.5672987826173773  3.859299697820555e-14 121.9843897854398
2.534334412261636      19.54359265374909      15.91821840925062   0.002923000747902164     0.7448686477216029      -11.4291435487763  1.292630026767604e-05     0.1281792002130948    0.00080473092817326      14.49149817322811      312.9687173937925   0.006669941091310664     0.8007523818286937     0.5352436700296869      0.272140149802561     0.3677065686776774    0.03090978695174339      0.424413373371991     0.6174699178529572     0.5672987826173773  3.859299697820555e-14 121.9843897506215
2.534334412261636      19.54359265374909      15.91821840925062   0.002923000747902164     0.7448686477216029      -11.4291435487763  1.292630026767604e-05     0.1281792002130948  0.0008047160270120661      14.49149838916826      312.9687173937925   0.006669941091310664     0.8007523818286937     0.5352436700296869      0.272140149802561     0.3677065686776774    0.03090978695174339      0.424413373371991     0.6174699178529572     0.5672987826173773  3.859299697820555e-14 121.984389603381
2.534334412261636      19.54359265374909      15.91821840925062   0.002923000747902164     0.7448686477216029      -11.4291435487763  1.292630026767604e-05     0.1281792002130948  0.0008047160270120661      14.49149817322811      312.9687220573898   0.006669941091310664     0.8007523818286937     0.5352436700296869      0.272140149802561     0.3677065686776774    0.03090978695174339      0.424413373371991     0.6174699178529572     0.5672987826173773  3.859299697820555e-14 121.9843895342794
2.534334412261636      19.54359265374909      15.91821840925062   0.002923000747902164     0.7448686477216029      -11.4291435487763  1.292630026767604e-05     0.1281792002130948  0.0008047160270120661      14.49149817322811      312.9687173937925   0.006669955992471858     0.8007523818286937     0.5352436700296869      0.272140149802561     0.3677065686776774    0.03090978695174339      0.424413373371991     0.6174699178529572     0.5672987826173773  3.859299697820555e-14 121.9843965413388
2.534334412261636      19.54359265374909      15.91821840925062   0.002923000747902164     0.7448686477216029      -11.4291435487763  1.292630026767604e-05     0.1281792002130948  0.0008047160270120661      14.49149817322811      312.9687173937925   0.006669941091310664     0.8007523967298549     0.5352436700296869      0.272140149802561     0.3677065686776774    0.03090978695174339      0.424413373371991     0.6174699178529572     0.5672987826173773  3.859299697820555e-14 121.9843900032919
2.534334412261636      19.54359265374909      15.91821840925062   0.002923000747902164     0.7448686477216029      -11.4291435487763  1.292630026767604e-05     0.1281792002130948  0.0008047160270120661      14.49149817322811      312.9687173937925   0.006669941091310664     0.8007523818286937     0.5352436849308481      0.272140149802561     0.3677065686776774    0.03090978695174339      0.424413373371991     0.6174699178529572     0.5672987826173773  3.859299697820555e-14 121.9843894432337
2.534334412261636      19.54359265374909      15.91821840925062   0.002923000747902164     0.7448686477216029      -11.4291435487763  1.292630026767604e-05     0.1281792002130948  0.0008047160270120661      14.49149817322811      312.9687173937925   0.006669941091310664     0.8007523818286937     0.5352436700296869     0.2721401647037222     0.3677065686776774    0.03090978695174339      0.424413373371991     0.6174699178529572     0.5672987826173773  3.859299697820555e-14 121.9843899142687
2.534334412261636      19.54359265374909      15.91821840925062   0.002923000747902164     0.7448686477216029      -11.4291435487763  1.292630026767604e-05     0.1281792002130948  0.0008047160270120661      14.49149817322811      312.9687173937925   0.006669941091310664     0.8007523818286937     0.5352436700296869      0.272140149802561     0.3677065835788386    0.03090978695174339      0.424413373371991     0.6174699178529572     0.5672987826173773  3.859299697820555e-14 121.9843895761959
2.534334412261636      19.54359265374909      15.91821840925062   0.002923000747902164     0.7448686477216029      -11.4291435487763  1.292630026767604e-05     0.1281792002130948  0.0008047160270120661      14.49149817322811      312.9687173937925   0.006669941091310664     0.8007523818286937     0.5352436700296869      0.272140149802561     0.3677065686776774    0.03090980185290459      0.424413373371991     0.6174699178529572     0.5672987826173773  3.859299697820555e-14 121.9843895571817
2.534334412261636      19.54359265374909      15.91821840925062   0.002923000747902164     0.7448686477216029      -11.4291435487763  1.292630026767604e-05     0.1281792002130948  0.0008047160270120661      14.49149817322811      312.9687173937925   0.006669941091310664     0.8007523818286937     0.5352436700296869      0.272140149802561     0.3677065686776774    0.03090978695174339     0.4244133882731522     0.6174699178529572     0.5672987826173773  3.859299697820555e-14 121.9843895559311
2.534334412261636      19.54359265374909      15.91821840925062   0.002923000747902164     0.7448686477216029      -11.4291435487763  1.292630026767604e-05     0.1281792002130948  0.0008047160270120661      14.49149817322811      312.9687173937925   0.006669941091310664     0.8007523818286937     0.5352436700296869      0.272140149802561     0.3677065686776774    0.03090978695174339      0.424413373371991     0.6174699327541184     0.5672987826173773  3.859299697820555e-14 121.9843895561253
2.534334412261636      19.54359265374909      15.91821840925062   0.002923000747902164     0.7448686477216029      -11.4291435487763  1.292630026767604e-05     0.1281792002130948  0.0008047160270120661      14.49149817322811      312.9687173937925   0.006669941091310664     0.8007523818286937     0.5352436700296869      0.272140149802561     0.3677065686776774    0.03090978695174339      0.424413373371991     0.6174699178529572     0.5672987975185385  3.859299697820555e-14 121.9843895561614
2.534334412261636      19.54359265374909      15.91821840925062   0.002923000747902164     0.7448686477216029      -11.4291435487763  1.292630026767604e-05     0.1281792002130948  0.0008047160270120661      14.49149817322811      312.9687173937925   0.006669941091310664     0.8007523818286937     0.5352436700296869      0.272140149802561     0.3677065686776774    0.03090978695174339      0.424413373371991     0.6174699178529572     0.5672987826173773  1.490119978684464e-08 121.9844499675717
2.538630133897339      19.52182542895362       15.8831002182916   0.002900260617694677     0.7441112510581001      -11.4186683588113  1.248205479788018e-05     0.1281322137043149  0.0008068870091089181      14.45819398739264      312.9697959994594   0.006651935134039856     0.8006800219943372     0.5346891154169857      0.272186325410657     0.3688356836649152    0.02949024329228743      0.424413373371991      0.611539546805816     0.5609473770614909  3.473095098597329e-14 121.9689744003241
2.538630171725876      19.52182542895362       15.8831002182916   0.002900260617694677     0.7441112510581001      -11.4186683588113  1.248205479788018e-05     0.1281322137043149  0.0008068870091089181      14.45819398739264      312.9697959994594   0.006651935134039856     0.8006800219943372     0.5346891154169857      0.272186325410657     0.3688356836649152    0.02949024329228743      0.424413373371991      0.611539546805816     0.5609473770614909  3.473095098597329e-14 121.9689743549799
2.538630133897339      19.52182571985149       15.8831002182916   0.002900260617694677     0.7441112510581001      -11.4186683588113  1.248205479788018e-05     0.1281322137043149  0.0008068870091089181      14.45819398739264      312.9697959994594   0.006651935134039856     0.8006800219943372     0.5346891154169857      0.272186325410657     0.3688356836649152    0.02949024329228743      0.424413373371991      0.611539546805816     0.5609473770614909  3.473095098597329e-14 121.968974370676
2.538630133897339      19.52182542895362      15.88310045496824   0.002900260617694677     0.7441112510581001      -11.4186683588113  1.248205479788018e-05     0.1281322137043149  0.0008068870091089181      14.45819398739264      312.9697959994594   0.006651935134039856     0.8006800219943372     0.5346891154169857      0.272186325410657     0.3688356836649152    0.02949024329228743      0.424413373371991      0.611539546805816     0.5609473770614909  3.473095098597329e-14 121.9689744039455
2.538630133897339      19.52182542895362       15.8831002182916   0.002900275518855871     0.7441112510581001      -11.4186683588113  1.248205479788018e-05     0.1281322137043149  0.0008068870091089181      14.45819398739264      312.9697959994594   0.006651935134039856     0.8006800219943372     0.5346891154169857      0.272186325410657     0.3688356836649152    0.02949024329228743      0.424413373371991      0.611539546805816     0.5609473770614909  3.473095098597329e-14 121.9689767877279
2.538630133897339      19.52182542895362       15.8831002182916   0.002900260617694677     0.7441112659592613      -11.4186683588113  1.248205479788018e-05     0.1281322137043149  0.0008068870091089181      14.45819398739264      312.9697959994594   0.006651935134039856     0.8006800219943372     0.5346891154169857      0.272186325410657     0.3688356836649152    0.02949024329228743      0.424413373371991      0.611539546805816     0.5609473770614909  3.473095098597329e-14 121.9689744203569
2.538630133897339      19.52182542895362       15.8831002182916   0.002900260617694677     0.7441112510581001     -11.41866852896272  1.248205479788018e-05     0.1281322137043149  0.0008068870091089181      14.45819398739264      312.9697959994594   0.006651935134039856     0.8006800219943372     0.5346891154169857      0.272186325410657     0.3688356836649152    0.02949024329228743      0.424413373371991      0.611539546805816     0.5609473770614909  3.473095098597329e-14 121.9689744905586
2.538630133897339      19.52182542895362       15.8831002182916   0.002900260617694677     0.7441112510581001      -11.4186683588113  1.249695595907403e-05     0.1281322137043149  0.0008068870091089181      14.45819398739264      312.9697959994594   0.006651935134039856     0.8006800219943372     0.5346891154169857      0.272186325410657     0.3688356836649152    0.02949024329228743      0.424413373371991      0.611539546805816     0.5609473770614909  3.473095098597329e-14 121.9689813993603
2.538630133897339      19.52182542895362       15.8831002182916   0.002900260617694677     0.7441112510581001      -11.4186683588113  1.248205479788018e-05     0.1281322286054761  0.0008068870091089181      14.45819398739264      312.9697959994594   0.006651935134039856     0.8006800219943372     0.5346891154169857      0.272186325410657     0.3688356836649152    0.02949024329228743      0.424413373371991      0.611539546805816     0.5609473770614909  3.473095098597329e-14 121.9689746037979
2.538630133897339      19.52182542895362       15.8831002182916   0.002900260617694677     0.7441112510581001      -11.4186683588113  1.248205479788018e-05     0.1281322137043149   0.000806901910270112      14.45819398739264      312.9697959994594   0.006651935134039856     0.8006800219943372     0.5346891154169857      0.272186325410657     0.3688356836649152    0.02949024329228743      0.424413373371991      0.611539546805816     0.5609473770614909  3.473095098597329e-14 121.9689739594211
2.538630133897339      19.52182542895362       15.8831002182916   0.002900260617694677     0.7441112510581001      -11.4186683588113  1.248205479788018e-05     0.1281322137043149  0.0008068870091089181      14.45819420283652      312.9697959994594   0.006651935134039856     0.8006800219943372     0.5346891154169857      0.272186325410657     0.3688356836649152    0.02949024329228743      0.424413373371991      0.611539546805816     0.5609473770614909  3.473095098597329e-14 121.9689744507388
2.538630133897339      19.52182542895362       15.8831002182916   0.002900260617694677     0.7441112510581001      -11.4186683588113  1.248205479788018e-05     0.1281322137043149  0.0008068870091089181      14.45819398739264      312.9698006630728   0.006651935134039856     0.8006800219943372     0.5346891154169857      0.272186325410657     0.3688356836649152    0.02949024329228743      0.424413373371991      0.611539546805816     0.5609473770614909  3.473095098597329e-14 121.9689744051756
2.538630133897339      19.52182542895362       15.8831002182916   0.002900260617694677     0.7441112510581001      -11.4186683588113  1.248205479788018e-05     0.1281322137043149  0.0008068870091089181      14.45819398739264      312.9697959994594    0.00665195003520105     0.8006800219943372     0.5346891154169857      0.272186325410657     0.3688356836649152    0.02949024329228743      0.424413373371991      0.611539546805816     0.5609473770614909  3.473095098597329e-14 121.9689734994788
2.538630133897339      19.52182542895362       15.8831002182916   0.002900260617694677     0.7441112510581001      -11.4186683588113  1.248205479788018e-05     0.1281322137043149  0.0008068870091089181      14.45819398739264      312.9697959994594   0.006651935134039856     0.8006800368954984     0.5346891154169857      0.272186325410657     0.3688356836649152    0.02949024329228743      0.424413373371991      0.611539546805816     0.5609473770614909  3.473095098597329e-14 121.9689749318586
2.538630133897339      19.52182542895362       15.8831002182916   0.002900260617694677     0.7441112510581001      -11.4186683588113  1.248205479788018e-05     0.1281322137043149  0.0008068870091089181      14.45819398739264      312.9697959994594   0.006651935134039856     0.8006800219943372     0.5346891303181469      0.272186325410657     0.3688356836649152    0.02949024329228743      0.424413373371991      0.611539546805816     0.5609473770614909  3.473095098597329e-14 121.9689744408059
2.538630133897339      19.52182542895362       15.8831002182916   0.002900260617694677     0.7441112510581001      -11.4186683588113  1.248205479788018e-05     0.1281322137043149  0.0008068870091089181      14.45819398739264      312.9697959994594   0.006651935134039856     0.8006800219943372     0.5346891154169857     0.2721863403118182     0.3688356836649152    0.02949024329228743      0.424413373371991      0.611539546805816     0.5609473770614909  3.473095098597329e-14 121.9689744345365
2.538630133897339      19.52182542895362       15.8831002182916   0.002900260617694677     0.7441112510581001      -11.4186683588113  1.248205479788018e-05     0.1281322137043149  0.0008068870091089181      14.45819398739264      312.9697959994594   0.006651935134039856     0.8006800219943372     0.5346891154169857      0.272186325410657     0.3688356985660764    0.02949024329228743      0.424413373371991      0.611539546805816     0.5609473770614909  3.473095098597329e-14 121.9689743978583
2.538630133897339      19.52182542895362       15.8831002182916   0.002900260617694677     0.7441112510581001      -11.4186683588113  1.248205479788018e-05     0.1281322137043149  0.0008068870091089181      14.45819398739264      312.9697959994594   0.006651935134039856     0.8006800219943372     0.5346891154169857      0.272186325410657     0.3688356836649152    0.02949025819344862      0.424413373371991      0.611539546805816     0.5609473770614909  3.473095098597329e-14 121.9689744003074
2.538630133897339      19.52182542895362       15.8831002182916   0.002900260617694677     0.7441112510581001      -11.4186683588113  1.248205479788018e-05     0.1281322137043149  0.0008068870091089181      14.45819398739264      312.9697959994594   0.006651935134039856     0.8006800219943372     0.5346891154169857      0.272186325410657     0.3688356836649152    0.02949024329228743     0.4244133882731522      0.611539546805816     0.5609473770614909  3.473095098597329e-14 121.9689744003241
2.538630133897339      19.52182542895362       15.8831002182916   0.002900260617694677     0.7441112510581001      -11.4186683588113  1.248205479788018e-05     0.1281322137043149  0.0008068870091089181      14.45819398739264      312.9697959994594   0.006651935134039856     0.8006800219943372     0.5346891154169857      0.272186325410657     0.3688356836649152    0.02949024329228743      0.424413373371991     0.6115395617069772     0.5609473770614909  3.473095098597329e-14 121.9689744003132
2.538630133897339      19.52182542895362       15.8831002182916   0.002900260617694677     0.7441112510581001      -11.4186683588113  1.248205479788018e-05     0.1281322137043149  0.0008068870091089181      14.45819398739264      312.9697959994594   0.006651935134039856     0.8006800219943372     0.5346891154169857      0.272186325410657     0.3688356836649152    0.02949024329228743      0.424413373371991      0.611539546805816     0.5609473919626521  3.473095098597329e-14 121.9689744003054
2.538630133897339      19.52182542895362       15.8831002182916   0.002900260617694677     0.7441112510581001      -11.4186683588113  1.248205479788018e-05     0.1281322137043149  0.0008068870091089181      14.45819398739264      312.9697959994594   0.006651935134039856     0.8006800219943372     0.5346891154169857      0.272186325410657     0.3688356836649152    0.02949024329228743      0.424413373371991      0.611539546805816     0.5609473770614909  1.490119592479864e-08 121.9690348373416
2.54395681272199      19.47694199892243       15.8151259127869    0.00287983566741974     0.7439826381408384     -11.38613186386859  1.162341588359822e-05     0.1281041286177682   0.000810220726956091       14.4034671629197      312.5441113315468   0.006618003102060497     0.8006134157189888     0.5335410809711498     0.2726835473952661     0.3713623621462869    0.02950850144516468      0.424413373371991     0.6117173544960136     0.5612923719599889  3.132123888421914e-14 121.9598015340171
2.543956850629901      19.47694199892243       15.8151259127869    0.00287983566741974     0.7439826381408384     -11.38613186386859  1.162341588359822e-05     0.1281041286177682   0.000810220726956091       14.4034671629197      312.5441113315468   0.006618003102060497     0.8006134157189888     0.5335410809711498     0.2726835473952661     0.3713623621462869    0.02950850144516468      0.424413373371991     0.6117173544960136     0.5612923719599889  3.132123888421914e-14 121.9598015280351
2.54395681272199      19.47694228915148       15.8151259127869    0.00287983566741974     0.7439826381408384     -11.38613186386859  1.162341588359822e-05     0.1281041286177682   0.000810220726956091       14.4034671629197      312.5441113315468   0.006618003102060497     0.8006134157189888     0.5335410809711498     0.2726835473952661     0.3713623621462869    0.02950850144516468      0.424413373371991     0.6117173544960136     0.5612923719599889  3.132123888421914e-14 121.9598014983249
2.54395681272199      19.47694199892243      15.81512614845064    0.00287983566741974     0.7439826381408384     -11.38613186386859  1.162341588359822e-05     0.1281041286177682   0.000810220726956091       14.4034671629197      312.5441113315468   0.006618003102060497     0.8006134157189888     0.5335410809711498     0.2726835473952661     0.3713623621462869    0.02950850144516468      0.424413373371991     0.6117173544960136     0.5612923719599889  3.132123888421914e-14 121.959801503081
2.54395681272199      19.47694199892243       15.8151259127869   0.002879850568580933     0.7439826381408384     -11.38613186386859  1.162341588359822e-05     0.1281041286177682   0.000810220726956091       14.4034671629197      312.5441113315468   0.006618003102060497     0.8006134157189888     0.5335410809711498     0.2726835473952661     0.3713623621462869    0.02950850144516468      0.424413373371991     0.6117173544960136     0.5612923719599889  3.132123888421914e-14 121.9598039406295
2.54395681272199      19.47694199892243       15.8151259127869    0.00287983566741974     0.7439826530419996     -11.38613186386859  1.162341588359822e-05     0.1281041286177682   0.000810220726956091       14.4034671629197      312.5441113315468   0.006618003102060497     0.8006134157189888     0.5335410809711498     0.2726835473952661     0.3713623621462869    0.02950850144516468      0.424413373371991     0.6117173544960136     0.5612923719599889  3.132123888421914e-14 121.9598015331554
2.54395681272199      19.47694199892243       15.8151259127869    0.00287983566741974     0.7439826381408384     -11.38613203353518  1.162341588359822e-05     0.1281041286177682   0.000810220726956091       14.4034671629197      312.5441113315468   0.006618003102060497     0.8006134157189888     0.5335410809711498     0.2726835473952661     0.3713623621462869    0.02950850144516468      0.424413373371991     0.6117173544960136     0.5612923719599889  3.132123888421914e-14 121.9598015076862
2.54395681272199      19.47694199892243       15.8151259127869    0.00287983566741974     0.7439826381408384     -11.38613186386859  1.163831704479206e-05     0.1281041286177682   0.000810220726956091       14.4034671629197      312.5441113315468   0.006618003102060497     0.8006134157189888     0.5335410809711498     0.2726835473952661     0.3713623621462869    0.02950850144516468      0.424413373371991     0.6117173544960136     0.5612923719599889  3.132123888421914e-14 121.9598087474957
2.54395681272199      19.47694199892243       15.8151259127869    0.00287983566741974     0.7439826381408384     -11.38613186386859  1.162341588359822e-05     0.1281041435189294   0.000810220726956091       14.4034671629197      312.5441113315468   0.006618003102060497     0.8006134157189888     0.5335410809711498     0.2726835473952661     0.3713623621462869    0.02950850144516468      0.424413373371991     0.6117173544960136     0.5612923719599889  3.132123888421914e-14 121.9598017691302
2.54395681272199      19.47694199892243       15.8151259127869    0.00287983566741974     0.7439826381408384     -11.38613186386859  1.162341588359822e-05     0.1281041286177682  0.0008102356281172848       14.4034671629197      312.5441113315468   0.006618003102060497     0.8006134157189888     0.5335410809711498     0.2726835473952661     0.3713623621462869    0.02950850144516468      0.424413373371991     0.6117173544960136     0.5612923719599889  3.132123888421914e-14 121.9598010490259
2.54395681272199      19.47694199892243       15.8151259127869    0.00287983566741974     0.7439826381408384     -11.38613186386859  1.162341588359822e-05     0.1281041286177682   0.000810220726956091      14.40346737754809      312.5441113315468   0.006618003102060497     0.8006134157189888     0.5335410809711498     0.2726835473952661     0.3713623621462869    0.02950850144516468      0.424413373371991     0.6117173544960136     0.5612923719599889  3.132123888421914e-14 121.959801572876
2.54395681272199      19.47694199892243       15.8151259127869    0.00287983566741974     0.7439826381408384     -11.38613186386859  1.162341588359822e-05     0.1281041286177682   0.000810220726956091       14.4034671629197       312.544115988817   0.006618003102060497     0.8006134157189888     0.5335410809711498     0.2726835473952661     0.3713623621462869    0.02950850144516468      0.424413373371991     0.6117173544960136     0.5612923719599889  3.132123888421914e-14 121.959801518895
2.54395681272199      19.47694199892243       15.8151259127869    0.00287983566741974     0.7439826381408384     -11.38613186386859  1.162341588359822e-05     0.1281041286177682   0.000810220726956091       14.4034671629197      312.5441113315468   0.006618018003221691     0.8006134157189888     0.5335410809711498     0.2726835473952661     0.3713623621462869    0.02950850144516468      0.424413373371991     0.6117173544960136     0.5612923719599889  3.132123888421914e-14 121.9598002187384
2.54395681272199      19.47694199892243       15.8151259127869    0.00287983566741974     0.7439826381408384     -11.38613186386859  1.162341588359822e-05     0.1281041286177682   0.000810220726956091       14.4034671629197      312.5441113315468   0.006618003102060497       0.80061343062015     0.5335410809711498     0.2726835473952661     0.3713623621462869    0.02950850144516468      0.424413373371991     0.6117173544960136     0.5612923719599889  3.132123888421914e-14 121.95980202787
2.54395681272199      19.47694199892243       15.8151259127869    0.00287983566741974     0.7439826381408384     -11.38613186386859  1.162341588359822e-05     0.1281041286177682   0.000810220726956091       14.4034671629197      312.5441113315468   0.006618003102060497     0.8006134157189888      0.533541095872311     0.2726835473952661     0.3713623621462869    0.02950850144516468      0.424413373371991     0.6117173544960136     0.5612923719599889  3.132123888421914e-14 121.9598015295835
2.54395681272199      19.47694199892243       15.8151259127869    0.00287983566741974     0.7439826381408384     -11.38613186386859  1.162341588359822e-05     0.1281041286177682   0.000810220726956091       14.4034671629197      312.5441113315468   0.006618003102060497     0.8006134157189888     0.5335410809711498     0.2726835622964273     0.3713623621462869    0.02950850144516468      0.424413373371991     0.6117173544960136     0.5612923719599889  3.132123888421914e-14 121.9598016018182
2.54395681272199      19.47694199892243       15.8151259127869    0.00287983566741974     0.7439826381408384     -11.38613186386859  1.162341588359822e-05     0.1281041286177682   0.000810220726956091       14.4034671629197      312.5441113315468   0.006618003102060497     0.8006134157189888     0.5335410809711498     0.2726835473952661     0.3713623770474481    0.02950850144516468      0.424413373371991     0.6117173544960136     0.5612923719599889  3.132123888421914e-14 121.9598015547955
2.54395681272199      19.47694199892243       15.8151259127869    0.00287983566741974     0.7439826381408384     -11.38613186386859  1.162341588359822e-05     0.1281041286177682   0.000810220726956091       14.4034671629197      312.5441113315468   0.006618003102060497     0.8006134157189888     0.5335410809711498     0.2726835473952661     0.3713623621462869    0.02950851634632587      0.424413373371991     0.6117173544960136     0.5612923719599889  3.132123888421914e-14 121.9598015340661
2.54395681272199      19.47694199892243       15.8151259127869    0.00287983566741974     0.7439826381408384     -11.38613186386859  1.162341588359822e-05     0.1281041286177682   0.000810220726956091       14.4034671629197      312.5441113315468   0.006618003102060497     0.8006134157189888     0.5335410809711498     0.2726835473952661     0.3713623621462869    0.02950850144516468     0.4244133882731522     0.6117173544960136     0.5612923719599889  3.132123888421914e-14 121.9598015340171
2.54395681272199      19.47694199892243       15.8151259127869    0.00287983566741974     0.7439826381408384     -11.38613186386859  1.162341588359822e-05     0.1281041286177682   0.000810220726956091       14.4034671629197      312.5441113315468   0.006618003102060497     0.8006134157189888     0.5335410809711498     0.2726835473952661     0.3713623621462869    0.02950850144516468      0.424413373371991     0.6117173693971748     0.5612923719599889  3.132123888421914e-14 121.9598015335553
2.54395681272199      19.47694199892243       15.8151259127869    0.00287983566741974     0.7439826381408384     -11.38613186386859  1.162341588359822e-05     0.1281041286177682   0.000810220726956091       14.4034671629197      312.5441113315468   0.006618003102060497     0.8006134157189888     0.5335410809711498     0.2726835473952661     0.3713623621462869    0.02950850144516468      0.424413373371991     0.6117173544960136     0.5612923868611501  3.132123888421914e-14 121.9598015354015
2.54395681272199      19.47694199892243       15.8151259127869    0.00287983566741974     0.7439826381408384     -11.38613186386859  1.162341588359822e-05     0.1281041286177682   0.000810220726956091       14.4034671629197      312.5441113315468   0.006618003102060497     0.8006134157189888     0.5335410809711498     0.2726835473952661     0.3713623621462869    0.02950850144516468      0.424413373371991     0.6117173544960136     0.5612923719599889  1.490119251508654e-08 121.9598619817154
2.544180370473723      19.48527784248044      15.83120786504933   0.002879982524940698      0.743668637508306     -11.39541912174479  1.158042672283266e-05     0.1280978944315163  0.0008117528851812352       14.4008853865229      312.5435904335751   0.006615895733346392     0.8006036656713833      0.533473846581947     0.2727255445913065     0.3713606671336147    0.02946770252230602      0.424413373371991     0.6145722514676905     0.5538622210669392  3.067564053345242e-14 121.9580172325537
2.544180408384965      19.48527784248044      15.83120786504933   0.002879982524940698      0.743668637508306     -11.39541912174479  1.158042672283266e-05     0.1280978944315163  0.0008117528851812352       14.4008853865229      312.5435904335751   0.006615895733346392     0.8006036656713833      0.533473846581947     0.2727255445913065     0.3713606671336147    0.02946770252230602      0.424413373371991     0.6145722514676905     0.5538622210669392  3.067564053345242e-14 121.9580172299393
2.544180370473723      19.48527813283371      15.83120786504933   0.002879982524940698      0.743668637508306     -11.39541912174479  1.158042672283266e-05     0.1280978944315163  0.0008117528851812352       14.4008853865229      312.5435904335751   0.006615895733346392     0.8006036656713833      0.533473846581947     0.2727255445913065     0.3713606671336147    0.02946770252230602      0.424413373371991     0.6145722514676905     0.5538622210669392  3.067564053345242e-14 121.9580171934171
2.544180370473723      19.48527784248044      15.83120810095272   0.002879982524940698      0.743668637508306     -11.39541912174479  1.158042672283266e-05     0.1280978944315163  0.0008117528851812352       14.4008853865229      312.5435904335751   0.006615895733346392     0.8006036656713833      0.533473846581947     0.2727255445913065     0.3713606671336147    0.02946770252230602      0.424413373371991     0.6145722514676905     0.5538622210669392  3.067564053345242e-14 121.9580172520456
2.544180370473723      19.48527784248044      15.83120786504933   0.002879997426101892      0.743668637508306     -11.39541912174479  1.158042672283266e-05     0.1280978944315163  0.0008117528851812352       14.4008853865229      312.5435904335751   0.006615895733346392     0.8006036656713833      0.533473846581947     0.2727255445913065     0.3713606671336147    0.02946770252230602      0.424413373371991     0.6145722514676905     0.5538622210669392  3.067564053345242e-14 121.9580195705704
2.544180370473723      19.48527784248044      15.83120786504933   0.002879982524940698     0.7436686524094672     -11.39541912174479  1.158042672283266e-05     0.1280978944315163  0.0008117528851812352       14.4008853865229      312.5435904335751   0.006615895733346392     0.8006036656713833      0.533473846581947     0.2727255445913065     0.3713606671336147    0.02946770252230602      0.424413373371991     0.6145722514676905     0.5538622210669392  3.067564053345242e-14 121.9580172862964
2.544180370473723      19.48527784248044      15.83120786504933   0.002879982524940698      0.743668637508306     -11.39541929154977  1.158042672283266e-05     0.1280978944315163  0.0008117528851812352       14.4008853865229      312.5435904335751   0.006615895733346392     0.8006036656713833      0.533473846581947     0.2727255445913065     0.3713606671336147    0.02946770252230602      0.424413373371991     0.6145722514676905     0.5538622210669392  3.067564053345242e-14 121.9580172434449
2.544180370473723      19.48527784248044      15.83120786504933   0.002879982524940698      0.743668637508306     -11.39541912174479   1.15953278840265e-05     0.1280978944315163  0.0008117528851812352       14.4008853865229      312.5435904335751   0.006615895733346392     0.8006036656713833      0.533473846581947     0.2727255445913065     0.3713606671336147    0.02946770252230602      0.424413373371991     0.6145722514676905     0.5538622210669392  3.067564053345242e-14 121.9580247396512
2.544180370473723      19.48527784248044      15.83120786504933   0.002879982524940698      0.743668637508306     -11.39541912174479  1.158042672283266e-05     0.1280979093326775  0.0008117528851812352       14.4008853865229      312.5435904335751   0.006615895733346392     0.8006036656713833      0.533473846581947     0.2727255445913065     0.3713606671336147    0.02946770252230602      0.424413373371991     0.6145722514676905     0.5538622210669392  3.067564053345242e-14 121.9580174801634
2.544180370473723      19.48527784248044      15.83120786504933   0.002879982524940698      0.743668637508306     -11.39541912174479  1.158042672283266e-05     0.1280978944315163   0.000811767786342429       14.4008853865229      312.5435904335751   0.006615895733346392     0.8006036656713833      0.533473846581947     0.2727255445913065     0.3713606671336147    0.02946770252230602      0.424413373371991     0.6145722514676905     0.5538622210669392  3.067564053345242e-14 121.9580173959805
2.544180370473723      19.48527784248044      15.83120786504933   0.002879982524940698      0.743668637508306     -11.39541912174479  1.158042672283266e-05     0.1280978944315163  0.0008117528851812352      14.40088560111282      312.5435904335751   0.006615895733346392     0.8006036656713833      0.533473846581947     0.2727255445913065     0.3713606671336147    0.02946770252230602      0.424413373371991     0.6145722514676905     0.5538622210669392  3.067564053345242e-14 121.9580172709466
2.544180370473723      19.48527784248044      15.83120786504933   0.002879982524940698      0.743668637508306     -11.39541912174479  1.158042672283266e-05     0.1280978944315163  0.0008117528851812352       14.4008853865229      312.5435950908375   0.006615895733346392     0.8006036656713833      0.533473846581947     0.2727255445913065     0.3713606671336147    0.02946770252230602      0.424413373371991     0.6145722514676905     0.5538622210669392  3.067564053345242e-14 121.9580172633304
2.544180370473723      19.48527784248044      15.83120786504933   0.002879982524940698      0.743668637508306     -11.39541912174479  1.158042672283266e-05     0.1280978944315163  0.0008117528851812352       14.4008853865229      312.5435904335751   0.006615910634507586     0.8006036656713833      0.533473846581947     0.2727255445913065     0.3713606671336147    0.02946770252230602      0.424413373371991     0.6145722514676905     0.5538622210669392  3.067564053345242e-14 121.9580160768634
2.544180370473723      19.48527784248044      15.83120786504933   0.002879982524940698      0.743668637508306     -11.39541912174479  1.158042672283266e-05     0.1280978944315163  0.0008117528851812352       14.4008853865229      312.5435904335751   0.006615895733346392     0.8006036805725445      0.533473846581947     0.2727255445913065     0.3713606671336147    0.02946770252230602      0.424413373371991     0.6145722514676905     0.5538622210669392  3.067564053345242e-14 121.9580176704721
2.544180370473723      19.48527784248044      15.83120786504933   0.002879982524940698      0.743668637508306     -11.39541912174479  1.158042672283266e-05     0.1280978944315163  0.0008117528851812352       14.4008853865229      312.5435904335751   0.006615895733346392     0.8006036656713833     0.5334738614831082     0.2727255445913065     0.3713606671336147    0.02946770252230602      0.424413373371991     0.6145722514676905     0.5538622210669392  3.067564053345242e-14 121.9580172454201
2.544180370473723      19.48527784248044      15.83120786504933   0.002879982524940698      0.743668637508306     -11.39541912174479  1.158042672283266e-05     0.1280978944315163  0.0008117528851812352       14.4008853865229      312.5435904335751   0.006615895733346392     0.8006036656713833      0.533473846581947     0.2727255594924677     0.3713606671336147    0.02946770252230602      0.424413373371991     0.6145722514676905     0.5538622210669392  3.067564053345242e-14 121.9580173538868
2.544180370473723      19.48527784248044      15.83120786504933   0.002879982524940698      0.743668637508306     -11.39541912174479  1.158042672283266e-05     0.1280978944315163  0.0008117528851812352       14.4008853865229      312.5435904335751   0.006615895733346392     0.8006036656713833      0.533473846581947     0.2727255445913065     0.3713606820347759    0.02946770252230602      0.424413373371991     0.6145722514676905     0.5538622210669392  3.067564053345242e-14 121.9580172449989
2.544180370473723      19.48527784248044      15.83120786504933   0.002879982524940698      0.743668637508306     -11.39541912174479  1.158042672283266e-05     0.1280978944315163  0.0008117528851812352       14.4008853865229      312.5435904335751   0.006615895733346392     0.8006036656713833      0.533473846581947     0.2727255445913065     0.3713606671336147    0.02946771742346721      0.424413373371991     0.6145722514676905     0.5538622210669392  3.067564053345242e-14 121.9580172321094
2.544180370473723      19.48527784248044      15.83120786504933   0.002879982524940698      0.743668637508306     -11.39541912174479  1.158042672283266e-05     0.1280978944315163  0.0008117528851812352       14.4008853865229      312.5435904335751   0.006615895733346392     0.8006036656713833      0.533473846581947     0.2727255445913065     0.3713606671336147    0.02946770252230602     0.4244133882731522     0.6145722514676905     0.5538622210669392  3.067564053345242e-14 121.9580172325537
2.544180370473723      19.48527784248044      15.83120786504933   0.002879982524940698      0.743668637508306     -11.39541912174479  1.158042672283266e-05     0.1280978944315163  0.0008117528851812352       14.4008853865229      312.5435904335751   0.006615895733346392     0.8006036656713833      0.533473846581947     0.2727255445913065     0.3713606671336147    0.02946770252230602      0.424413373371991     0.6145722663688517     0.5538622210669392  3.067564053345242e-14 121.9580172325768
2.544180370473723      19.48527784248044      15.83120786504933   0.002879982524940698      0.743668637508306     -11.39541912174479  1.158042672283266e-05     0.1280978944315163  0.0008117528851812352       14.4008853865229      312.5435904335751   0.006615895733346392     0.8006036656713833      0.533473846581947     0.2727255445913065     0.3713606671336147    0.02946770252230602      0.424413373371991     0.6145722514676905     0.5538622359681004  3.067564053345242e-14 121.9580172325375
2.544180370473723      19.48527784248044      15.83120786504933   0.002879982524940698      0.743668637508306     -11.39541912174479  1.158042672283266e-05     0.1280978944315163  0.0008117528851812352       14.4008853865229      312.5435904335751   0.006615895733346392     0.8006036656713833      0.533473846581947     0.2727255445913065     0.3713606671336147    0.02946770252230602      0.424413373371991     0.6145722514676905     0.5538622210669392  1.490119186948819e-08 121.9580776762618
2.544485906544193       19.4822673114065      15.83105280766412   0.002870343572798229     0.7424095580886602     -11.39927460342405  1.129514565525673e-05     0.1280846110690022  0.0008124824050088163      14.38491868641596      312.1530970090998   0.006609292761554354      0.800578654768638     0.5332731099512774     0.2728592451291546     0.3716212464404669    0.02966080499493966      0.424413373371991     0.6142743908143036     0.5540096964189822  2.945846761289571e-14 121.9551539078704
2.544485944459987       19.4822673114065      15.83105280766412   0.002870343572798229     0.7424095580886602     -11.39927460342405  1.129514565525673e-05     0.1280846110690022  0.0008124824050088163      14.38491868641596      312.1530970090998   0.006609292761554354      0.800578654768638     0.5332731099512774     0.2728592451291546     0.3716212464404669    0.02966080499493966      0.424413373371991     0.6142743908143036     0.5540096964189822  2.945846761289571e-14 121.9551538947412
2.544485906544193      19.48226760171491      15.83105280766412   0.002870343572798229     0.7424095580886602     -11.39927460342405  1.129514565525673e-05     0.1280846110690022  0.0008124824050088163      14.38491868641596      312.1530970090998   0.006609292761554354      0.800578654768638     0.5332731099512774     0.2728592451291546     0.3716212464404669    0.02966080499493966      0.424413373371991     0.6142743908143036     0.5540096964189822  2.945846761289571e-14 121.9551538247383
2.544485906544193       19.4822673114065      15.83105304356519   0.002870343572798229     0.7424095580886602     -11.39927460342405  1.129514565525673e-05     0.1280846110690022  0.0008124824050088163      14.38491868641596      312.1530970090998   0.006609292761554354      0.800578654768638     0.5332731099512774     0.2728592451291546     0.3716212464404669    0.02966080499493966      0.424413373371991     0.6142743908143036     0.5540096964189822  2.945846761289571e-14 121.955153865804
2.544485906544193       19.4822673114065      15.83105280766412   0.002870358473959423     0.7424095580886602     -11.39927460342405  1.129514565525673e-05     0.1280846110690022  0.0008124824050088163      14.38491868641596      312.1530970090998   0.006609292761554354      0.800578654768638     0.5332731099512774     0.2728592451291546     0.3716212464404669    0.02966080499493966      0.424413373371991     0.6142743908143036     0.5540096964189822  2.945846761289571e-14 121.955156114988
2.544485906544193       19.4822673114065      15.83105280766412   0.002870343572798229     0.7424095729898214     -11.39927460342405  1.129514565525673e-05     0.1280846110690022  0.0008124824050088163      14.38491868641596      312.1530970090998   0.006609292761554354      0.800578654768638     0.5332731099512774     0.2728592451291546     0.3716212464404669    0.02966080499493966      0.424413373371991     0.6142743908143036     0.5540096964189822  2.945846761289571e-14 121.9551538815604
2.544485906544193       19.4822673114065      15.83105280766412   0.002870343572798229     0.7424095580886602     -11.39927477328648  1.129514565525673e-05     0.1280846110690022  0.0008124824050088163      14.38491868641596      312.1530970090998   0.006609292761554354      0.800578654768638     0.5332731099512774     0.2728592451291546     0.3716212464404669    0.02966080499493966      0.424413373371991     0.6142743908143036     0.5540096964189822  2.945846761289571e-14 121.9551538971954
2.544485906544193       19.4822673114065      15.83105280766412   0.002870343572798229     0.7424095580886602     -11.39927460342405  1.131004681645057e-05     0.1280846110690022  0.0008124824050088163      14.38491868641596      312.1530970090998   0.006609292761554354      0.800578654768638     0.5332731099512774     0.2728592451291546     0.3716212464404669    0.02966080499493966      0.424413373371991     0.6142743908143036     0.5540096964189822  2.945846761289571e-14 121.9551613636612
2.544485906544193       19.4822673114065      15.83105280766412   0.002870343572798229     0.7424095580886602     -11.39927460342405  1.129514565525673e-05     0.1280846259701634  0.0008124824050088163      14.38491868641596      312.1530970090998   0.006609292761554354      0.800578654768638     0.5332731099512774     0.2728592451291546     0.3716212464404669    0.02966080499493966      0.424413373371991     0.6142743908143036     0.5540096964189822  2.945846761289571e-14 121.9551541307244
2.544485906544193       19.4822673114065      15.83105280766412   0.002870343572798229     0.7424095580886602     -11.39927460342405  1.129514565525673e-05     0.1280846110690022  0.0008124973061700102      14.38491868641596      312.1530970090998   0.006609292761554354      0.800578654768638     0.5332731099512774     0.2728592451291546     0.3716212464404669    0.02966080499493966      0.424413373371991     0.6142743908143036     0.5540096964189822  2.945846761289571e-14 121.95515381634
2.544485906544193       19.4822673114065      15.83105280766412   0.002870343572798229     0.7424095580886602     -11.39927460342405  1.129514565525673e-05     0.1280846110690022  0.0008124824050088163      14.38491890076796      312.1530970090998   0.006609292761554354      0.800578654768638     0.5332731099512774     0.2728592451291546     0.3716212464404669    0.02966080499493966      0.424413373371991     0.6142743908143036     0.5540096964189822  2.945846761289571e-14 121.9551539161301
2.544485906544193       19.4822673114065      15.83105280766412   0.002870343572798229     0.7424095580886602     -11.39927460342405  1.129514565525673e-05     0.1280846110690022  0.0008124824050088163      14.38491868641596      312.1531016605434   0.006609292761554354      0.800578654768638     0.5332731099512774     0.2728592451291546     0.3716212464404669    0.02966080499493966      0.424413373371991     0.6142743908143036     0.5540096964189822  2.945846761289571e-14 121.9551538377947
2.544485906544193       19.4822673114065      15.83105280766412   0.002870343572798229     0.7424095580886602     -11.39927460342405  1.129514565525673e-05     0.1280846110690022  0.0008124824050088163      14.38491868641596      312.1530970090998   0.006609307662715547      0.800578654768638     0.5332731099512774     0.2728592451291546     0.3716212464404669    0.02966080499493966      0.424413373371991     0.6142743908143036     0.5540096964189822  2.945846761289571e-14 121.9551538311293
2.544485906544193       19.4822673114065      15.83105280766412   0.002870343572798229     0.7424095580886602     -11.39927460342405  1.129514565525673e-05     0.1280846110690022  0.0008124824050088163      14.38491868641596      312.1530970090998   0.006609292761554354     0.8005786696697992     0.5332731099512774     0.2728592451291546     0.3716212464404669    0.02966080499493966      0.424413373371991     0.6142743908143036     0.5540096964189822  2.945846761289571e-14 121.9551543299854
2.544485906544193       19.4822673114065      15.83105280766412   0.002870343572798229     0.7424095580886602     -11.39927460342405  1.129514565525673e-05     0.1280846110690022  0.0008124824050088163      14.38491868641596      312.1530970090998   0.006609292761554354      0.800578654768638     0.5332731248524386     0.2728592451291546     0.3716212464404669    0.02966080499493966      0.424413373371991     0.6142743908143036     0.5540096964189822  2.945846761289571e-14 121.955153887566
2.544485906544193       19.4822673114065      15.83105280766412   0.002870343572798229     0.7424095580886602     -11.39927460342405  1.129514565525673e-05     0.1280846110690022  0.0008124824050088163      14.38491868641596      312.1530970090998   0.006609292761554354      0.800578654768638     0.5332731099512774     0.2728592600303158     0.3716212464404669    0.02966080499493966      0.424413373371991     0.6142743908143036     0.5540096964189822  2.945846761289571e-14 121.9551540068691
2.544485906544193       19.4822673114065      15.83105280766412   0.002870343572798229     0.7424095580886602     -11.39927460342405  1.129514565525673e-05     0.1280846110690022  0.0008124824050088163      14.38491868641596      312.1530970090998   0.006609292761554354      0.800578654768638     0.5332731099512774     0.2728592451291546     0.3716212613416281    0.02966080499493966      0.424413373371991     0.6142743908143036     0.5540096964189822  2.945846761289571e-14 121.9551538653104
2.544485906544193       19.4822673114065      15.83105280766412   0.002870343572798229     0.7424095580886602     -11.39927460342405  1.129514565525673e-05     0.1280846110690022  0.0008124824050088163      14.38491868641596      312.1530970090998   0.006609292761554354      0.800578654768638     0.5332731099512774     0.2728592451291546     0.3716212464404669    0.02966081989610085      0.424413373371991     0.6142743908143036     0.5540096964189822  2.945846761289571e-14 121.9551539078467
2.544485906544193       19.4822673114065      15.83105280766412   0.002870343572798229     0.7424095580886602     -11.39927460342405  1.129514565525673e-05     0.1280846110690022  0.0008124824050088163      14.38491868641596      312.1530970090998   0.006609292761554354      0.800578654768638     0.5332731099512774     0.2728592451291546     0.3716212464404669    0.02966080499493966     0.4244133882731522     0.6142743908143036     0.5540096964189822  2.945846761289571e-14 121.9551539078704
2.544485906544193       19.4822673114065      15.83105280766412   0.002870343572798229     0.7424095580886602     -11.39927460342405  1.129514565525673e-05     0.1280846110690022  0.0008124824050088163      14.38491868641596      312.1530970090998   0.006609292761554354      0.800578654768638     0.5332731099512774     0.2728592451291546     0.3716212464404669    0.02966080499493966      0.424413373371991     0.6142744057154648     0.5540096964189822  2.945846761289571e-14 121.9551539078667
2.544485906544193       19.4822673114065      15.83105280766412   0.002870343572798229     0.7424095580886602     -11.39927460342405  1.129514565525673e-05     0.1280846110690022  0.0008124824050088163      14.38491868641596      312.1530970090998   0.006609292761554354      0.800578654768638     0.5332731099512774     0.2728592451291546     0.3716212464404669    0.02966080499493966      0.424413373371991     0.6142743908143036     0.5540097113201434  2.945846761289571e-14 121.9551539078743
2.544485906544193       19.4822673114065      15.83105280766412   0.002870343572798229     0.7424095580886602     -11.39927460342405  1.129514565525673e-05     0.1280846110690022  0.0008124824050088163      14.38491868641596      312.1530970090998   0.006609292761554354      0.800578654768638     0.5332731099512774     0.2728592451291546     0.3716212464404669    0.02966080499493966      0.424413373371991     0.6142743908143036     0.5540096964189822  1.490119065231527e-08 121.9552143451184
2.545109732446357      19.49228945254482      15.84928671757766   0.002872429148768538     0.7423328802282132     -11.40899048049647  1.110568743427282e-05     0.1280811120640175  0.0008134681093212456      14.38065450169823      312.1552530732263   0.006600954700240256     0.8005648585422646     0.5330763333627161     0.2730094166994831     0.3721619392870654    0.02966791943329393      0.424413373371991     0.6142921145595313     0.5539812388421532  2.881407867106358e-14 121.9537027351558
2.545109770371448      19.49228945254482      15.84928671757766   0.002872429148768538     0.7423328802282132     -11.40899048049647  1.110568743427282e-05     0.1280811120640175  0.0008134681093212456      14.38065450169823      312.1552530732263   0.006600954700240256     0.8005648585422646     0.5330763333627161     0.2730094166994831     0.3721619392870654    0.02966791943329393      0.424413373371991     0.6142921145595313     0.5539812388421532  2.881407867106358e-14 121.9537027162811
2.545109732446357      19.49228974300257      15.84928671757766   0.002872429148768538     0.7423328802282132     -11.40899048049647  1.110568743427282e-05     0.1280811120640175  0.0008134681093212456      14.38065450169823      312.1552530732263   0.006600954700240256     0.8005648585422646     0.5330763333627161     0.2730094166994831     0.3721619392870654    0.02966791943329393      0.424413373371991     0.6142921145595313     0.5539812388421532  2.881407867106358e-14 121.9537026844927
2.545109732446357      19.49228945254482      15.84928695375043   0.002872429148768538     0.7423328802282132     -11.40899048049647  1.110568743427282e-05     0.1280811120640175  0.0008134681093212456      14.38065450169823      312.1552530732263   0.006600954700240256     0.8005648585422646     0.5330763333627161     0.2730094166994831     0.3721619392870654    0.02966791943329393      0.424413373371991     0.6142921145595313     0.5539812388421532  2.881407867106358e-14 121.953702742163
2.545109732446357      19.49228945254482      15.84928671757766   0.002872444049929732     0.7423328802282132     -11.40899048049647  1.110568743427282e-05     0.1280811120640175  0.0008134681093212456      14.38065450169823      312.1552530732263   0.006600954700240256     0.8005648585422646     0.5330763333627161     0.2730094166994831     0.3721619392870654    0.02966791943329393      0.424413373371991     0.6142921145595313     0.5539812388421532  2.881407867106358e-14 121.9537049782543
2.545109732446357      19.49228945254482      15.84928671757766   0.002872429148768538     0.7423328951293744     -11.40899048049647  1.110568743427282e-05     0.1280811120640175  0.0008134681093212456      14.38065450169823      312.1552530732263   0.006600954700240256     0.8005648585422646     0.5330763333627161     0.2730094166994831     0.3721619392870654    0.02966791943329393      0.424413373371991     0.6142921145595313     0.5539812388421532  2.881407867106358e-14 121.9537027629907
2.545109732446357      19.49228945254482      15.84928671757766   0.002872429148768538     0.7423328802282132     -11.40899065050368  1.110568743427282e-05     0.1280811120640175  0.0008134681093212456      14.38065450169823      312.1552530732263   0.006600954700240256     0.8005648585422646     0.5330763333627161     0.2730094166994831     0.3721619392870654    0.02966791943329393      0.424413373371991     0.6142921145595313     0.5539812388421532  2.881407867106358e-14 121.9537027547615
2.545109732446357      19.49228945254482      15.84928671757766   0.002872429148768538     0.7423328802282132     -11.40899048049647  1.112058859546667e-05     0.1280811120640175  0.0008134681093212456      14.38065450169823      312.1552530732263   0.006600954700240256     0.8005648585422646     0.5330763333627161     0.2730094166994831     0.3721619392870654    0.02966791943329393      0.424413373371991     0.6142921145595313     0.5539812388421532  2.881407867106358e-14 121.9537103464722
2.545109732446357      19.49228945254482      15.84928671757766   0.002872429148768538     0.7423328802282132     -11.40899048049647  1.110568743427282e-05     0.1280811269651787  0.0008134681093212456      14.38065450169823      312.1552530732263   0.006600954700240256     0.8005648585422646     0.5330763333627161     0.2730094166994831     0.3721619392870654    0.02966791943329393      0.424413373371991     0.6142921145595313     0.5539812388421532  2.881407867106358e-14 121.9537029855819
2.545109732446357      19.49228945254482      15.84928671757766   0.002872429148768538     0.7423328802282132     -11.40899048049647  1.110568743427282e-05     0.1280811120640175  0.0008134830104824394      14.38065450169823      312.1552530732263   0.006600954700240256     0.8005648585422646     0.5330763333627161     0.2730094166994831     0.3721619392870654    0.02966791943329393      0.424413373371991     0.6142921145595313     0.5539812388421532  2.881407867106358e-14 121.9537030283896
2.545109732446357      19.49228945254482      15.84928671757766   0.002872429148768538     0.7423328802282132     -11.40899048049647  1.110568743427282e-05     0.1280811120640175  0.0008134681093212456      14.38065471598668      312.1552530732263   0.006600954700240256     0.8005648585422646     0.5330763333627161     0.2730094166994831     0.3721619392870654    0.02966791943329393      0.424413373371991     0.6142921145595313     0.5539812388421532  2.881407867106358e-14 121.9537027194552
2.545109732446357      19.49228945254482      15.84928671757766   0.002872429148768538     0.7423328802282132     -11.40899048049647  1.110568743427282e-05     0.1280811120640175  0.0008134681093212456      14.38065450169823       312.155257724702   0.006600954700240256     0.8005648585422646     0.5330763333627161     0.2730094166994831     0.3721619392870654    0.02966791943329393      0.424413373371991     0.6142921145595313     0.5539812388421532  2.881407867106358e-14 121.9537026997926
2.545109732446357      19.49228945254482      15.84928671757766   0.002872429148768538     0.7423328802282132     -11.40899048049647  1.110568743427282e-05     0.1280811120640175  0.0008134681093212456      14.38065450169823      312.1552530732263    0.00660096960140145     0.8005648585422646     0.5330763333627161     0.2730094166994831     0.3721619392870654    0.02966791943329393      0.424413373371991     0.6142921145595313     0.5539812388421532  2.881407867106358e-14 121.9537019951041
2.545109732446357      19.49228945254482      15.84928671757766   0.002872429148768538     0.7423328802282132     -11.40899048049647  1.110568743427282e-05     0.1280811120640175  0.0008134681093212456      14.38065450169823      312.1552530732263   0.006600954700240256     0.8005648734434258     0.5330763333627161     0.2730094166994831     0.3721619392870654    0.02966791943329393      0.424413373371991     0.6142921145595313     0.5539812388421532  2.881407867106358e-14 121.9537031829168
2.545109732446357      19.49228945254482      15.84928671757766   0.002872429148768538     0.7423328802282132     -11.40899048049647  1.110568743427282e-05     0.1280811120640175  0.0008134681093212456      14.38065450169823      312.1552530732263   0.006600954700240256     0.8005648585422646     0.5330763482638773     0.2730094166994831     0.3721619392870654    0.02966791943329393      0.424413373371991     0.6142921145595313     0.5539812388421532  2.881407867106358e-14 121.9537027510916
2.545109732446357      19.49228945254482      15.84928671757766   0.002872429148768538     0.7423328802282132     -11.40899048049647  1.110568743427282e-05     0.1280811120640175  0.0008134681093212456      14.38065450169823      312.1552530732263   0.006600954700240256     0.8005648585422646     0.5330763333627161     0.2730094316006443     0.3721619392870654    0.02966791943329393      0.424413373371991     0.6142921145595313     0.5539812388421532  2.881407867106358e-14 121.9537028469752
2.545109732446357      19.49228945254482      15.84928671757766   0.002872429148768538     0.7423328802282132     -11.40899048049647  1.110568743427282e-05     0.1280811120640175  0.0008134681093212456      14.38065450169823      312.1552530732263   0.006600954700240256     0.8005648585422646     0.5330763333627161     0.2730094166994831     0.3721619541882266    0.02966791943329393      0.424413373371991     0.6142921145595313     0.5539812388421532  2.881407867106358e-14 121.9537027422612
2.545109732446357      19.49228945254482      15.84928671757766   0.002872429148768538     0.7423328802282132     -11.40899048049647  1.110568743427282e-05     0.1280811120640175  0.0008134681093212456      14.38065450169823      312.1552530732263   0.006600954700240256     0.8005648585422646     0.5330763333627161     0.2730094166994831     0.3721619392870654    0.02966793433445512      0.424413373371991     0.6142921145595313     0.5539812388421532  2.881407867106358e-14 121.953702735098
2.545109732446357      19.49228945254482      15.84928671757766   0.002872429148768538     0.7423328802282132     -11.40899048049647  1.110568743427282e-05     0.1280811120640175  0.0008134681093212456      14.38065450169823      312.1552530732263   0.006600954700240256     0.8005648585422646     0.5330763333627161     0.2730094166994831     0.3721619392870654    0.02966791943329393     0.4244133882731522     0.6142921145595313     0.5539812388421532  2.881407867106358e-14 121.9537027351558
2.545109732446357      19.49228945254482      15.84928671757766   0.002872429148768538     0.7423328802282132     -11.40899048049647  1.110568743427282e-05     0.1280811120640175  0.0008134681093212456      14.38065450169823      312.1552530732263   0.006600954700240256     0.8005648585422646     0.5330763333627161     0.2730094166994831     0.3721619392870654    0.02966791943329393      0.424413373371991     0.6142921294606925     0.5539812388421532  2.881407867106358e-14 121.9537027351691
2.545109732446357      19.49228945254482      15.84928671757766   0.002872429148768538     0.7423328802282132     -11.40899048049647  1.110568743427282e-05     0.1280811120640175  0.0008134681093212456      14.38065450169823      312.1552530732263   0.006600954700240256     0.8005648585422646     0.5330763333627161     0.2730094166994831     0.3721619392870654    0.02966791943329393      0.424413373371991     0.6142921145595313     0.5539812537433144  2.881407867106358e-14 121.9537027351749
2.545109732446357      19.49228945254482      15.84928671757766   0.002872429148768538     0.7423328802282132     -11.40899048049647  1.110568743427282e-05     0.1280811120640175  0.0008134681093212456      14.38065450169823      312.1552530732263   0.006600954700240256     0.8005648585422646     0.5330763333627161     0.2730094166994831     0.3721619392870654    0.02966791943329393      0.424413373371991     0.6142921145595313     0.5539812388421532  1.490119000792633e-08 121.9537631702122
2.544788823238916      19.49222204484926      15.84745863758691   0.002865225051362966     0.7415160553046399     -11.41199283209242  1.101091323858161e-05     0.1280664916926699  0.0008138801773370329      14.38497707926955      312.1561019796366   0.006605495951594704      0.800548991599335     0.5331728558609635     0.2729531452969065     0.3720564098853379    0.02967692151140574      0.424413373371991     0.6142441669308373     0.5539203405233943  2.796584988963266e-14 121.9520401306724
2.544788861159224      19.49222204484926      15.84745863758691   0.002865225051362966     0.7415160553046399     -11.41199283209242  1.101091323858161e-05     0.1280664916926699  0.0008138801773370329      14.38497707926955      312.1561019796366   0.006605495951594704      0.800548991599335     0.5331728558609635     0.2729531452969065     0.3720564098853379    0.02967692151140574      0.424413373371991     0.6142441669308373     0.5539203405233943  2.796584988963266e-14 121.9520401228241
2.544788823238916        19.492222335306      15.84745863758691   0.002865225051362966     0.7415160553046399     -11.41199283209242  1.101091323858161e-05     0.1280664916926699  0.0008138801773370329      14.38497707926955      312.1561019796366   0.006605495951594704      0.800548991599335     0.5331728558609635     0.2729531452969065     0.3720564098853379    0.02967692151140574      0.424413373371991     0.6142441669308373     0.5539203405233943  2.796584988963266e-14 121.9520400762189
2.544788823238916      19.49222204484926      15.84745887373245   0.002865225051362966     0.7415160553046399     -11.41199283209242  1.101091323858161e-05     0.1280664916926699  0.0008138801773370329      14.38497707926955      312.1561019796366   0.006605495951594704      0.800548991599335     0.5331728558609635     0.2729531452969065     0.3720564098853379    0.02967692151140574      0.424413373371991     0.6142441669308373     0.5539203405233943  2.796584988963266e-14 121.9520401264627
2.544788823238916      19.49222204484926      15.84745863758691    0.00286523995252416     0.7415160553046399     -11.41199283209242  1.101091323858161e-05     0.1280664916926699  0.0008138801773370329      14.38497707926955      312.1561019796366   0.006605495951594704      0.800548991599335     0.5331728558609635     0.2729531452969065     0.3720564098853379    0.02967692151140574      0.424413373371991     0.6142441669308373     0.5539203405233943  2.796584988963266e-14 121.9520421635444
2.544788823238916      19.49222204484926      15.84745863758691   0.002865225051362966     0.7415160702058011     -11.41199283209242  1.101091323858161e-05     0.1280664916926699  0.0008138801773370329      14.38497707926955      312.1561019796366   0.006605495951594704      0.800548991599335     0.5331728558609635     0.2729531452969065     0.3720564098853379    0.02967692151140574      0.424413373371991     0.6142441669308373     0.5539203405233943  2.796584988963266e-14 121.9520401489245
2.544788823238916      19.49222204484926      15.84745863758691   0.002865225051362966     0.7415160553046399     -11.41199300214436  1.101091323858161e-05     0.1280664916926699  0.0008138801773370329      14.38497707926955      312.1561019796366   0.006605495951594704      0.800548991599335     0.5331728558609635     0.2729531452969065     0.3720564098853379    0.02967692151140574      0.424413373371991     0.6142441669308373     0.5539203405233943  2.796584988963266e-14 121.9520401409929
2.544788823238916      19.49222204484926      15.84745863758691   0.002865225051362966     0.7415160553046399     -11.41199283209242  1.102581439977546e-05     0.1280664916926699  0.0008138801773370329      14.38497707926955      312.1561019796366   0.006605495951594704      0.800548991599335     0.5331728558609635     0.2729531452969065     0.3720564098853379    0.02967692151140574      0.424413373371991     0.6142441669308373     0.5539203405233943  2.796584988963266e-14 121.9520476784197
2.544788823238916      19.49222204484926      15.84745863758691   0.002865225051362966     0.7415160553046399     -11.41199283209242  1.101091323858161e-05     0.1280665065938311  0.0008138801773370329      14.38497707926955      312.1561019796366   0.006605495951594704      0.800548991599335     0.5331728558609635     0.2729531452969065     0.3720564098853379    0.02967692151140574      0.424413373371991     0.6142441669308373     0.5539203405233943  2.796584988963266e-14 121.9520403677551
2.544788823238916      19.49222204484926      15.84745863758691   0.002865225051362966     0.7415160553046399     -11.41199283209242  1.101091323858161e-05     0.1280664916926699  0.0008138950784982267      14.38497707926955      312.1561019796366   0.006605495951594704      0.800548991599335     0.5331728558609635     0.2729531452969065     0.3720564098853379    0.02967692151140574      0.424413373371991     0.6142441669308373     0.5539203405233943  2.796584988963266e-14 121.9520402940978
2.544788823238916      19.49222204484926      15.84745863758691   0.002865225051362966     0.7415160553046399     -11.41199283209242  1.101091323858161e-05     0.1280664916926699  0.0008138801773370329      14.38497729362241      312.1561019796366   0.006605495951594704      0.800548991599335     0.5331728558609635     0.2729531452969065     0.3720564098853379    0.02967692151140574      0.424413373371991     0.6142441669308373     0.5539203405233943  2.796584988963266e-14 121.9520401671016
2.544788823238916      19.49222204484926      15.84745863758691   0.002865225051362966     0.7415160553046399     -11.41199283209242  1.101091323858161e-05     0.1280664916926699  0.0008138801773370329      14.38497707926955      312.1561066311249   0.006605495951594704      0.800548991599335     0.5331728558609635     0.2729531452969065     0.3720564098853379    0.02967692151140574      0.424413373371991     0.6142441669308373     0.5539203405233943  2.796584988963266e-14 121.9520400976906
2.544788823238916      19.49222204484926      15.84745863758691   0.002865225051362966     0.7415160553046399     -11.41199283209242  1.101091323858161e-05     0.1280664916926699  0.0008138801773370329      14.38497707926955      312.1561019796366   0.006605510852755898      0.800548991599335     0.5331728558609635     0.2729531452969065     0.3720564098853379    0.02967692151140574      0.424413373371991     0.6142441669308373     0.5539203405233943  2.796584988963266e-14 121.9520409935748
2.544788823238916      19.49222204484926      15.84745863758691   0.002865225051362966     0.7415160553046399     -11.41199283209242  1.101091323858161e-05     0.1280664916926699  0.0008138801773370329      14.38497707926955      312.1561019796366   0.006605495951594704     0.8005490065004962     0.5331728558609635     0.2729531452969065     0.3720564098853379    0.02967692151140574      0.424413373371991     0.6142441669308373     0.5539203405233943  2.796584988963266e-14 121.9520405714095
2.544788823238916      19.49222204484926      15.84745863758691   0.002865225051362966     0.7415160553046399     -11.41199283209242  1.101091323858161e-05     0.1280664916926699  0.0008138801773370329      14.38497707926955      312.1561019796366   0.006605495951594704      0.800548991599335     0.5331728707621247     0.2729531452969065     0.3720564098853379    0.02967692151140574      0.424413373371991     0.6142441669308373     0.5539203405233943  2.796584988963266e-14 121.952040116309
2.544788823238916      19.49222204484926      15.84745863758691   0.002865225051362966     0.7415160553046399     -11.41199283209242  1.101091323858161e-05     0.1280664916926699  0.0008138801773370329      14.38497707926955      312.1561019796366   0.006605495951594704      0.800548991599335     0.5331728558609635     0.2729531601980677     0.3720564098853379    0.02967692151140574      0.424413373371991     0.6142441669308373     0.5539203405233943  2.796584988963266e-14 121.9520402924551
2.544788823238916      19.49222204484926      15.84745863758691   0.002865225051362966     0.7415160553046399     -11.41199283209242  1.101091323858161e-05     0.1280664916926699  0.0008138801773370329      14.38497707926955      312.1561019796366   0.006605495951594704      0.800548991599335     0.5331728558609635     0.2729531452969065     0.3720564247864991    0.02967692151140574      0.424413373371991     0.6142441669308373     0.5539203405233943  2.796584988963266e-14 121.9520401215245
2.544788823238916      19.49222204484926      15.84745863758691   0.002865225051362966     0.7415160553046399     -11.41199283209242  1.101091323858161e-05     0.1280664916926699  0.0008138801773370329      14.38497707926955      312.1561019796366   0.006605495951594704      0.800548991599335     0.5331728558609635     0.2729531452969065     0.3720564098853379    0.02967693641256693      0.424413373371991     0.6142441669308373     0.5539203405233943  2.796584988963266e-14 121.9520401305301
2.544788823238916      19.49222204484926      15.84745863758691   0.002865225051362966     0.7415160553046399     -11.41199283209242  1.101091323858161e-05     0.1280664916926699  0.0008138801773370329      14.38497707926955      312.1561019796366   0.006605495951594704      0.800548991599335     0.5331728558609635     0.2729531452969065     0.3720564098853379    0.02967692151140574     0.4244133882731522     0.6142441669308373     0.5539203405233943  2.796584988963266e-14 121.9520401306724
2.544788823238916      19.49222204484926      15.84745863758691   0.002865225051362966     0.7415160553046399     -11.41199283209242  1.101091323858161e-05     0.1280664916926699  0.0008138801773370329      14.38497707926955      312.1561019796366   0.006605495951594704      0.800548991599335     0.5331728558609635     0.2729531452969065     0.3720564098853379    0.02967692151140574      0.424413373371991     0.6142441818319985     0.5539203405233943  2.796584988963266e-14 121.9520401306737
2.544788823238916      19.49222204484926      15.84745863758691   0.002865225051362966     0.7415160553046399     -11.41199283209242  1.101091323858161e-05     0.1280664916926699  0.0008138801773370329      14.38497707926955      312.1561019796366   0.006605495951594704      0.800548991599335     0.5331728558609635     0.2729531452969065     0.3720564098853379    0.02967692151140574      0.424413373371991     0.6142441669308373     0.5539203554245555  2.796584988963266e-14 121.95204013069
2.544788823238916      19.49222204484926      15.84745863758691   0.002865225051362966     0.7415160553046399     -11.41199283209242  1.101091323858161e-05     0.1280664916926699  0.0008138801773370329      14.38497707926955      312.1561019796366   0.006605495951594704      0.800548991599335     0.5331728558609635     0.2729531452969065     0.3720564098853379    0.02967692151140574      0.424413373371991     0.6142441669308373     0.5539203405233943  1.490118915969755e-08 121.9521005598692
2.545090202727979      19.49451071917799      15.85120196557727   0.002860210343276956     0.7412289194679106     -11.41558400628517  1.091643912301715e-05     0.1280470818845389  0.0008140784019421652      14.38260039668738      312.1566901779019   0.006602834657070064     0.8005409062750738     0.5331530308364166     0.2729259078683645     0.3722586391510798    0.02970958171480085      0.424413373371991     0.6142419716222149     0.5538262326942661  2.680267709888673e-14 121.9496951254758
2.545090240652778      19.49451071917799      15.85120196557727   0.002860210343276956     0.7412289194679106     -11.41558400628517  1.091643912301715e-05     0.1280470818845389  0.0008140784019421652      14.38260039668738      312.1566901779019   0.006602834657070064     0.8005409062750738     0.5331530308364166     0.2729259078683645     0.3722586391510798    0.02970958171480085      0.424413373371991     0.6142419716222149     0.5538262326942661  2.680267709888673e-14 121.9496950863846
2.545090202727979      19.49451100966883      15.85120196557727   0.002860210343276956     0.7412289194679106     -11.41558400628517  1.091643912301715e-05     0.1280470818845389  0.0008140784019421652      14.38260039668738      312.1566901779019   0.006602834657070064     0.8005409062750738     0.5331530308364166     0.2729259078683645     0.3722586391510798    0.02970958171480085      0.424413373371991     0.6142419716222149     0.5538262326942661  2.680267709888673e-14 121.9496951119611
2.545090202727979      19.49451071917799      15.85120220177858   0.002860210343276956     0.7412289194679106     -11.41558400628517  1.091643912301715e-05     0.1280470818845389  0.0008140784019421652      14.38260039668738      312.1566901779019   0.006602834657070064     0.8005409062750738     0.5331530308364166     0.2729259078683645     0.3722586391510798    0.02970958171480085      0.424413373371991     0.6142419716222149     0.5538262326942661  2.680267709888673e-14 121.9496951400613
2.545090202727979      19.49451071917799      15.85120196557727    0.00286022524443815     0.7412289194679106     -11.41558400628517  1.091643912301715e-05     0.1280470818845389  0.0008140784019421652      14.38260039668738      312.1566901779019   0.006602834657070064     0.8005409062750738     0.5331530308364166     0.2729259078683645     0.3722586391510798    0.02970958171480085      0.424413373371991     0.6142419716222149     0.5538262326942661  2.680267709888673e-14 121.9496960020409
2.545090202727979      19.49451071917799      15.85120196557727   0.002860210343276956     0.7412289343690718     -11.41558400628517  1.091643912301715e-05     0.1280470818845389  0.0008140784019421652      14.38260039668738      312.1566901779019   0.006602834657070064     0.8005409062750738     0.5331530308364166     0.2729259078683645     0.3722586391510798    0.02970958171480085      0.424413373371991     0.6142419716222149     0.5538262326942661  2.680267709888673e-14 121.9496951298338
2.545090202727979      19.49451071917799      15.85120196557727   0.002860210343276956     0.7412289194679106     -11.41558417639062  1.091643912301715e-05     0.1280470818845389  0.0008140784019421652      14.38260039668738      312.1566901779019   0.006602834657070064     0.8005409062750738     0.5331530308364166     0.2729259078683645     0.3722586391510798    0.02970958171480085      0.424413373371991     0.6142419716222149     0.5538262326942661  2.680267709888673e-14 121.9496951137286
2.545090202727979      19.49451071917799      15.85120196557727   0.002860210343276956     0.7412289194679106     -11.41558400628517    1.0931340284211e-05     0.1280470818845389  0.0008140784019421652      14.38260039668738      312.1566901779019   0.006602834657070064     0.8005409062750738     0.5331530308364166     0.2729259078683645     0.3722586391510798    0.02970958171480085      0.424413373371991     0.6142419716222149     0.5538262326942661  2.680267709888673e-14 121.9497021495953
2.545090202727979      19.49451071917799      15.85120196557727   0.002860210343276956     0.7412289194679106     -11.41558400628517  1.091643912301715e-05     0.1280470967857001  0.0008140784019421652      14.38260039668738      312.1566901779019   0.006602834657070064     0.8005409062750738     0.5331530308364166     0.2729259078683645     0.3722586391510798    0.02970958171480085      0.424413373371991     0.6142419716222149     0.5538262326942661  2.680267709888673e-14 121.9496953538852
2.545090202727979      19.49451071917799      15.85120196557727   0.002860210343276956     0.7412289194679106     -11.41558400628517  1.091643912301715e-05     0.1280470818845389   0.000814093303103359      14.38260039668738      312.1566901779019   0.006602834657070064     0.8005409062750738     0.5331530308364166     0.2729259078683645     0.3722586391510798    0.02970958171480085      0.424413373371991     0.6142419716222149     0.5538262326942661  2.680267709888673e-14 121.949695188645
2.545090202727979      19.49451071917799      15.85120196557727   0.002860210343276956     0.7412289194679106     -11.41558400628517  1.091643912301715e-05     0.1280470818845389  0.0008140784019421652      14.38260061100483      312.1566901779019   0.006602834657070064     0.8005409062750738     0.5331530308364166     0.2729259078683645     0.3722586391510798    0.02970958171480085      0.424413373371991     0.6142419716222149     0.5538262326942661  2.680267709888673e-14 121.9496951904945
2.545090202727979      19.49451071917799      15.85120196557727   0.002860210343276956     0.7412289194679106     -11.41558400628517  1.091643912301715e-05     0.1280470818845389  0.0008140784019421652      14.38260039668738       312.156694829399   0.006602834657070064     0.8005409062750738     0.5331530308364166     0.2729259078683645     0.3722586391510798    0.02970958171480085      0.424413373371991     0.6142419716222149     0.5538262326942661  2.680267709888673e-14 121.9496950924183
2.545090202727979      19.49451071917799      15.85120196557727   0.002860210343276956     0.7412289194679106     -11.41558400628517  1.091643912301715e-05     0.1280470818845389  0.0008140784019421652      14.38260039668738      312.1566901779019   0.006602849558231258     0.8005409062750738     0.5331530308364166     0.2729259078683645     0.3722586391510798    0.02970958171480085      0.424413373371991     0.6142419716222149     0.5538262326942661  2.680267709888673e-14 121.9496930018434
2.545090202727979      19.49451071917799      15.85120196557727   0.002860210343276956     0.7412289194679106     -11.41558400628517  1.091643912301715e-05     0.1280470818845389  0.0008140784019421652      14.38260039668738      312.1566901779019   0.006602834657070064      0.800540921176235     0.5331530308364166     0.2729259078683645     0.3722586391510798    0.02970958171480085      0.424413373371991     0.6142419716222149     0.5538262326942661  2.680267709888673e-14 121.9496955730338
2.545090202727979      19.49451071917799      15.85120196557727   0.002860210343276956     0.7412289194679106     -11.41558400628517  1.091643912301715e-05     0.1280470818845389  0.0008140784019421652      14.38260039668738      312.1566901779019   0.006602834657070064     0.8005409062750738     0.5331530457375778     0.2729259078683645     0.3722586391510798    0.02970958171480085      0.424413373371991     0.6142419716222149     0.5538262326942661  2.680267709888673e-14 121.9496951511215
2.545090202727979      19.49451071917799      15.85120196557727   0.002860210343276956     0.7412289194679106     -11.41558400628517  1.091643912301715e-05     0.1280470818845389  0.0008140784019421652      14.38260039668738      312.1566901779019   0.006602834657070064     0.8005409062750738     0.5331530308364166     0.2729259227695257     0.3722586391510798    0.02970958171480085      0.424413373371991     0.6142419716222149     0.5538262326942661  2.680267709888673e-14 121.9496951711013
2.545090202727979      19.49451071917799      15.85120196557727   0.002860210343276956     0.7412289194679106     -11.41558400628517  1.091643912301715e-05     0.1280470818845389  0.0008140784019421652      14.38260039668738      312.1566901779019   0.006602834657070064     0.8005409062750738     0.5331530308364166     0.2729259078683645      0.372258654052241    0.02970958171480085      0.424413373371991     0.6142419716222149     0.5538262326942661  2.680267709888673e-14 121.9496951095124
2.545090202727979      19.49451071917799      15.85120196557727   0.002860210343276956     0.7412289194679106     -11.41558400628517  1.091643912301715e-05     0.1280470818845389  0.0008140784019421652      14.38260039668738      312.1566901779019   0.006602834657070064     0.8005409062750738     0.5331530308364166     0.2729259078683645     0.3722586391510798    0.02970959661596204      0.424413373371991     0.6142419716222149     0.5538262326942661  2.680267709888673e-14 121.9496951244345
2.545090202727979      19.49451071917799      15.85120196557727   0.002860210343276956     0.7412289194679106     -11.41558400628517  1.091643912301715e-05     0.1280470818845389  0.0008140784019421652      14.38260039668738      312.1566901779019   0.006602834657070064     0.8005409062750738     0.5331530308364166     0.2729259078683645     0.3722586391510798    0.02970958171480085     0.4244133882731522     0.6142419716222149     0.5538262326942661  2.680267709888673e-14 121.9496951254758
2.545090202727979      19.49451071917799      15.85120196557727   0.002860210343276956     0.7412289194679106     -11.41558400628517  1.091643912301715e-05     0.1280470818845389  0.0008140784019421652      14.38260039668738      312.1566901779019   0.006602834657070064     0.8005409062750738     0.5331530308364166     0.2729259078683645     0.3722586391510798    0.02970958171480085      0.424413373371991     0.6142419865233761     0.5538262326942661  2.680267709888673e-14 121.9496951255412
2.545090202727979      19.49451071917799      15.85120196557727   0.002860210343276956     0.7412289194679106     -11.41558400628517  1.091643912301715e-05     0.1280470818845389  0.0008140784019421652      14.38260039668738      312.1566901779019   0.006602834657070064     0.8005409062750738     0.5331530308364166     0.2729259078683645     0.3722586391510798    0.02970958171480085      0.424413373371991     0.6142419716222149     0.5538262475954273  2.680267709888673e-14 121.949695125382
2.545090202727979      19.49451071917799      15.85120196557727   0.002860210343276956     0.7412289194679106     -11.41558400628517  1.091643912301715e-05     0.1280470818845389  0.0008140784019421652      14.38260039668738      312.1566901779019   0.006602834657070064     0.8005409062750738     0.5331530308364166     0.2729259078683645     0.3722586391510798    0.02970958171480085      0.424413373371991     0.6142419716222149     0.5538262326942661  1.490118799652476e-08 121.9497555624455
2.548837175327569      19.49168850143492      15.84865172993251    0.00284804174135184     0.7409262110985011     -11.41987476554224  1.068368365941615e-05     0.1280176329143666  0.0008155767838836814       14.3525936308239      312.1569753800262    0.00659612518208489     0.8005037016467562     0.5326777100988134     0.2729912448116101     0.3741516423931239    0.02980863405210096      0.424413373371991     0.6140505188505532     0.5540223073390387  2.518493491000451e-14 121.9391295026305
2.548837213308203      19.49168850143492      15.84865172993251    0.00284804174135184     0.7409262110985011     -11.41987476554224  1.068368365941615e-05     0.1280176329143666  0.0008155767838836814       14.3525936308239      312.1569753800262    0.00659612518208489     0.8005037016467562     0.5326777100988134     0.2729912448116101     0.3741516423931239    0.02980863405210096      0.424413373371991     0.6140505188505532     0.5540223073390387  2.518493491000451e-14 121.939129497499
2.548837175327569      19.49168879188371      15.84865172993251    0.00284804174135184     0.7409262110985011     -11.41987476554224  1.068368365941615e-05     0.1280176329143666  0.0008155767838836814       14.3525936308239      312.1569753800262    0.00659612518208489     0.8005037016467562     0.5326777100988134     0.2729912448116101     0.3741516423931239    0.02980863405210096      0.424413373371991     0.6140505188505532     0.5540223073390387  2.518493491000451e-14 121.9391294806863
2.548837175327569      19.49168850143492      15.84865196609583    0.00284804174135184     0.7409262110985011     -11.41987476554224  1.068368365941615e-05     0.1280176329143666  0.0008155767838836814       14.3525936308239      312.1569753800262    0.00659612518208489     0.8005037016467562     0.5326777100988134     0.2729912448116101     0.3741516423931239    0.02980863405210096      0.424413373371991     0.6140505188505532     0.5540223073390387  2.518493491000451e-14 121.9391295042404
2.548837175327569      19.49168850143492      15.84865172993251   0.002848056642513034     0.7409262110985011     -11.41987476554224  1.068368365941615e-05     0.1280176329143666  0.0008155767838836814       14.3525936308239      312.1569753800262    0.00659612518208489     0.8005037016467562     0.5326777100988134     0.2729912448116101     0.3741516423931239    0.02980863405210096      0.424413373371991     0.6140505188505532     0.5540223073390387  2.518493491000451e-14 121.9391301832473
2.548837175327569      19.49168850143492      15.84865172993251    0.00284804174135184     0.7409262259996623     -11.41987476554224  1.068368365941615e-05     0.1280176329143666  0.0008155767838836814       14.3525936308239      312.1569753800262    0.00659612518208489     0.8005037016467562     0.5326777100988134     0.2729912448116101     0.3741516423931239    0.02980863405210096      0.424413373371991     0.6140505188505532     0.5540223073390387  2.518493491000451e-14 121.939129499087
2.548837175327569      19.49168850143492      15.84865172993251    0.00284804174135184     0.7409262110985011     -11.41987493571164  1.068368365941615e-05     0.1280176329143666  0.0008155767838836814       14.3525936308239      312.1569753800262    0.00659612518208489     0.8005037016467562     0.5326777100988134     0.2729912448116101     0.3741516423931239    0.02980863405210096      0.424413373371991     0.6140505188505532     0.5540223073390387  2.518493491000451e-14 121.9391294851905
2.548837175327569      19.49168850143492      15.84865172993251    0.00284804174135184     0.7409262110985011     -11.41987476554224     1.069858482061e-05     0.1280176329143666  0.0008155767838836814       14.3525936308239      312.1569753800262    0.00659612518208489     0.8005037016467562     0.5326777100988134     0.2729912448116101     0.3741516423931239    0.02980863405210096      0.424413373371991     0.6140505188505532     0.5540223073390387  2.518493491000451e-14 121.9391365160539
2.548837175327569      19.49168850143492      15.84865172993251    0.00284804174135184     0.7409262110985011     -11.41987476554224  1.068368365941615e-05     0.1280176478155278  0.0008155767838836814       14.3525936308239      312.1569753800262    0.00659612518208489     0.8005037016467562     0.5326777100988134     0.2729912448116101     0.3741516423931239    0.02980863405210096      0.424413373371991     0.6140505188505532     0.5540223073390387  2.518493491000451e-14 121.9391297163347
2.548837175327569      19.49168850143492      15.84865172993251    0.00284804174135184     0.7409262110985011     -11.41987476554224  1.068368365941615e-05     0.1280176329143666  0.0008155916850448753       14.3525936308239      312.1569753800262    0.00659612518208489     0.8005037016467562     0.5326777100988134     0.2729912448116101     0.3741516423931239    0.02980863405210096      0.424413373371991     0.6140505188505532     0.5540223073390387  2.518493491000451e-14 121.9391291948715
2.548837175327569      19.49168850143492      15.84865172993251    0.00284804174135184     0.7409262110985011     -11.41987476554224  1.068368365941615e-05     0.1280176329143666  0.0008155767838836814      14.35259384469421      312.1569753800262    0.00659612518208489     0.8005037016467562     0.5326777100988134     0.2729912448116101     0.3741516423931239    0.02980863405210096      0.424413373371991     0.6140505188505532     0.5540223073390387  2.518493491000451e-14 121.9391295785078
2.548837175327569      19.49168850143492      15.84865172993251    0.00284804174135184     0.7409262110985011     -11.41987476554224  1.068368365941615e-05     0.1280176329143666  0.0008155767838836814       14.3525936308239      312.1569800315276    0.00659612518208489     0.8005037016467562     0.5326777100988134     0.2729912448116101     0.3741516423931239    0.02980863405210096      0.424413373371991     0.6140505188505532     0.5540223073390387  2.518493491000451e-14 121.9391295565661
2.548837175327569      19.49168850143492      15.84865172993251    0.00284804174135184     0.7409262110985011     -11.41987476554224  1.068368365941615e-05     0.1280176329143666  0.0008155767838836814       14.3525936308239      312.1569753800262   0.006596140083246084     0.8005037016467562     0.5326777100988134     0.2729912448116101     0.3741516423931239    0.02980863405210096      0.424413373371991     0.6140505188505532     0.5540223073390387  2.518493491000451e-14 121.9391297748462
2.548837175327569      19.49168850143492      15.84865172993251    0.00284804174135184     0.7409262110985011     -11.41987476554224  1.068368365941615e-05     0.1280176329143666  0.0008155767838836814       14.3525936308239      312.1569753800262    0.00659612518208489     0.8005037165479174     0.5326777100988134     0.2729912448116101     0.3741516423931239    0.02980863405210096      0.424413373371991     0.6140505188505532     0.5540223073390387  2.518493491000451e-14 121.9391299487332
2.548837175327569      19.49168850143492      15.84865172993251    0.00284804174135184     0.7409262110985011     -11.41987476554224  1.068368365941615e-05     0.1280176329143666  0.0008155767838836814       14.3525936308239      312.1569753800262    0.00659612518208489     0.8005037016467562     0.5326777249999746     0.2729912448116101     0.3741516423931239    0.02980863405210096      0.424413373371991     0.6140505188505532     0.5540223073390387  2.518493491000451e-14 121.9391295117111
2.548837175327569      19.49168850143492      15.84865172993251    0.00284804174135184     0.7409262110985011     -11.41987476554224  1.068368365941615e-05     0.1280176329143666  0.0008155767838836814       14.3525936308239      312.1569753800262    0.00659612518208489     0.8005037016467562     0.5326777100988134     0.2729912597127713     0.3741516423931239    0.02980863405210096      0.424413373371991     0.6140505188505532     0.5540223073390387  2.518493491000451e-14 121.9391296264621
2.548837175327569      19.49168850143492      15.84865172993251    0.00284804174135184     0.7409262110985011     -11.41987476554224  1.068368365941615e-05     0.1280176329143666  0.0008155767838836814       14.3525936308239      312.1569753800262    0.00659612518208489     0.8005037016467562     0.5326777100988134     0.2729912448116101     0.3741516572942851    0.02980863405210096      0.424413373371991     0.6140505188505532     0.5540223073390387  2.518493491000451e-14 121.9391295060908
2.548837175327569      19.49168850143492      15.84865172993251    0.00284804174135184     0.7409262110985011     -11.41987476554224  1.068368365941615e-05     0.1280176329143666  0.0008155767838836814       14.3525936308239      312.1569753800262    0.00659612518208489     0.8005037016467562     0.5326777100988134     0.2729912448116101     0.3741516423931239    0.02980864895326215      0.424413373371991     0.6140505188505532     0.5540223073390387  2.518493491000451e-14 121.9391295040009
2.548837175327569      19.49168850143492      15.84865172993251    0.00284804174135184     0.7409262110985011     -11.41987476554224  1.068368365941615e-05     0.1280176329143666  0.0008155767838836814       14.3525936308239      312.1569753800262    0.00659612518208489     0.8005037016467562     0.5326777100988134     0.2729912448116101     0.3741516423931239    0.02980863405210096     0.4244133882731522     0.6140505188505532     0.5540223073390387  2.518493491000451e-14 121.9391295026305
2.548837175327569      19.49168850143492      15.84865172993251    0.00284804174135184     0.7409262110985011     -11.41987476554224  1.068368365941615e-05     0.1280176329143666  0.0008155767838836814       14.3525936308239      312.1569753800262    0.00659612518208489     0.8005037016467562     0.5326777100988134     0.2729912448116101     0.3741516423931239    0.02980863405210096      0.424413373371991     0.6140505337517144     0.5540223073390387  2.518493491000451e-14 121.939129502627
2.548837175327569      19.49168850143492      15.84865172993251    0.00284804174135184     0.7409262110985011     -11.41987476554224  1.068368365941615e-05     0.1280176329143666  0.0008155767838836814       14.3525936308239      312.1569753800262    0.00659612518208489     0.8005037016467562     0.5326777100988134     0.2729912448116101     0.3741516423931239    0.02980863405210096      0.424413373371991     0.6140505188505532     0.5540223222401999  2.518493491000451e-14 121.9391295026276
2.548837175327569      19.49168850143492      15.84865172993251    0.00284804174135184     0.7409262110985011     -11.41987476554224  1.068368365941615e-05     0.1280176329143666  0.0008155767838836814       14.3525936308239      312.1569753800262    0.00659612518208489     0.8005037016467562     0.5326777100988134     0.2729912448116101     0.3741516423931239    0.02980863405210096      0.424413373371991     0.6140505188505532     0.5540223073390387  1.490118637878257e-08 121.9391899310723
2.548734887684261       19.4927206140639      15.85030644928821   0.002848317751296877     0.7409476867189677     -11.42075591459894  1.065128673941213e-05     0.1280171625092652  0.0008162667838607028      14.34679908900062      311.9582387983634   0.006596276376641828     0.8005013974317312     0.5326883286686024     0.2729901339101448     0.3741141365512241    0.02972451042781524      0.424413373371991      0.614055007278726     0.5540263001063303  2.507401318835028e-14 121.9391557584119
2.548734925663371       19.4927206140639      15.85030644928821   0.002848317751296877     0.7409476867189677     -11.42075591459894  1.065128673941213e-05     0.1280171625092652  0.0008162667838607028      14.34679908900062      311.9582387983634   0.006596276376641828     0.8005013974317312     0.5326883286686024     0.2729901339101448     0.3741141365512241    0.02972451042781524      0.424413373371991      0.614055007278726     0.5540263001063303  2.507401318835028e-14 121.9391557070567
2.548734887684261      19.49272090452807      15.85030644928821   0.002848317751296877     0.7409476867189677     -11.42075591459894  1.065128673941213e-05     0.1280171625092652  0.0008162667838607028      14.34679908900062      311.9582387983634   0.006596276376641828     0.8005013974317312     0.5326883286686024     0.2729901339101448     0.3741141365512241    0.02972451042781524      0.424413373371991      0.614055007278726     0.5540263001063303  2.507401318835028e-14 121.9391557424276
2.548734887684261       19.4927206140639      15.85030668547618   0.002848317751296877     0.7409476867189677     -11.42075591459894  1.065128673941213e-05     0.1280171625092652  0.0008162667838607028      14.34679908900062      311.9582387983634   0.006596276376641828     0.8005013974317312     0.5326883286686024     0.2729901339101448     0.3741141365512241    0.02972451042781524      0.424413373371991      0.614055007278726     0.5540263001063303  2.507401318835028e-14 121.9391557774706
2.548734887684261       19.4927206140639      15.85030644928821   0.002848332652458071     0.7409476867189677     -11.42075591459894  1.065128673941213e-05     0.1280171625092652  0.0008162667838607028      14.34679908900062      311.9582387983634   0.006596276376641828     0.8005013974317312     0.5326883286686024     0.2729901339101448     0.3741141365512241    0.02972451042781524      0.424413373371991      0.614055007278726     0.5540263001063303  2.507401318835028e-14 121.9391563721936
2.548734887684261       19.4927206140639      15.85030644928821   0.002848317751296877     0.7409477016201289     -11.42075591459894  1.065128673941213e-05     0.1280171625092652  0.0008162667838607028      14.34679908900062      311.9582387983634   0.006596276376641828     0.8005013974317312     0.5326883286686024     0.2729901339101448     0.3741141365512241    0.02972451042781524      0.424413373371991      0.614055007278726     0.5540263001063303  2.507401318835028e-14 121.939155784424
2.548734887684261       19.4927206140639      15.85030644928821   0.002848317751296877     0.7409476867189677     -11.42075608478147  1.065128673941213e-05     0.1280171625092652  0.0008162667838607028      14.34679908900062      311.9582387983634   0.006596276376641828     0.8005013974317312     0.5326883286686024     0.2729901339101448     0.3741141365512241    0.02972451042781524      0.424413373371991      0.614055007278726     0.5540263001063303  2.507401318835028e-14 121.9391557531612
2.548734887684261       19.4927206140639      15.85030644928821   0.002848317751296877     0.7409476867189677     -11.42075591459894  1.066618790060598e-05     0.1280171625092652  0.0008162667838607028      14.34679908900062      311.9582387983634   0.006596276376641828     0.8005013974317312     0.5326883286686024     0.2729901339101448     0.3741141365512241    0.02972451042781524      0.424413373371991      0.614055007278726     0.5540263001063303  2.507401318835028e-14 121.939162922603
2.548734887684261       19.4927206140639      15.85030644928821   0.002848317751296877     0.7409476867189677     -11.42075591459894  1.065128673941213e-05     0.1280171774104264  0.0008162667838607028      14.34679908900062      311.9582387983634   0.006596276376641828     0.8005013974317312     0.5326883286686024     0.2729901339101448     0.3741141365512241    0.02972451042781524      0.424413373371991      0.614055007278726     0.5540263001063303  2.507401318835028e-14 121.9391559628205
2.548734887684261       19.4927206140639      15.85030644928821   0.002848317751296877     0.7409476867189677     -11.42075591459894  1.065128673941213e-05     0.1280171625092652  0.0008162816850218966      14.34679908900062      311.9582387983634   0.006596276376641828     0.8005013974317312     0.5326883286686024     0.2729901339101448     0.3741141365512241    0.02972451042781524      0.424413373371991      0.614055007278726     0.5540263001063303  2.507401318835028e-14 121.9391558169614
2.548734887684261       19.4927206140639      15.85030644928821   0.002848317751296877     0.7409476867189677     -11.42075591459894  1.065128673941213e-05     0.1280171625092652  0.0008162667838607028      14.34679930278459      311.9582387983634   0.006596276376641828     0.8005013974317312     0.5326883286686024     0.2729901339101448     0.3741141365512241    0.02972451042781524      0.424413373371991      0.614055007278726     0.5540263001063303  2.507401318835028e-14 121.9391558179415
2.548734887684261       19.4927206140639      15.85030644928821   0.002848317751296877     0.7409476867189677     -11.42075591459894  1.065128673941213e-05     0.1280171625092652  0.0008162667838607028      14.34679908900062      311.9582434469034   0.006596276376641828     0.8005013974317312     0.5326883286686024     0.2729901339101448     0.3741141365512241    0.02972451042781524      0.424413373371991      0.614055007278726     0.5540263001063303  2.507401318835028e-14 121.9391556752509
2.548734887684261       19.4927206140639      15.85030644928821   0.002848317751296877     0.7409476867189677     -11.42075591459894  1.065128673941213e-05     0.1280171625092652  0.0008162667838607028      14.34679908900062      311.9582387983634   0.006596291277803022     0.8005013974317312     0.5326883286686024     0.2729901339101448     0.3741141365512241    0.02972451042781524      0.424413373371991      0.614055007278726     0.5540263001063303  2.507401318835028e-14 121.9391560874366
2.548734887684261       19.4927206140639      15.85030644928821   0.002848317751296877     0.7409476867189677     -11.42075591459894  1.065128673941213e-05     0.1280171625092652  0.0008162667838607028      14.34679908900062      311.9582387983634   0.006596276376641828     0.8005014123328924     0.5326883286686024     0.2729901339101448     0.3741141365512241    0.02972451042781524      0.424413373371991      0.614055007278726     0.5540263001063303  2.507401318835028e-14 121.939156211069
2.548734887684261       19.4927206140639      15.85030644928821   0.002848317751296877     0.7409476867189677     -11.42075591459894  1.065128673941213e-05     0.1280171625092652  0.0008162667838607028      14.34679908900062      311.9582387983634   0.006596276376641828     0.8005013974317312     0.5326883435697636     0.2729901339101448     0.3741141365512241    0.02972451042781524      0.424413373371991      0.614055007278726     0.5540263001063303  2.507401318835028e-14 121.939155756273
2.548734887684261       19.4927206140639      15.85030644928821   0.002848317751296877     0.7409476867189677     -11.42075591459894  1.065128673941213e-05     0.1280171625092652  0.0008162667838607028      14.34679908900062      311.9582387983634   0.006596276376641828     0.8005013974317312     0.5326883286686024      0.272990148811306     0.3741141365512241    0.02972451042781524      0.424413373371991      0.614055007278726     0.5540263001063303  2.507401318835028e-14 121.9391559034502
2.548734887684261       19.4927206140639      15.85030644928821   0.002848317751296877     0.7409476867189677     -11.42075591459894  1.065128673941213e-05     0.1280171625092652  0.0008162667838607028      14.34679908900062      311.9582387983634   0.006596276376641828     0.8005013974317312     0.5326883286686024     0.2729901339101448     0.3741141514523853    0.02972451042781524      0.424413373371991      0.614055007278726     0.5540263001063303  2.507401318835028e-14 121.9391557635782
2.548734887684261       19.4927206140639      15.85030644928821   0.002848317751296877     0.7409476867189677     -11.42075591459894  1.065128673941213e-05     0.1280171625092652  0.0008162667838607028      14.34679908900062      311.9582387983634   0.006596276376641828     0.8005013974317312     0.5326883286686024     0.2729901339101448     0.3741141365512241    0.02972452532897644      0.424413373371991      0.614055007278726     0.5540263001063303  2.507401318835028e-14 121.9391557580169
2.548734887684261       19.4927206140639      15.85030644928821   0.002848317751296877     0.7409476867189677     -11.42075591459894  1.065128673941213e-05     0.1280171625092652  0.0008162667838607028      14.34679908900062      311.9582387983634   0.006596276376641828     0.8005013974317312     0.5326883286686024     0.2729901339101448     0.3741141365512241    0.02972451042781524     0.4244133882731522      0.614055007278726     0.5540263001063303  2.507401318835028e-14 121.9391557584119
2.548734887684261       19.4927206140639      15.85030644928821   0.002848317751296877     0.7409476867189677     -11.42075591459894  1.065128673941213e-05     0.1280171625092652  0.0008162667838607028      14.34679908900062      311.9582387983634   0.006596276376641828     0.8005013974317312     0.5326883286686024     0.2729901339101448     0.3741141365512241    0.02972451042781524      0.424413373371991     0.6140550221798872     0.5540263001063303  2.507401318835028e-14 121.9391557583993
2.548734887684261       19.4927206140639      15.85030644928821   0.002848317751296877     0.7409476867189677     -11.42075591459894  1.065128673941213e-05     0.1280171625092652  0.0008162667838607028      14.34679908900062      311.9582387983634   0.006596276376641828     0.8005013974317312     0.5326883286686024     0.2729901339101448     0.3741141365512241    0.02972451042781524      0.424413373371991      0.614055007278726     0.5540263150074914  2.507401318835028e-14 121.93915575842
2.548734887684261       19.4927206140639      15.85030644928821   0.002848317751296877     0.7409476867189677     -11.42075591459894  1.065128673941213e-05     0.1280171625092652  0.0008162667838607028      14.34679908900062      311.9582387983634   0.006596276376641828     0.8005013974317312     0.5326883286686024     0.2729901339101448     0.3741141365512241    0.02972451042781524      0.424413373371991      0.614055007278726     0.5540263001063303  1.490118626786084e-08 121.9392161925826
2.548811604950233      19.49194653053667      15.84906540824412   0.002848107668033645     0.7409315856388711     -11.42009505451593    1.0675464966721e-05     0.1280174716711272  0.0008162466108085246      14.35114487910359      312.1072913125474    0.00659616019788721     0.8005031252364367      0.532680357018299     0.2729909131642212     0.3741422638982464    0.02978760315027352      0.424413373371991     0.6140516409560546     0.5540233055296377  2.515477673014851e-14 121.9391289096466
2.548811642930486      19.49194653053667      15.84906540824412   0.002848107668033645     0.7409315856388711     -11.42009505451593    1.0675464966721e-05     0.1280174716711272  0.0008162466108085246      14.35114487910359      312.1072913125474    0.00659616019788721     0.8005031252364367      0.532680357018299     0.2729909131642212     0.3741422638982464    0.02978760315027352      0.424413373371991     0.6140516409560546     0.5540233055296377  2.515477673014851e-14 121.9391288884658
2.548811604950233      19.49194682098931      15.84906540824412   0.002848107668033645     0.7409315856388711     -11.42009505451593    1.0675464966721e-05     0.1280174716711272  0.0008162466108085246      14.35114487910359      312.1072913125474    0.00659616019788721     0.8005031252364367      0.532680357018299     0.2729909131642212     0.3741422638982464    0.02978760315027352      0.424413373371991     0.6140516409560546     0.5540233055296377  2.515477673014851e-14 121.93912888524
2.548811604950233      19.49194653053667       15.8490656444136   0.002848107668033645     0.7409315856388711     -11.42009505451593    1.0675464966721e-05     0.1280174716711272  0.0008162466108085246      14.35114487910359      312.1072913125474    0.00659616019788721     0.8005031252364367      0.532680357018299     0.2729909131642212     0.3741422638982464    0.02978760315027352      0.424413373371991     0.6140516409560546     0.5540233055296377  2.515477673014851e-14 121.9391289220446
2.548811604950233      19.49194653053667      15.84906540824412   0.002848122569194839     0.7409315856388711     -11.42009505451593    1.0675464966721e-05     0.1280174716711272  0.0008162466108085246      14.35114487910359      312.1072913125474    0.00659616019788721     0.8005031252364367      0.532680357018299     0.2729909131642212     0.3741422638982464    0.02978760315027352      0.424413373371991     0.6140516409560546     0.5540233055296377  2.515477673014851e-14 121.9391295315494
2.548811604950233      19.49194653053667      15.84906540824412   0.002848107668033645     0.7409316005400323     -11.42009505451593    1.0675464966721e-05     0.1280174716711272  0.0008162466108085246      14.35114487910359      312.1072913125474    0.00659616019788721     0.8005031252364367      0.532680357018299     0.2729909131642212     0.3741422638982464    0.02978760315027352      0.424413373371991     0.6140516409560546     0.5540233055296377  2.515477673014851e-14 121.9391289258066
2.548811604950233      19.49194653053667      15.84906540824412   0.002848107668033645     0.7409315856388711     -11.42009522468861    1.0675464966721e-05     0.1280174716711272  0.0008162466108085246      14.35114487910359      312.1072913125474    0.00659616019788721     0.8005031252364367      0.532680357018299     0.2729909131642212     0.3741422638982464    0.02978760315027352      0.424413373371991     0.6140516409560546     0.5540233055296377  2.515477673014851e-14 121.9391288956091
2.548811604950233      19.49194653053667      15.84906540824412   0.002848107668033645     0.7409315856388711     -11.42009505451593  1.069036612791485e-05     0.1280174716711272  0.0008162466108085246      14.35114487910359      312.1072913125474    0.00659616019788721     0.8005031252364367      0.532680357018299     0.2729909131642212     0.3741422638982464    0.02978760315027352      0.424413373371991     0.6140516409560546     0.5540233055296377  2.515477673014851e-14 121.9391360944076
2.548811604950233      19.49194653053667      15.84906540824412   0.002848107668033645     0.7409315856388711     -11.42009505451593    1.0675464966721e-05     0.1280174865722884  0.0008162466108085246      14.35114487910359      312.1072913125474    0.00659616019788721     0.8005031252364367      0.532680357018299     0.2729909131642212     0.3741422638982464    0.02978760315027352      0.424413373371991     0.6140516409560546     0.5540233055296377  2.515477673014851e-14 121.9391291525836
2.548811604950233      19.49194653053667      15.84906540824412   0.002848107668033645     0.7409315856388711     -11.42009505451593    1.0675464966721e-05     0.1280174716711272  0.0008162615119697185      14.35114487910359      312.1072913125474    0.00659616019788721     0.8005031252364367      0.532680357018299     0.2729909131642212     0.3741422638982464    0.02978760315027352      0.424413373371991     0.6140516409560546     0.5540233055296377  2.515477673014851e-14 121.939128957008
2.548811604950233      19.49194653053667      15.84906540824412   0.002848107668033645     0.7409315856388711     -11.42009505451593    1.0675464966721e-05     0.1280174716711272  0.0008162466108085246      14.35114509295231      312.1072913125474    0.00659616019788721     0.8005031252364367      0.532680357018299     0.2729909131642212     0.3741422638982464    0.02978760315027352      0.424413373371991     0.6140516409560546     0.5540233055296377  2.515477673014851e-14 121.9391289144127
2.548811604950233      19.49194653053667      15.84906540824412   0.002848107668033645     0.7409315856388711     -11.42009505451593    1.0675464966721e-05     0.1280174716711272  0.0008162466108085246      14.35114487910359      312.1072959633085    0.00659616019788721     0.8005031252364367      0.532680357018299     0.2729909131642212     0.3741422638982464    0.02978760315027352      0.424413373371991     0.6140516409560546     0.5540233055296377  2.515477673014851e-14 121.939128838177
2.548811604950233      19.49194653053667      15.84906540824412   0.002848107668033645     0.7409315856388711     -11.42009505451593    1.0675464966721e-05     0.1280174716711272  0.0008162466108085246      14.35114487910359      312.1072913125474   0.006596175099048404     0.8005031252364367      0.532680357018299     0.2729909131642212     0.3741422638982464    0.02978760315027352      0.424413373371991     0.6140516409560546     0.5540233055296377  2.515477673014851e-14 121.9391292265696
2.548811604950233      19.49194653053667      15.84906540824412   0.002848107668033645     0.7409315856388711     -11.42009505451593    1.0675464966721e-05     0.1280174716711272  0.0008162466108085246      14.35114487910359      312.1072913125474    0.00659616019788721     0.8005031401375979      0.532680357018299     0.2729909131642212     0.3741422638982464    0.02978760315027352      0.424413373371991     0.6140516409560546     0.5540233055296377  2.515477673014851e-14 121.9391293669214
2.548811604950233      19.49194653053667      15.84906540824412   0.002848107668033645     0.7409315856388711     -11.42009505451593    1.0675464966721e-05     0.1280174716711272  0.0008162466108085246      14.35114487910359      312.1072913125474    0.00659616019788721     0.8005031252364367     0.5326803719194602     0.2729909131642212     0.3741422638982464    0.02978760315027352      0.424413373371991     0.6140516409560546     0.5540233055296377  2.515477673014851e-14 121.9391289162258
2.548811604950233      19.49194653053667      15.84906540824412   0.002848107668033645     0.7409315856388711     -11.42009505451593    1.0675464966721e-05     0.1280174716711272  0.0008162466108085246      14.35114487910359      312.1072913125474    0.00659616019788721     0.8005031252364367      0.532680357018299     0.2729909280653824     0.3741422638982464    0.02978760315027352      0.424413373371991     0.6140516409560546     0.5540233055296377  2.515477673014851e-14 121.9391290451859
2.548811604950233      19.49194653053667      15.84906540824412   0.002848107668033645     0.7409315856388711     -11.42009505451593    1.0675464966721e-05     0.1280174716711272  0.0008162466108085246      14.35114487910359      312.1072913125474    0.00659616019788721     0.8005031252364367      0.532680357018299     0.2729909131642212     0.3741422787994076    0.02978760315027352      0.424413373371991     0.6140516409560546     0.5540233055296377  2.515477673014851e-14 121.9391288981302
2.548811604950233      19.49194653053667      15.84906540824412   0.002848107668033645     0.7409315856388711     -11.42009505451593    1.0675464966721e-05     0.1280174716711272  0.0008162466108085246      14.35114487910359      312.1072913125474    0.00659616019788721     0.8005031252364367      0.532680357018299     0.2729909131642212     0.3741422638982464    0.02978761805143472      0.424413373371991     0.6140516409560546     0.5540233055296377  2.515477673014851e-14 121.939128909546
2.548811604950233      19.49194653053667      15.84906540824412   0.002848107668033645     0.7409315856388711     -11.42009505451593    1.0675464966721e-05     0.1280174716711272  0.0008162466108085246      14.35114487910359      312.1072913125474    0.00659616019788721     0.8005031252364367      0.532680357018299     0.2729909131642212     0.3741422638982464    0.02978760315027352     0.4244133882731522     0.6140516409560546     0.5540233055296377  2.515477673014851e-14 121.9391289096466
2.548811604950233      19.49194653053667      15.84906540824412   0.002848107668033645     0.7409315856388711     -11.42009505451593    1.0675464966721e-05     0.1280174716711272  0.0008162466108085246      14.35114487910359      312.1072913125474    0.00659616019788721     0.8005031252364367      0.532680357018299     0.2729909131642212     0.3741422638982464    0.02978760315027352      0.424413373371991     0.6140516558572158     0.5540233055296377  2.515477673014851e-14 121.9391289096632
2.548811604950233      19.49194653053667      15.84906540824412   0.002848107668033645     0.7409315856388711     -11.42009505451593    1.0675464966721e-05     0.1280174716711272  0.0008162466108085246      14.35114487910359      312.1072913125474    0.00659616019788721     0.8005031252364367      0.532680357018299     0.2729909131642212     0.3741422638982464    0.02978760315027352      0.424413373371991     0.6140516409560546     0.5540233204307989  2.515477673014851e-14 121.9391289096662
2.548811604950233      19.49194653053667      15.84906540824412   0.002848107668033645     0.7409315856388711     -11.42009505451593    1.0675464966721e-05     0.1280174716711272  0.0008162466108085246      14.35114487910359      312.1072913125474    0.00659616019788721     0.8005031252364367      0.532680357018299     0.2729909131642212     0.3741422638982464    0.02978760315027352      0.424413373371991     0.6140516409560546     0.5540233055296377  1.490118634862439e-08 121.9391893410237
2.548817225285398      19.49194753987385      15.84906285196617   0.002846180795273955     0.7409183647616485     -11.42009774717432  1.059176423168928e-05      0.127983498553098   0.000816208379000195      14.35115331807794      312.1079983665818   0.006593932363547638     0.8005028678017617      0.532676409748633     0.2729504951071205     0.3741554578834544    0.02979386590645254      0.424413373371991      0.614026014211114     0.5539947352505835  2.349442281819192e-14 121.9385808567584
2.548817263265734      19.49194753987385      15.84906285196617   0.002846180795273955     0.7409183647616485     -11.42009774717432  1.059176423168928e-05      0.127983498553098   0.000816208379000195      14.35115331807794      312.1079983665818   0.006593932363547638     0.8005028678017617      0.532676409748633     0.2729504951071205     0.3741554578834544    0.02979386590645254      0.424413373371991      0.614026014211114     0.5539947352505835  2.349442281819192e-14 121.9385808471566
2.548817225285398      19.49194783032651      15.84906285196617   0.002846180795273955     0.7409183647616485     -11.42009774717432  1.059176423168928e-05      0.127983498553098   0.000816208379000195      14.35115331807794      312.1079983665818   0.006593932363547638     0.8005028678017617      0.532676409748633     0.2729504951071205     0.3741554578834544    0.02979386590645254      0.424413373371991      0.614026014211114     0.5539947352505835  2.349442281819192e-14 121.9385808500735
2.548817225285398      19.49194753987385      15.84906308813561   0.002846180795273955     0.7409183647616485     -11.42009774717432  1.059176423168928e-05      0.127983498553098   0.000816208379000195      14.35115331807794      312.1079983665818   0.006593932363547638     0.8005028678017617      0.532676409748633     0.2729504951071205     0.3741554578834544    0.02979386590645254      0.424413373371991      0.614026014211114     0.5539947352505835  2.349442281819192e-14 121.9385808761658
2.548817225285398      19.49194753987385      15.84906285196617   0.002846195696435148     0.7409183647616485     -11.42009774717432  1.059176423168928e-05      0.127983498553098   0.000816208379000195      14.35115331807794      312.1079983665818   0.006593932363547638     0.8005028678017617      0.532676409748633     0.2729504951071205     0.3741554578834544    0.02979386590645254      0.424413373371991      0.614026014211114     0.5539947352505835  2.349442281819192e-14 121.9385806439575
2.548817225285398      19.49194753987385      15.84906285196617   0.002846180795273955     0.7409183796628097     -11.42009774717432  1.059176423168928e-05      0.127983498553098   0.000816208379000195      14.35115331807794      312.1079983665818   0.006593932363547638     0.8005028678017617      0.532676409748633     0.2729504951071205     0.3741554578834544    0.02979386590645254      0.424413373371991      0.614026014211114     0.5539947352505835  2.349442281819192e-14 121.9385808646678
2.548817225285398      19.49194753987385      15.84906285196617   0.002846180795273955     0.7409183647616485     -11.42009791734704  1.059176423168928e-05      0.127983498553098   0.000816208379000195      14.35115331807794      312.1079983665818   0.006593932363547638     0.8005028678017617      0.532676409748633     0.2729504951071205     0.3741554578834544    0.02979386590645254      0.424413373371991      0.614026014211114     0.5539947352505835  2.349442281819192e-14 121.9385808132842
2.548817225285398      19.49194753987385      15.84906285196617   0.002846180795273955     0.7409183647616485     -11.42009774717432  1.060666539288313e-05      0.127983498553098   0.000816208379000195      14.35115331807794      312.1079983665818   0.006593932363547638     0.8005028678017617      0.532676409748633     0.2729504951071205     0.3741554578834544    0.02979386590645254      0.424413373371991      0.614026014211114     0.5539947352505835  2.349442281819192e-14 121.9385871968462
2.548817225285398      19.49194753987385      15.84906285196617   0.002846180795273955     0.7409183647616485     -11.42009774717432  1.059176423168928e-05     0.1279835134542592   0.000816208379000195      14.35115331807794      312.1079983665818   0.006593932363547638     0.8005028678017617      0.532676409748633     0.2729504951071205     0.3741554578834544    0.02979386590645254      0.424413373371991      0.614026014211114     0.5539947352505835  2.349442281819192e-14 121.93858104502
2.548817225285398      19.49194753987385      15.84906285196617   0.002846180795273955     0.7409183647616485     -11.42009774717432  1.059176423168928e-05      0.127983498553098  0.0008162232801613888      14.35115331807794      312.1079983665818   0.006593932363547638     0.8005028678017617      0.532676409748633     0.2729504951071205     0.3741554578834544    0.02979386590645254      0.424413373371991      0.614026014211114     0.5539947352505835  2.349442281819192e-14 121.9385805478665
2.548817225285398      19.49194753987385      15.84906285196617   0.002846180795273955     0.7409183647616485     -11.42009774717432  1.059176423168928e-05      0.127983498553098   0.000816208379000195      14.35115353192679      312.1079983665818   0.006593932363547638     0.8005028678017617      0.532676409748633     0.2729504951071205     0.3741554578834544    0.02979386590645254      0.424413373371991      0.614026014211114     0.5539947352505835  2.349442281819192e-14 121.938580898352
2.548817225285398      19.49194753987385      15.84906285196617   0.002846180795273955     0.7409183647616485     -11.42009774717432  1.059176423168928e-05      0.127983498553098   0.000816208379000195      14.35115331807794      312.1080030173534   0.006593932363547638     0.8005028678017617      0.532676409748633     0.2729504951071205     0.3741554578834544    0.02979386590645254      0.424413373371991      0.614026014211114     0.5539947352505835  2.349442281819192e-14 121.9385807692858
2.548817225285398      19.49194753987385      15.84906285196617   0.002846180795273955     0.7409183647616485     -11.42009774717432  1.059176423168928e-05      0.127983498553098   0.000816208379000195      14.35115331807794      312.1079983665818   0.006593947264708831     0.8005028678017617      0.532676409748633     0.2729504951071205     0.3741554578834544    0.02979386590645254      0.424413373371991      0.614026014211114     0.5539947352505835  2.349442281819192e-14 121.9385778254795
2.548817225285398      19.49194753987385      15.84906285196617   0.002846180795273955     0.7409183647616485     -11.42009774717432  1.059176423168928e-05      0.127983498553098   0.000816208379000195      14.35115331807794      312.1079983665818   0.006593932363547638     0.8005028827029229      0.532676409748633     0.2729504951071205     0.3741554578834544    0.02979386590645254      0.424413373371991      0.614026014211114     0.5539947352505835  2.349442281819192e-14 121.93858132081
2.548817225285398      19.49194753987385      15.84906285196617   0.002846180795273955     0.7409183647616485     -11.42009774717432  1.059176423168928e-05      0.127983498553098   0.000816208379000195      14.35115331807794      312.1079983665818   0.006593932363547638     0.8005028678017617     0.5326764246497941     0.2729504951071205     0.3741554578834544    0.02979386590645254      0.424413373371991      0.614026014211114     0.5539947352505835  2.349442281819192e-14 121.9385808822729
2.548817225285398      19.49194753987385      15.84906285196617   0.002846180795273955     0.7409183647616485     -11.42009774717432  1.059176423168928e-05      0.127983498553098   0.000816208379000195      14.35115331807794      312.1079983665818   0.006593932363547638     0.8005028678017617      0.532676409748633     0.2729505100082817     0.3741554578834544    0.02979386590645254      0.424413373371991      0.614026014211114     0.5539947352505835  2.349442281819192e-14 121.9385808532983
2.548817225285398      19.49194753987385      15.84906285196617   0.002846180795273955     0.7409183647616485     -11.42009774717432  1.059176423168928e-05      0.127983498553098   0.000816208379000195      14.35115331807794      312.1079983665818   0.006593932363547638     0.8005028678017617      0.532676409748633     0.2729504951071205     0.3741554727846156    0.02979386590645254      0.424413373371991      0.614026014211114     0.5539947352505835  2.349442281819192e-14 121.9385808481057
2.548817225285398      19.49194753987385      15.84906285196617   0.002846180795273955     0.7409183647616485     -11.42009774717432  1.059176423168928e-05      0.127983498553098   0.000816208379000195      14.35115331807794      312.1079983665818   0.006593932363547638     0.8005028678017617      0.532676409748633     0.2729504951071205     0.3741554578834544    0.02979388080761373      0.424413373371991      0.614026014211114     0.5539947352505835  2.349442281819192e-14 121.9385808567882
2.548817225285398      19.49194753987385      15.84906285196617   0.002846180795273955     0.7409183647616485     -11.42009774717432  1.059176423168928e-05      0.127983498553098   0.000816208379000195      14.35115331807794      312.1079983665818   0.006593932363547638     0.8005028678017617      0.532676409748633     0.2729504951071205     0.3741554578834544    0.02979386590645254     0.4244133882731522      0.614026014211114     0.5539947352505835  2.349442281819192e-14 121.9385808567584
2.548817225285398      19.49194753987385      15.84906285196617   0.002846180795273955     0.7409183647616485     -11.42009774717432  1.059176423168928e-05      0.127983498553098   0.000816208379000195      14.35115331807794      312.1079983665818   0.006593932363547638     0.8005028678017617      0.532676409748633     0.2729504951071205     0.3741554578834544    0.02979386590645254      0.424413373371991     0.6140260291122752     0.5539947352505835  2.349442281819192e-14 121.9385808567507
2.548817225285398      19.49194753987385      15.84906285196617   0.002846180795273955     0.7409183647616485     -11.42009774717432  1.059176423168928e-05      0.127983498553098   0.000816208379000195      14.35115331807794      312.1079983665818   0.006593932363547638     0.8005028678017617      0.532676409748633     0.2729504951071205     0.3741554578834544    0.02979386590645254      0.424413373371991      0.614026014211114     0.5539947501517447  2.349442281819192e-14 121.9385808567701
2.548817225285398      19.49194753987385      15.84906285196617   0.002846180795273955     0.7409183647616485     -11.42009774717432  1.059176423168928e-05      0.127983498553098   0.000816208379000195      14.35115331807794      312.1079983665818   0.006593932363547638     0.8005028678017617      0.532676409748633     0.2729504951071205     0.3741554578834544    0.02979386590645254      0.424413373371991      0.614026014211114     0.5539947352505835  1.490118468827047e-08 121.9386413011706
2.548820642111484      19.49194832531866      15.84906181794582   0.002847448449654077     0.7409181993585474     -11.42010182513933  1.059138967454697e-05     0.1279833345733331  0.0008180529163444727      14.35117669256538      312.1094421546043   0.006594810291268457      0.800502852215638     0.5326760104102394     0.2729504934702103     0.3741567905562037    0.02978839682389243      0.424413373371991     0.6140437109406964     0.5539542520779441  2.348494774151454e-14 121.9384267787962
2.548820680091871      19.49194832531866      15.84906181794582   0.002847448449654077     0.7409181993585474     -11.42010182513933  1.059138967454697e-05     0.1279833345733331  0.0008180529163444727      14.35117669256538      312.1094421546043   0.006594810291268457      0.800502852215638     0.5326760104102394     0.2729504934702103     0.3741567905562037    0.02978839682389243      0.424413373371991     0.6140437109406964     0.5539542520779441  2.348494774151454e-14 121.9384267585932
2.548820642111484      19.49194861577132      15.84906181794582   0.002847448449654077     0.7409181993585474     -11.42010182513933  1.059138967454697e-05     0.1279833345733331  0.0008180529163444727      14.35117669256538      312.1094421546043   0.006594810291268457      0.800502852215638     0.5326760104102394     0.2729504934702103     0.3741567905562037    0.02978839682389243      0.424413373371991     0.6140437109406964     0.5539542520779441  2.348494774151454e-14 121.9384267797796
2.548820642111484      19.49194832531866      15.84906205411525   0.002847448449654077     0.7409181993585474     -11.42010182513933  1.059138967454697e-05     0.1279833345733331  0.0008180529163444727      14.35117669256538      312.1094421546043   0.006594810291268457      0.800502852215638     0.5326760104102394     0.2729504934702103     0.3741567905562037    0.02978839682389243      0.424413373371991     0.6140437109406964     0.5539542520779441  2.348494774151454e-14 121.9384268132205
2.548820642111484      19.49194832531866      15.84906181794582   0.002847463350815271     0.7409181993585474     -11.42010182513933  1.059138967454697e-05     0.1279833345733331  0.0008180529163444727      14.35117669256538      312.1094421546043   0.006594810291268457      0.800502852215638     0.5326760104102394     0.2729504934702103     0.3741567905562037    0.02978839682389243      0.424413373371991     0.6140437109406964     0.5539542520779441  2.348494774151454e-14 121.9384269661688
2.548820642111484      19.49194832531866      15.84906181794582   0.002847448449654077     0.7409182142597086     -11.42010182513933  1.059138967454697e-05     0.1279833345733331  0.0008180529163444727      14.35117669256538      312.1094421546043   0.006594810291268457      0.800502852215638     0.5326760104102394     0.2729504934702103     0.3741567905562037    0.02978839682389243      0.424413373371991     0.6140437109406964     0.5539542520779441  2.348494774151454e-14 121.9384268092364
2.548820642111484      19.49194832531866      15.84906181794582   0.002847448449654077     0.7409181993585474     -11.42010199531211  1.059138967454697e-05     0.1279833345733331  0.0008180529163444727      14.35117669256538      312.1094421546043   0.006594810291268457      0.800502852215638     0.5326760104102394     0.2729504934702103     0.3741567905562037    0.02978839682389243      0.424413373371991     0.6140437109406964     0.5539542520779441  2.348494774151454e-14 121.9384267560331
2.548820642111484      19.49194832531866      15.84906181794582   0.002847448449654077     0.7409181993585474     -11.42010182513933  1.060629083574082e-05     0.1279833345733331  0.0008180529163444727      14.35117669256538      312.1094421546043   0.006594810291268457      0.800502852215638     0.5326760104102394     0.2729504934702103     0.3741567905562037    0.02978839682389243      0.424413373371991     0.6140437109406964     0.5539542520779441  2.348494774151454e-14 121.93843368351
2.548820642111484      19.49194832531866      15.84906181794582   0.002847448449654077     0.7409181993585474     -11.42010182513933  1.059138967454697e-05     0.1279833494744943  0.0008180529163444727      14.35117669256538      312.1094421546043   0.006594810291268457      0.800502852215638     0.5326760104102394     0.2729504934702103     0.3741567905562037    0.02978839682389243      0.424413373371991     0.6140437109406964     0.5539542520779441  2.348494774151454e-14 121.9384270091912
2.548820642111484      19.49194832531866      15.84906181794582   0.002847448449654077     0.7409181993585474     -11.42010182513933  1.059138967454697e-05     0.1279833345733331  0.0008180678175056666      14.35117669256538      312.1094421546043   0.006594810291268457      0.800502852215638     0.5326760104102394     0.2729504934702103     0.3741567905562037    0.02978839682389243      0.424413373371991     0.6140437109406964     0.5539542520779441  2.348494774151454e-14 121.9384273482622
2.548820642111484      19.49194832531866      15.84906181794582   0.002847448449654077     0.7409181993585474     -11.42010182513933  1.059138967454697e-05     0.1279833345733331  0.0008180529163444727      14.35117690641458      312.1094421546043   0.006594810291268457      0.800502852215638     0.5326760104102394     0.2729504934702103     0.3741567905562037    0.02978839682389243      0.424413373371991     0.6140437109406964     0.5539542520779441  2.348494774151454e-14 121.9384267644786
2.548820642111484      19.49194832531866      15.84906181794582   0.002847448449654077     0.7409181993585474     -11.42010182513933  1.059138967454697e-05     0.1279833345733331  0.0008180529163444727      14.35117669256538      312.1094468053974   0.006594810291268457      0.800502852215638     0.5326760104102394     0.2729504934702103     0.3741567905562037    0.02978839682389243      0.424413373371991     0.6140437109406964     0.5539542520779441  2.348494774151454e-14 121.9384267277544
2.548820642111484      19.49194832531866      15.84906181794582   0.002847448449654077     0.7409181993585474     -11.42010182513933  1.059138967454697e-05     0.1279833345733331  0.0008180529163444727      14.35117669256538      312.1094421546043   0.006594825192429651      0.800502852215638     0.5326760104102394     0.2729504934702103     0.3741567905562037    0.02978839682389243      0.424413373371991     0.6140437109406964     0.5539542520779441  2.348494774151454e-14 121.9384245933622
2.548820642111484      19.49194832531866      15.84906181794582   0.002847448449654077     0.7409181993585474     -11.42010182513933  1.059138967454697e-05     0.1279833345733331  0.0008180529163444727      14.35117669256538      312.1094421546043   0.006594810291268457     0.8005028671167992     0.5326760104102394     0.2729504934702103     0.3741567905562037    0.02978839682389243      0.424413373371991     0.6140437109406964     0.5539542520779441  2.348494774151454e-14 121.9384272380849
2.548820642111484      19.49194832531866      15.84906181794582   0.002847448449654077     0.7409181993585474     -11.42010182513933  1.059138967454697e-05     0.1279833345733331  0.0008180529163444727      14.35117669256538      312.1094421546043   0.006594810291268457      0.800502852215638     0.5326760253114006     0.2729504934702103     0.3741567905562037    0.02978839682389243      0.424413373371991     0.6140437109406964     0.5539542520779441  2.348494774151454e-14 121.9384268041227
2.548820642111484      19.49194832531866      15.84906181794582   0.002847448449654077     0.7409181993585474     -11.42010182513933  1.059138967454697e-05     0.1279833345733331  0.0008180529163444727      14.35117669256538      312.1094421546043   0.006594810291268457      0.800502852215638     0.5326760104102394     0.2729505083713715     0.3741567905562037    0.02978839682389243      0.424413373371991     0.6140437109406964     0.5539542520779441  2.348494774151454e-14 121.9384268188119
2.548820642111484      19.49194832531866      15.84906181794582   0.002847448449654077     0.7409181993585474     -11.42010182513933  1.059138967454697e-05     0.1279833345733331  0.0008180529163444727      14.35117669256538      312.1094421546043   0.006594810291268457      0.800502852215638     0.5326760104102394     0.2729504934702103     0.3741568054573649    0.02978839682389243      0.424413373371991     0.6140437109406964     0.5539542520779441  2.348494774151454e-14 121.9384267739896
2.548820642111484      19.49194832531866      15.84906181794582   0.002847448449654077     0.7409181993585474     -11.42010182513933  1.059138967454697e-05     0.1279833345733331  0.0008180529163444727      14.35117669256538      312.1094421546043   0.006594810291268457      0.800502852215638     0.5326760104102394     0.2729504934702103     0.3741567905562037    0.02978841172505362      0.424413373371991     0.6140437109406964     0.5539542520779441  2.348494774151454e-14 121.9384267788607
2.548820642111484      19.49194832531866      15.84906181794582   0.002847448449654077     0.7409181993585474     -11.42010182513933  1.059138967454697e-05     0.1279833345733331  0.0008180529163444727      14.35117669256538      312.1094421546043   0.006594810291268457      0.800502852215638     0.5326760104102394     0.2729504934702103     0.3741567905562037    0.02978839682389243     0.4244133882731522     0.6140437109406964     0.5539542520779441  2.348494774151454e-14 121.9384267787962
2.548820642111484      19.49194832531866      15.84906181794582   0.002847448449654077     0.7409181993585474     -11.42010182513933  1.059138967454697e-05     0.1279833345733331  0.0008180529163444727      14.35117669256538      312.1094421546043   0.006594810291268457      0.800502852215638     0.5326760104102394     0.2729504934702103     0.3741567905562037    0.02978839682389243      0.424413373371991     0.6140437258418576     0.5539542520779441  2.348494774151454e-14 121.9384267787976
2.548820642111484      19.49194832531866      15.84906181794582   0.002847448449654077     0.7409181993585474     -11.42010182513933  1.059138967454697e-05     0.1279833345733331  0.0008180529163444727      14.35117669256538      312.1094421546043   0.006594810291268457      0.800502852215638     0.5326760104102394     0.2729504934702103     0.3741567905562037    0.02978839682389243      0.424413373371991     0.6140437109406964     0.5539542669791053  2.348494774151454e-14 121.9384267795124
2.548820642111484      19.49194832531866      15.84906181794582   0.002847448449654077     0.7409181993585474     -11.42010182513933  1.059138967454697e-05     0.1279833345733331  0.0008180529163444727      14.35117669256538      312.1094421546043   0.006594810291268457      0.800502852215638     0.5326760104102394     0.2729504934702103     0.3741567905562037    0.02978839682389243      0.424413373371991     0.6140437109406964     0.5539542520779441   1.49011846787954e-08 121.9384872267609
2.548812757721152      19.49144461480377      15.84795908108218   0.002846866153315641     0.7408856372266114     -11.41979393986555  1.057575398179996e-05     0.1279823453195189  0.0008180677133120134      14.35141398913158      312.1113758781969   0.006597322873511105     0.8005018892207934     0.5326846138247499     0.2729439135245498     0.3741680937792141    0.02977523636011657      0.424413373371991      0.614036034805433     0.5526678202569869  2.341793838064256e-14 121.9381415370103
2.548812795701422      19.49144461480377      15.84795908108218   0.002846866153315641     0.7408856372266114     -11.41979393986555  1.057575398179996e-05     0.1279823453195189  0.0008180677133120134      14.35141398913158      312.1113758781969   0.006597322873511105     0.8005018892207934     0.5326846138247499     0.2729439135245498     0.3741680937792141    0.02977523636011657      0.424413373371991      0.614036034805433     0.5526678202569869  2.341793838064256e-14 121.9381415200828
2.548812757721152      19.49144490524893      15.84795908108218   0.002846866153315641     0.7408856372266114     -11.41979393986555  1.057575398179996e-05     0.1279823453195189  0.0008180677133120134      14.35141398913158      312.1113758781969   0.006597322873511105     0.8005018892207934     0.5326846138247499     0.2729439135245498     0.3741680937792141    0.02977523636011657      0.424413373371991      0.614036034805433     0.5526678202569869  2.341793838064256e-14 121.9381415265772
2.548812757721152      19.49144461480377      15.84795931723517   0.002846866153315641     0.7408856372266114     -11.41979393986555  1.057575398179996e-05     0.1279823453195189  0.0008180677133120134      14.35141398913158      312.1113758781969   0.006597322873511105     0.8005018892207934     0.5326846138247499     0.2729439135245498     0.3741680937792141    0.02977523636011657      0.424413373371991      0.614036034805433     0.5526678202569869  2.341793838064256e-14 121.9381415519944
2.548812757721152      19.49144461480377      15.84795908108218   0.002846881054476835     0.7408856372266114     -11.41979393986555  1.057575398179996e-05     0.1279823453195189  0.0008180677133120134      14.35141398913158      312.1113758781969   0.006597322873511105     0.8005018892207934     0.5326846138247499     0.2729439135245498     0.3741680937792141    0.02977523636011657      0.424413373371991      0.614036034805433     0.5526678202569869  2.341793838064256e-14 121.9381416035601
2.548812757721152      19.49144461480377      15.84795908108218   0.002846866153315641     0.7408856521277726     -11.41979393986555  1.057575398179996e-05     0.1279823453195189  0.0008180677133120134      14.35141398913158      312.1113758781969   0.006597322873511105     0.8005018892207934     0.5326846138247499     0.2729439135245498     0.3741680937792141    0.02977523636011657      0.424413373371991      0.614036034805433     0.5526678202569869  2.341793838064256e-14 121.9381415442878
2.548812757721152      19.49144461480377      15.84795908108218   0.002846866153315641     0.7408856372266114     -11.41979411003374  1.057575398179996e-05     0.1279823453195189  0.0008180677133120134      14.35141398913158      312.1113758781969   0.006597322873511105     0.8005018892207934     0.5326846138247499     0.2729439135245498     0.3741680937792141    0.02977523636011657      0.424413373371991      0.614036034805433     0.5526678202569869  2.341793838064256e-14 121.9381414979371
2.548812757721152      19.49144461480377      15.84795908108218   0.002846866153315641     0.7408856372266114     -11.41979393986555   1.05906551429938e-05     0.1279823453195189  0.0008180677133120134      14.35141398913158      312.1113758781969   0.006597322873511105     0.8005018892207934     0.5326846138247499     0.2729439135245498     0.3741680937792141    0.02977523636011657      0.424413373371991      0.614036034805433     0.5526678202569869  2.341793838064256e-14 121.9381485541638
2.548812757721152      19.49144461480377      15.84795908108218   0.002846866153315641     0.7408856372266114     -11.41979393986555  1.057575398179996e-05     0.1279823602206801  0.0008180677133120134      14.35141398913158      312.1113758781969   0.006597322873511105     0.8005018892207934     0.5326846138247499     0.2729439135245498     0.3741680937792141    0.02977523636011657      0.424413373371991      0.614036034805433     0.5526678202569869  2.341793838064256e-14 121.9381417507003
2.548812757721152      19.49144461480377      15.84795908108218   0.002846866153315641     0.7408856372266114     -11.41979393986555  1.057575398179996e-05     0.1279823453195189  0.0008180826144732073      14.35141398913158      312.1113758781969   0.006597322873511105     0.8005018892207934     0.5326846138247499     0.2729439135245498     0.3741680937792141    0.02977523636011657      0.424413373371991      0.614036034805433     0.5526678202569869  2.341793838064256e-14 121.9381421275061
2.548812757721152      19.49144461480377      15.84795908108218   0.002846866153315641     0.7408856372266114     -11.41979393986555  1.057575398179996e-05     0.1279823453195189  0.0008180677133120134      14.35141420298431      312.1113758781969   0.006597322873511105     0.8005018892207934     0.5326846138247499     0.2729439135245498     0.3741680937792141    0.02977523636011657      0.424413373371991      0.614036034805433     0.5526678202569869  2.341793838064256e-14 121.9381415825359
2.548812757721152      19.49144461480377      15.84795908108218   0.002846866153315641     0.7408856372266114     -11.41979393986555  1.057575398179996e-05     0.1279823453195189  0.0008180677133120134      14.35141398913158      312.1113805290189   0.006597322873511105     0.8005018892207934     0.5326846138247499     0.2729439135245498     0.3741680937792141    0.02977523636011657      0.424413373371991      0.614036034805433     0.5526678202569869  2.341793838064256e-14 121.9381414897607
2.548812757721152      19.49144461480377      15.84795908108218   0.002846866153315641     0.7408856372266114     -11.41979393986555  1.057575398179996e-05     0.1279823453195189  0.0008180677133120134      14.35141398913158      312.1113758781969   0.006597337774672299     0.8005018892207934     0.5326846138247499     0.2729439135245498     0.3741680937792141    0.02977523636011657      0.424413373371991      0.614036034805433     0.5526678202569869  2.341793838064256e-14 121.9381414502505
2.548812757721152      19.49144461480377      15.84795908108218   0.002846866153315641     0.7408856372266114     -11.41979393986555  1.057575398179996e-05     0.1279823453195189  0.0008180677133120134      14.35141398913158      312.1113758781969   0.006597322873511105     0.8005019041219545     0.5326846138247499     0.2729439135245498     0.3741680937792141    0.02977523636011657      0.424413373371991      0.614036034805433     0.5526678202569869  2.341793838064256e-14 121.9381419829981
2.548812757721152      19.49144461480377      15.84795908108218   0.002846866153315641     0.7408856372266114     -11.41979393986555  1.057575398179996e-05     0.1279823453195189  0.0008180677133120134      14.35141398913158      312.1113758781969   0.006597322873511105     0.8005018892207934     0.5326846287259111     0.2729439135245498     0.3741680937792141    0.02977523636011657      0.424413373371991      0.614036034805433     0.5526678202569869  2.341793838064256e-14 121.9381415255151
2.548812757721152      19.49144461480377      15.84795908108218   0.002846866153315641     0.7408856372266114     -11.41979393986555  1.057575398179996e-05     0.1279823453195189  0.0008180677133120134      14.35141398913158      312.1113758781969   0.006597322873511105     0.8005018892207934     0.5326846138247499      0.272943928425711     0.3741680937792141    0.02977523636011657      0.424413373371991      0.614036034805433     0.5526678202569869  2.341793838064256e-14 121.9381416407446
2.548812757721152      19.49144461480377      15.84795908108218   0.002846866153315641     0.7408856372266114     -11.41979393986555  1.057575398179996e-05     0.1279823453195189  0.0008180677133120134      14.35141398913158      312.1113758781969   0.006597322873511105     0.8005018892207934     0.5326846138247499     0.2729439135245498     0.3741681086803753    0.02977523636011657      0.424413373371991      0.614036034805433     0.5526678202569869  2.341793838064256e-14 121.9381415307927
2.548812757721152      19.49144461480377      15.84795908108218   0.002846866153315641     0.7408856372266114     -11.41979393986555  1.057575398179996e-05     0.1279823453195189  0.0008180677133120134      14.35141398913158      312.1113758781969   0.006597322873511105     0.8005018892207934     0.5326846138247499     0.2729439135245498     0.3741680937792141    0.02977525126127777      0.424413373371991      0.614036034805433     0.5526678202569869  2.341793838064256e-14 121.9381415355271
2.548812757721152      19.49144461480377      15.84795908108218   0.002846866153315641     0.7408856372266114     -11.41979393986555  1.057575398179996e-05     0.1279823453195189  0.0008180677133120134      14.35141398913158      312.1113758781969   0.006597322873511105     0.8005018892207934     0.5326846138247499     0.2729439135245498     0.3741680937792141    0.02977523636011657     0.4244133882731522      0.614036034805433     0.5526678202569869  2.341793838064256e-14 121.9381415370103
2.548812757721152      19.49144461480377      15.84795908108218   0.002846866153315641     0.7408856372266114     -11.41979393986555  1.057575398179996e-05     0.1279823453195189  0.0008180677133120134      14.35141398913158      312.1113758781969   0.006597322873511105     0.8005018892207934     0.5326846138247499     0.2729439135245498     0.3741680937792141    0.02977523636011657      0.424413373371991     0.6140360497065942     0.5526678202569869  2.341793838064256e-14 121.9381415369998
2.548812757721152      19.49144461480377      15.84795908108218   0.002846866153315641     0.7408856372266114     -11.41979393986555  1.057575398179996e-05     0.1279823453195189  0.0008180677133120134      14.35141398913158      312.1113758781969   0.006597322873511105     0.8005018892207934     0.5326846138247499     0.2729439135245498     0.3741680937792141    0.02977523636011657      0.424413373371991      0.614036034805433     0.5526678351581481  2.341793838064256e-14 121.9381415369979
2.548812757721152      19.49144461480377      15.84795908108218   0.002846866153315641     0.7408856372266114     -11.41979393986555  1.057575398179996e-05     0.1279823453195189  0.0008180677133120134      14.35141398913158      312.1113758781969   0.006597322873511105     0.8005018892207934     0.5326846138247499     0.2729439135245498     0.3741680937792141    0.02977523636011657      0.424413373371991      0.614036034805433     0.5526678202569869  1.490118461178604e-08 121.9382019826455
2.549002039469419      19.49254800029184      15.84982110011288   0.002845733544346231     0.7407875158257812     -11.42147146450597  1.051494344802528e-05     0.1279605958552796  0.0008178498162175198      14.34984628885021      312.1118535409317   0.006600607964356436     0.8004980819308715     0.5326778432651678     0.2729166892293999     0.3742814349431328     0.0298659444946202      0.424413373371991     0.6140516435374752     0.5526892815216643  2.233432848302221e-14 121.9369780530861
2.549002077452509      19.49254800029184      15.84982110011288   0.002845733544346231     0.7407875158257812     -11.42147146450597  1.051494344802528e-05     0.1279605958552796  0.0008178498162175198      14.34984628885021      312.1118535409317   0.006600607964356436     0.8004980819308715     0.5326778432651678     0.2729166892293999     0.3742814349431328     0.0298659444946202      0.424413373371991     0.6140516435374752     0.5526892815216643  2.233432848302221e-14 121.9369780942913
2.549002039469419      19.49254829075344      15.84982110011288   0.002845733544346231     0.7407875158257812     -11.42147146450597  1.051494344802528e-05     0.1279605958552796  0.0008178498162175198      14.34984628885021      312.1118535409317   0.006600607964356436     0.8004980819308715     0.5326778432651678     0.2729166892293999     0.3742814349431328     0.0298659444946202      0.424413373371991     0.6140516435374752     0.5526892815216643  2.233432848302221e-14 121.9369780189317
2.549002039469419      19.49254800029184      15.84982133629362   0.002845733544346231     0.7407875158257812     -11.42147146450597  1.051494344802528e-05     0.1279605958552796  0.0008178498162175198      14.34984628885021      312.1118535409317   0.006600607964356436     0.8004980819308715     0.5326778432651678     0.2729166892293999     0.3742814349431328     0.0298659444946202      0.424413373371991     0.6140516435374752     0.5526892815216643  2.233432848302221e-14 121.9369780493585
2.549002039469419      19.49254800029184      15.84982110011288   0.002845748445507425     0.7407875158257812     -11.42147146450597  1.051494344802528e-05     0.1279605958552796  0.0008178498162175198      14.34984628885021      312.1118535409317   0.006600607964356436     0.8004980819308715     0.5326778432651678     0.2729166892293999     0.3742814349431328     0.0298659444946202      0.424413373371991     0.6140516435374752     0.5526892815216643  2.233432848302221e-14 121.9369779144507
2.549002039469419      19.49254800029184      15.84982110011288   0.002845733544346231     0.7407875307269424     -11.42147146450597  1.051494344802528e-05     0.1279605958552796  0.0008178498162175198      14.34984628885021      312.1118535409317   0.006600607964356436     0.8004980819308715     0.5326778432651678     0.2729166892293999     0.3742814349431328     0.0298659444946202      0.424413373371991     0.6140516435374752     0.5526892815216643  2.233432848302221e-14 121.9369780324651
2.549002039469419      19.49254800029184      15.84982110011288   0.002845733544346231     0.7407875158257812     -11.42147163469916  1.051494344802528e-05     0.1279605958552796  0.0008178498162175198      14.34984628885021      312.1118535409317   0.006600607964356436     0.8004980819308715     0.5326778432651678     0.2729166892293999     0.3742814349431328     0.0298659444946202      0.424413373371991     0.6140516435374752     0.5526892815216643  2.233432848302221e-14 121.9369780047627
2.549002039469419      19.49254800029184      15.84982110011288   0.002845733544346231     0.7407875158257812     -11.42147146450597  1.052984460921913e-05     0.1279605958552796  0.0008178498162175198      14.34984628885021      312.1118535409317   0.006600607964356436     0.8004980819308715     0.5326778432651678     0.2729166892293999     0.3742814349431328     0.0298659444946202      0.424413373371991     0.6140516435374752     0.5526892815216643  2.233432848302221e-14 121.9369848059254
2.549002039469419      19.49254800029184      15.84982110011288   0.002845733544346231     0.7407875158257812     -11.42147146450597  1.051494344802528e-05     0.1279606107564408  0.0008178498162175198      14.34984628885021      312.1118535409317   0.006600607964356436     0.8004980819308715     0.5326778432651678     0.2729166892293999     0.3742814349431328     0.0298659444946202      0.424413373371991     0.6140516435374752     0.5526892815216643  2.233432848302221e-14 121.9369782250662
2.549002039469419      19.49254800029184      15.84982110011288   0.002845733544346231     0.7407875158257812     -11.42147146450597  1.051494344802528e-05     0.1279605958552796  0.0008178647173787137      14.34984628885021      312.1118535409317   0.006600607964356436     0.8004980819308715     0.5326778432651678     0.2729166892293999     0.3742814349431328     0.0298659444946202      0.424413373371991     0.6140516435374752     0.5526892815216643  2.233432848302221e-14 121.9369782013536
2.549002039469419      19.49254800029184      15.84982110011288   0.002845733544346231     0.7407875158257812     -11.42147146450597  1.051494344802528e-05     0.1279605958552796  0.0008178498162175198      14.34984650267958      312.1118535409317   0.006600607964356436     0.8004980819308715     0.5326778432651678     0.2729166892293999     0.3742814349431328     0.0298659444946202      0.424413373371991     0.6140516435374752     0.5526892815216643  2.233432848302221e-14 121.9369780541515
2.549002039469419      19.49254800029184      15.84982110011288   0.002845733544346231     0.7407875158257812     -11.42147146450597  1.051494344802528e-05     0.1279605958552796  0.0008178498162175198      14.34984628885021      312.1118581917608   0.006600607964356436     0.8004980819308715     0.5326778432651678     0.2729166892293999     0.3742814349431328     0.0298659444946202      0.424413373371991     0.6140516435374752     0.5526892815216643  2.233432848302221e-14 121.9369779927219
2.549002039469419      19.49254800029184      15.84982110011288   0.002845733544346231     0.7407875158257812     -11.42147146450597  1.051494344802528e-05     0.1279605958552796  0.0008178498162175198      14.34984628885021      312.1118535409317   0.006600622865517629     0.8004980819308715     0.5326778432651678     0.2729166892293999     0.3742814349431328     0.0298659444946202      0.424413373371991     0.6140516435374752     0.5526892815216643  2.233432848302221e-14 121.936980357058
2.549002039469419      19.49254800029184      15.84982110011288   0.002845733544346231     0.7407875158257812     -11.42147146450597  1.051494344802528e-05     0.1279605958552796  0.0008178498162175198      14.34984628885021      312.1118535409317   0.006600607964356436     0.8004980968320327     0.5326778432651678     0.2729166892293999     0.3742814349431328     0.0298659444946202      0.424413373371991     0.6140516435374752     0.5526892815216643  2.233432848302221e-14 121.9369784990376
2.549002039469419      19.49254800029184      15.84982110011288   0.002845733544346231     0.7407875158257812     -11.42147146450597  1.051494344802528e-05     0.1279605958552796  0.0008178498162175198      14.34984628885021      312.1118535409317   0.006600607964356436     0.8004980819308715      0.532677858166329     0.2729166892293999     0.3742814349431328     0.0298659444946202      0.424413373371991     0.6140516435374752     0.5526892815216643  2.233432848302221e-14 121.9369779901269
2.549002039469419      19.49254800029184      15.84982110011288   0.002845733544346231     0.7407875158257812     -11.42147146450597  1.051494344802528e-05     0.1279605958552796  0.0008178498162175198      14.34984628885021      312.1118535409317   0.006600607964356436     0.8004980819308715     0.5326778432651678     0.2729167041305611     0.3742814349431328     0.0298659444946202      0.424413373371991     0.6140516435374752     0.5526892815216643  2.233432848302221e-14 121.9369781986771
2.549002039469419      19.49254800029184      15.84982110011288   0.002845733544346231     0.7407875158257812     -11.42147146450597  1.051494344802528e-05     0.1279605958552796  0.0008178498162175198      14.34984628885021      312.1118535409317   0.006600607964356436     0.8004980819308715     0.5326778432651678     0.2729166892293999      0.374281449844294     0.0298659444946202      0.424413373371991     0.6140516435374752     0.5526892815216643  2.233432848302221e-14 121.9369780277452
2.549002039469419      19.49254800029184      15.84982110011288   0.002845733544346231     0.7407875158257812     -11.42147146450597  1.051494344802528e-05     0.1279605958552796  0.0008178498162175198      14.34984628885021      312.1118535409317   0.006600607964356436     0.8004980819308715     0.5326778432651678     0.2729166892293999     0.3742814349431328    0.02986595939578139      0.424413373371991     0.6140516435374752     0.5526892815216643  2.233432848302221e-14 121.9369780641849
2.549002039469419      19.49254800029184      15.84982110011288   0.002845733544346231     0.7407875158257812     -11.42147146450597  1.051494344802528e-05     0.1279605958552796  0.0008178498162175198      14.34984628885021      312.1118535409317   0.006600607964356436     0.8004980819308715     0.5326778432651678     0.2729166892293999     0.3742814349431328     0.0298659444946202     0.4244133882731522     0.6140516435374752     0.5526892815216643  2.233432848302221e-14 121.9369780530861
2.549002039469419      19.49254800029184      15.84982110011288   0.002845733544346231     0.7407875158257812     -11.42147146450597  1.051494344802528e-05     0.1279605958552796  0.0008178498162175198      14.34984628885021      312.1118535409317   0.006600607964356436     0.8004980819308715     0.5326778432651678     0.2729166892293999     0.3742814349431328     0.0298659444946202      0.424413373371991     0.6140516584386364     0.5526892815216643  2.233432848302221e-14 121.936978053176
2.549002039469419      19.49254800029184      15.84982110011288   0.002845733544346231     0.7407875158257812     -11.42147146450597  1.051494344802528e-05     0.1279605958552796  0.0008178498162175198      14.34984628885021      312.1118535409317   0.006600607964356436     0.8004980819308715     0.5326778432651678     0.2729166892293999     0.3742814349431328     0.0298659444946202      0.424413373371991     0.6140516435374752     0.5526892964228255  2.233432848302221e-14 121.9369780528284
2.549002039469419      19.49254800029184      15.84982110011288   0.002845733544346231     0.7407875158257812     -11.42147146450597  1.051494344802528e-05     0.1279605958552796  0.0008178498162175198      14.34984628885021      312.1118535409317   0.006600607964356436     0.8004980819308715     0.5326778432651678     0.2729166892293999     0.3742814349431328     0.0298659444946202      0.424413373371991     0.6140516435374752     0.5526892815216643  1.490118352817614e-08 121.9370384954194
2.54889305297742       19.4955313680508      15.85403399386322   0.002847514908291125     0.7408378552109074     -11.42377492922383  1.050167017333465e-05     0.1279601293345409  0.0008178391280457033      14.35071851411952      312.1125496615924   0.006601308630795102     0.8004959081569221     0.5327060634334595     0.2729091167711997     0.3742975909597013    0.02974156068980631      0.424413373371991     0.6138446943902516     0.5530703662016508  2.222466558498831e-14 121.9368807769452
2.548893090958886       19.4955313680508      15.85403399386322   0.002847514908291125     0.7408378552109074     -11.42377492922383  1.050167017333465e-05     0.1279601293345409  0.0008178391280457033      14.35071851411952      312.1125496615924   0.006601308630795102     0.8004959081569221     0.5327060634334595     0.2729091167711997     0.3742975909597013    0.02974156068980631      0.424413373371991     0.6138446943902516     0.5530703662016508  2.222466558498831e-14 121.9368808089619
2.54889305297742      19.49553165855685      15.85403399386322   0.002847514908291125     0.7408378552109074     -11.42377492922383  1.050167017333465e-05     0.1279601293345409  0.0008178391280457033      14.35071851411952      312.1125496615924   0.006601308630795102     0.8004959081569221     0.5327060634334595     0.2729091167711997     0.3742975909597013    0.02974156068980631      0.424413373371991     0.6138446943902516     0.5530703662016508  2.222466558498831e-14 121.936880747511
2.54889305297742       19.4955313680508      15.85403423010674   0.002847514908291125     0.7408378552109074     -11.42377492922383  1.050167017333465e-05     0.1279601293345409  0.0008178391280457033      14.35071851411952      312.1125496615924   0.006601308630795102     0.8004959081569221     0.5327060634334595     0.2729091167711997     0.3742975909597013    0.02974156068980631      0.424413373371991     0.6138446943902516     0.5530703662016508  2.222466558498831e-14 121.9368807867178
2.54889305297742       19.4955313680508      15.85403399386322   0.002847529809452319     0.7408378552109074     -11.42377492922383  1.050167017333465e-05     0.1279601293345409  0.0008178391280457033      14.35071851411952      312.1125496615924   0.006601308630795102     0.8004959081569221     0.5327060634334595     0.2729091167711997     0.3742975909597013    0.02974156068980631      0.424413373371991     0.6138446943902516     0.5530703662016508  2.222466558498831e-14 121.9368811008152
2.54889305297742       19.4955313680508      15.85403399386322   0.002847514908291125     0.7408378701120686     -11.42377492922383  1.050167017333465e-05     0.1279601293345409  0.0008178391280457033      14.35071851411952      312.1125496615924   0.006601308630795102     0.8004959081569221     0.5327060634334595     0.2729091167711997     0.3742975909597013    0.02974156068980631      0.424413373371991     0.6138446943902516     0.5530703662016508  2.222466558498831e-14 121.9368807884595
2.54889305297742       19.4955313680508      15.85403399386322   0.002847514908291125     0.7408378552109074     -11.42377509945134  1.050167017333465e-05     0.1279601293345409  0.0008178391280457033      14.35071851411952      312.1125496615924   0.006601308630795102     0.8004959081569221     0.5327060634334595     0.2729091167711997     0.3742975909597013    0.02974156068980631      0.424413373371991     0.6138446943902516     0.5530703662016508  2.222466558498831e-14 121.9368807543471
2.54889305297742       19.4955313680508      15.85403399386322   0.002847514908291125     0.7408378552109074     -11.42377492922383  1.051657133452849e-05     0.1279601293345409  0.0008178391280457033      14.35071851411952      312.1125496615924   0.006601308630795102     0.8004959081569221     0.5327060634334595     0.2729091167711997     0.3742975909597013    0.02974156068980631      0.424413373371991     0.6138446943902516     0.5530703662016508  2.222466558498831e-14 121.9368875246744
2.54889305297742       19.4955313680508      15.85403399386322   0.002847514908291125     0.7408378552109074     -11.42377492922383  1.050167017333465e-05     0.1279601442357021  0.0008178391280457033      14.35071851411952      312.1125496615924   0.006601308630795102     0.8004959081569221     0.5327060634334595     0.2729091167711997     0.3742975909597013    0.02974156068980631      0.424413373371991     0.6138446943902516     0.5530703662016508  2.222466558498831e-14 121.936880962428
2.54889305297742       19.4955313680508      15.85403399386322   0.002847514908291125     0.7408378552109074     -11.42377492922383  1.050167017333465e-05     0.1279601293345409  0.0008178540292068971      14.35071851411952      312.1125496615924   0.006601308630795102     0.8004959081569221     0.5327060634334595     0.2729091167711997     0.3742975909597013    0.02974156068980631      0.424413373371991     0.6138446943902516     0.5530703662016508  2.222466558498831e-14 121.9368808696349
2.54889305297742       19.4955313680508      15.85403399386322   0.002847514908291125     0.7408378552109074     -11.42377492922383  1.050167017333465e-05     0.1279601293345409  0.0008178391280457033      14.35071872796189      312.1125496615924   0.006601308630795102     0.8004959081569221     0.5327060634334595     0.2729091167711997     0.3742975909597013    0.02974156068980631      0.424413373371991     0.6138446943902516     0.5530703662016508  2.222466558498831e-14 121.9368808245253
2.54889305297742       19.4955313680508      15.85403399386322   0.002847514908291125     0.7408378552109074     -11.42377492922383  1.050167017333465e-05     0.1279601293345409  0.0008178391280457033      14.35071851411952      312.1125543124318   0.006601308630795102     0.8004959081569221     0.5327060634334595     0.2729091167711997     0.3742975909597013    0.02974156068980631      0.424413373371991     0.6138446943902516     0.5530703662016508  2.222466558498831e-14 121.9368806956628
2.54889305297742       19.4955313680508      15.85403399386322   0.002847514908291125     0.7408378552109074     -11.42377492922383  1.050167017333465e-05     0.1279601293345409  0.0008178391280457033      14.35071851411952      312.1125496615924   0.006601323531956296     0.8004959081569221     0.5327060634334595     0.2729091167711997     0.3742975909597013    0.02974156068980631      0.424413373371991     0.6138446943902516     0.5530703662016508  2.222466558498831e-14 121.9368830909257
2.54889305297742       19.4955313680508      15.85403399386322   0.002847514908291125     0.7408378552109074     -11.42377492922383  1.050167017333465e-05     0.1279601293345409  0.0008178391280457033      14.35071851411952      312.1125496615924   0.006601308630795102     0.8004959230580833     0.5327060634334595     0.2729091167711997     0.3742975909597013    0.02974156068980631      0.424413373371991     0.6138446943902516     0.5530703662016508  2.222466558498831e-14 121.9368812345319
2.54889305297742       19.4955313680508      15.85403399386322   0.002847514908291125     0.7408378552109074     -11.42377492922383  1.050167017333465e-05     0.1279601293345409  0.0008178391280457033      14.35071851411952      312.1125496615924   0.006601308630795102     0.8004959081569221     0.5327060783346207     0.2729091167711997     0.3742975909597013    0.02974156068980631      0.424413373371991     0.6138446943902516     0.5530703662016508  2.222466558498831e-14 121.9368807261184
2.54889305297742       19.4955313680508      15.85403399386322   0.002847514908291125     0.7408378552109074     -11.42377492922383  1.050167017333465e-05     0.1279601293345409  0.0008178391280457033      14.35071851411952      312.1125496615924   0.006601308630795102     0.8004959081569221     0.5327060634334595     0.2729091316723609     0.3742975909597013    0.02974156068980631      0.424413373371991     0.6138446943902516     0.5530703662016508  2.222466558498831e-14 121.936880957533
2.54889305297742       19.4955313680508      15.85403399386322   0.002847514908291125     0.7408378552109074     -11.42377492922383  1.050167017333465e-05     0.1279601293345409  0.0008178391280457033      14.35071851411952      312.1125496615924   0.006601308630795102     0.8004959081569221     0.5327060634334595     0.2729091167711997     0.3742976058608625    0.02974156068980631      0.424413373371991     0.6138446943902516     0.5530703662016508  2.222466558498831e-14 121.9368807626738
2.54889305297742       19.4955313680508      15.85403399386322   0.002847514908291125     0.7408378552109074     -11.42377492922383  1.050167017333465e-05     0.1279601293345409  0.0008178391280457033      14.35071851411952      312.1125496615924   0.006601308630795102     0.8004959081569221     0.5327060634334595     0.2729091167711997     0.3742975909597013    0.02974157559096751      0.424413373371991     0.6138446943902516     0.5530703662016508  2.222466558498831e-14 121.9368807765843
2.54889305297742       19.4955313680508      15.85403399386322   0.002847514908291125     0.7408378552109074     -11.42377492922383  1.050167017333465e-05     0.1279601293345409  0.0008178391280457033      14.35071851411952      312.1125496615924   0.006601308630795102     0.8004959081569221     0.5327060634334595     0.2729091167711997     0.3742975909597013    0.02974156068980631     0.4244133882731522     0.6138446943902516     0.5530703662016508  2.222466558498831e-14 121.9368807769452
2.54889305297742       19.4955313680508      15.85403399386322   0.002847514908291125     0.7408378552109074     -11.42377492922383  1.050167017333465e-05     0.1279601293345409  0.0008178391280457033      14.35071851411952      312.1125496615924   0.006601308630795102     0.8004959081569221     0.5327060634334595     0.2729091167711997     0.3742975909597013    0.02974156068980631      0.424413373371991     0.6138447092914128     0.5530703662016508  2.222466558498831e-14 121.9368807770099
2.54889305297742       19.4955313680508      15.85403399386322   0.002847514908291125     0.7408378552109074     -11.42377492922383  1.050167017333465e-05     0.1279601293345409  0.0008178391280457033      14.35071851411952      312.1125496615924   0.006601308630795102     0.8004959081569221     0.5327060634334595     0.2729091167711997     0.3742975909597013    0.02974156068980631      0.424413373371991     0.6138446943902516      0.553070381102812  2.222466558498831e-14 121.9368807767876
2.54889305297742       19.4955313680508      15.85403399386322   0.002847514908291125     0.7408378552109074     -11.42377492922383  1.050167017333465e-05     0.1279601293345409  0.0008178391280457033      14.35071851411952      312.1125496615924   0.006601308630795102     0.8004959081569221     0.5327060634334595     0.2729091167711997     0.3742975909597013    0.02974156068980631      0.424413373371991     0.6138446943902516     0.5530703662016508  1.490118341851324e-08 121.9369412208656
2.548912136958284      19.49613700320464       15.8550135529949   0.002847116524657424     0.7407980954771426     -11.42451827986186  1.048126014275616e-05     0.1279554287862081  0.0008178607889182359      14.35043787758462      312.1129226501915   0.006598901502061778     0.8004946013146306     0.5327112598837769     0.2728985202634449     0.3743311568222021    0.02975727430189629      0.424413373371991     0.6137662978734678     0.5532002443866422  4.416044490473719e-14 121.9363174874111
2.548912174940035      19.49613700320464       15.8550135529949   0.002847116524657424     0.7407980954771426     -11.42451827986186  1.048126014275616e-05     0.1279554287862081  0.0008178607889182359      14.35043787758462      312.1129226501915   0.006598901502061778     0.8004946013146306     0.5327112598837769     0.2728985202634449     0.3743311568222021    0.02975727430189629      0.424413373371991     0.6137662978734678     0.5532002443866422  4.416044490473719e-14 121.9363174775835
2.548912136958284      19.49613729371972       15.8550135529949   0.002847116524657424     0.7407980954771426     -11.42451827986186  1.048126014275616e-05     0.1279554287862081  0.0008178607889182359      14.35043787758462      312.1129226501915   0.006598901502061778     0.8004946013146306     0.5327112598837769     0.2728985202634449     0.3743311568222021    0.02975727430189629      0.424413373371991     0.6137662978734678     0.5532002443866422  4.416044490473719e-14 121.936317462736
2.548912136958284      19.49613700320464      15.85501378925301   0.002847116524657424     0.7407980954771426     -11.42451827986186  1.048126014275616e-05     0.1279554287862081  0.0008178607889182359      14.35043787758462      312.1129226501915   0.006598901502061778     0.8004946013146306     0.5327112598837769     0.2728985202634449     0.3743311568222021    0.02975727430189629      0.424413373371991     0.6137662978734678     0.5532002443866422  4.416044490473719e-14 121.9363175011412
2.548912136958284      19.49613700320464       15.8550135529949   0.002847131425818618     0.7407980954771426     -11.42451827986186  1.048126014275616e-05     0.1279554287862081  0.0008178607889182359      14.35043787758462      312.1129226501915   0.006598901502061778     0.8004946013146306     0.5327112598837769     0.2728985202634449     0.3743311568222021    0.02975727430189629      0.424413373371991     0.6137662978734678     0.5532002443866422  4.416044490473719e-14 121.9363178637073
2.548912136958284      19.49613700320464       15.8550135529949   0.002847116524657424     0.7407981103783038     -11.42451827986186  1.048126014275616e-05     0.1279554287862081  0.0008178607889182359      14.35043787758462      312.1129226501915   0.006598901502061778     0.8004946013146306     0.5327112598837769     0.2728985202634449     0.3743311568222021    0.02975727430189629      0.424413373371991     0.6137662978734678     0.5532002443866422  4.416044490473719e-14 121.9363174847819
2.548912136958284      19.49613700320464       15.8550135529949   0.002847116524657424     0.7407980954771426     -11.42451845010045  1.048126014275616e-05     0.1279554287862081  0.0008178607889182359      14.35043787758462      312.1129226501915   0.006598901502061778     0.8004946013146306     0.5327112598837769     0.2728985202634449     0.3743311568222021    0.02975727430189629      0.424413373371991     0.6137662978734678     0.5532002443866422  4.416044490473719e-14 121.9363174707798
2.548912136958284      19.49613700320464       15.8550135529949   0.002847116524657424     0.7407980954771426     -11.42451827986186  1.049616130395001e-05     0.1279554287862081  0.0008178607889182359      14.35043787758462      312.1129226501915   0.006598901502061778     0.8004946013146306     0.5327112598837769     0.2728985202634449     0.3743311568222021    0.02975727430189629      0.424413373371991     0.6137662978734678     0.5532002443866422  4.416044490473719e-14 121.9363239516216
2.548912136958284      19.49613700320464       15.8550135529949   0.002847116524657424     0.7407980954771426     -11.42451827986186  1.048126014275616e-05     0.1279554436873693  0.0008178607889182359      14.35043787758462      312.1129226501915   0.006598901502061778     0.8004946013146306     0.5327112598837769     0.2728985202634449     0.3743311568222021    0.02975727430189629      0.424413373371991     0.6137662978734678     0.5532002443866422  4.416044490473719e-14 121.9363176758399
2.548912136958284      19.49613700320464       15.8550135529949   0.002847116524657424     0.7407980954771426     -11.42451827986186  1.048126014275616e-05     0.1279554287862081  0.0008178756900794297      14.35043787758462      312.1129226501915   0.006598901502061778     0.8004946013146306     0.5327112598837769     0.2728985202634449     0.3743311568222021    0.02975727430189629      0.424413373371991     0.6137662978734678     0.5532002443866422  4.416044490473719e-14 121.9363174633587
2.548912136958284      19.49613700320464       15.8550135529949   0.002847116524657424     0.7407980954771426     -11.42451827986186  1.048126014275616e-05     0.1279554287862081  0.0008178607889182359      14.35043809142281      312.1129226501915   0.006598901502061778     0.8004946013146306     0.5327112598837769     0.2728985202634449     0.3743311568222021    0.02975727430189629      0.424413373371991     0.6137662978734678     0.5532002443866422  4.416044490473719e-14 121.9363175313723
2.548912136958284      19.49613700320464       15.8550135529949   0.002847116524657424     0.7407980954771426     -11.42451827986186  1.048126014275616e-05     0.1279554287862081  0.0008178607889182359      14.35043787758462      312.1129273010365   0.006598901502061778     0.8004946013146306     0.5327112598837769     0.2728985202634449     0.3743311568222021    0.02975727430189629      0.424413373371991     0.6137662978734678     0.5532002443866422  4.416044490473719e-14 121.9363174551147
2.548912136958284      19.49613700320464       15.8550135529949   0.002847116524657424     0.7407980954771426     -11.42451827986186  1.048126014275616e-05     0.1279554287862081  0.0008178607889182359      14.35043787758462      312.1129226501915   0.006598916403222971     0.8004946013146306     0.5327112598837769     0.2728985202634449     0.3743311568222021    0.02975727430189629      0.424413373371991     0.6137662978734678     0.5532002443866422  4.416044490473719e-14 121.9363170914207
2.548912136958284      19.49613700320464       15.8550135529949   0.002847116524657424     0.7407980954771426     -11.42451827986186  1.048126014275616e-05     0.1279554287862081  0.0008178607889182359      14.35043787758462      312.1129226501915   0.006598901502061778     0.8004946162157918     0.5327112598837769     0.2728985202634449     0.3743311568222021    0.02975727430189629      0.424413373371991     0.6137662978734678     0.5532002443866422  4.416044490473719e-14 121.9363179487394
2.548912136958284      19.49613700320464       15.8550135529949   0.002847116524657424     0.7407980954771426     -11.42451827986186  1.048126014275616e-05     0.1279554287862081  0.0008178607889182359      14.35043787758462      312.1129226501915   0.006598901502061778     0.8004946013146306     0.5327112747849381     0.2728985202634449     0.3743311568222021    0.02975727430189629      0.424413373371991     0.6137662978734678     0.5532002443866422  4.416044490473719e-14 121.936317489076
2.548912136958284      19.49613700320464       15.8550135529949   0.002847116524657424     0.7407980954771426     -11.42451827986186  1.048126014275616e-05     0.1279554287862081  0.0008178607889182359      14.35043787758462      312.1129226501915   0.006598901502061778     0.8004946013146306     0.5327112598837769     0.2728985351646061     0.3743311568222021    0.02975727430189629      0.424413373371991     0.6137662978734678     0.5532002443866422  4.416044490473719e-14 121.9363175649232
2.548912136958284      19.49613700320464       15.8550135529949   0.002847116524657424     0.7407980954771426     -11.42451827986186  1.048126014275616e-05     0.1279554287862081  0.0008178607889182359      14.35043787758462      312.1129226501915   0.006598901502061778     0.8004946013146306     0.5327112598837769     0.2728985202634449     0.3743311717233633    0.02975727430189629      0.424413373371991     0.6137662978734678     0.5532002443866422  4.416044490473719e-14 121.9363174849528
2.548912136958284      19.49613700320464       15.8550135529949   0.002847116524657424     0.7407980954771426     -11.42451827986186  1.048126014275616e-05     0.1279554287862081  0.0008178607889182359      14.35043787758462      312.1129226501915   0.006598901502061778     0.8004946013146306     0.5327112598837769     0.2728985202634449     0.3743311568222021    0.02975728920305749      0.424413373371991     0.6137662978734678     0.5532002443866422  4.416044490473719e-14 121.9363174875263
2.548912136958284      19.49613700320464       15.8550135529949   0.002847116524657424     0.7407980954771426     -11.42451827986186  1.048126014275616e-05     0.1279554287862081  0.0008178607889182359      14.35043787758462      312.1129226501915   0.006598901502061778     0.8004946013146306     0.5327112598837769     0.2728985202634449     0.3743311568222021    0.02975727430189629     0.4244133882731522     0.6137662978734678     0.5532002443866422  4.416044490473719e-14 121.9363174874111
2.548912136958284      19.49613700320464       15.8550135529949   0.002847116524657424     0.7407980954771426     -11.42451827986186  1.048126014275616e-05     0.1279554287862081  0.0008178607889182359      14.35043787758462      312.1129226501915   0.006598901502061778     0.8004946013146306     0.5327112598837769     0.2728985202634449     0.3743311568222021    0.02975727430189629      0.424413373371991      0.613766312774629     0.5532002443866422  4.416044490473719e-14 121.9363174874028
2.548912136958284      19.49613700320464       15.8550135529949   0.002847116524657424     0.7407980954771426     -11.42451827986186  1.048126014275616e-05     0.1279554287862081  0.0008178607889182359      14.35043787758462      312.1129226501915   0.006598901502061778     0.8004946013146306     0.5327112598837769     0.2728985202634449     0.3743311568222021    0.02975727430189629      0.424413373371991     0.6137662978734678     0.5532002592878034  4.416044490473719e-14 121.9363174873955
2.548912136958284      19.49613700320464       15.8550135529949   0.002847116524657424     0.7407980954771426     -11.42451827986186  1.048126014275616e-05     0.1279554287862081  0.0008178607889182359      14.35043787758462      312.1129226501915   0.006598901502061778     0.8004946013146306     0.5327112598837769     0.2728985202634449     0.3743311568222021    0.02975727430189629      0.424413373371991     0.6137662978734678     0.5532002443866422  1.490120535429256e-08 121.9363779314574
2.549271740449642      19.49769248942803       15.8564700250147   0.002846386739007475     0.7408426811833201     -11.42606074691433  1.041279442089537e-05     0.1279517111704542  0.0008185882860197584      14.34757047661161      312.1135865601941   0.006598708879814676     0.8004884047387978     0.5326748932284563     0.2729001907630599     0.3744747698381613    0.02973061030630252      0.424413373371991     0.6137937503391556     0.5532594354469982  4.349524732051106e-14 121.9351351783648
2.549271778436751      19.49769248942803       15.8564700250147   0.002846386739007475     0.7408426811833201     -11.42606074691433  1.041279442089537e-05     0.1279517111704542  0.0008185882860197584      14.34757047661161      312.1135865601941   0.006598708879814676     0.8004884047387978     0.5326748932284563     0.2729001907630599     0.3744747698381613    0.02973061030630252      0.424413373371991     0.6137937503391556     0.5532594354469982  4.349524732051106e-14 121.9351350846
2.549271740449642      19.49769277996629       15.8564700250147   0.002846386739007475     0.7408426811833201     -11.42606074691433  1.041279442089537e-05     0.1279517111704542  0.0008185882860197584      14.34757047661161      312.1135865601941   0.006598708879814676     0.8004884047387978     0.5326748932284563     0.2729001907630599     0.3744747698381613    0.02973061030630252      0.424413373371991     0.6137937503391556     0.5532594354469982  4.349524732051106e-14 121.9351351633868
2.549271740449642      19.49769248942803      15.85647026129452   0.002846386739007475     0.7408426811833201     -11.42606074691433  1.041279442089537e-05     0.1279517111704542  0.0008185882860197584      14.34757047661161      312.1135865601941   0.006598708879814676     0.8004884047387978     0.5326748932284563     0.2729001907630599     0.3744747698381613    0.02973061030630252      0.424413373371991     0.6137937503391556     0.5532594354469982  4.349524732051106e-14 121.9351351774071
2.549271740449642      19.49769248942803       15.8564700250147   0.002846401640168669     0.7408426811833201     -11.42606074691433  1.041279442089537e-05     0.1279517111704542  0.0008185882860197584      14.34757047661161      312.1135865601941   0.006598708879814676     0.8004884047387978     0.5326748932284563     0.2729001907630599     0.3744747698381613    0.02973061030630252      0.424413373371991     0.6137937503391556     0.5532594354469982  4.349524732051106e-14 121.9351354381505
2.549271740449642      19.49769248942803       15.8564700250147   0.002846386739007475     0.7408426960844813     -11.42606074691433  1.041279442089537e-05     0.1279517111704542  0.0008185882860197584      14.34757047661161      312.1135865601941   0.006598708879814676     0.8004884047387978     0.5326748932284563     0.2729001907630599     0.3744747698381613    0.02973061030630252      0.424413373371991     0.6137937503391556     0.5532594354469982  4.349524732051106e-14 121.9351351717131
2.549271740449642      19.49769248942803       15.8564700250147   0.002846386739007475     0.7408426811833201     -11.42606091717591  1.041279442089537e-05     0.1279517111704542  0.0008185882860197584      14.34757047661161      312.1135865601941   0.006598708879814676     0.8004884047387978     0.5326748932284563     0.2729001907630599     0.3744747698381613    0.02973061030630252      0.424413373371991     0.6137937503391556     0.5532594354469982  4.349524732051106e-14 121.9351351300122
2.549271740449642      19.49769248942803       15.8564700250147   0.002846386739007475     0.7408426811833201     -11.42606074691433  1.042769558208921e-05     0.1279517111704542  0.0008185882860197584      14.34757047661161      312.1135865601941   0.006598708879814676     0.8004884047387978     0.5326748932284563     0.2729001907630599     0.3744747698381613    0.02973061030630252      0.424413373371991     0.6137937503391556     0.5532594354469982  4.349524732051106e-14 121.9351417783024
2.549271740449642      19.49769248942803       15.8564700250147   0.002846386739007475     0.7408426811833201     -11.42606074691433  1.041279442089537e-05     0.1279517260716154  0.0008185882860197584      14.34757047661161      312.1135865601941   0.006598708879814676     0.8004884047387978     0.5326748932284563     0.2729001907630599     0.3744747698381613    0.02973061030630252      0.424413373371991     0.6137937503391556     0.5532594354469982  4.349524732051106e-14 121.9351353343816
2.549271740449642      19.49769248942803       15.8564700250147   0.002846386739007475     0.7408426811833201     -11.42606074691433  1.041279442089537e-05     0.1279517111704542  0.0008186031871809523      14.34757047661161      312.1135865601941   0.006598708879814676     0.8004884047387978     0.5326748932284563     0.2729001907630599     0.3744747698381613    0.02973061030630252      0.424413373371991     0.6137937503391556     0.5532594354469982  4.349524732051106e-14 121.9351353888379
2.549271740449642      19.49769248942803       15.8564700250147   0.002846386739007475     0.7408426811833201     -11.42606074691433  1.041279442089537e-05     0.1279517111704542  0.0008185882860197584      14.34757069040706      312.1135865601941   0.006598708879814676     0.8004884047387978     0.5326748932284563     0.2729001907630599     0.3744747698381613    0.02973061030630252      0.424413373371991     0.6137937503391556     0.5532594354469982  4.349524732051106e-14 121.9351351897942
2.549271740449642      19.49769248942803       15.8564700250147   0.002846386739007475     0.7408426811833201     -11.42606074691433  1.041279442089537e-05     0.1279517111704542  0.0008185882860197584      14.34757047661161      312.1135912110489   0.006598708879814676     0.8004884047387978     0.5326748932284563     0.2729001907630599     0.3744747698381613    0.02973061030630252      0.424413373371991     0.6137937503391556     0.5532594354469982  4.349524732051106e-14 121.9351351407959
2.549271740449642      19.49769248942803       15.8564700250147   0.002846386739007475     0.7408426811833201     -11.42606074691433  1.041279442089537e-05     0.1279517111704542  0.0008185882860197584      14.34757047661161      312.1135865601941    0.00659872378097587     0.8004884047387978     0.5326748932284563     0.2729001907630599     0.3744747698381613    0.02973061030630252      0.424413373371991     0.6137937503391556     0.5532594354469982  4.349524732051106e-14 121.9351351279344
2.549271740449642      19.49769248942803       15.8564700250147   0.002846386739007475     0.7408426811833201     -11.42606074691433  1.041279442089537e-05     0.1279517111704542  0.0008185882860197584      14.34757047661161      312.1135865601941   0.006598708879814676      0.800488419639959     0.5326748932284563     0.2729001907630599     0.3744747698381613    0.02973061030630252      0.424413373371991     0.6137937503391556     0.5532594354469982  4.349524732051106e-14 121.9351356149409
2.549271740449642      19.49769248942803       15.8564700250147   0.002846386739007475     0.7408426811833201     -11.42606074691433  1.041279442089537e-05     0.1279517111704542  0.0008185882860197584      14.34757047661161      312.1135865601941   0.006598708879814676     0.8004884047387978     0.5326749081296175     0.2729001907630599     0.3744747698381613    0.02973061030630252      0.424413373371991     0.6137937503391556     0.5532594354469982  4.349524732051106e-14 121.9351351370025
2.549271740449642      19.49769248942803       15.8564700250147   0.002846386739007475     0.7408426811833201     -11.42606074691433  1.041279442089537e-05     0.1279517111704542  0.0008185882860197584      14.34757047661161      312.1135865601941   0.006598708879814676     0.8004884047387978     0.5326748932284563     0.2729002056642211     0.3744747698381613    0.02973061030630252      0.424413373371991     0.6137937503391556     0.5532594354469982  4.349524732051106e-14 121.9351352601138
2.549271740449642      19.49769248942803       15.8564700250147   0.002846386739007475     0.7408426811833201     -11.42606074691433  1.041279442089537e-05     0.1279517111704542  0.0008185882860197584      14.34757047661161      312.1135865601941   0.006598708879814676     0.8004884047387978     0.5326748932284563     0.2729001907630599     0.3744747847393224    0.02973061030630252      0.424413373371991     0.6137937503391556     0.5532594354469982  4.349524732051106e-14 121.935135136062
2.549271740449642      19.49769248942803       15.8564700250147   0.002846386739007475     0.7408426811833201     -11.42606074691433  1.041279442089537e-05     0.1279517111704542  0.0008185882860197584      14.34757047661161      312.1135865601941   0.006598708879814676     0.8004884047387978     0.5326748932284563     0.2729001907630599     0.3744747698381613    0.02973062520746371      0.424413373371991     0.6137937503391556     0.5532594354469982  4.349524732051106e-14 121.9351351767491
2.549271740449642      19.49769248942803       15.8564700250147   0.002846386739007475     0.7408426811833201     -11.42606074691433  1.041279442089537e-05     0.1279517111704542  0.0008185882860197584      14.34757047661161      312.1135865601941   0.006598708879814676     0.8004884047387978     0.5326748932284563     0.2729001907630599     0.3744747698381613    0.02973061030630252     0.4244133882731522     0.6137937503391556     0.5532594354469982  4.349524732051106e-14 121.9351351783648
2.549271740449642      19.49769248942803       15.8564700250147   0.002846386739007475     0.7408426811833201     -11.42606074691433  1.041279442089537e-05     0.1279517111704542  0.0008185882860197584      14.34757047661161      312.1135865601941   0.006598708879814676     0.8004884047387978     0.5326748932284563     0.2729001907630599     0.3744747698381613    0.02973061030630252      0.424413373371991     0.6137937652403168     0.5532594354469982  4.349524732051106e-14 121.9351351779551
2.549271740449642      19.49769248942803       15.8564700250147   0.002846386739007475     0.7408426811833201     -11.42606074691433  1.041279442089537e-05     0.1279517111704542  0.0008185882860197584      14.34757047661161      312.1135865601941   0.006598708879814676     0.8004884047387978     0.5326748932284563     0.2729001907630599     0.3744747698381613    0.02973061030630252      0.424413373371991     0.6137937503391556     0.5532594503481594  4.349524732051106e-14 121.9351351780459
2.549271740449642      19.49769248942803       15.8564700250147   0.002846386739007475     0.7408426811833201     -11.42606074691433  1.041279442089537e-05     0.1279517111704542  0.0008185882860197584      14.34757047661161      312.1135865601941   0.006598708879814676     0.8004884047387978     0.5326748932284563     0.2729001907630599     0.3744747698381613    0.02973061030630252      0.424413373371991     0.6137937503391556     0.5532594354469982  1.490120468909498e-08 121.9351956227658
2.549672704697644      19.50015591091094      15.86037600776886   0.002844280092870182     0.7408206237270857     -11.42884556286789  1.025586880846552e-05     0.1279099953088774  0.0008183539911476961      14.34530229530835      312.1144831976424   0.006604336056030493     0.8004843576281407     0.5326884776345254     0.2728515510168861     0.3748387793287894    0.02986244103609097      0.424413373371991      0.614454131468764     0.5538724591131407  3.796148415563342e-14 121.933588522723
2.549672742690728      19.50015591091094      15.86037600776886   0.002844280092870182     0.7408206237270857     -11.42884556286789  1.025586880846552e-05     0.1279099953088774  0.0008183539911476961      14.34530229530835      312.1144831976424   0.006604336056030493     0.8004843576281407     0.5326884776345254     0.2728515510168861     0.3748387793287894    0.02986244103609097      0.424413373371991      0.614454131468764     0.5538724591131407  3.796148415563342e-14 121.9335885308981
2.549672704697644      19.50015620148591      15.86037600776886   0.002844280092870182     0.7408206237270857     -11.42884556286789  1.025586880846552e-05     0.1279099953088774  0.0008183539911476961      14.34530229530835      312.1144831976424   0.006604336056030493     0.8004843576281407     0.5326884776345254     0.2728515510168861     0.3748387793287894    0.02986244103609097      0.424413373371991      0.614454131468764     0.5538724591131407  3.796148415563342e-14 121.9335885226054
2.549672704697644      19.50015591091094      15.86037624410688   0.002844280092870182     0.7408206237270857     -11.42884556286789  1.025586880846552e-05     0.1279099953088774  0.0008183539911476961      14.34530229530835      312.1144831976424   0.006604336056030493     0.8004843576281407     0.5326884776345254     0.2728515510168861     0.3748387793287894    0.02986244103609097      0.424413373371991      0.614454131468764     0.5538724591131407  3.796148415563342e-14 121.9335885456686
2.549672704697644      19.50015591091094      15.86037600776886   0.002844294994031376     0.7408206237270857     -11.42884556286789  1.025586880846552e-05     0.1279099953088774  0.0008183539911476961      14.34530229530835      312.1144831976424   0.006604336056030493     0.8004843576281407     0.5326884776345254     0.2728515510168861     0.3748387793287894    0.02986244103609097      0.424413373371991      0.614454131468764     0.5538724591131407  3.796148415563342e-14 121.9335878786715
2.549672704697644      19.50015591091094      15.86037600776886   0.002844280092870182     0.7408206386282469     -11.42884556286789  1.025586880846552e-05     0.1279099953088774  0.0008183539911476961      14.34530229530835      312.1144831976424   0.006604336056030493     0.8004843576281407     0.5326884776345254     0.2728515510168861     0.3748387793287894    0.02986244103609097      0.424413373371991      0.614454131468764     0.5538724591131407  3.796148415563342e-14 121.933588531507
2.549672704697644      19.50015591091094      15.86037600776886   0.002844280092870182     0.7408206237270857     -11.42884573317096  1.025586880846552e-05     0.1279099953088774  0.0008183539911476961      14.34530229530835      312.1144831976424   0.006604336056030493     0.8004843576281407     0.5326884776345254     0.2728515510168861     0.3748387793287894    0.02986244103609097      0.424413373371991      0.614454131468764     0.5538724591131407  3.796148415563342e-14 121.9335884763386
2.549672704697644      19.50015591091094      15.86037600776886   0.002844280092870182     0.7408206237270857     -11.42884556286789  1.027076996965937e-05     0.1279099953088774  0.0008183539911476961      14.34530229530835      312.1144831976424   0.006604336056030493     0.8004843576281407     0.5326884776345254     0.2728515510168861     0.3748387793287894    0.02986244103609097      0.424413373371991      0.614454131468764     0.5538724591131407  3.796148415563342e-14 121.9335946014492
2.549672704697644      19.50015591091094      15.86037600776886   0.002844280092870182     0.7408206237270857     -11.42884556286789  1.025586880846552e-05     0.1279100102100386  0.0008183539911476961      14.34530229530835      312.1144831976424   0.006604336056030493     0.8004843576281407     0.5326884776345254     0.2728515510168861     0.3748387793287894    0.02986244103609097      0.424413373371991      0.614454131468764     0.5538724591131407  3.796148415563342e-14 121.9335886624468
2.549672704697644      19.50015591091094      15.86037600776886   0.002844280092870182     0.7408206237270857     -11.42884556286789  1.025586880846552e-05     0.1279099953088774    0.00081836889230889      14.34530229530835      312.1144831976424   0.006604336056030493     0.8004843576281407     0.5326884776345254     0.2728515510168861     0.3748387793287894    0.02986244103609097      0.424413373371991      0.614454131468764     0.5538724591131407  3.796148415563342e-14 121.9335881761925
2.549672704697644      19.50015591091094      15.86037600776886   0.002844280092870182     0.7408206237270857     -11.42884556286789  1.025586880846552e-05     0.1279099953088774  0.0008183539911476961      14.34530250907001      312.1144831976424   0.006604336056030493     0.8004843576281407     0.5326884776345254     0.2728515510168861     0.3748387793287894    0.02986244103609097      0.424413373371991      0.614454131468764     0.5538724591131407  3.796148415563342e-14 121.9335886052538
2.549672704697644      19.50015591091094      15.86037600776886   0.002844280092870182     0.7408206237270857     -11.42884556286789  1.025586880846552e-05     0.1279099953088774  0.0008183539911476961      14.34530229530835      312.1144878485106   0.006604336056030493     0.8004843576281407     0.5326884776345254     0.2728515510168861     0.3748387793287894    0.02986244103609097      0.424413373371991      0.614454131468764     0.5538724591131407  3.796148415563342e-14 121.9335885155523
2.549672704697644      19.50015591091094      15.86037600776886   0.002844280092870182     0.7408206237270857     -11.42884556286789  1.025586880846552e-05     0.1279099953088774  0.0008183539911476961      14.34530229530835      312.1144831976424   0.006604350957191686     0.8004843576281407     0.5326884776345254     0.2728515510168861     0.3748387793287894    0.02986244103609097      0.424413373371991      0.614454131468764     0.5538724591131407  3.796148415563342e-14 121.9335923359114
2.549672704697644      19.50015591091094      15.86037600776886   0.002844280092870182     0.7408206237270857     -11.42884556286789  1.025586880846552e-05     0.1279099953088774  0.0008183539911476961      14.34530229530835      312.1144831976424   0.006604336056030493     0.8004843725293019     0.5326884776345254     0.2728515510168861     0.3748387793287894    0.02986244103609097      0.424413373371991      0.614454131468764     0.5538724591131407  3.796148415563342e-14 121.933588994474
2.549672704697644      19.50015591091094      15.86037600776886   0.002844280092870182     0.7408206237270857     -11.42884556286789  1.025586880846552e-05     0.1279099953088774  0.0008183539911476961      14.34530229530835      312.1144831976424   0.006604336056030493     0.8004843576281407     0.5326884925356866     0.2728515510168861     0.3748387793287894    0.02986244103609097      0.424413373371991      0.614454131468764     0.5538724591131407  3.796148415563342e-14 121.933588471018
2.549672704697644      19.50015591091094      15.86037600776886   0.002844280092870182     0.7408206237270857     -11.42884556286789  1.025586880846552e-05     0.1279099953088774  0.0008183539911476961      14.34530229530835      312.1144831976424   0.006604336056030493     0.8004843576281407     0.5326884776345254     0.2728515659180473     0.3748387793287894    0.02986244103609097      0.424413373371991      0.614454131468764     0.5538724591131407  3.796148415563342e-14 121.9335887653789
2.549672704697644      19.50015591091094      15.86037600776886   0.002844280092870182     0.7408206237270857     -11.42884556286789  1.025586880846552e-05     0.1279099953088774  0.0008183539911476961      14.34530229530835      312.1144831976424   0.006604336056030493     0.8004843576281407     0.5326884776345254     0.2728515510168861     0.3748387942299506    0.02986244103609097      0.424413373371991      0.614454131468764     0.5538724591131407  3.796148415563342e-14 121.9335885156384
2.549672704697644      19.50015591091094      15.86037600776886   0.002844280092870182     0.7408206237270857     -11.42884556286789  1.025586880846552e-05     0.1279099953088774  0.0008183539911476961      14.34530229530835      312.1144831976424   0.006604336056030493     0.8004843576281407     0.5326884776345254     0.2728515510168861     0.3748387793287894    0.02986245593725216      0.424413373371991      0.614454131468764     0.5538724591131407  3.796148415563342e-14 121.9335885230227
2.549672704697644      19.50015591091094      15.86037600776886   0.002844280092870182     0.7408206237270857     -11.42884556286789  1.025586880846552e-05     0.1279099953088774  0.0008183539911476961      14.34530229530835      312.1144831976424   0.006604336056030493     0.8004843576281407     0.5326884776345254     0.2728515510168861     0.3748387793287894    0.02986244103609097     0.4244133882731522      0.614454131468764     0.5538724591131407  3.796148415563342e-14 121.933588522723
2.549672704697644      19.50015591091094      15.86037600776886   0.002844280092870182     0.7408206237270857     -11.42884556286789  1.025586880846552e-05     0.1279099953088774  0.0008183539911476961      14.34530229530835      312.1144831976424   0.006604336056030493     0.8004843576281407     0.5326884776345254     0.2728515510168861     0.3748387793287894    0.02986244103609097      0.424413373371991     0.6144541463699252     0.5538724591131407  3.796148415563342e-14 121.9335885227179
2.549672704697644      19.50015591091094      15.86037600776886   0.002844280092870182     0.7408206237270857     -11.42884556286789  1.025586880846552e-05     0.1279099953088774  0.0008183539911476961      14.34530229530835      312.1144831976424   0.006604336056030493     0.8004843576281407     0.5326884776345254     0.2728515510168861     0.3748387793287894    0.02986244103609097      0.424413373371991      0.614454131468764     0.5538724740143018  3.796148415563342e-14 121.9335885227268
2.549672704697644      19.50015591091094      15.86037600776886   0.002844280092870182     0.7408206237270857     -11.42884556286789  1.025586880846552e-05     0.1279099953088774  0.0008183539911476961      14.34530229530835      312.1144831976424   0.006604336056030493     0.8004843576281407     0.5326884776345254     0.2728515510168861     0.3748387793287894    0.02986244103609097      0.424413373371991      0.614454131468764     0.5538724591131407  1.490119915533181e-08 121.933648972394
2.5512616339895      19.49981229901109      15.85986153702834   0.002838063633036752     0.7404930707180053     -11.43256802811531  1.012335478850685e-05     0.1278985780934956  0.0008198279719222194      14.33051322423017      312.1142240714864   0.006603951389992285     0.8004661832208205     0.5325567187235846      0.272805683790295     0.3756162023091382    0.02984078270219558      0.424413373371991     0.6144604742892407     0.5538656939810559  3.669632675036961e-14 121.9279367150076
2.551261672006261      19.49981229901109      15.85986153702834   0.002838063633036752     0.7404930707180053     -11.43256802811531  1.012335478850685e-05     0.1278985780934956  0.0008198279719222194      14.33051322423017      312.1142240714864   0.006603951389992285     0.8004661832208205     0.5325567187235846      0.272805683790295     0.3756162023091382    0.02984078270219558      0.424413373371991     0.6144604742892407     0.5538656939810559  3.669632675036961e-14 121.9279367375758
2.5512616339895      19.49981258958094      15.85986153702834   0.002838063633036752     0.7404930707180053     -11.43256802811531  1.012335478850685e-05     0.1278985780934956  0.0008198279719222194      14.33051322423017      312.1142240714864   0.006603951389992285     0.8004661832208205     0.5325567187235846      0.272805683790295     0.3756162023091382    0.02984078270219558      0.424413373371991     0.6144604742892407     0.5538656939810559  3.669632675036961e-14 121.9279367160947
2.5512616339895      19.49981229901109      15.85986177335869   0.002838063633036752     0.7404930707180053     -11.43256802811531  1.012335478850685e-05     0.1278985780934956  0.0008198279719222194      14.33051322423017      312.1142240714864   0.006603951389992285     0.8004661832208205     0.5325567187235846      0.272805683790295     0.3756162023091382    0.02984078270219558      0.424413373371991     0.6144604742892407     0.5538656939810559  3.669632675036961e-14 121.9279367310068
2.5512616339895      19.49981229901109      15.85986153702834   0.002838078534197946     0.7404930707180053     -11.43256802811531  1.012335478850685e-05     0.1278985780934956  0.0008198279719222194      14.33051322423017      312.1142240714864   0.006603951389992285     0.8004661832208205     0.5325567187235846      0.272805683790295     0.3756162023091382    0.02984078270219558      0.424413373371991     0.6144604742892407     0.5538656939810559  3.669632675036961e-14 121.927936637986
2.5512616339895      19.49981229901109      15.85986153702834   0.002838063633036752     0.7404930856191665     -11.43256802811531  1.012335478850685e-05     0.1278985780934956  0.0008198279719222194      14.33051322423017      312.1142240714864   0.006603951389992285     0.8004661832208205     0.5325567187235846      0.272805683790295     0.3756162023091382    0.02984078270219558      0.424413373371991     0.6144604742892407     0.5538656939810559  3.669632675036961e-14 121.9279367315546
2.5512616339895      19.49981229901109      15.85986153702834   0.002838063633036752     0.7404930707180053     -11.43256819847385  1.012335478850685e-05     0.1278985780934956  0.0008198279719222194      14.33051322423017      312.1142240714864   0.006603951389992285     0.8004661832208205     0.5325567187235846      0.272805683790295     0.3756162023091382    0.02984078270219558      0.424413373371991     0.6144604742892407     0.5538656939810559  3.669632675036961e-14 121.9279366929872
2.5512616339895      19.49981229901109      15.85986153702834   0.002838063633036752     0.7404930707180053     -11.43256802811531   1.01382559497007e-05     0.1278985780934956  0.0008198279719222194      14.33051322423017      312.1142240714864   0.006603951389992285     0.8004661832208205     0.5325567187235846      0.272805683790295     0.3756162023091382    0.02984078270219558      0.424413373371991     0.6144604742892407     0.5538656939810559  3.669632675036961e-14 121.9279429248214
2.5512616339895      19.49981229901109      15.85986153702834   0.002838063633036752     0.7404930707180053     -11.43256802811531  1.012335478850685e-05     0.1278985929946568  0.0008198279719222194      14.33051322423017      312.1142240714864   0.006603951389992285     0.8004661832208205     0.5325567187235846      0.272805683790295     0.3756162023091382    0.02984078270219558      0.424413373371991     0.6144604742892407     0.5538656939810559  3.669632675036961e-14 121.9279368636717
2.5512616339895      19.49981229901109      15.85986153702834   0.002838063633036752     0.7404930707180053     -11.43256802811531  1.012335478850685e-05     0.1278985780934956  0.0008198428730834133      14.33051322423017      312.1142240714864   0.006603951389992285     0.8004661832208205     0.5325567187235846      0.272805683790295     0.3756162023091382    0.02984078270219558      0.424413373371991     0.6144604742892407     0.5538656939810559  3.669632675036961e-14 121.9279364309131
2.5512616339895      19.49981229901109      15.85986153702834   0.002838063633036752     0.7404930707180053     -11.43256802811531  1.012335478850685e-05     0.1278985780934956  0.0008198279719222194      14.33051343777146      312.1142240714864   0.006603951389992285     0.8004661832208205     0.5325567187235846      0.272805683790295     0.3756162023091382    0.02984078270219558      0.424413373371991     0.6144604742892407     0.5538656939810559  3.669632675036961e-14 121.9279367810145
2.5512616339895      19.49981229901109      15.85986153702834   0.002838063633036752     0.7404930707180053     -11.43256802811531  1.012335478850685e-05     0.1278985780934956  0.0008198279719222194      14.33051322423017      312.1142287223508   0.006603951389992285     0.8004661832208205     0.5325567187235846      0.272805683790295     0.3756162023091382    0.02984078270219558      0.424413373371991     0.6144604742892407     0.5538656939810559  3.669632675036961e-14 121.927936701346
2.5512616339895      19.49981229901109      15.85986153702834   0.002838063633036752     0.7404930707180053     -11.43256802811531  1.012335478850685e-05     0.1278985780934956  0.0008198279719222194      14.33051322423017      312.1142240714864   0.006603966291153479     0.8004661832208205     0.5325567187235846      0.272805683790295     0.3756162023091382    0.02984078270219558      0.424413373371991     0.6144604742892407     0.5538656939810559  3.669632675036961e-14 121.9279406683387
2.5512616339895      19.49981229901109      15.85986153702834   0.002838063633036752     0.7404930707180053     -11.43256802811531  1.012335478850685e-05     0.1278985780934956  0.0008198279719222194      14.33051322423017      312.1142240714864   0.006603951389992285     0.8004661981219817     0.5325567187235846      0.272805683790295     0.3756162023091382    0.02984078270219558      0.424413373371991     0.6144604742892407     0.5538656939810559  3.669632675036961e-14 121.9279371903249
2.5512616339895      19.49981229901109      15.85986153702834   0.002838063633036752     0.7404930707180053     -11.43256802811531  1.012335478850685e-05     0.1278985780934956  0.0008198279719222194      14.33051322423017      312.1142240714864   0.006603951389992285     0.8004661832208205     0.5325567336247458      0.272805683790295     0.3756162023091382    0.02984078270219558      0.424413373371991     0.6144604742892407     0.5538656939810559  3.669632675036961e-14 121.9279366540249
2.5512616339895      19.49981229901109      15.85986153702834   0.002838063633036752     0.7404930707180053     -11.43256802811531  1.012335478850685e-05     0.1278985780934956  0.0008198279719222194      14.33051322423017      312.1142240714864   0.006603951389992285     0.8004661832208205     0.5325567187235846     0.2728056986914562     0.3756162023091382    0.02984078270219558      0.424413373371991     0.6144604742892407     0.5538656939810559  3.669632675036961e-14 121.9279369326527
2.5512616339895      19.49981229901109      15.85986153702834   0.002838063633036752     0.7404930707180053     -11.43256802811531  1.012335478850685e-05     0.1278985780934956  0.0008198279719222194      14.33051322423017      312.1142240714864   0.006603951389992285     0.8004661832208205     0.5325567187235846      0.272805683790295     0.3756162172102994    0.02984078270219558      0.424413373371991     0.6144604742892407     0.5538656939810559  3.669632675036961e-14 121.9279367015279
2.5512616339895      19.49981229901109      15.85986153702834   0.002838063633036752     0.7404930707180053     -11.43256802811531  1.012335478850685e-05     0.1278985780934956  0.0008198279719222194      14.33051322423017      312.1142240714864   0.006603951389992285     0.8004661832208205     0.5325567187235846      0.272805683790295     0.3756162023091382    0.02984079760335678      0.424413373371991     0.6144604742892407     0.5538656939810559  3.669632675036961e-14 121.9279367150153
2.5512616339895      19.49981229901109      15.85986153702834   0.002838063633036752     0.7404930707180053     -11.43256802811531  1.012335478850685e-05     0.1278985780934956  0.0008198279719222194      14.33051322423017      312.1142240714864   0.006603951389992285     0.8004661832208205     0.5325567187235846      0.272805683790295     0.3756162023091382    0.02984078270219558     0.4244133882731522     0.6144604742892407     0.5538656939810559  3.669632675036961e-14 121.9279367150076
2.5512616339895      19.49981229901109      15.85986153702834   0.002838063633036752     0.7404930707180053     -11.43256802811531  1.012335478850685e-05     0.1278985780934956  0.0008198279719222194      14.33051322423017      312.1142240714864   0.006603951389992285     0.8004661832208205     0.5325567187235846      0.272805683790295     0.3756162023091382    0.02984078270219558      0.424413373371991     0.6144604891904019     0.5538656939810559  3.669632675036961e-14 121.9279367150075
2.5512616339895      19.49981229901109      15.85986153702834   0.002838063633036752     0.7404930707180053     -11.43256802811531  1.012335478850685e-05     0.1278985780934956  0.0008198279719222194      14.33051322423017      312.1142240714864   0.006603951389992285     0.8004661832208205     0.5325567187235846      0.272805683790295     0.3756162023091382    0.02984078270219558      0.424413373371991     0.6144604742892407     0.5538657088822171  3.669632675036961e-14 121.9279367150093
2.5512616339895      19.49981229901109      15.85986153702834   0.002838063633036752     0.7404930707180053     -11.43256802811531  1.012335478850685e-05     0.1278985780934956  0.0008198279719222194      14.33051322423017      312.1142240714864   0.006603951389992285     0.8004661832208205     0.5325567187235846      0.272805683790295     0.3756162023091382    0.02984078270219558      0.424413373371991     0.6144604742892407     0.5538656939810559  1.490119789017441e-08 121.9279971596636
2.552483924881478      19.49752732532297      15.85878166509053   0.002829257814305099     0.7397747281373481     -11.43613046129341  9.943155889473198e-06     0.1278849371917581  0.0008217836017315374      14.31833397283705      312.1140271289293   0.006601694723646799     0.8004450812243754     0.5324198229433472     0.2728007574702054     0.3765419611998374    0.02984000085201603      0.424413373371991     0.6144599369556105      0.553861668164145  3.519617518251617e-14 121.9227616764032
2.552483962916452      19.49752732532297      15.85878166509053   0.002829257814305099     0.7397747281373481     -11.43613046129341  9.943155889473198e-06     0.1278849371917581  0.0008217836017315374      14.31833397283705      312.1140271289293   0.006601694723646799     0.8004450812243754     0.5324198229433472     0.2728007574702054     0.3765419611998374    0.02984000085201603      0.424413373371991     0.6144599369556105      0.553861668164145  3.519617518251617e-14 121.9227617901892
2.552483924881478      19.49752761585877      15.85878166509053   0.002829257814305099     0.7397747281373481     -11.43613046129341  9.943155889473198e-06     0.1278849371917581  0.0008217836017315374      14.31833397283705      312.1140271289293   0.006601694723646799     0.8004450812243754     0.5324198229433472     0.2728007574702054     0.3765419611998374    0.02984000085201603      0.424413373371991     0.6144599369556105      0.553861668164145  3.519617518251617e-14 121.9227616659323
2.552483924881478      19.49752732532297      15.85878190140479   0.002829257814305099     0.7397747281373481     -11.43613046129341  9.943155889473198e-06     0.1278849371917581  0.0008217836017315374      14.31833397283705      312.1140271289293   0.006601694723646799     0.8004450812243754     0.5324198229433472     0.2728007574702054     0.3765419611998374    0.02984000085201603      0.424413373371991     0.6144599369556105      0.553861668164145  3.519617518251617e-14 121.9227616888816
2.552483924881478      19.49752732532297      15.85878166509053   0.002829272715466292     0.7397747281373481     -11.43613046129341  9.943155889473198e-06     0.1278849371917581  0.0008217836017315374      14.31833397283705      312.1140271289293   0.006601694723646799     0.8004450812243754     0.5324198229433472     0.2728007574702054     0.3765419611998374    0.02984000085201603      0.424413373371991     0.6144599369556105      0.553861668164145  3.519617518251617e-14 121.9227616393206
2.552483924881478      19.49752732532297      15.85878166509053   0.002829257814305099     0.7397747430385093     -11.43613046129341  9.943155889473198e-06     0.1278849371917581  0.0008217836017315374      14.31833397283705      312.1140271289293   0.006601694723646799     0.8004450812243754     0.5324198229433472     0.2728007574702054     0.3765419611998374    0.02984000085201603      0.424413373371991     0.6144599369556105      0.553861668164145  3.519617518251617e-14 121.9227616777626
2.552483924881478      19.49752732532297      15.85878166509053   0.002829257814305099     0.7397747281373481     -11.43613063170504  9.943155889473198e-06     0.1278849371917581  0.0008217836017315374      14.31833397283705      312.1140271289293   0.006601694723646799     0.8004450812243754     0.5324198229433472     0.2728007574702054     0.3765419611998374    0.02984000085201603      0.424413373371991     0.6144599369556105      0.553861668164145  3.519617518251617e-14 121.92276165601
2.552483924881478      19.49752732532297      15.85878166509053   0.002829257814305099     0.7397747281373481     -11.43613046129341  9.958057050667046e-06     0.1278849371917581  0.0008217836017315374      14.31833397283705      312.1140271289293   0.006601694723646799     0.8004450812243754     0.5324198229433472     0.2728007574702054     0.3765419611998374    0.02984000085201603      0.424413373371991     0.6144599369556105      0.553861668164145  3.519617518251617e-14 121.9227680842082
2.552483924881478      19.49752732532297      15.85878166509053   0.002829257814305099     0.7397747281373481     -11.43613046129341  9.943155889473198e-06     0.1278849520929193  0.0008217836017315374      14.31833397283705      312.1140271289293   0.006601694723646799     0.8004450812243754     0.5324198229433472     0.2728007574702054     0.3765419611998374    0.02984000085201603      0.424413373371991     0.6144599369556105      0.553861668164145  3.519617518251617e-14 121.9227618381934
2.552483924881478      19.49752732532297      15.85878166509053   0.002829257814305099     0.7397747281373481     -11.43613046129341  9.943155889473198e-06     0.1278849371917581  0.0008217985028927313      14.31833397283705      312.1140271289293   0.006601694723646799     0.8004450812243754     0.5324198229433472     0.2728007574702054     0.3765419611998374    0.02984000085201603      0.424413373371991     0.6144599369556105      0.553861668164145  3.519617518251617e-14 121.922761714527
2.552483924881478      19.49752732532297      15.85878166509053   0.002829257814305099     0.7397747281373481     -11.43613046129341  9.943155889473198e-06     0.1278849371917581  0.0008217836017315374      14.31833418619685      312.1140271289293   0.006601694723646799     0.8004450812243754     0.5324198229433472     0.2728007574702054     0.3765419611998374    0.02984000085201603      0.424413373371991     0.6144599369556105      0.553861668164145  3.519617518251617e-14 121.922761796265
2.552483924881478      19.49752732532297      15.85878166509053   0.002829257814305099     0.7397747281373481     -11.43613046129341  9.943155889473198e-06     0.1278849371917581  0.0008217836017315374      14.31833397283705      312.1140317797908   0.006601694723646799     0.8004450812243754     0.5324198229433472     0.2728007574702054     0.3765419611998374    0.02984000085201603      0.424413373371991     0.6144599369556105      0.553861668164145  3.519617518251617e-14 121.9227617937499
2.552483924881478      19.49752732532297      15.85878166509053   0.002829257814305099     0.7397747281373481     -11.43613046129341  9.943155889473198e-06     0.1278849371917581  0.0008217836017315374      14.31833397283705      312.1140271289293   0.006601709624807993     0.8004450812243754     0.5324198229433472     0.2728007574702054     0.3765419611998374    0.02984000085201603      0.424413373371991     0.6144599369556105      0.553861668164145  3.519617518251617e-14 121.9227655704368
2.552483924881478      19.49752732532297      15.85878166509053   0.002829257814305099     0.7397747281373481     -11.43613046129341  9.943155889473198e-06     0.1278849371917581  0.0008217836017315374      14.31833397283705      312.1140271289293   0.006601694723646799     0.8004450961255366     0.5324198229433472     0.2728007574702054     0.3765419611998374    0.02984000085201603      0.424413373371991     0.6144599369556105      0.553861668164145  3.519617518251617e-14 121.9227621424777
2.552483924881478      19.49752732532297      15.85878166509053   0.002829257814305099     0.7397747281373481     -11.43613046129341  9.943155889473198e-06     0.1278849371917581  0.0008217836017315374      14.31833397283705      312.1140271289293   0.006601694723646799     0.8004450812243754     0.5324198378445084     0.2728007574702054     0.3765419611998374    0.02984000085201603      0.424413373371991     0.6144599369556105      0.553861668164145  3.519617518251617e-14 121.9227616122391
2.552483924881478      19.49752732532297      15.85878166509053   0.002829257814305099     0.7397747281373481     -11.43613046129341  9.943155889473198e-06     0.1278849371917581  0.0008217836017315374      14.31833397283705      312.1140271289293   0.006601694723646799     0.8004450812243754     0.5324198229433472     0.2728007723713666     0.3765419611998374    0.02984000085201603      0.424413373371991     0.6144599369556105      0.553861668164145  3.519617518251617e-14 121.92276191441
2.552483924881478      19.49752732532297      15.85878166509053   0.002829257814305099     0.7397747281373481     -11.43613046129341  9.943155889473198e-06     0.1278849371917581  0.0008217836017315374      14.31833397283705      312.1140271289293   0.006601694723646799     0.8004450812243754     0.5324198229433472     0.2728007574702054     0.3765419761009986    0.02984000085201603      0.424413373371991     0.6144599369556105      0.553861668164145  3.519617518251617e-14 121.9227616752938
2.552483924881478      19.49752732532297      15.85878166509053   0.002829257814305099     0.7397747281373481     -11.43613046129341  9.943155889473198e-06     0.1278849371917581  0.0008217836017315374      14.31833397283705      312.1140271289293   0.006601694723646799     0.8004450812243754     0.5324198229433472     0.2728007574702054     0.3765419611998374    0.02984001575317722      0.424413373371991     0.6144599369556105      0.553861668164145  3.519617518251617e-14 121.9227616761328
2.552483924881478      19.49752732532297      15.85878166509053   0.002829257814305099     0.7397747281373481     -11.43613046129341  9.943155889473198e-06     0.1278849371917581  0.0008217836017315374      14.31833397283705      312.1140271289293   0.006601694723646799     0.8004450812243754     0.5324198229433472     0.2728007574702054     0.3765419611998374    0.02984000085201603     0.4244133882731522     0.6144599369556105      0.553861668164145  3.519617518251617e-14 121.9227616764032
2.552483924881478      19.49752732532297      15.85878166509053   0.002829257814305099     0.7397747281373481     -11.43613046129341  9.943155889473198e-06     0.1278849371917581  0.0008217836017315374      14.31833397283705      312.1140271289293   0.006601694723646799     0.8004450812243754     0.5324198229433472     0.2728007574702054     0.3765419611998374    0.02984000085201603      0.424413373371991     0.6144599518567717      0.553861668164145  3.519617518251617e-14 121.9227616763986
2.552483924881478      19.49752732532297      15.85878166509053   0.002829257814305099     0.7397747281373481     -11.43613046129341  9.943155889473198e-06     0.1278849371917581  0.0008217836017315374      14.31833397283705      312.1140271289293   0.006601694723646799     0.8004450812243754     0.5324198229433472     0.2728007574702054     0.3765419611998374    0.02984000085201603      0.424413373371991     0.6144599369556105     0.5538616830653061  3.519617518251617e-14 121.9227616764322
2.552483924881478      19.49752732532297      15.85878166509053   0.002829257814305099     0.7397747281373481     -11.43613046129341  9.943155889473198e-06     0.1278849371917581  0.0008217836017315374      14.31833397283705      312.1140271289293   0.006601694723646799     0.8004450812243754     0.5324198229433472     0.2728007574702054     0.3765419611998374    0.02984000085201603      0.424413373371991     0.6144599369556105      0.553861668164145  1.490119639002284e-08 121.9228221200856
2.55232147545224      19.49863587203821      15.86145519213426   0.002833206784033251     0.7397951446525333     -11.43703006263281  9.909981246870696e-06     0.1278835962917401  0.0008217754756601681      14.31323166274723      311.9183587820638   0.006598702741158704     0.8004438717177503     0.5324091056787204     0.2728234536454481     0.3765036208338441    0.02985792057932722      0.424413373371991     0.6144656019227207     0.5538121450615096  3.496742715696693e-14 121.9230028288019
2.552321513484793      19.49863587203821      15.86145519213426   0.002833206784033251     0.7397951446525333     -11.43703006263281  9.909981246870696e-06     0.1278835962917401  0.0008217754756601681      14.31323166274723      311.9183587820638   0.006598702741158704     0.8004438717177503     0.5324091056787204     0.2728234536454481     0.3765036208338441    0.02985792057932722      0.424413373371991     0.6144656019227207     0.5538121450615096  3.496742715696693e-14 121.9230029146156
2.55232147545224      19.49863616259053      15.86145519213426   0.002833206784033251     0.7397951446525333     -11.43703006263281  9.909981246870696e-06     0.1278835962917401  0.0008217754756601681      14.31323166274723      311.9183587820638   0.006598702741158704     0.8004438717177503     0.5324091056787204     0.2728234536454481     0.3765036208338441    0.02985792057932722      0.424413373371991     0.6144656019227207     0.5538121450615096  3.496742715696693e-14 121.9230027811457
2.55232147545224      19.49863587203821      15.86145542848836   0.002833206784033251     0.7397951446525333     -11.43703006263281  9.909981246870696e-06     0.1278835962917401  0.0008217754756601681      14.31323166274723      311.9183587820638   0.006598702741158704     0.8004438717177503     0.5324091056787204     0.2728234536454481     0.3765036208338441    0.02985792057932722      0.424413373371991     0.6144656019227207     0.5538121450615096  3.496742715696693e-14 121.923002832354
2.55232147545224      19.49863587203821      15.86145519213426   0.002833221685194445     0.7397951446525333     -11.43703006263281  9.909981246870696e-06     0.1278835962917401  0.0008217754756601681      14.31323166274723      311.9183587820638   0.006598702741158704     0.8004438717177503     0.5324091056787204     0.2728234536454481     0.3765036208338441    0.02985792057932722      0.424413373371991     0.6144656019227207     0.5538121450615096  3.496742715696693e-14 121.9230043054995
2.55232147545224      19.49863587203821      15.86145519213426   0.002833206784033251     0.7397951595536945     -11.43703006263281  9.909981246870696e-06     0.1278835962917401  0.0008217754756601681      14.31323166274723      311.9183587820638   0.006598702741158704     0.8004438717177503     0.5324091056787204     0.2728234536454481     0.3765036208338441    0.02985792057932722      0.424413373371991     0.6144656019227207     0.5538121450615096  3.496742715696693e-14 121.923002826046
2.55232147545224      19.49863587203821      15.86145519213426   0.002833206784033251     0.7397951446525333     -11.43703023305784  9.909981246870696e-06     0.1278835962917401  0.0008217754756601681      14.31323166274723      311.9183587820638   0.006598702741158704     0.8004438717177503     0.5324091056787204     0.2728234536454481     0.3765036208338441    0.02985792057932722      0.424413373371991     0.6144656019227207     0.5538121450615096  3.496742715696693e-14 121.9230028397883
2.55232147545224      19.49863587203821      15.86145519213426   0.002833206784033251     0.7397951446525333     -11.43703006263281  9.924882408064544e-06     0.1278835962917401  0.0008217754756601681      14.31323166274723      311.9183587820638   0.006598702741158704     0.8004438717177503     0.5324091056787204     0.2728234536454481     0.3765036208338441    0.02985792057932722      0.424413373371991     0.6144656019227207     0.5538121450615096  3.496742715696693e-14 121.9230090196837
2.55232147545224      19.49863587203821      15.86145519213426   0.002833206784033251     0.7397951446525333     -11.43703006263281  9.909981246870696e-06     0.1278836111929013  0.0008217754756601681      14.31323166274723      311.9183587820638   0.006598702741158704     0.8004438717177503     0.5324091056787204     0.2728234536454481     0.3765036208338441    0.02985792057932722      0.424413373371991     0.6144656019227207     0.5538121450615096  3.496742715696693e-14 121.92300297484
2.55232147545224      19.49863587203821      15.86145519213426   0.002833206784033251     0.7397951446525333     -11.43703006263281  9.909981246870696e-06     0.1278835962917401   0.000821790376821362      14.31323166274723      311.9183587820638   0.006598702741158704     0.8004438717177503     0.5324091056787204     0.2728234536454481     0.3765036208338441    0.02985792057932722      0.424413373371991     0.6144656019227207     0.5538121450615096  3.496742715696693e-14 121.9230025578601
2.55232147545224      19.49863587203821      15.86145519213426   0.002833206784033251     0.7397951446525333     -11.43703006263281  9.909981246870696e-06     0.1278835962917401  0.0008217754756601681        14.313231876031      311.9183587820638   0.006598702741158704     0.8004438717177503     0.5324091056787204     0.2728234536454481     0.3765036208338441    0.02985792057932722      0.424413373371991     0.6144656019227207     0.5538121450615096  3.496742715696693e-14 121.9230029186403
2.55232147545224      19.49863587203821      15.86145519213426   0.002833206784033251     0.7397951446525333     -11.43703006263281  9.909981246870696e-06     0.1278835962917401  0.0008217754756601681      14.31323166274723      311.9183634300096   0.006598702741158704     0.8004438717177503     0.5324091056787204     0.2728234536454481     0.3765036208338441    0.02985792057932722      0.424413373371991     0.6144656019227207     0.5538121450615096  3.496742715696693e-14 121.9230028685584
2.55232147545224      19.49863587203821      15.86145519213426   0.002833206784033251     0.7397951446525333     -11.43703006263281  9.909981246870696e-06     0.1278835962917401  0.0008217754756601681      14.31323166274723      311.9183587820638   0.006598717642319897     0.8004438717177503     0.5324091056787204     0.2728234536454481     0.3765036208338441    0.02985792057932722      0.424413373371991     0.6144656019227207     0.5538121450615096  3.496742715696693e-14 121.9230045827896
2.55232147545224      19.49863587203821      15.86145519213426   0.002833206784033251     0.7397951446525333     -11.43703006263281  9.909981246870696e-06     0.1278835962917401  0.0008217754756601681      14.31323166274723      311.9183587820638   0.006598702741158704     0.8004438866189115     0.5324091056787204     0.2728234536454481     0.3765036208338441    0.02985792057932722      0.424413373371991     0.6144656019227207     0.5538121450615096  3.496742715696693e-14 121.9230032751173
2.55232147545224      19.49863587203821      15.86145519213426   0.002833206784033251     0.7397951446525333     -11.43703006263281  9.909981246870696e-06     0.1278835962917401  0.0008217754756601681      14.31323166274723      311.9183587820638   0.006598702741158704     0.8004438717177503     0.5324091205798816     0.2728234536454481     0.3765036208338441    0.02985792057932722      0.424413373371991     0.6144656019227207     0.5538121450615096  3.496742715696693e-14 121.9230027835122
2.55232147545224      19.49863587203821      15.86145519213426   0.002833206784033251     0.7397951446525333     -11.43703006263281  9.909981246870696e-06     0.1278835962917401  0.0008217754756601681      14.31323166274723      311.9183587820638   0.006598702741158704     0.8004438717177503     0.5324091056787204     0.2728234685466093     0.3765036208338441    0.02985792057932722      0.424413373371991     0.6144656019227207     0.5538121450615096  3.496742715696693e-14 121.9230029640115
2.55232147545224      19.49863587203821      15.86145519213426   0.002833206784033251     0.7397951446525333     -11.43703006263281  9.909981246870696e-06     0.1278835962917401  0.0008217754756601681      14.31323166274723      311.9183587820638   0.006598702741158704     0.8004438717177503     0.5324091056787204     0.2728234536454481     0.3765036357350053    0.02985792057932722      0.424413373371991     0.6144656019227207     0.5538121450615096  3.496742715696693e-14 121.9230028096709
2.55232147545224      19.49863587203821      15.86145519213426   0.002833206784033251     0.7397951446525333     -11.43703006263281  9.909981246870696e-06     0.1278835962917401  0.0008217754756601681      14.31323166274723      311.9183587820638   0.006598702741158704     0.8004438717177503     0.5324091056787204     0.2728234536454481     0.3765036208338441    0.02985793548048842      0.424413373371991     0.6144656019227207     0.5538121450615096  3.496742715696693e-14 121.9230028276001
2.55232147545224      19.49863587203821      15.86145519213426   0.002833206784033251     0.7397951446525333     -11.43703006263281  9.909981246870696e-06     0.1278835962917401  0.0008217754756601681      14.31323166274723      311.9183587820638   0.006598702741158704     0.8004438717177503     0.5324091056787204     0.2728234536454481     0.3765036208338441    0.02985792057932722     0.4244133882731522     0.6144656019227207     0.5538121450615096  3.496742715696693e-14 121.9230028288019
2.55232147545224      19.49863587203821      15.86145519213426   0.002833206784033251     0.7397951446525333     -11.43703006263281  9.909981246870696e-06     0.1278835962917401  0.0008217754756601681      14.31323166274723      311.9183587820638   0.006598702741158704     0.8004438717177503     0.5324091056787204     0.2728234536454481     0.3765036208338441    0.02985792057932722      0.424413373371991     0.6144656168238819     0.5538121450615096  3.496742715696693e-14 121.9230028284218
2.55232147545224      19.49863587203821      15.86145519213426   0.002833206784033251     0.7397951446525333     -11.43703006263281  9.909981246870696e-06     0.1278835962917401  0.0008217754756601681      14.31323166274723      311.9183587820638   0.006598702741158704     0.8004438717177503     0.5324091056787204     0.2728234536454481     0.3765036208338441    0.02985792057932722      0.424413373371991     0.6144656019227207     0.5538121599626708  3.496742715696693e-14 121.9230028282429
2.55232147545224      19.49863587203821      15.86145519213426   0.002833206784033251     0.7397951446525333     -11.43703006263281  9.909981246870696e-06     0.1278835962917401  0.0008217754756601681      14.31323166274723      311.9183587820638   0.006598702741158704     0.8004438717177503     0.5324091056787204     0.2728234536454481     0.3765036208338441    0.02985792057932722      0.424413373371991     0.6144656019227207     0.5538121450615096  1.490119616127481e-08 121.9230632613524
2.552440783657481      19.49780442693978      15.85944985070863   0.002832430390018333     0.7397797771962897      -11.4363554053891  9.931451104913851e-06     0.1278834932856286  0.0008217800673766706      14.31705226580611      312.0651150228177   0.006599571989421906      0.800444767800666     0.5324187521008176      0.272802950892982     0.3765324377689746    0.02984448012792017      0.424413373371991     0.6144613529662123     0.5538492893790353  3.502499522116667e-14 121.9226005391451
2.552440821691813      19.49780442693978      15.85944985070863   0.002832430390018333     0.7397797771962897      -11.4363554053891  9.931451104913851e-06     0.1278834932856286  0.0008217800673766706      14.31705226580611      312.0651150228177   0.006599571989421906      0.800444767800666     0.5324187521008176      0.272802950892982     0.3765324377689746    0.02984448012792017      0.424413373371991     0.6144613529662123     0.5538492893790353  3.502499522116667e-14 121.9226006051051
2.552440783657481      19.49780471747971      15.85944985070863   0.002832430390018333     0.7397797771962897      -11.4363554053891  9.931451104913851e-06     0.1278834932856286  0.0008217800673766706      14.31705226580611      312.0651150228177   0.006599571989421906      0.800444767800666     0.5324187521008176      0.272802950892982     0.3765324377689746    0.02984448012792017      0.424413373371991     0.6144613529662123     0.5538492893790353  3.502499522116667e-14 121.9226005039074
2.552440783657481      19.49780442693978      15.85945008703284   0.002832430390018333     0.7397797771962897      -11.4363554053891  9.931451104913851e-06     0.1278834932856286  0.0008217800673766706      14.31705226580611      312.0651150228177   0.006599571989421906      0.800444767800666     0.5324187521008176      0.272802950892982     0.3765324377689746    0.02984448012792017      0.424413373371991     0.6144613529662123     0.5538492893790353  3.502499522116667e-14 121.9226005419911
2.552440783657481      19.49780442693978      15.85944985070863   0.002832445291179527     0.7397797771962897      -11.4363554053891  9.931451104913851e-06     0.1278834932856286  0.0008217800673766706      14.31705226580611      312.0651150228177   0.006599571989421906      0.800444767800666     0.5324187521008176      0.272802950892982     0.3765324377689746    0.02984448012792017      0.424413373371991     0.6144613529662123     0.5538492893790353  3.502499522116667e-14 121.9226020121007
2.552440783657481      19.49780442693978      15.85944985070863   0.002832430390018333     0.7397797920974509      -11.4363554053891  9.931451104913851e-06     0.1278834932856286  0.0008217800673766706      14.31705226580611      312.0651150228177   0.006599571989421906      0.800444767800666     0.5324187521008176      0.272802950892982     0.3765324377689746    0.02984448012792017      0.424413373371991     0.6144613529662123     0.5538492893790353  3.502499522116667e-14 121.9226005563842
2.552440783657481      19.49780442693978      15.85944985070863   0.002832430390018333     0.7397797771962897     -11.43635557580408  9.931451104913851e-06     0.1278834932856286  0.0008217800673766706      14.31705226580611      312.0651150228177   0.006599571989421906      0.800444767800666     0.5324187521008176      0.272802950892982     0.3765324377689746    0.02984448012792017      0.424413373371991     0.6144613529662123     0.5538492893790353  3.502499522116667e-14 121.9226005614606
2.552440783657481      19.49780442693978      15.85944985070863   0.002832430390018333     0.7397797771962897      -11.4363554053891  9.946352266107698e-06     0.1278834932856286  0.0008217800673766706      14.31705226580611      312.0651150228177   0.006599571989421906      0.800444767800666     0.5324187521008176      0.272802950892982     0.3765324377689746    0.02984448012792017      0.424413373371991     0.6144613529662123     0.5538492893790353  3.502499522116667e-14 121.9226067744256
2.552440783657481      19.49780442693978      15.85944985070863   0.002832430390018333     0.7397797771962897      -11.4363554053891  9.931451104913851e-06     0.1278835081867898  0.0008217800673766706      14.31705226580611      312.0651150228177   0.006599571989421906      0.800444767800666     0.5324187521008176      0.272802950892982     0.3765324377689746    0.02984448012792017      0.424413373371991     0.6144613529662123     0.5538492893790353  3.502499522116667e-14 121.9226007131118
2.552440783657481      19.49780442693978      15.85944985070863   0.002832430390018333     0.7397797771962897      -11.4363554053891  9.931451104913851e-06     0.1278834932856286  0.0008217949685378644      14.31705226580611      312.0651150228177   0.006599571989421906      0.800444767800666     0.5324187521008176      0.272802950892982     0.3765324377689746    0.02984448012792017      0.424413373371991     0.6144613529662123     0.5538492893790353  3.502499522116667e-14 121.9226002855839
2.552440783657481      19.49780442693978      15.85944985070863   0.002832430390018333     0.7397797771962897      -11.4363554053891  9.931451104913851e-06     0.1278834932856286  0.0008217800673766706      14.31705247914682      312.0651150228177   0.006599571989421906      0.800444767800666     0.5324187521008176      0.272802950892982     0.3765324377689746    0.02984448012792017      0.424413373371991     0.6144613529662123     0.5538492893790353  3.502499522116667e-14 121.9226007530154
2.552440783657481      19.49780442693978      15.85944985070863   0.002832430390018333     0.7397797771962897      -11.4363554053891  9.931451104913851e-06     0.1278834932856286  0.0008217800673766706      14.31705226580611      312.0651196729503   0.006599571989421906      0.800444767800666     0.5324187521008176      0.272802950892982     0.3765324377689746    0.02984448012792017      0.424413373371991     0.6144613529662123     0.5538492893790353  3.502499522116667e-14 121.9226006067164
2.552440783657481      19.49780442693978      15.85944985070863   0.002832430390018333     0.7397797771962897      -11.4363554053891  9.931451104913851e-06     0.1278834932856286  0.0008217800673766706      14.31705226580611      312.0651150228177     0.0065995868905831      0.800444767800666     0.5324187521008176      0.272802950892982     0.3765324377689746    0.02984448012792017      0.424413373371991     0.6144613529662123     0.5538492893790353  3.502499522116667e-14 121.9226023584163
2.552440783657481      19.49780442693978      15.85944985070863   0.002832430390018333     0.7397797771962897      -11.4363554053891  9.931451104913851e-06     0.1278834932856286  0.0008217800673766706      14.31705226580611      312.0651150228177   0.006599571989421906     0.8004447827018272     0.5324187521008176      0.272802950892982     0.3765324377689746    0.02984448012792017      0.424413373371991     0.6144613529662123     0.5538492893790353  3.502499522116667e-14 121.922601011397
2.552440783657481      19.49780442693978      15.85944985070863   0.002832430390018333     0.7397797771962897      -11.4363554053891  9.931451104913851e-06     0.1278834932856286  0.0008217800673766706      14.31705226580611      312.0651150228177   0.006599571989421906      0.800444767800666     0.5324187670019788      0.272802950892982     0.3765324377689746    0.02984448012792017      0.424413373371991     0.6144613529662123     0.5538492893790353  3.502499522116667e-14 121.9226005367794
2.552440783657481      19.49780442693978      15.85944985070863   0.002832430390018333     0.7397797771962897      -11.4363554053891  9.931451104913851e-06     0.1278834932856286  0.0008217800673766706      14.31705226580611      312.0651150228177   0.006599571989421906      0.800444767800666     0.5324187521008176     0.2728029657941432     0.3765324377689746    0.02984448012792017      0.424413373371991     0.6144613529662123     0.5538492893790353  3.502499522116667e-14 121.9226007155798
2.552440783657481      19.49780442693978      15.85944985070863   0.002832430390018333     0.7397797771962897      -11.4363554053891  9.931451104913851e-06     0.1278834932856286  0.0008217800673766706      14.31705226580611      312.0651150228177   0.006599571989421906      0.800444767800666     0.5324187521008176      0.272802950892982     0.3765324526701357    0.02984448012792017      0.424413373371991     0.6144613529662123     0.5538492893790353  3.502499522116667e-14 121.9226005430837
2.552440783657481      19.49780442693978      15.85944985070863   0.002832430390018333     0.7397797771962897      -11.4363554053891  9.931451104913851e-06     0.1278834932856286  0.0008217800673766706      14.31705226580611      312.0651150228177   0.006599571989421906      0.800444767800666     0.5324187521008176      0.272802950892982     0.3765324377689746    0.02984449502908136      0.424413373371991     0.6144613529662123     0.5538492893790353  3.502499522116667e-14 121.9226005394007
2.552440783657481      19.49780442693978      15.85944985070863   0.002832430390018333     0.7397797771962897      -11.4363554053891  9.931451104913851e-06     0.1278834932856286  0.0008217800673766706      14.31705226580611      312.0651150228177   0.006599571989421906      0.800444767800666     0.5324187521008176      0.272802950892982     0.3765324377689746    0.02984448012792017     0.4244133882731522     0.6144613529662123     0.5538492893790353  3.502499522116667e-14 121.9226005391451
2.552440783657481      19.49780442693978      15.85944985070863   0.002832430390018333     0.7397797771962897      -11.4363554053891  9.931451104913851e-06     0.1278834932856286  0.0008217800673766706      14.31705226580611      312.0651150228177   0.006599571989421906      0.800444767800666     0.5324187521008176      0.272802950892982     0.3765324377689746    0.02984448012792017      0.424413373371991     0.6144613678673735     0.5538492893790353  3.502499522116667e-14 121.9226005391365
2.552440783657481      19.49780442693978      15.85944985070863   0.002832430390018333     0.7397797771962897      -11.4363554053891  9.931451104913851e-06     0.1278834932856286  0.0008217800673766706      14.31705226580611      312.0651150228177   0.006599571989421906      0.800444767800666     0.5324187521008176      0.272802950892982     0.3765324377689746    0.02984448012792017      0.424413373371991     0.6144613529662123     0.5538493042801965  3.502499522116667e-14 121.922600539109
2.552440783657481      19.49780442693978      15.85944985070863   0.002832430390018333     0.7397797771962897      -11.4363554053891  9.931451104913851e-06     0.1278834932856286  0.0008217800673766706      14.31705226580611      312.0651150228177   0.006599571989421906      0.800444767800666     0.5324187521008176      0.272802950892982     0.3765324377689746    0.02984448012792017      0.424413373371991     0.6144613529662123     0.5538492893790353  1.490119621884288e-08 121.9226609725414
2.55243173239912      19.49778563735013      15.85941161038283   0.002832389896310118     0.7397777271992072     -11.43634780462666  9.930009665500334e-06     0.1278834071876974  0.0008225901736912561       14.3167110670363      312.0524723826788   0.006599588166244633     0.8004446967623297     0.5324203192146334     0.2728020088780713     0.3765292537630805    0.02984373839400236      0.424413373371991     0.6144617365509086     0.5538510962296811  3.501298331081637e-14 121.9226008526785
2.552431770433317      19.49778563735013      15.85941161038283   0.002832389896310118     0.7397777271992072     -11.43634780462666  9.930009665500334e-06     0.1278834071876974  0.0008225901736912561       14.3167110670363      312.0524723826788   0.006599588166244633     0.8004446967623297     0.5324203192146334     0.2728020088780713     0.3765292537630805    0.02984373839400236      0.424413373371991     0.6144617365509086     0.5538510962296811  3.501298331081637e-14 121.92260069036
2.55243173239912      19.49778592788978      15.85941161038283   0.002832389896310118     0.7397777271992072     -11.43634780462666  9.930009665500334e-06     0.1278834071876974  0.0008225901736912561       14.3167110670363      312.0524723826788   0.006599588166244633     0.8004446967623297     0.5324203192146334     0.2728020088780713     0.3765292537630805    0.02984373839400236      0.424413373371991     0.6144617365509086     0.5538510962296811  3.501298331081637e-14 121.922600815843
2.55243173239912      19.49778563735013      15.85941184670648   0.002832389896310118     0.7397777271992072     -11.43634780462666  9.930009665500334e-06     0.1278834071876974  0.0008225901736912561       14.3167110670363      312.0524723826788   0.006599588166244633     0.8004446967623297     0.5324203192146334     0.2728020088780713     0.3765292537630805    0.02984373839400236      0.424413373371991     0.6144617365509086     0.5538510962296811  3.501298331081637e-14 121.9226008616366
2.55243173239912      19.49778563735013      15.85941161038283   0.002832404797471312     0.7397777271992072     -11.43634780462666  9.930009665500334e-06     0.1278834071876974  0.0008225901736912561       14.3167110670363      312.0524723826788   0.006599588166244633     0.8004446967623297     0.5324203192146334     0.2728020088780713     0.3765292537630805    0.02984373839400236      0.424413373371991     0.6144617365509086     0.5538510962296811  3.501298331081637e-14 121.9226022526646
2.55243173239912      19.49778563735013      15.85941161038283   0.002832389896310118     0.7397777421003684     -11.43634780462666  9.930009665500334e-06     0.1278834071876974  0.0008225901736912561       14.3167110670363      312.0524723826788   0.006599588166244633     0.8004446967623297     0.5324203192146334     0.2728020088780713     0.3765292537630805    0.02984373839400236      0.424413373371991     0.6144617365509086     0.5538510962296811  3.501298331081637e-14 121.9226008673857
2.55243173239912      19.49778563735013      15.85941161038283   0.002832389896310118     0.7397777271992072     -11.43634797504152  9.930009665500334e-06     0.1278834071876974  0.0008225901736912561       14.3167110670363      312.0524723826788   0.006599588166244633     0.8004446967623297     0.5324203192146334     0.2728020088780713     0.3765292537630805    0.02984373839400236      0.424413373371991     0.6144617365509086     0.5538510962296811  3.501298331081637e-14 121.9226008579086
2.55243173239912      19.49778563735013      15.85941161038283   0.002832389896310118     0.7397777271992072     -11.43634780462666  9.944910826694181e-06     0.1278834071876974  0.0008225901736912561       14.3167110670363      312.0524723826788   0.006599588166244633     0.8004446967623297     0.5324203192146334     0.2728020088780713     0.3765292537630805    0.02984373839400236      0.424413373371991     0.6144617365509086     0.5538510962296811  3.501298331081637e-14 121.9226072804654
2.55243173239912      19.49778563735013      15.85941161038283   0.002832389896310118     0.7397777271992072     -11.43634780462666  9.930009665500334e-06     0.1278834220888586  0.0008225901736912561       14.3167110670363      312.0524723826788   0.006599588166244633     0.8004446967623297     0.5324203192146334     0.2728020088780713     0.3765292537630805    0.02984373839400236      0.424413373371991     0.6144617365509086     0.5538510962296811  3.501298331081637e-14 121.9226010327628
2.55243173239912      19.49778563735013      15.85941161038283   0.002832389896310118     0.7397777271992072     -11.43634780462666  9.930009665500334e-06     0.1278834071876974    0.00082260507485245       14.3167110670363      312.0524723826788   0.006599588166244633     0.8004446967623297     0.5324203192146334     0.2728020088780713     0.3765292537630805    0.02984373839400236      0.424413373371991     0.6144617365509086     0.5538510962296811  3.501298331081637e-14 121.922601001232
2.55243173239912      19.49778563735013      15.85941161038283   0.002832389896310118     0.7397777271992072     -11.43634780462666  9.930009665500334e-06     0.1278834071876974  0.0008225901736912561      14.31671128037192      312.0524723826788   0.006599588166244633     0.8004446967623297     0.5324203192146334     0.2728020088780713     0.3765292537630805    0.02984373839400236      0.424413373371991     0.6144617365509086     0.5538510962296811  3.501298331081637e-14 121.9226008281358
2.55243173239912      19.49778563735013      15.85941161038283   0.002832389896310118     0.7397777271992072     -11.43634780462666  9.930009665500334e-06     0.1278834071876974  0.0008225901736912561       14.3167110670363       312.052477032623   0.006599588166244633     0.8004446967623297     0.5324203192146334     0.2728020088780713     0.3765292537630805    0.02984373839400236      0.424413373371991     0.6144617365509086     0.5538510962296811  3.501298331081637e-14 121.9226007780422
2.55243173239912      19.49778563735013      15.85941161038283   0.002832389896310118     0.7397777271992072     -11.43634780462666  9.930009665500334e-06     0.1278834071876974  0.0008225901736912561       14.3167110670363      312.0524723826788   0.006599603067405827     0.8004446967623297     0.5324203192146334     0.2728020088780713     0.3765292537630805    0.02984373839400236      0.424413373371991     0.6144617365509086     0.5538510962296811  3.501298331081637e-14 121.9226026572836
2.55243173239912      19.49778563735013      15.85941161038283   0.002832389896310118     0.7397777271992072     -11.43634780462666  9.930009665500334e-06     0.1278834071876974  0.0008225901736912561       14.3167110670363      312.0524723826788   0.006599588166244633     0.8004447116634909     0.5324203192146334     0.2728020088780713     0.3765292537630805    0.02984373839400236      0.424413373371991     0.6144617365509086     0.5538510962296811  3.501298331081637e-14 121.9226013275659
2.55243173239912      19.49778563735013      15.85941161038283   0.002832389896310118     0.7397777271992072     -11.43634780462666  9.930009665500334e-06     0.1278834071876974  0.0008225901736912561       14.3167110670363      312.0524723826788   0.006599588166244633     0.8004446967623297     0.5324203341157946     0.2728020088780713     0.3765292537630805    0.02984373839400236      0.424413373371991     0.6144617365509086     0.5538510962296811  3.501298331081637e-14 121.922600820016
2.55243173239912      19.49778563735013      15.85941161038283   0.002832389896310118     0.7397777271992072     -11.43634780462666  9.930009665500334e-06     0.1278834071876974  0.0008225901736912561       14.3167110670363      312.0524723826788   0.006599588166244633     0.8004446967623297     0.5324203192146334     0.2728020237792325     0.3765292537630805    0.02984373839400236      0.424413373371991     0.6144617365509086     0.5538510962296811  3.501298331081637e-14 121.9226010157421
2.55243173239912      19.49778563735013      15.85941161038283   0.002832389896310118     0.7397777271992072     -11.43634780462666  9.930009665500334e-06     0.1278834071876974  0.0008225901736912561       14.3167110670363      312.0524723826788   0.006599588166244633     0.8004446967623297     0.5324203192146334     0.2728020088780713     0.3765292686642417    0.02984373839400236      0.424413373371991     0.6144617365509086     0.5538510962296811  3.501298331081637e-14 121.9226008429443
2.55243173239912      19.49778563735013      15.85941161038283   0.002832389896310118     0.7397777271992072     -11.43634780462666  9.930009665500334e-06     0.1278834071876974  0.0008225901736912561       14.3167110670363      312.0524723826788   0.006599588166244633     0.8004446967623297     0.5324203192146334     0.2728020088780713     0.3765292537630805    0.02984375329516356      0.424413373371991     0.6144617365509086     0.5538510962296811  3.501298331081637e-14 121.9226008527596
2.55243173239912      19.49778563735013      15.85941161038283   0.002832389896310118     0.7397777271992072     -11.43634780462666  9.930009665500334e-06     0.1278834071876974  0.0008225901736912561       14.3167110670363      312.0524723826788   0.006599588166244633     0.8004446967623297     0.5324203192146334     0.2728020088780713     0.3765292537630805    0.02984373839400236     0.4244133882731522     0.6144617365509086     0.5538510962296811  3.501298331081637e-14 121.9226008526785
2.55243173239912      19.49778563735013      15.85941161038283   0.002832389896310118     0.7397777271992072     -11.43634780462666  9.930009665500334e-06     0.1278834071876974  0.0008225901736912561       14.3167110670363      312.0524723826788   0.006599588166244633     0.8004446967623297     0.5324203192146334     0.2728020088780713     0.3765292537630805    0.02984373839400236      0.424413373371991     0.6144617514520698     0.5538510962296811  3.501298331081637e-14 121.9226008526706
2.55243173239912      19.49778563735013      15.85941161038283   0.002832389896310118     0.7397777271992072     -11.43634780462666  9.930009665500334e-06     0.1278834071876974  0.0008225901736912561       14.3167110670363      312.0524723826788   0.006599588166244633     0.8004446967623297     0.5324203192146334     0.2728020088780713     0.3765292537630805    0.02984373839400236      0.424413373371991     0.6144617365509086     0.5538511111308423  3.501298331081637e-14 121.9226008526405
2.55243173239912      19.49778563735013      15.85941161038283   0.002832389896310118     0.7397777271992072     -11.43634780462666  9.930009665500334e-06     0.1278834071876974  0.0008225901736912561       14.3167110670363      312.0524723826788   0.006599588166244633     0.8004446967623297     0.5324203192146334     0.2728020088780713     0.3765292537630805    0.02984373839400236      0.424413373371991     0.6144617365509086     0.5538510962296811  1.490119620683097e-08 121.9226612892157
2.552438456582526      19.49779973456685      15.85944029177182   0.002832410471734444     0.7397792347595535     -11.43635350091697  9.930945089461253e-06     0.1278834193950723  0.0008225888401293893      14.31696647663568      312.0619547217874   0.006599547889635121     0.8004447495495444     0.5324191464217662     0.2728026021315536     0.3765316384068842    0.02984429470687594      0.424413373371991     0.6144614488544945     0.5538497410555623  3.501700998493837e-14 121.9225913432078
2.552438494616823      19.49779973456685      15.85944029177182   0.002832410471734444     0.7397792347595535     -11.43635350091697  9.930945089461253e-06     0.1278834193950723  0.0008225888401293893      14.31696647663568      312.0619547217874   0.006599547889635121     0.8004447495495444     0.5324191464217662     0.2728026021315536     0.3765316384068842    0.02984429470687594      0.424413373371991     0.6144614488544945     0.5538497410555623  3.501700998493837e-14 121.9225912715376
2.552438456582526      19.49780002510671      15.85944029177182   0.002832410471734444     0.7397792347595535     -11.43635350091697  9.930945089461253e-06     0.1278834193950723  0.0008225888401293893      14.31696647663568      312.0619547217874   0.006599547889635121     0.8004447495495444     0.5324191464217662     0.2728026021315536     0.3765316384068842    0.02984429470687594      0.424413373371991     0.6144614488544945     0.5538497410555623  3.501700998493837e-14 121.9225912981774
2.552438456582526      19.49779973456685       15.8594405280959   0.002832410471734444     0.7397792347595535     -11.43635350091697  9.930945089461253e-06     0.1278834193950723  0.0008225888401293893      14.31696647663568      312.0619547217874   0.006599547889635121     0.8004447495495444     0.5324191464217662     0.2728026021315536     0.3765316384068842    0.02984429470687594      0.424413373371991     0.6144614488544945     0.5538497410555623  3.501700998493837e-14 121.9225913573397
2.552438456582526      19.49779973456685      15.85944029177182   0.002832425372895638     0.7397792347595535     -11.43635350091697  9.930945089461253e-06     0.1278834193950723  0.0008225888401293893      14.31696647663568      312.0619547217874   0.006599547889635121     0.8004447495495444     0.5324191464217662     0.2728026021315536     0.3765316384068842    0.02984429470687594      0.424413373371991     0.6144614488544945     0.5538497410555623  3.501700998493837e-14 121.9225927417043
2.552438456582526      19.49779973456685      15.85944029177182   0.002832410471734444     0.7397792496607147     -11.43635350091697  9.930945089461253e-06     0.1278834193950723  0.0008225888401293893      14.31696647663568      312.0619547217874   0.006599547889635121     0.8004447495495444     0.5324191464217662     0.2728026021315536     0.3765316384068842    0.02984429470687594      0.424413373371991     0.6144614488544945     0.5538497410555623  3.501700998493837e-14 121.9225913779662
2.552438456582526      19.49779973456685      15.85944029177182   0.002832410471734444     0.7397792347595535     -11.43635367133192  9.930945089461253e-06     0.1278834193950723  0.0008225888401293893      14.31696647663568      312.0619547217874   0.006599547889635121     0.8004447495495444     0.5324191464217662     0.2728026021315536     0.3765316384068842    0.02984429470687594      0.424413373371991     0.6144614488544945     0.5538497410555623  3.501700998493837e-14 121.9225913704565
2.552438456582526      19.49779973456685      15.85944029177182   0.002832410471734444     0.7397792347595535     -11.43635350091697  9.945846250655101e-06     0.1278834193950723  0.0008225888401293893      14.31696647663568      312.0619547217874   0.006599547889635121     0.8004447495495444     0.5324191464217662     0.2728026021315536     0.3765316384068842    0.02984429470687594      0.424413373371991     0.6144614488544945     0.5538497410555623  3.501700998493837e-14 121.9225977908203
2.552438456582526      19.49779973456685      15.85944029177182   0.002832410471734444     0.7397792347595535     -11.43635350091697  9.930945089461253e-06     0.1278834342962335  0.0008225888401293893      14.31696647663568      312.0619547217874   0.006599547889635121     0.8004447495495444     0.5324191464217662     0.2728026021315536     0.3765316384068842    0.02984429470687594      0.424413373371991     0.6144614488544945     0.5538497410555623  3.501700998493837e-14 121.9225915050305
2.552438456582526      19.49779973456685      15.85944029177182   0.002832410471734444     0.7397792347595535     -11.43635350091697  9.930945089461253e-06     0.1278834193950723  0.0008226037412905832      14.31696647663568      312.0619547217874   0.006599547889635121     0.8004447495495444     0.5324191464217662     0.2728026021315536     0.3765316384068842    0.02984429470687594      0.424413373371991     0.6144614488544945     0.5538497410555623  3.501700998493837e-14 121.9225914809993
2.552438456582526      19.49779973456685      15.85944029177182   0.002832410471734444     0.7397792347595535     -11.43635350091697  9.930945089461253e-06     0.1278834193950723  0.0008225888401293893       14.3169666899751      312.0619547217874   0.006599547889635121     0.8004447495495444     0.5324191464217662     0.2728026021315536     0.3765316384068842    0.02984429470687594      0.424413373371991     0.6144614488544945     0.5538497410555623  3.501700998493837e-14 121.9225915146949
2.552438456582526      19.49779973456685      15.85944029177182   0.002832410471734444     0.7397792347595535     -11.43635350091697  9.930945089461253e-06     0.1278834193950723  0.0008225888401293893      14.31696647663568      312.0619593718729   0.006599547889635121     0.8004447495495444     0.5324191464217662     0.2728026021315536     0.3765316384068842    0.02984429470687594      0.424413373371991     0.6144614488544945     0.5538497410555623  3.501700998493837e-14 121.9225914659701
2.552438456582526      19.49779973456685      15.85944029177182   0.002832410471734444     0.7397792347595535     -11.43635350091697  9.930945089461253e-06     0.1278834193950723  0.0008225888401293893      14.31696647663568      312.0619547217874   0.006599562790796315     0.8004447495495444     0.5324191464217662     0.2728026021315536     0.3765316384068842    0.02984429470687594      0.424413373371991     0.6144614488544945     0.5538497410555623  3.501700998493837e-14 121.9225931131518
2.552438456582526      19.49779973456685      15.85944029177182   0.002832410471734444     0.7397792347595535     -11.43635350091697  9.930945089461253e-06     0.1278834193950723  0.0008225888401293893      14.31696647663568      312.0619547217874   0.006599547889635121     0.8004447644507056     0.5324191464217662     0.2728026021315536     0.3765316384068842    0.02984429470687594      0.424413373371991     0.6144614488544945     0.5538497410555623  3.501700998493837e-14 121.9225918001195
2.552438456582526      19.49779973456685      15.85944029177182   0.002832410471734444     0.7397792347595535     -11.43635350091697  9.930945089461253e-06     0.1278834193950723  0.0008225888401293893      14.31696647663568      312.0619547217874   0.006599547889635121     0.8004447495495444     0.5324191613229274     0.2728026021315536     0.3765316384068842    0.02984429470687594      0.424413373371991     0.6144614488544945     0.5538497410555623  3.501700998493837e-14 121.9225913105291
2.552438456582526      19.49779973456685      15.85944029177182   0.002832410471734444     0.7397792347595535     -11.43635350091697  9.930945089461253e-06     0.1278834193950723  0.0008225888401293893      14.31696647663568      312.0619547217874   0.006599547889635121     0.8004447495495444     0.5324191464217662     0.2728026170327147     0.3765316384068842    0.02984429470687594      0.424413373371991     0.6144614488544945     0.5538497410555623  3.501700998493837e-14 121.922591493623
2.552438456582526      19.49779973456685      15.85944029177182   0.002832410471734444     0.7397792347595535     -11.43635350091697  9.930945089461253e-06     0.1278834193950723  0.0008225888401293893      14.31696647663568      312.0619547217874   0.006599547889635121     0.8004447495495444     0.5324191464217662     0.2728026021315536     0.3765316533080454    0.02984429470687594      0.424413373371991     0.6144614488544945     0.5538497410555623  3.501700998493837e-14 121.9225913274542
2.552438456582526      19.49779973456685      15.85944029177182   0.002832410471734444     0.7397792347595535     -11.43635350091697  9.930945089461253e-06     0.1278834193950723  0.0008225888401293893      14.31696647663568      312.0619547217874   0.006599547889635121     0.8004447495495444     0.5324191464217662     0.2728026021315536     0.3765316384068842    0.02984430960803713      0.424413373371991     0.6144614488544945     0.5538497410555623  3.501700998493837e-14 121.9225913430953
2.552438456582526      19.49779973456685      15.85944029177182   0.002832410471734444     0.7397792347595535     -11.43635350091697  9.930945089461253e-06     0.1278834193950723  0.0008225888401293893      14.31696647663568      312.0619547217874   0.006599547889635121     0.8004447495495444     0.5324191464217662     0.2728026021315536     0.3765316384068842    0.02984429470687594     0.4244133882731522     0.6144614488544945     0.5538497410555623  3.501700998493837e-14 121.9225913432078
2.552438456582526      19.49779973456685      15.85944029177182   0.002832410471734444     0.7397792347595535     -11.43635350091697  9.930945089461253e-06     0.1278834193950723  0.0008225888401293893      14.31696647663568      312.0619547217874   0.006599547889635121     0.8004447495495444     0.5324191464217662     0.2728026021315536     0.3765316384068842    0.02984429470687594      0.424413373371991     0.6144614637556557     0.5538497410555623  3.501700998493837e-14 121.9225913432001
2.552438456582526      19.49779973456685      15.85944029177182   0.002832410471734444     0.7397792347595535     -11.43635350091697  9.930945089461253e-06     0.1278834193950723  0.0008225888401293893      14.31696647663568      312.0619547217874   0.006599547889635121     0.8004447495495444     0.5324191464217662     0.2728026021315536     0.3765316384068842    0.02984429470687594      0.424413373371991     0.6144614488544945     0.5538497559567235  3.501700998493837e-14 121.9225913432316
2.552438456582526      19.49779973456685      15.85944029177182   0.002832410471734444     0.7397792347595535     -11.43635350091697  9.930945089461253e-06     0.1278834193950723  0.0008225888401293893      14.31696647663568      312.0619547217874   0.006599547889635121     0.8004447495495444     0.5324191464217662     0.2728026021315536     0.3765316384068842    0.02984429470687594      0.424413373371991     0.6144614488544945     0.5538497410555623  1.490119621085764e-08 121.9226517803104
2.552441241074391      19.49779850993771      15.85943883445745   0.002831666373920297     0.7397742322070672     -11.43635271333194  9.918831065215085e-06     0.1278795288627932  0.0008225682919280102      14.31691964442863      312.0615476284324   0.006597357442834829     0.8004447078990997      0.532421899266779     0.2727949538361699     0.3765348128686015    0.02984430493928785      0.424413373371991     0.6144614598274525     0.5538496931571589  3.461893008413133e-14 121.922317937092
2.552441279108729      19.49779850993771      15.85943883445745   0.002831666373920297     0.7397742322070672     -11.43635271333194  9.918831065215085e-06     0.1278795288627932  0.0008225682919280102      14.31691964442863      312.0615476284324   0.006597357442834829     0.8004447078990997      0.532421899266779     0.2727949538361699     0.3765348128686015    0.02984430493928785      0.424413373371991     0.6144614598274525     0.5538496931571589  3.461893008413133e-14 121.9223178807019
2.552441241074391      19.49779880047755      15.85943883445745   0.002831666373920297     0.7397742322070672     -11.43635271333194  9.918831065215085e-06     0.1278795288627932  0.0008225682919280102      14.31691964442863      312.0615476284324   0.006597357442834829     0.8004447078990997      0.532421899266779     0.2727949538361699     0.3765348128686015    0.02984430493928785      0.424413373371991     0.6144614598274525     0.5538496931571589  3.461893008413133e-14 121.9223179005605
2.552441241074391      19.49779850993771      15.85943907078151   0.002831666373920297     0.7397742322070672     -11.43635271333194  9.918831065215085e-06     0.1278795288627932  0.0008225682919280102      14.31691964442863      312.0615476284324   0.006597357442834829     0.8004447078990997      0.532421899266779     0.2727949538361699     0.3765348128686015    0.02984430493928785      0.424413373371991     0.6144614598274525     0.5538496931571589  3.461893008413133e-14 121.9223179678629
2.552441241074391      19.49779850993771      15.85943883445745   0.002831681275081491     0.7397742322070672     -11.43635271333194  9.918831065215085e-06     0.1278795288627932  0.0008225682919280102      14.31691964442863      312.0615476284324   0.006597357442834829     0.8004447078990997      0.532421899266779     0.2727949538361699     0.3765348128686015    0.02984430493928785      0.424413373371991     0.6144614598274525     0.5538496931571589  3.461893008413133e-14 121.9223190952313
2.552441241074391      19.49779850993771      15.85943883445745   0.002831666373920297     0.7397742471082284     -11.43635271333194  9.918831065215085e-06     0.1278795288627932  0.0008225682919280102      14.31691964442863      312.0615476284324   0.006597357442834829     0.8004447078990997      0.532421899266779     0.2727949538361699     0.3765348128686015    0.02984430493928785      0.424413373371991     0.6144614598274525     0.5538496931571589  3.461893008413133e-14 121.9223179627998
2.552441241074391      19.49779850993771      15.85943883445745   0.002831666373920297     0.7397742322070672     -11.43635288374688  9.918831065215085e-06     0.1278795288627932  0.0008225682919280102      14.31691964442863      312.0615476284324   0.006597357442834829     0.8004447078990997      0.532421899266779     0.2727949538361699     0.3765348128686015    0.02984430493928785      0.424413373371991     0.6144614598274525     0.5538496931571589  3.461893008413133e-14 121.9223179480053
2.552441241074391      19.49779850993771      15.85943883445745   0.002831666373920297     0.7397742322070672     -11.43635271333194  9.933732226408932e-06     0.1278795288627932  0.0008225682919280102      14.31691964442863      312.0615476284324   0.006597357442834829     0.8004447078990997      0.532421899266779     0.2727949538361699     0.3765348128686015    0.02984430493928785      0.424413373371991     0.6144614598274525     0.5538496931571589  3.461893008413133e-14 121.9223241175744
2.552441241074391      19.49779850993771      15.85943883445745   0.002831666373920297     0.7397742322070672     -11.43635271333194  9.918831065215085e-06     0.1278795437639544  0.0008225682919280102      14.31691964442863      312.0615476284324   0.006597357442834829     0.8004447078990997      0.532421899266779     0.2727949538361699     0.3765348128686015    0.02984430493928785      0.424413373371991     0.6144614598274525     0.5538496931571589  3.461893008413133e-14 121.9223181057118
2.552441241074391      19.49779850993771      15.85943883445745   0.002831666373920297     0.7397742322070672     -11.43635271333194  9.918831065215085e-06     0.1278795288627932   0.000822583193089204      14.31691964442863      312.0615476284324   0.006597357442834829     0.8004447078990997      0.532421899266779     0.2727949538361699     0.3765348128686015    0.02984430493928785      0.424413373371991     0.6144614598274525     0.5538496931571589  3.461893008413133e-14 121.9223180311955
2.552441241074391      19.49779850993771      15.85943883445745   0.002831666373920297     0.7397742322070672     -11.43635271333194  9.918831065215085e-06     0.1278795288627932  0.0008225682919280102      14.31691985776736      312.0615476284324   0.006597357442834829     0.8004447078990997      0.532421899266779     0.2727949538361699     0.3765348128686015    0.02984430493928785      0.424413373371991     0.6144614598274525     0.5538496931571589  3.461893008413133e-14 121.922318030581
2.552441241074391      19.49779850993771      15.85943883445745   0.002831666373920297     0.7397742322070672     -11.43635271333194  9.918831065215085e-06     0.1278795288627932  0.0008225682919280102      14.31691964442863      312.0615522785118   0.006597357442834829     0.8004447078990997      0.532421899266779     0.2727949538361699     0.3765348128686015    0.02984430493928785      0.424413373371991     0.6144614598274525     0.5538496931571589  3.461893008413133e-14 121.9223179857257
2.552441241074391      19.49779850993771      15.85943883445745   0.002831666373920297     0.7397742322070672     -11.43635271333194  9.918831065215085e-06     0.1278795288627932  0.0008225682919280102      14.31691964442863      312.0615476284324   0.006597372343996022     0.8004447078990997      0.532421899266779     0.2727949538361699     0.3765348128686015    0.02984430493928785      0.424413373371991     0.6144614598274525     0.5538496931571589  3.461893008413133e-14 121.9223173592803
2.552441241074391      19.49779850993771      15.85943883445745   0.002831666373920297     0.7397742322070672     -11.43635271333194  9.918831065215085e-06     0.1278795288627932  0.0008225682919280102      14.31691964442863      312.0615476284324   0.006597357442834829     0.8004447228002609      0.532421899266779     0.2727949538361699     0.3765348128686015    0.02984430493928785      0.424413373371991     0.6144614598274525     0.5538496931571589  3.461893008413133e-14 121.9223184016051
2.552441241074391      19.49779850993771      15.85943883445745   0.002831666373920297     0.7397742322070672     -11.43635271333194  9.918831065215085e-06     0.1278795288627932  0.0008225682919280102      14.31691964442863      312.0615476284324   0.006597357442834829     0.8004447078990997     0.5324219141679402     0.2727949538361699     0.3765348128686015    0.02984430493928785      0.424413373371991     0.6144614598274525     0.5538496931571589  3.461893008413133e-14 121.9223179459833
2.552441241074391      19.49779850993771      15.85943883445745   0.002831666373920297     0.7397742322070672     -11.43635271333194  9.918831065215085e-06     0.1278795288627932  0.0008225682919280102      14.31691964442863      312.0615476284324   0.006597357442834829     0.8004447078990997      0.532421899266779     0.2727949687373311     0.3765348128686015    0.02984430493928785      0.424413373371991     0.6144614598274525     0.5538496931571589  3.461893008413133e-14 121.922317982047
2.552441241074391      19.49779850993771      15.85943883445745   0.002831666373920297     0.7397742322070672     -11.43635271333194  9.918831065215085e-06     0.1278795288627932  0.0008225682919280102      14.31691964442863      312.0615476284324   0.006597357442834829     0.8004447078990997      0.532421899266779     0.2727949538361699     0.3765348277697627    0.02984430493928785      0.424413373371991     0.6144614598274525     0.5538496931571589  3.461893008413133e-14 121.9223179385791
2.552441241074391      19.49779850993771      15.85943883445745   0.002831666373920297     0.7397742322070672     -11.43635271333194  9.918831065215085e-06     0.1278795288627932  0.0008225682919280102      14.31691964442863      312.0615476284324   0.006597357442834829     0.8004447078990997      0.532421899266779     0.2727949538361699     0.3765348128686015    0.02984431984044905      0.424413373371991     0.6144614598274525     0.5538496931571589  3.461893008413133e-14 121.9223179355794
2.552441241074391      19.49779850993771      15.85943883445745   0.002831666373920297     0.7397742322070672     -11.43635271333194  9.918831065215085e-06     0.1278795288627932  0.0008225682919280102      14.31691964442863      312.0615476284324   0.006597357442834829     0.8004447078990997      0.532421899266779     0.2727949538361699     0.3765348128686015    0.02984430493928785     0.4244133882731522     0.6144614598274525     0.5538496931571589  3.461893008413133e-14 121.922317937092
2.552441241074391      19.49779850993771      15.85943883445745   0.002831666373920297     0.7397742322070672     -11.43635271333194  9.918831065215085e-06     0.1278795288627932  0.0008225682919280102      14.31691964442863      312.0615476284324   0.006597357442834829     0.8004447078990997      0.532421899266779     0.2727949538361699     0.3765348128686015    0.02984430493928785      0.424413373371991     0.6144614747286137     0.5538496931571589  3.461893008413133e-14 121.9223179362613
2.552441241074391      19.49779850993771      15.85943883445745   0.002831666373920297     0.7397742322070672     -11.43635271333194  9.918831065215085e-06     0.1278795288627932  0.0008225682919280102      14.31691964442863      312.0615476284324   0.006597357442834829     0.8004447078990997      0.532421899266779     0.2727949538361699     0.3765348128686015    0.02984430493928785      0.424413373371991     0.6144614598274525     0.5538497080583201  3.461893008413133e-14 121.9223179363111
2.552441241074391      19.49779850993771      15.85943883445745   0.002831666373920297     0.7397742322070672     -11.43635271333194  9.918831065215085e-06     0.1278795288627932  0.0008225682919280102      14.31691964442863      312.0615476284324   0.006597357442834829     0.8004447078990997      0.532421899266779     0.2727949538361699     0.3765348128686015    0.02984430493928785      0.424413373371991     0.6144614598274525     0.5538496931571589  1.490119581277774e-08 121.9223783863847
2.552443120486318      19.49778525099751      15.85942213936414   0.002831553885655661     0.7397726084336534     -11.43634732451903  9.916459187830566e-06     0.1278788559774927  0.0008225668440022635      14.31685858130779      312.0600560384043   0.006598228977040757     0.8004446799889932     0.5324211602005088     0.2727949105116847     0.3765357495306567    0.02984495815053663      0.424413373371991     0.6144680356456919      0.553856981035281  3.455245941669696e-14 121.9222879215152
2.552443158520684      19.49778525099751      15.85942213936414   0.002831553885655661     0.7397726084336534     -11.43634732451903  9.916459187830566e-06     0.1278788559774927  0.0008225668440022635      14.31685858130779      312.0600560384043   0.006598228977040757     0.8004446799889932     0.5324211602005088     0.2727949105116847     0.3765357495306567    0.02984495815053663      0.424413373371991     0.6144680356456919      0.553856981035281  3.455245941669696e-14 121.922287882283
2.552443120486318      19.49778554153715      15.85942213936414   0.002831553885655661     0.7397726084336534     -11.43634732451903  9.916459187830566e-06     0.1278788559774927  0.0008225668440022635      14.31685858130779      312.0600560384043   0.006598228977040757     0.8004446799889932     0.5324211602005088     0.2727949105116847     0.3765357495306567    0.02984495815053663      0.424413373371991     0.6144680356456919      0.553856981035281  3.455245941669696e-14 121.9222878917077
2.552443120486318      19.49778525099751      15.85942237568795   0.002831553885655661     0.7397726084336534     -11.43634732451903  9.916459187830566e-06     0.1278788559774927  0.0008225668440022635      14.31685858130779      312.0600560384043   0.006598228977040757     0.8004446799889932     0.5324211602005088     0.2727949105116847     0.3765357495306567    0.02984495815053663      0.424413373371991     0.6144680356456919      0.553856981035281  3.455245941669696e-14 121.9222879383567
2.552443120486318      19.49778525099751      15.85942213936414   0.002831568786816855     0.7397726084336534     -11.43634732451903  9.916459187830566e-06     0.1278788559774927  0.0008225668440022635      14.31685858130779      312.0600560384043   0.006598228977040757     0.8004446799889932     0.5324211602005088     0.2727949105116847     0.3765357495306567    0.02984495815053663      0.424413373371991     0.6144680356456919      0.553856981035281  3.455245941669696e-14 121.9222889874402
2.552443120486318      19.49778525099751      15.85942213936414   0.002831553885655661     0.7397726233348146     -11.43634732451903  9.916459187830566e-06     0.1278788559774927  0.0008225668440022635      14.31685858130779      312.0600560384043   0.006598228977040757     0.8004446799889932     0.5324211602005088     0.2727949105116847     0.3765357495306567    0.02984495815053663      0.424413373371991     0.6144680356456919      0.553856981035281  3.455245941669696e-14 121.9222879297032
2.552443120486318      19.49778525099751      15.85942213936414   0.002831553885655661     0.7397726084336534     -11.43634749493389  9.916459187830566e-06     0.1278788559774927  0.0008225668440022635      14.31685858130779      312.0600560384043   0.006598228977040757     0.8004446799889932     0.5324211602005088     0.2727949105116847     0.3765357495306567    0.02984495815053663      0.424413373371991     0.6144680356456919      0.553856981035281  3.455245941669696e-14 121.9222879084873
2.552443120486318      19.49778525099751      15.85942213936414   0.002831553885655661     0.7397726084336534     -11.43634732451903  9.931360349024414e-06     0.1278788559774927  0.0008225668440022635      14.31685858130779      312.0600560384043   0.006598228977040757     0.8004446799889932     0.5324211602005088     0.2727949105116847     0.3765357495306567    0.02984495815053663      0.424413373371991     0.6144680356456919      0.553856981035281  3.455245941669696e-14 121.9222941541065
2.552443120486318      19.49778525099751      15.85942213936414   0.002831553885655661     0.7397726084336534     -11.43634732451903  9.916459187830566e-06     0.1278788708786539  0.0008225668440022635      14.31685858130779      312.0600560384043   0.006598228977040757     0.8004446799889932     0.5324211602005088     0.2727949105116847     0.3765357495306567    0.02984495815053663      0.424413373371991     0.6144680356456919      0.553856981035281  3.455245941669696e-14 121.9222880965361
2.552443120486318      19.49778525099751      15.85942213936414   0.002831553885655661     0.7397726084336534     -11.43634732451903  9.916459187830566e-06     0.1278788559774927  0.0008225817451634574      14.31685858130779      312.0600560384043   0.006598228977040757     0.8004446799889932     0.5324211602005088     0.2727949105116847     0.3765357495306567    0.02984495815053663      0.424413373371991     0.6144680356456919      0.553856981035281  3.455245941669696e-14 121.9222880358494
2.552443120486318      19.49778525099751      15.85942213936414   0.002831553885655661     0.7397726084336534     -11.43634732451903  9.916459187830566e-06     0.1278788559774927  0.0008225668440022635       14.3168587946456      312.0600560384043   0.006598228977040757     0.8004446799889932     0.5324211602005088     0.2727949105116847     0.3765357495306567    0.02984495815053663      0.424413373371991     0.6144680356456919      0.553856981035281  3.455245941669696e-14 121.9222879374835
2.552443120486318      19.49778525099751      15.85942213936414   0.002831553885655661     0.7397726084336534     -11.43634732451903  9.916459187830566e-06     0.1278788559774927  0.0008225668440022635      14.31685858130779      312.0600606884615   0.006598228977040757     0.8004446799889932     0.5324211602005088     0.2727949105116847     0.3765357495306567    0.02984495815053663      0.424413373371991     0.6144680356456919      0.553856981035281  3.455245941669696e-14 121.9222877539577
2.552443120486318      19.49778525099751      15.85942213936414   0.002831553885655661     0.7397726084336534     -11.43634732451903  9.916459187830566e-06     0.1278788559774927  0.0008225668440022635      14.31685858130779      312.0600560384043   0.006598243878201951     0.8004446799889932     0.5324211602005088     0.2727949105116847     0.3765357495306567    0.02984495815053663      0.424413373371991     0.6144680356456919      0.553856981035281  3.455245941669696e-14 121.9222881924931
2.552443120486318      19.49778525099751      15.85942213936414   0.002831553885655661     0.7397726084336534     -11.43634732451903  9.916459187830566e-06     0.1278788559774927  0.0008225668440022635      14.31685858130779      312.0600560384043   0.006598228977040757     0.8004446948901544     0.5324211602005088     0.2727949105116847     0.3765357495306567    0.02984495815053663      0.424413373371991     0.6144680356456919      0.553856981035281  3.455245941669696e-14 121.9222883777584
2.552443120486318      19.49778525099751      15.85942213936414   0.002831553885655661     0.7397726084336534     -11.43634732451903  9.916459187830566e-06     0.1278788559774927  0.0008225668440022635      14.31685858130779      312.0600560384043   0.006598228977040757     0.8004446799889932       0.53242117510167     0.2727949105116847     0.3765357495306567    0.02984495815053663      0.424413373371991     0.6144680356456919      0.553856981035281  3.455245941669696e-14 121.9222879029134
2.552443120486318      19.49778525099751      15.85942213936414   0.002831553885655661     0.7397726084336534     -11.43634732451903  9.916459187830566e-06     0.1278788559774927  0.0008225668440022635      14.31685858130779      312.0600560384043   0.006598228977040757     0.8004446799889932     0.5324211602005088     0.2727949254128459     0.3765357495306567    0.02984495815053663      0.424413373371991     0.6144680356456919      0.553856981035281  3.455245941669696e-14 121.9222880137272
2.552443120486318      19.49778525099751      15.85942213936414   0.002831553885655661     0.7397726084336534     -11.43634732451903  9.916459187830566e-06     0.1278788559774927  0.0008225668440022635      14.31685858130779      312.0600560384043   0.006598228977040757     0.8004446799889932     0.5324211602005088     0.2727949105116847     0.3765357644318179    0.02984495815053663      0.424413373371991     0.6144680356456919      0.553856981035281  3.455245941669696e-14 121.9222879159682
2.552443120486318      19.49778525099751      15.85942213936414   0.002831553885655661     0.7397726084336534     -11.43634732451903  9.916459187830566e-06     0.1278788559774927  0.0008225668440022635      14.31685858130779      312.0600560384043   0.006598228977040757     0.8004446799889932     0.5324211602005088     0.2727949105116847     0.3765357495306567    0.02984497305169782      0.424413373371991     0.6144680356456919      0.553856981035281  3.455245941669696e-14 121.9222879218257
2.552443120486318      19.49778525099751      15.85942213936414   0.002831553885655661     0.7397726084336534     -11.43634732451903  9.916459187830566e-06     0.1278788559774927  0.0008225668440022635      14.31685858130779      312.0600560384043   0.006598228977040757     0.8004446799889932     0.5324211602005088     0.2727949105116847     0.3765357495306567    0.02984495815053663     0.4244133882731522     0.6144680356456919      0.553856981035281  3.455245941669696e-14 121.9222879215152
2.552443120486318      19.49778525099751      15.85942213936414   0.002831553885655661     0.7397726084336534     -11.43634732451903  9.916459187830566e-06     0.1278788559774927  0.0008225668440022635      14.31685858130779      312.0600560384043   0.006598228977040757     0.8004446799889932     0.5324211602005088     0.2727949105116847     0.3765357495306567    0.02984495815053663      0.424413373371991     0.6144680505468531      0.553856981035281  3.455245941669696e-14 121.9222879214467
2.552443120486318      19.49778525099751      15.85942213936414   0.002831553885655661     0.7397726084336534     -11.43634732451903  9.916459187830566e-06     0.1278788559774927  0.0008225668440022635      14.31685858130779      312.0600560384043   0.006598228977040757     0.8004446799889932     0.5324211602005088     0.2727949105116847     0.3765357495306567    0.02984495815053663      0.424413373371991     0.6144680356456919     0.5538569959364422  3.455245941669696e-14 121.9222879215182
2.552443120486318      19.49778525099751      15.85942213936414   0.002831553885655661     0.7397726084336534     -11.43634732451903  9.916459187830566e-06     0.1278788559774927  0.0008225668440022635      14.31685858130779      312.0600560384043   0.006598228977040757     0.8004446799889932     0.5324211602005088     0.2727949105116847     0.3765357495306567    0.02984495815053663      0.424413373371991     0.6144680356456919      0.553856981035281  1.490119574630707e-08 121.9223483631353
2.552448981436219      19.49778642619977      15.85942092871821   0.002829010771994447     0.7397674863773441     -11.43634822184753  9.864226114784373e-06     0.1278599339551016   0.000822490114041931      14.31684551137259      312.0600778597309   0.006596760657563631     0.8004445085511223     0.5324285137748818     0.2727736431992198     0.3765404579463973    0.02984478531812748      0.424413373371991     0.6144688820835981     0.5538568693126807  3.278680635912075e-14 121.9219594422122
2.552449019470673      19.49778642619977      15.85942092871821   0.002829010771994447     0.7397674863773441     -11.43634822184753  9.864226114784373e-06     0.1278599339551016   0.000822490114041931      14.31684551137259      312.0600778597309   0.006596760657563631     0.8004445085511223     0.5324285137748818     0.2727736431992198     0.3765404579463973    0.02984478531812748      0.424413373371991     0.6144688820835981     0.5538568693126807  3.278680635912075e-14 121.9219596160229
2.552448981436219      19.49778671673943      15.85942092871821   0.002829010771994447     0.7397674863773441     -11.43634822184753  9.864226114784373e-06     0.1278599339551016   0.000822490114041931      14.31684551137259      312.0600778597309   0.006596760657563631     0.8004445085511223     0.5324285137748818     0.2727736431992198     0.3765404579463973    0.02984478531812748      0.424413373371991     0.6144688820835981     0.5538568693126807  3.278680635912075e-14 121.9219594402934
2.552448981436219      19.49778642619977      15.85942116504199   0.002829010771994447     0.7397674863773441     -11.43634822184753  9.864226114784373e-06     0.1278599339551016   0.000822490114041931      14.31684551137259      312.0600778597309   0.006596760657563631     0.8004445085511223     0.5324285137748818     0.2727736431992198     0.3765404579463973    0.02984478531812748      0.424413373371991     0.6144688820835981     0.5538568693126807  3.278680635912075e-14 121.9219594654999
2.552448981436219      19.49778642619977      15.85942092871821    0.00282902567315564     0.7397674863773441     -11.43634822184753  9.864226114784373e-06     0.1278599339551016   0.000822490114041931      14.31684551137259      312.0600778597309   0.006596760657563631     0.8004445085511223     0.5324285137748818     0.2727736431992198     0.3765404579463973    0.02984478531812748      0.424413373371991     0.6144688820835981     0.5538568693126807  3.278680635912075e-14 121.9219593336941
2.552448981436219      19.49778642619977      15.85942092871821   0.002829010771994447     0.7397675012785053     -11.43634822184753  9.864226114784373e-06     0.1278599339551016   0.000822490114041931      14.31684551137259      312.0600778597309   0.006596760657563631     0.8004445085511223     0.5324285137748818     0.2727736431992198     0.3765404579463973    0.02984478531812748      0.424413373371991     0.6144688820835981     0.5538568693126807  3.278680635912075e-14 121.9219594545643
2.552448981436219      19.49778642619977      15.85942092871821   0.002829010771994447     0.7397674863773441      -11.4363483922624  9.864226114784373e-06     0.1278599339551016   0.000822490114041931      14.31684551137259      312.0600778597309   0.006596760657563631     0.8004445085511223     0.5324285137748818     0.2727736431992198     0.3765404579463973    0.02984478531812748      0.424413373371991     0.6144688820835981     0.5538568693126807  3.278680635912075e-14 121.9219594059709
2.552448981436219      19.49778642619977      15.85942092871821   0.002829010771994447     0.7397674863773441     -11.43634822184753  9.879127275978221e-06     0.1278599339551016   0.000822490114041931      14.31684551137259      312.0600778597309   0.006596760657563631     0.8004445085511223     0.5324285137748818     0.2727736431992198     0.3765404579463973    0.02984478531812748      0.424413373371991     0.6144688820835981     0.5538568693126807  3.278680635912075e-14 121.9219651722493
2.552448981436219      19.49778642619977      15.85942092871821   0.002829010771994447     0.7397674863773441     -11.43634822184753  9.864226114784373e-06     0.1278599488562628   0.000822490114041931      14.31684551137259      312.0600778597309   0.006596760657563631     0.8004445085511223     0.5324285137748818     0.2727736431992198     0.3765404579463973    0.02984478531812748      0.424413373371991     0.6144688820835981     0.5538568693126807  3.278680635912075e-14 121.9219595863732
2.552448981436219      19.49778642619977      15.85942092871821   0.002829010771994447     0.7397674863773441     -11.43634822184753  9.864226114784373e-06     0.1278599339551016  0.0008225050152031249      14.31684551137259      312.0600778597309   0.006596760657563631     0.8004445085511223     0.5324285137748818     0.2727736431992198     0.3765404579463973    0.02984478531812748      0.424413373371991     0.6144688820835981     0.5538568693126807  3.278680635912075e-14 121.9219594477619
2.552448981436219      19.49778642619977      15.85942092871821   0.002829010771994447     0.7397674863773441     -11.43634822184753  9.864226114784373e-06     0.1278599339551016   0.000822490114041931      14.31684572471021      312.0600778597309   0.006596760657563631     0.8004445085511223     0.5324285137748818     0.2727736431992198     0.3765404579463973    0.02984478531812748      0.424413373371991     0.6144688820835981     0.5538568693126807  3.278680635912075e-14 121.921959637388
2.552448981436219      19.49778642619977      15.85942092871821   0.002829010771994447     0.7397674863773441     -11.43634822184753  9.864226114784373e-06     0.1278599339551016   0.000822490114041931      14.31684551137259      312.0600825097884   0.006596760657563631     0.8004445085511223     0.5324285137748818     0.2727736431992198     0.3765404579463973    0.02984478531812748      0.424413373371991     0.6144688820835981     0.5538568693126807  3.278680635912075e-14 121.9219594379915
2.552448981436219      19.49778642619977      15.85942092871821   0.002829010771994447     0.7397674863773441     -11.43634822184753  9.864226114784373e-06     0.1278599339551016   0.000822490114041931      14.31684551137259      312.0600778597309   0.006596775558724825     0.8004445085511223     0.5324285137748818     0.2727736431992198     0.3765404579463973    0.02984478531812748      0.424413373371991     0.6144688820835981     0.5538568693126807  3.278680635912075e-14 121.9219576463742
2.552448981436219      19.49778642619977      15.85942092871821   0.002829010771994447     0.7397674863773441     -11.43634822184753  9.864226114784373e-06     0.1278599339551016   0.000822490114041931      14.31684551137259      312.0600778597309   0.006596760657563631     0.8004445234522835     0.5324285137748818     0.2727736431992198     0.3765404579463973    0.02984478531812748      0.424413373371991     0.6144688820835981     0.5538568693126807  3.278680635912075e-14 121.9219599069737
2.552448981436219      19.49778642619977      15.85942092871821   0.002829010771994447     0.7397674863773441     -11.43634822184753  9.864226114784373e-06     0.1278599339551016   0.000822490114041931      14.31684551137259      312.0600778597309   0.006596760657563631     0.8004445085511223      0.532428528676043     0.2727736431992198     0.3765404579463973    0.02984478531812748      0.424413373371991     0.6144688820835981     0.5538568693126807  3.278680635912075e-14 121.9219594499593
2.552448981436219      19.49778642619977      15.85942092871821   0.002829010771994447     0.7397674863773441     -11.43634822184753  9.864226114784373e-06     0.1278599339551016   0.000822490114041931      14.31684551137259      312.0600778597309   0.006596760657563631     0.8004445085511223     0.5324285137748818      0.272773658100381     0.3765404579463973    0.02984478531812748      0.424413373371991     0.6144688820835981     0.5538568693126807  3.278680635912075e-14 121.9219594489845
2.552448981436219      19.49778642619977      15.85942092871821   0.002829010771994447     0.7397674863773441     -11.43634822184753  9.864226114784373e-06     0.1278599339551016   0.000822490114041931      14.31684551137259      312.0600778597309   0.006596760657563631     0.8004445085511223     0.5324285137748818     0.2727736431992198     0.3765404728475585    0.02984478531812748      0.424413373371991     0.6144688820835981     0.5538568693126807  3.278680635912075e-14 121.9219594339271
2.552448981436219      19.49778642619977      15.85942092871821   0.002829010771994447     0.7397674863773441     -11.43634822184753  9.864226114784373e-06     0.1278599339551016   0.000822490114041931      14.31684551137259      312.0600778597309   0.006596760657563631     0.8004445085511223     0.5324285137748818     0.2727736431992198     0.3765404579463973    0.02984480021928868      0.424413373371991     0.6144688820835981     0.5538568693126807  3.278680635912075e-14 121.9219594426695
2.552448981436219      19.49778642619977      15.85942092871821   0.002829010771994447     0.7397674863773441     -11.43634822184753  9.864226114784373e-06     0.1278599339551016   0.000822490114041931      14.31684551137259      312.0600778597309   0.006596760657563631     0.8004445085511223     0.5324285137748818     0.2727736431992198     0.3765404579463973    0.02984478531812748     0.4244133882731522     0.6144688820835981     0.5538568693126807  3.278680635912075e-14 121.9219594422122
2.552448981436219      19.49778642619977      15.85942092871821   0.002829010771994447     0.7397674863773441     -11.43634822184753  9.864226114784373e-06     0.1278599339551016   0.000822490114041931      14.31684551137259      312.0600778597309   0.006596760657563631     0.8004445085511223     0.5324285137748818     0.2727736431992198     0.3765404579463973    0.02984478531812748      0.424413373371991     0.6144688969847593     0.5538568693126807  3.278680635912075e-14 121.9219594421161
2.552448981436219      19.49778642619977      15.85942092871821   0.002829010771994447     0.7397674863773441     -11.43634822184753  9.864226114784373e-06     0.1278599339551016   0.000822490114041931      14.31684551137259      312.0600778597309   0.006596760657563631     0.8004445085511223     0.5324285137748818     0.2727736431992198     0.3765404579463973    0.02984478531812748      0.424413373371991     0.6144688820835981     0.5538568842138419  3.278680635912075e-14 121.9219594422899
2.552448981436219      19.49778642619977      15.85942092871821   0.002829010771994447     0.7397674863773441     -11.43634822184753  9.864226114784373e-06     0.1278599339551016   0.000822490114041931      14.31684551137259      312.0600778597309   0.006596760657563631     0.8004445085511223     0.5324285137748818     0.2727736431992198     0.3765404579463973    0.02984478531812748      0.424413373371991     0.6144688820835981     0.5538568693126807  1.490119398065402e-08 121.9220198981328
2.552447838613273      19.49778647503159      15.85942147770826   0.002830526768052595     0.7397671959018883     -11.43634926259301  9.863390461421117e-06     0.1278596863550418  0.0008224901272301925       14.3168373271838      312.0598997771878   0.006597960473431627     0.8004445079048713     0.5324284663092357     0.2727736222264925     0.3765405759041055    0.02984336486218314      0.424413373371991      0.614482369795473     0.5538428565527475  3.275986609233528e-14 121.9218783717456
2.552447876647709      19.49778647503159      15.85942147770826   0.002830526768052595     0.7397671959018883     -11.43634926259301  9.863390461421117e-06     0.1278596863550418  0.0008224901272301925       14.3168373271838      312.0598997771878   0.006597960473431627     0.8004445079048713     0.5324284663092357     0.2727736222264925     0.3765405759041055    0.02984336486218314      0.424413373371991      0.614482369795473     0.5538428565527475  3.275986609233528e-14 121.9218784445995
2.552447838613273      19.49778676557125      15.85942147770826   0.002830526768052595     0.7397671959018883     -11.43634926259301  9.863390461421117e-06     0.1278596863550418  0.0008224901272301925       14.3168373271838      312.0598997771878   0.006597960473431627     0.8004445079048713     0.5324284663092357     0.2727736222264925     0.3765405759041055    0.02984336486218314      0.424413373371991      0.614482369795473     0.5538428565527475  3.275986609233528e-14 121.9218783516617
2.552447838613273      19.49778647503159      15.85942171403206   0.002830526768052595     0.7397671959018883     -11.43634926259301  9.863390461421117e-06     0.1278596863550418  0.0008224901272301925       14.3168373271838      312.0598997771878   0.006597960473431627     0.8004445079048713     0.5324284663092357     0.2727736222264925     0.3765405759041055    0.02984336486218314      0.424413373371991      0.614482369795473     0.5538428565527475  3.275986609233528e-14 121.9218783736787
2.552447838613273      19.49778647503159      15.85942147770826   0.002830541669213789     0.7397671959018883     -11.43634926259301  9.863390461421117e-06     0.1278596863550418  0.0008224901272301925       14.3168373271838      312.0598997771878   0.006597960473431627     0.8004445079048713     0.5324284663092357     0.2727736222264925     0.3765405759041055    0.02984336486218314      0.424413373371991      0.614482369795473     0.5538428565527475  3.275986609233528e-14 121.9218789491402
2.552447838613273      19.49778647503159      15.85942147770826   0.002830526768052595     0.7397672108030495     -11.43634926259301  9.863390461421117e-06     0.1278596863550418  0.0008224901272301925       14.3168373271838      312.0598997771878   0.006597960473431627     0.8004445079048713     0.5324284663092357     0.2727736222264925     0.3765405759041055    0.02984336486218314      0.424413373371991      0.614482369795473     0.5538428565527475  3.275986609233528e-14 121.9218784000595
2.552447838613273      19.49778647503159      15.85942147770826   0.002830526768052595     0.7397671959018883      -11.4363494330079  9.863390461421117e-06     0.1278596863550418  0.0008224901272301925       14.3168373271838      312.0598997771878   0.006597960473431627     0.8004445079048713     0.5324284663092357     0.2727736222264925     0.3765405759041055    0.02984336486218314      0.424413373371991      0.614482369795473     0.5538428565527475  3.275986609233528e-14 121.9218783524011
2.552447838613273      19.49778647503159      15.85942147770826   0.002830526768052595     0.7397671959018883     -11.43634926259301  9.878291622614965e-06     0.1278596863550418  0.0008224901272301925       14.3168373271838      312.0598997771878   0.006597960473431627     0.8004445079048713     0.5324284663092357     0.2727736222264925     0.3765405759041055    0.02984336486218314      0.424413373371991      0.614482369795473     0.5538428565527475  3.275986609233528e-14 121.9218841826957
2.552447838613273      19.49778647503159      15.85942147770826   0.002830526768052595     0.7397671959018883     -11.43634926259301  9.863390461421117e-06     0.1278597012562029  0.0008224901272301925       14.3168373271838      312.0598997771878   0.006597960473431627     0.8004445079048713     0.5324284663092357     0.2727736222264925     0.3765405759041055    0.02984336486218314      0.424413373371991      0.614482369795473     0.5538428565527475  3.275986609233528e-14 121.9218785349168
2.552447838613273      19.49778647503159      15.85942147770826   0.002830526768052595     0.7397671959018883     -11.43634926259301  9.863390461421117e-06     0.1278596863550418  0.0008225050283913863       14.3168373271838      312.0598997771878   0.006597960473431627     0.8004445079048713     0.5324284663092357     0.2727736222264925     0.3765405759041055    0.02984336486218314      0.424413373371991      0.614482369795473     0.5538428565527475  3.275986609233528e-14 121.9218782591277
2.552447838613273      19.49778647503159      15.85942147770826   0.002830526768052595     0.7397671959018883     -11.43634926259301  9.863390461421117e-06     0.1278596863550418  0.0008224901272301925       14.3168375405213      312.0598997771878   0.006597960473431627     0.8004445079048713     0.5324284663092357     0.2727736222264925     0.3765405759041055    0.02984336486218314      0.424413373371991      0.614482369795473     0.5538428565527475  3.275986609233528e-14 121.9218783523085
2.552447838613273      19.49778647503159      15.85942147770826   0.002830526768052595     0.7397671959018883     -11.43634926259301  9.863390461421117e-06     0.1278596863550418  0.0008224901272301925       14.3168373271838      312.0599044272426   0.006597960473431627     0.8004445079048713     0.5324284663092357     0.2727736222264925     0.3765405759041055    0.02984336486218314      0.424413373371991      0.614482369795473     0.5538428565527475  3.275986609233528e-14 121.9218782605698
2.552447838613273      19.49778647503159      15.85942147770826   0.002830526768052595     0.7397671959018883     -11.43634926259301  9.863390461421117e-06     0.1278596863550418  0.0008224901272301925       14.3168373271838      312.0598997771878   0.006597975374592821     0.8004445079048713     0.5324284663092357     0.2727736222264925     0.3765405759041055    0.02984336486218314      0.424413373371991      0.614482369795473     0.5538428565527475  3.275986609233528e-14 121.9218776546606
2.552447838613273      19.49778647503159      15.85942147770826   0.002830526768052595     0.7397671959018883     -11.43634926259301  9.863390461421117e-06     0.1278596863550418  0.0008224901272301925       14.3168373271838      312.0598997771878   0.006597960473431627     0.8004445228060325     0.5324284663092357     0.2727736222264925     0.3765405759041055    0.02984336486218314      0.424413373371991      0.614482369795473     0.5538428565527475  3.275986609233528e-14 121.9218788543009
2.552447838613273      19.49778647503159      15.85942147770826   0.002830526768052595     0.7397671959018883     -11.43634926259301  9.863390461421117e-06     0.1278596863550418  0.0008224901272301925       14.3168373271838      312.0598997771878   0.006597960473431627     0.8004445079048713     0.5324284812103969     0.2727736222264925     0.3765405759041055    0.02984336486218314      0.424413373371991      0.614482369795473     0.5538428565527475  3.275986609233528e-14 121.9218783811871
2.552447838613273      19.49778647503159      15.85942147770826   0.002830526768052595     0.7397671959018883     -11.43634926259301  9.863390461421117e-06     0.1278596863550418  0.0008224901272301925       14.3168373271838      312.0598997771878   0.006597960473431627     0.8004445079048713     0.5324284663092357     0.2727736371276537     0.3765405759041055    0.02984336486218314      0.424413373371991      0.614482369795473     0.5538428565527475  3.275986609233528e-14 121.9218784119129
2.552447838613273      19.49778647503159      15.85942147770826   0.002830526768052595     0.7397671959018883     -11.43634926259301  9.863390461421117e-06     0.1278596863550418  0.0008224901272301925       14.3168373271838      312.0598997771878   0.006597960473431627     0.8004445079048713     0.5324284663092357     0.2727736222264925     0.3765405908052667    0.02984336486218314      0.424413373371991      0.614482369795473     0.5538428565527475  3.275986609233528e-14 121.921878362762
2.552447838613273      19.49778647503159      15.85942147770826   0.002830526768052595     0.7397671959018883     -11.43634926259301  9.863390461421117e-06     0.1278596863550418  0.0008224901272301925       14.3168373271838      312.0598997771878   0.006597960473431627     0.8004445079048713     0.5324284663092357     0.2727736222264925     0.3765405759041055    0.02984337976334433      0.424413373371991      0.614482369795473     0.5538428565527475  3.275986609233528e-14 121.9218783714069
2.552447838613273      19.49778647503159      15.85942147770826   0.002830526768052595     0.7397671959018883     -11.43634926259301  9.863390461421117e-06     0.1278596863550418  0.0008224901272301925       14.3168373271838      312.0598997771878   0.006597960473431627     0.8004445079048713     0.5324284663092357     0.2727736222264925     0.3765405759041055    0.02984336486218314     0.4244133882731522      0.614482369795473     0.5538428565527475  3.275986609233528e-14 121.9218783717456
2.552447838613273      19.49778647503159      15.85942147770826   0.002830526768052595     0.7397671959018883     -11.43634926259301  9.863390461421117e-06     0.1278596863550418  0.0008224901272301925       14.3168373271838      312.0598997771878   0.006597960473431627     0.8004445079048713     0.5324284663092357     0.2727736222264925     0.3765405759041055    0.02984336486218314      0.424413373371991     0.6144823846966342     0.5538428565527475  3.275986609233528e-14 121.9218783717305
2.552447838613273      19.49778647503159      15.85942147770826   0.002830526768052595     0.7397671959018883     -11.43634926259301  9.863390461421117e-06     0.1278596863550418  0.0008224901272301925       14.3168373271838      312.0598997771878   0.006597960473431627     0.8004445079048713     0.5324284663092357     0.2727736222264925     0.3765405759041055    0.02984336486218314      0.424413373371991      0.614482369795473     0.5538428714539087  3.275986609233528e-14 121.9218783717271
2.552447838613273      19.49778647503159      15.85942147770826   0.002830526768052595     0.7397671959018883     -11.43634926259301  9.863390461421117e-06     0.1278596863550418  0.0008224901272301925       14.3168373271838      312.0598997771878   0.006597960473431627     0.8004445079048713     0.5324284663092357     0.2727736222264925     0.3765405759041055    0.02984336486218314      0.424413373371991      0.614482369795473     0.5538428565527475  1.490119395371375e-08 121.9219388188493
