# Supplementary material for: Model-Based Quantification of the Systemic Interplay between Glucose and Fatty Acids in the Postprandial State
Source: PLoS One. 2015 Sep 10;10(9):e0135665. doi: 10.1371/journal.pone.0135665 (PMC4565650; doi:10.1371/journal.pone.0135665)
Supplement: S3 File — Zip file containing all Matlab m-files to generate figures. The zip-file includes a README file, containing an overview of the simulation files and basic instructions. (ZIP) [file pone.0135665.s004.zip › GlcNEFA/OPT parameters/OPT_solver1_seed100000000_n100_r25/parameters_it75.txt]

2.568419072357585      18.91084834983201      5.862028202264062   0.001172907013257279     0.5174248942634163     -9.092290773733268   0.005715473791410183    0.04152943719733088    0.00318544561770771      13.69056382816274       279.280438078861   0.007391615276401883     0.8529975035626499     0.6084269173676231     0.2499025915778654     0.2253999242447796  0.0004649574572072324     0.1350507810526056     0.1370592873121068     0.4334593313899571      0.058111909379205 247.9510876745599
2.568419110630012      18.91084834983201      5.862028202264062   0.001172907013257279     0.5174248942634163     -9.092290773733268   0.005715473791410183    0.04152943719733088    0.00318544561770771      13.69056382816274       279.280438078861   0.007391615276401883     0.8529975035626499     0.6084269173676231     0.2499025915778654     0.2253999242447796  0.0004649574572072324     0.1350507810526056     0.1370592873121068     0.4334593313899571      0.058111909379205 247.951087298399
2.568419072357585      18.91084863162561      5.862028202264062   0.001172907013257279     0.5174248942634163     -9.092290773733268   0.005715473791410183    0.04152943719733088    0.00318544561770771      13.69056382816274       279.280438078861   0.007391615276401883     0.8529975035626499     0.6084269173676231     0.2499025915778654     0.2253999242447796  0.0004649574572072324     0.1350507810526056     0.1370592873121068     0.4334593313899571      0.058111909379205 247.9510852753882
2.568419072357585      18.91084834983201      5.862028289615089   0.001172907013257279     0.5174248942634163     -9.092290773733268   0.005715473791410183    0.04152943719733088    0.00318544561770771      13.69056382816274       279.280438078861   0.007391615276401883     0.8529975035626499     0.6084269173676231     0.2499025915778654     0.2253999242447796  0.0004649574572072324     0.1350507810526056     0.1370592873121068     0.4334593313899571      0.058111909379205 247.9510853341013
2.568419072357585      18.91084834983201      5.862028202264062   0.001172921914418472     0.5174248942634163     -9.092290773733268   0.005715473791410183    0.04152943719733088    0.00318544561770771      13.69056382816274       279.280438078861   0.007391615276401883     0.8529975035626499     0.6084269173676231     0.2499025915778654     0.2253999242447796  0.0004649574572072324     0.1350507810526056     0.1370592873121068     0.4334593313899571      0.058111909379205 247.9513641457783
2.568419072357585      18.91084834983201      5.862028202264062   0.001172907013257279     0.5174249091645775     -9.092290773733268   0.005715473791410183    0.04152943719733088    0.00318544561770771      13.69056382816274       279.280438078861   0.007391615276401883     0.8529975035626499     0.6084269173676231     0.2499025915778654     0.2253999242447796  0.0004649574572072324     0.1350507810526056     0.1370592873121068     0.4334593313899571      0.058111909379205 247.9510857770044
2.568419072357585      18.91084834983201      5.862028202264062   0.001172907013257279     0.5174248942634163     -9.092290909218958   0.005715473791410183    0.04152943719733088    0.00318544561770771      13.69056382816274       279.280438078861   0.007391615276401883     0.8529975035626499     0.6084269173676231     0.2499025915778654     0.2253999242447796  0.0004649574572072324     0.1350507810526056     0.1370592873121068     0.4334593313899571      0.058111909379205 247.95109413025
2.568419072357585      18.91084834983201      5.862028202264062   0.001172907013257279     0.5174248942634163     -9.092290773733268   0.005715488692571377    0.04152943719733088    0.00318544561770771      13.69056382816274       279.280438078861   0.007391615276401883     0.8529975035626499     0.6084269173676231     0.2499025915778654     0.2253999242447796  0.0004649574572072324     0.1350507810526056     0.1370592873121068     0.4334593313899571      0.058111909379205 247.9512391954064
2.568419072357585      18.91084834983201      5.862028202264062   0.001172907013257279     0.5174248942634163     -9.092290773733268   0.005715473791410183    0.04152945209849207    0.00318544561770771      13.69056382816274       279.280438078861   0.007391615276401883     0.8529975035626499     0.6084269173676231     0.2499025915778654     0.2253999242447796  0.0004649574572072324     0.1350507810526056     0.1370592873121068     0.4334593313899571      0.058111909379205 247.9510897838357
2.568419072357585      18.91084834983201      5.862028202264062   0.001172907013257279     0.5174248942634163     -9.092290773733268   0.005715473791410183    0.04152943719733088   0.003185460518868904      13.69056382816274       279.280438078861   0.007391615276401883     0.8529975035626499     0.6084269173676231     0.2499025915778654     0.2253999242447796  0.0004649574572072324     0.1350507810526056     0.1370592873121068     0.4334593313899571      0.058111909379205 247.950889787864
2.568419072357585      18.91084834983201      5.862028202264062   0.001172907013257279     0.5174248942634163     -9.092290773733268   0.005715473791410183    0.04152943719733088    0.00318544561770771      13.69056403216804       279.280438078861   0.007391615276401883     0.8529975035626499     0.6084269173676231     0.2499025915778654     0.2253999242447796  0.0004649574572072324     0.1350507810526056     0.1370592873121068     0.4334593313899571      0.058111909379205 247.9510857141924
2.568419072357585      18.91084834983201      5.862028202264062   0.001172907013257279     0.5174248942634163     -9.092290773733268   0.005715473791410183    0.04152943719733088    0.00318544561770771      13.69056382816274      279.2804422404638   0.007391615276401883     0.8529975035626499     0.6084269173676231     0.2499025915778654     0.2253999242447796  0.0004649574572072324     0.1350507810526056     0.1370592873121068     0.4334593313899571      0.058111909379205 247.9510887318141
2.568419072357585      18.91084834983201      5.862028202264062   0.001172907013257279     0.5174248942634163     -9.092290773733268   0.005715473791410183    0.04152943719733088    0.00318544561770771      13.69056382816274       279.280438078861   0.007391630177563077     0.8529975035626499     0.6084269173676231     0.2499025915778654     0.2253999242447796  0.0004649574572072324     0.1350507810526056     0.1370592873121068     0.4334593313899571      0.058111909379205 247.9506525323993
2.568419072357585      18.91084834983201      5.862028202264062   0.001172907013257279     0.5174248942634163     -9.092290773733268   0.005715473791410183    0.04152943719733088    0.00318544561770771      13.69056382816274       279.280438078861   0.007391615276401883     0.8529975184638111     0.6084269173676231     0.2499025915778654     0.2253999242447796  0.0004649574572072324     0.1350507810526056     0.1370592873121068     0.4334593313899571      0.058111909379205 247.9510912090894
2.568419072357585      18.91084834983201      5.862028202264062   0.001172907013257279     0.5174248942634163     -9.092290773733268   0.005715473791410183    0.04152943719733088    0.00318544561770771      13.69056382816274       279.280438078861   0.007391615276401883     0.8529975035626499     0.6084269322687843     0.2499025915778654     0.2253999242447796  0.0004649574572072324     0.1350507810526056     0.1370592873121068     0.4334593313899571      0.058111909379205 247.9510957603108
2.568419072357585      18.91084834983201      5.862028202264062   0.001172907013257279     0.5174248942634163     -9.092290773733268   0.005715473791410183    0.04152943719733088    0.00318544561770771      13.69056382816274       279.280438078861   0.007391615276401883     0.8529975035626499     0.6084269173676231     0.2499026064790266     0.2253999242447796  0.0004649574572072324     0.1350507810526056     0.1370592873121068     0.4334593313899571      0.058111909379205 247.9510793971427
2.568419072357585      18.91084834983201      5.862028202264062   0.001172907013257279     0.5174248942634163     -9.092290773733268   0.005715473791410183    0.04152943719733088    0.00318544561770771      13.69056382816274       279.280438078861   0.007391615276401883     0.8529975035626499     0.6084269173676231     0.2499025915778654     0.2253999391459408  0.0004649574572072324     0.1350507810526056     0.1370592873121068     0.4334593313899571      0.058111909379205 247.9510864476973
2.568419072357585      18.91084834983201      5.862028202264062   0.001172907013257279     0.5174248942634163     -9.092290773733268   0.005715473791410183    0.04152943719733088    0.00318544561770771      13.69056382816274       279.280438078861   0.007391615276401883     0.8529975035626499     0.6084269173676231     0.2499025915778654     0.2253999242447796  0.0004649723583684262     0.1350507810526056     0.1370592873121068     0.4334593313899571      0.058111909379205 247.9510876247803
2.568419072357585      18.91084834983201      5.862028202264062   0.001172907013257279     0.5174248942634163     -9.092290773733268   0.005715473791410183    0.04152943719733088    0.00318544561770771      13.69056382816274       279.280438078861   0.007391615276401883     0.8529975035626499     0.6084269173676231     0.2499025915778654     0.2253999242447796  0.0004649574572072324     0.1350507959537668     0.1370592873121068     0.4334593313899571      0.058111909379205 247.9510874598026
2.568419072357585      18.91084834983201      5.862028202264062   0.001172907013257279     0.5174248942634163     -9.092290773733268   0.005715473791410183    0.04152943719733088    0.00318544561770771      13.69056382816274       279.280438078861   0.007391615276401883     0.8529975035626499     0.6084269173676231     0.2499025915778654     0.2253999242447796  0.0004649574572072324     0.1350507810526056      0.137059302213268     0.4334593313899571      0.058111909379205 247.9510876991536
2.568419072357585      18.91084834983201      5.862028202264062   0.001172907013257279     0.5174248942634163     -9.092290773733268   0.005715473791410183    0.04152943719733088    0.00318544561770771      13.69056382816274       279.280438078861   0.007391615276401883     0.8529975035626499     0.6084269173676231     0.2499025915778654     0.2253999242447796  0.0004649574572072324     0.1350507810526056     0.1370592873121068     0.4334593462911183      0.058111909379205 247.9510876844861
2.568419072357585      18.91084834983201      5.862028202264062   0.001172907013257279     0.5174248942634163     -9.092290773733268   0.005715473791410183    0.04152943719733088    0.00318544561770771      13.69056382816274       279.280438078861   0.007391615276401883     0.8529975035626499     0.6084269173676231     0.2499025915778654     0.2253999242447796  0.0004649574572072324     0.1350507810526056     0.1370592873121068     0.4334593313899571     0.0581119242803662 247.951087355673
2.568419337859038       18.9108488827339      5.862029879327887   0.001171544936832524     0.5174328648629966      -9.09228779133476   0.005711836162901063     0.0415290692504558   0.004016668018749542        13.690564429631      279.2804336379113   0.007480100091661465     0.8529967167279574     0.6084062528588298     0.2499286717220962     0.2254050776283338  0.0004649690275970315     0.1350515613048216     0.1370592731532216     0.4334593133170493    0.05811324884980505 240.8487213596651
2.568419376131469       18.9108488827339      5.862029879327887   0.001171544936832524     0.5174328648629966      -9.09228779133476   0.005711836162901063     0.0415290692504558   0.004016668018749542        13.690564429631      279.2804336379113   0.007480100091661465     0.8529967167279574     0.6084062528588298     0.2499286717220962     0.2254050776283338  0.0004649690275970315     0.1350515613048216     0.1370592731532216     0.4334593133170493    0.05811324884980505 240.8487202988161
2.568419337859038      18.91084916452751      5.862029879327887   0.001171544936832524     0.5174328648629966      -9.09228779133476   0.005711836162901063     0.0415290692504558   0.004016668018749542        13.690564429631      279.2804336379113   0.007480100091661465     0.8529967167279574     0.6084062528588298     0.2499286717220962     0.2254050776283338  0.0004649690275970315     0.1350515613048216     0.1370592731532216     0.4334593133170493    0.05811324884980505 240.8487195894163
2.568419337859038       18.9108488827339      5.862029966678938   0.001171544936832524     0.5174328648629966      -9.09228779133476   0.005711836162901063     0.0415290692504558   0.004016668018749542        13.690564429631      279.2804336379113   0.007480100091661465     0.8529967167279574     0.6084062528588298     0.2499286717220962     0.2254050776283338  0.0004649690275970315     0.1350515613048216     0.1370592731532216     0.4334593133170493    0.05811324884980505 240.8487190812763
2.568419337859038       18.9108488827339      5.862029879327887   0.001171559837993717     0.5174328648629966      -9.09228779133476   0.005711836162901063     0.0415290692504558   0.004016668018749542        13.690564429631      279.2804336379113   0.007480100091661465     0.8529967167279574     0.6084062528588298     0.2499286717220962     0.2254050776283338  0.0004649690275970315     0.1350515613048216     0.1370592731532216     0.4334593133170493    0.05811324884980505 240.8489621651513
2.568419337859038       18.9108488827339      5.862029879327887   0.001171544936832524     0.5174328797641578      -9.09228779133476   0.005711836162901063     0.0415290692504558   0.004016668018749542        13.690564429631      279.2804336379113   0.007480100091661465     0.8529967167279574     0.6084062528588298     0.2499286717220962     0.2254050776283338  0.0004649690275970315     0.1350515613048216     0.1370592731532216     0.4334593133170493    0.05811324884980505 240.8487196143431
2.568419337859038       18.9108488827339      5.862029879327887   0.001171544936832524     0.5174328648629966     -9.092287926820406   0.005711836162901063     0.0415290692504558   0.004016668018749542        13.690564429631      279.2804336379113   0.007480100091661465     0.8529967167279574     0.6084062528588298     0.2499286717220962     0.2254050776283338  0.0004649690275970315     0.1350515613048216     0.1370592731532216     0.4334593133170493    0.05811324884980505 240.8487275769906
2.568419337859038       18.9108488827339      5.862029879327887   0.001171544936832524     0.5174328648629966      -9.09228779133476   0.005711851064062257     0.0415290692504558   0.004016668018749542        13.690564429631      279.2804336379113   0.007480100091661465     0.8529967167279574     0.6084062528588298     0.2499286717220962     0.2254050776283338  0.0004649690275970315     0.1350515613048216     0.1370592731532216     0.4334593133170493    0.05811324884980505 240.848825087884
2.568419337859038       18.9108488827339      5.862029879327887   0.001171544936832524     0.5174328648629966      -9.09228779133476   0.005711836162901063      0.041529084151617   0.004016668018749542        13.690564429631      279.2804336379113   0.007480100091661465     0.8529967167279574     0.6084062528588298     0.2499286717220962     0.2254050776283338  0.0004649690275970315     0.1350515613048216     0.1370592731532216     0.4334593133170493    0.05811324884980505 240.8487190016163
2.568419337859038       18.9108488827339      5.862029879327887   0.001171544936832524     0.5174328648629966      -9.09228779133476   0.005711836162901063     0.0415290692504558   0.004016682919910736        13.690564429631      279.2804336379113   0.007480100091661465     0.8529967167279574     0.6084062528588298     0.2499286717220962     0.2254050776283338  0.0004649690275970315     0.1350515613048216     0.1370592731532216     0.4334593133170493    0.05811324884980505 240.8487276218565
2.568419337859038       18.9108488827339      5.862029879327887   0.001171544936832524     0.5174328648629966      -9.09228779133476   0.005711836162901063     0.0415290692504558   0.004016668018749542       13.6905646336363      279.2804336379113   0.007480100091661465     0.8529967167279574     0.6084062528588298     0.2499286717220962     0.2254050776283338  0.0004649690275970315     0.1350515613048216     0.1370592731532216     0.4334593133170493    0.05811324884980505 240.8487197748754
2.568419337859038       18.9108488827339      5.862029879327887   0.001171544936832524     0.5174328648629966      -9.09228779133476   0.005711836162901063     0.0415290692504558   0.004016668018749542        13.690564429631      279.2804377995141   0.007480100091661465     0.8529967167279574     0.6084062528588298     0.2499286717220962     0.2254050776283338  0.0004649690275970315     0.1350515613048216     0.1370592731532216     0.4334593133170493    0.05811324884980505 240.8487220993104
2.568419337859038       18.9108488827339      5.862029879327887   0.001171544936832524     0.5174328648629966      -9.09228779133476   0.005711836162901063     0.0415290692504558   0.004016668018749542        13.690564429631      279.2804336379113   0.007480114992822659     0.8529967167279574     0.6084062528588298     0.2499286717220962     0.2254050776283338  0.0004649690275970315     0.1350515613048216     0.1370592731532216     0.4334593133170493    0.05811324884980505 240.8485806253228
2.568419337859038       18.9108488827339      5.862029879327887   0.001171544936832524     0.5174328648629966      -9.09228779133476   0.005711836162901063     0.0415290692504558   0.004016668018749542        13.690564429631      279.2804336379113   0.007480100091661465     0.8529967316291186     0.6084062528588298     0.2499286717220962     0.2254050776283338  0.0004649690275970315     0.1350515613048216     0.1370592731532216     0.4334593133170493    0.05811324884980505 240.8487246192667
2.568419337859038       18.9108488827339      5.862029879327887   0.001171544936832524     0.5174328648629966      -9.09228779133476   0.005711836162901063     0.0415290692504558   0.004016668018749542        13.690564429631      279.2804336379113   0.007480100091661465     0.8529967167279574      0.608406267759991     0.2499286717220962     0.2254050776283338  0.0004649690275970315     0.1350515613048216     0.1370592731532216     0.4334593133170493    0.05811324884980505 240.8487249643138
2.568419337859038       18.9108488827339      5.862029879327887   0.001171544936832524     0.5174328648629966      -9.09228779133476   0.005711836162901063     0.0415290692504558   0.004016668018749542        13.690564429631      279.2804336379113   0.007480100091661465     0.8529967167279574     0.6084062528588298     0.2499286866232574     0.2254050776283338  0.0004649690275970315     0.1350515613048216     0.1370592731532216     0.4334593133170493    0.05811324884980505 240.8487157651833
2.568419337859038       18.9108488827339      5.862029879327887   0.001171544936832524     0.5174328648629966      -9.09228779133476   0.005711836162901063     0.0415290692504558   0.004016668018749542        13.690564429631      279.2804336379113   0.007480100091661465     0.8529967167279574     0.6084062528588298     0.2499286717220962      0.225405092529495  0.0004649690275970315     0.1350515613048216     0.1370592731532216     0.4334593133170493    0.05811324884980505 240.848720445288
2.568419337859038       18.9108488827339      5.862029879327887   0.001171544936832524     0.5174328648629966      -9.09228779133476   0.005711836162901063     0.0415290692504558   0.004016668018749542        13.690564429631      279.2804336379113   0.007480100091661465     0.8529967167279574     0.6084062528588298     0.2499286717220962     0.2254050776283338  0.0004649839287582254     0.1350515613048216     0.1370592731532216     0.4334593133170493    0.05811324884980505 240.8487213158368
2.568419337859038       18.9108488827339      5.862029879327887   0.001171544936832524     0.5174328648629966      -9.09228779133476   0.005711836162901063     0.0415290692504558   0.004016668018749542        13.690564429631      279.2804336379113   0.007480100091661465     0.8529967167279574     0.6084062528588298     0.2499286717220962     0.2254050776283338  0.0004649690275970315     0.1350515762059828     0.1370592731532216     0.4334593133170493    0.05811324884980505 240.8487210863434
2.568419337859038       18.9108488827339      5.862029879327887   0.001171544936832524     0.5174328648629966      -9.09228779133476   0.005711836162901063     0.0415290692504558   0.004016668018749542        13.690564429631      279.2804336379113   0.007480100091661465     0.8529967167279574     0.6084062528588298     0.2499286717220962     0.2254050776283338  0.0004649690275970315     0.1350515613048216     0.1370592880543828     0.4334593133170493    0.05811324884980505 240.8487213794416
2.568419337859038       18.9108488827339      5.862029879327887   0.001171544936832524     0.5174328648629966      -9.09228779133476   0.005711836162901063     0.0415290692504558   0.004016668018749542        13.690564429631      279.2804336379113   0.007480100091661465     0.8529967167279574     0.6084062528588298     0.2499286717220962     0.2254050776283338  0.0004649690275970315     0.1350515613048216     0.1370592731532216     0.4334593282182105    0.05811324884980505 240.8487213634964
2.568419337859038       18.9108488827339      5.862029879327887   0.001171544936832524     0.5174328648629966      -9.09228779133476   0.005711836162901063     0.0415290692504558   0.004016668018749542        13.690564429631      279.2804336379113   0.007480100091661465     0.8529967167279574     0.6084062528588298     0.2499286717220962     0.2254050776283338  0.0004649690275970315     0.1350515613048216     0.1370592731532216     0.4334593133170493    0.05811326375096624 240.8487210620328
2.617853823554841      17.92853139727109      9.640108189158621   0.001206791972016506     0.5675242827977853     -9.846821927342253   0.004359114815338227    0.04989361783151756   0.003973036608287586      14.57994101850505      314.5122145014008   0.007400312610347133     0.8401275365356554     0.5909065841944799     0.2486484913292797     0.2798624347074742    0.02093267776084649   0.006613030152504862     0.1869414910822894     0.4382181118717795     0.5662000298800948 186.3413885738985
2.617853862563903      17.92853139727109      9.640108189158621   0.001206791972016506     0.5675242827977853     -9.846821927342253   0.004359114815338227    0.04989361783151756   0.003973036608287586      14.57994101850505      314.5122145014008   0.007400312610347133     0.8401275365356554     0.5909065841944799     0.2486484913292797     0.2798624347074742    0.02093267776084649   0.006613030152504862     0.1869414910822894     0.4382181118717795     0.5662000298800948 186.3413884200981
2.617853823554841      17.92853166442702      9.640108189158621   0.001206791972016506     0.5675242827977853     -9.846821927342253   0.004359114815338227    0.04989361783151756   0.003973036608287586      14.57994101850505      314.5122145014008   0.007400312610347133     0.8401275365356554     0.5909065841944799     0.2486484913292797     0.2798624347074742    0.02093267776084649   0.006613030152504862     0.1869414910822894     0.4382181118717795     0.5662000298800948 186.3413882222537
2.617853823554841      17.92853139727109      9.640108332807428   0.001206791972016506     0.5675242827977853     -9.846821927342253   0.004359114815338227    0.04989361783151756   0.003973036608287586      14.57994101850505      314.5122145014008   0.007400312610347133     0.8401275365356554     0.5909065841944799     0.2486484913292797     0.2798624347074742    0.02093267776084649   0.006613030152504862     0.1869414910822894     0.4382181118717795     0.5662000298800948 186.3413875753713
2.617853823554841      17.92853139727109      9.640108189158621     0.0012068068731777     0.5675242827977853     -9.846821927342253   0.004359114815338227    0.04989361783151756   0.003973036608287586      14.57994101850505      314.5122145014008   0.007400312610347133     0.8401275365356554     0.5909065841944799     0.2486484913292797     0.2798624347074742    0.02093267776084649   0.006613030152504862     0.1869414910822894     0.4382181118717795     0.5662000298800948 186.3414848222923
2.617853823554841      17.92853139727109      9.640108189158621   0.001206791972016506     0.5675242976989465     -9.846821927342253   0.004359114815338227    0.04989361783151756   0.003973036608287586      14.57994101850505      314.5122145014008   0.007400312610347133     0.8401275365356554     0.5909065841944799     0.2486484913292797     0.2798624347074742    0.02093267776084649   0.006613030152504862     0.1869414910822894     0.4382181118717795     0.5662000298800948 186.341388161658
2.617853823554841      17.92853139727109      9.640108189158621   0.001206791972016506     0.5675242827977853     -9.846822074071334   0.004359114815338227    0.04989361783151756   0.003973036608287586      14.57994101850505      314.5122145014008   0.007400312610347133     0.8401275365356554     0.5909065841944799     0.2486484913292797     0.2798624347074742    0.02093267776084649   0.006613030152504862     0.1869414910822894     0.4382181118717795     0.5662000298800948 186.341390198354
2.617853823554841      17.92853139727109      9.640108189158621   0.001206791972016506     0.5675242827977853     -9.846821927342253   0.004359129716499421    0.04989361783151756   0.003973036608287586      14.57994101850505      314.5122145014008   0.007400312610347133     0.8401275365356554     0.5909065841944799     0.2486484913292797     0.2798624347074742    0.02093267776084649   0.006613030152504862     0.1869414910822894     0.4382181118717795     0.5662000298800948 186.341443113045
2.617853823554841      17.92853139727109      9.640108189158621   0.001206791972016506     0.5675242827977853     -9.846821927342253   0.004359114815338227    0.04989363273267875   0.003973036608287586      14.57994101850505      314.5122145014008   0.007400312610347133     0.8401275365356554     0.5909065841944799     0.2486484913292797     0.2798624347074742    0.02093267776084649   0.006613030152504862     0.1869414910822894     0.4382181118717795     0.5662000298800948 186.3413872273149
2.617853823554841      17.92853139727109      9.640108189158621   0.001206791972016506     0.5675242827977853     -9.846821927342253   0.004359114815338227    0.04989361783151756    0.00397305150944878      14.57994101850505      314.5122145014008   0.007400312610347133     0.8401275365356554     0.5909065841944799     0.2486484913292797     0.2798624347074742    0.02093267776084649   0.006613030152504862     0.1869414910822894     0.4382181118717795     0.5662000298800948 186.3414704732246
2.617853823554841      17.92853139727109      9.640108189158621   0.001206791972016506     0.5675242827977853     -9.846821927342253   0.004359114815338227    0.04989361783151756   0.003973036608287586       14.5799412357631      314.5122145014008   0.007400312610347133     0.8401275365356554     0.5909065841944799     0.2486484913292797     0.2798624347074742    0.02093267776084649   0.006613030152504862     0.1869414910822894     0.4382181118717795     0.5662000298800948 186.3413881717999
2.617853823554841      17.92853139727109      9.640108189158621   0.001206791972016506     0.5675242827977853     -9.846821927342253   0.004359114815338227    0.04989361783151756   0.003973036608287586      14.57994101850505       314.512219187998   0.007400312610347133     0.8401275365356554     0.5909065841944799     0.2486484913292797     0.2798624347074742    0.02093267776084649   0.006613030152504862     0.1869414910822894     0.4382181118717795     0.5662000298800948 186.3413887504596
2.617853823554841      17.92853139727109      9.640108189158621   0.001206791972016506     0.5675242827977853     -9.846821927342253   0.004359114815338227    0.04989361783151756   0.003973036608287586      14.57994101850505      314.5122145014008   0.007400327511508327     0.8401275365356554     0.5909065841944799     0.2486484913292797     0.2798624347074742    0.02093267776084649   0.006613030152504862     0.1869414910822894     0.4382181118717795     0.5662000298800948 186.3413544967827
2.617853823554841      17.92853139727109      9.640108189158621   0.001206791972016506     0.5675242827977853     -9.846821927342253   0.004359114815338227    0.04989361783151756   0.003973036608287586      14.57994101850505      314.5122145014008   0.007400312610347133     0.8401275514368166     0.5909065841944799     0.2486484913292797     0.2798624347074742    0.02093267776084649   0.006613030152504862     0.1869414910822894     0.4382181118717795     0.5662000298800948 186.3413900445911
2.617853823554841      17.92853139727109      9.640108189158621   0.001206791972016506     0.5675242827977853     -9.846821927342253   0.004359114815338227    0.04989361783151756   0.003973036608287586      14.57994101850505      314.5122145014008   0.007400312610347133     0.8401275365356554     0.5909065990956411     0.2486484913292797     0.2798624347074742    0.02093267776084649   0.006613030152504862     0.1869414910822894     0.4382181118717795     0.5662000298800948 186.3413905901722
2.617853823554841      17.92853139727109      9.640108189158621   0.001206791972016506     0.5675242827977853     -9.846821927342253   0.004359114815338227    0.04989361783151756   0.003973036608287586      14.57994101850505      314.5122145014008   0.007400312610347133     0.8401275365356554     0.5909065841944799     0.2486485062304409     0.2798624347074742    0.02093267776084649   0.006613030152504862     0.1869414910822894     0.4382181118717795     0.5662000298800948 186.3413875540955
2.617853823554841      17.92853139727109      9.640108189158621   0.001206791972016506     0.5675242827977853     -9.846821927342253   0.004359114815338227    0.04989361783151756   0.003973036608287586      14.57994101850505      314.5122145014008   0.007400312610347133     0.8401275365356554     0.5909065841944799     0.2486484913292797     0.2798624496086354    0.02093267776084649   0.006613030152504862     0.1869414910822894     0.4382181118717795     0.5662000298800948 186.3413882610477
2.617853823554841      17.92853139727109      9.640108189158621   0.001206791972016506     0.5675242827977853     -9.846821927342253   0.004359114815338227    0.04989361783151756   0.003973036608287586      14.57994101850505      314.5122145014008   0.007400312610347133     0.8401275365356554     0.5909065841944799     0.2486484913292797     0.2798624347074742    0.02093269266200768   0.006613030152504862     0.1869414910822894     0.4382181118717795     0.5662000298800948 186.3413885727126
2.617853823554841      17.92853139727109      9.640108189158621   0.001206791972016506     0.5675242827977853     -9.846821927342253   0.004359114815338227    0.04989361783151756   0.003973036608287586      14.57994101850505      314.5122145014008   0.007400312610347133     0.8401275365356554     0.5909065841944799     0.2486484913292797     0.2798624347074742    0.02093267776084649   0.006613045053666056     0.1869414910822894     0.4382181118717795     0.5662000298800948 186.3413884947437
2.617853823554841      17.92853139727109      9.640108189158621   0.001206791972016506     0.5675242827977853     -9.846821927342253   0.004359114815338227    0.04989361783151756   0.003973036608287586      14.57994101850505      314.5122145014008   0.007400312610347133     0.8401275365356554     0.5909065841944799     0.2486484913292797     0.2798624347074742    0.02093267776084649   0.006613030152504862     0.1869415059834506     0.4382181118717795     0.5662000298800948 186.3413885741475
2.617853823554841      17.92853139727109      9.640108189158621   0.001206791972016506     0.5675242827977853     -9.846821927342253   0.004359114815338227    0.04989361783151756   0.003973036608287586      14.57994101850505      314.5122145014008   0.007400312610347133     0.8401275365356554     0.5909065841944799     0.2486484913292797     0.2798624347074742    0.02093267776084649   0.006613030152504862     0.1869414910822894     0.4382181267729407     0.5662000298800948 186.3413885739751
2.617853823554841      17.92853139727109      9.640108189158621   0.001206791972016506     0.5675242827977853     -9.846821927342253   0.004359114815338227    0.04989361783151756   0.003973036608287586      14.57994101850505      314.5122145014008   0.007400312610347133     0.8401275365356554     0.5909065841944799     0.2486484913292797     0.2798624347074742    0.02093267776084649   0.006613030152504862     0.1869414910822894     0.4382181118717795      0.566200044781256 186.3413885738152
2.62799859605728      17.95829986324391      9.835632341677288   0.001196478427411968     0.5663246787722392     -9.926825541518873   0.004299667789123554    0.04979292931887669   0.003918859996727087      14.59920987703264      317.4915446344707   0.007414340126918884     0.8381871679943391     0.5887265068406764      0.248791536551082     0.2847242283104515    0.02026271915438154   0.003644979943285339     0.1920986194666093     0.4350531031478129      20.56433256006225 184.8194851933398
2.62799863521751      17.95829986324391      9.835632341677288   0.001196478427411968     0.5663246787722392     -9.926825541518873   0.004299667789123554    0.04979292931887669   0.003918859996727087      14.59920987703264      317.4915446344707   0.007414340126918884     0.8381871679943391     0.5887265068406764      0.248791536551082     0.2847242283104515    0.02026271915438154   0.003644979943285339     0.1920986194666093     0.4350531031478129      20.56433256006225 184.8194851123119
2.62799859605728      17.95830013084343      9.835632341677288   0.001196478427411968     0.5663246787722392     -9.926825541518873   0.004299667789123554    0.04979292931887669   0.003918859996727087      14.59920987703264      317.4915446344707   0.007414340126918884     0.8381871679943391     0.5887265068406764      0.248791536551082     0.2847242283104515    0.02026271915438154   0.003644979943285339     0.1920986194666093     0.4350531031478129      20.56433256006225 184.819484696651
2.62799859605728      17.95829986324391       9.83563248823963   0.001196478427411968     0.5663246787722392     -9.926825541518873   0.004299667789123554    0.04979292931887669   0.003918859996727087      14.59920987703264      317.4915446344707   0.007414340126918884     0.8381871679943391     0.5887265068406764      0.248791536551082     0.2847242283104515    0.02026271915438154   0.003644979943285339     0.1920986194666093     0.4350531031478129      20.56433256006225 184.819484175528
2.62799859605728      17.95829986324391      9.835632341677288   0.001196493328573162     0.5663246787722392     -9.926825541518873   0.004299667789123554    0.04979292931887669   0.003918859996727087      14.59920987703264      317.4915446344707   0.007414340126918884     0.8381871679943391     0.5887265068406764      0.248791536551082     0.2847242283104515    0.02026271915438154   0.003644979943285339     0.1920986194666093     0.4350531031478129      20.56433256006225 184.8195800342556
2.62799859605728      17.95829986324391      9.835632341677288   0.001196478427411968     0.5663246936734004     -9.926825541518873   0.004299667789123554    0.04979292931887669   0.003918859996727087      14.59920987703264      317.4915446344707   0.007414340126918884     0.8381871679943391     0.5887265068406764      0.248791536551082     0.2847242283104515    0.02026271915438154   0.003644979943285339     0.1920986194666093     0.4350531031478129      20.56433256006225 184.8194848507675
2.62799859605728      17.95829986324391      9.835632341677288   0.001196478427411968     0.5663246787722392     -9.926825689440101   0.004299667789123554    0.04979292931887669   0.003918859996727087      14.59920987703264      317.4915446344707   0.007414340126918884     0.8381871679943391     0.5887265068406764      0.248791536551082     0.2847242283104515    0.02026271915438154   0.003644979943285339     0.1920986194666093     0.4350531031478129      20.56433256006225 184.8194869354555
2.62799859605728      17.95829986324391      9.835632341677288   0.001196478427411968     0.5663246787722392     -9.926825541518873   0.004299682690284748    0.04979292931887669   0.003918859996727087      14.59920987703264      317.4915446344707   0.007414340126918884     0.8381871679943391     0.5887265068406764      0.248791536551082     0.2847242283104515    0.02026271915438154   0.003644979943285339     0.1920986194666093     0.4350531031478129      20.56433256006225 184.819542437498
2.62799859605728      17.95829986324391      9.835632341677288   0.001196478427411968     0.5663246787722392     -9.926825541518873   0.004299667789123554    0.04979294422003788   0.003918859996727087      14.59920987703264      317.4915446344707   0.007414340126918884     0.8381871679943391     0.5887265068406764      0.248791536551082     0.2847242283104515    0.02026271915438154   0.003644979943285339     0.1920986194666093     0.4350531031478129      20.56433256006225 184.8194838629491
2.62799859605728      17.95829986324391      9.835632341677288   0.001196478427411968     0.5663246787722392     -9.926825541518873   0.004299667789123554    0.04979292931887669   0.003918874897888281      14.59920987703264      317.4915446344707   0.007414340126918884     0.8381871679943391     0.5887265068406764      0.248791536551082     0.2847242283104515    0.02026271915438154   0.003644979943285339     0.1920986194666093     0.4350531031478129      20.56433256006225 184.8195670211952
2.62799859605728      17.95829986324391      9.835632341677288   0.001196478427411968     0.5663246787722392     -9.926825541518873   0.004299667789123554    0.04979292931887669   0.003918859996727087      14.59921009457782      317.4915446344707   0.007414340126918884     0.8381871679943391     0.5887265068406764      0.248791536551082     0.2847242283104515    0.02026271915438154   0.003644979943285339     0.1920986194666093     0.4350531031478129      20.56433256006225 184.8194848241693
2.62799859605728      17.95829986324391      9.835632341677288   0.001196478427411968     0.5663246787722392     -9.926825541518873   0.004299667789123554    0.04979292931887669   0.003918859996727087      14.59920987703264      317.4915493654634   0.007414340126918884     0.8381871679943391     0.5887265068406764      0.248791536551082     0.2847242283104515    0.02026271915438154   0.003644979943285339     0.1920986194666093     0.4350531031478129      20.56433256006225 184.8194853591407
2.62799859605728      17.95829986324391      9.835632341677288   0.001196478427411968     0.5663246787722392     -9.926825541518873   0.004299667789123554    0.04979292931887669   0.003918859996727087      14.59920987703264      317.4915446344707   0.007414355028080077     0.8381871679943391     0.5887265068406764      0.248791536551082     0.2847242283104515    0.02026271915438154   0.003644979943285339     0.1920986194666093     0.4350531031478129      20.56433256006225 184.819516640676
2.62799859605728      17.95829986324391      9.835632341677288   0.001196478427411968     0.5663246787722392     -9.926825541518873   0.004299667789123554    0.04979292931887669   0.003918859996727087      14.59920987703264      317.4915446344707   0.007414340126918884     0.8381871828955003     0.5887265068406764      0.248791536551082     0.2847242283104515    0.02026271915438154   0.003644979943285339     0.1920986194666093     0.4350531031478129      20.56433256006225 184.8194866385151
2.62799859605728      17.95829986324391      9.835632341677288   0.001196478427411968     0.5663246787722392     -9.926825541518873   0.004299667789123554    0.04979292931887669   0.003918859996727087      14.59920987703264      317.4915446344707   0.007414340126918884     0.8381871679943391     0.5887265217418376      0.248791536551082     0.2847242283104515    0.02026271915438154   0.003644979943285339     0.1920986194666093     0.4350531031478129      20.56433256006225 184.8194865597653
2.62799859605728      17.95829986324391      9.835632341677288   0.001196478427411968     0.5663246787722392     -9.926825541518873   0.004299667789123554    0.04979292931887669   0.003918859996727087      14.59920987703264      317.4915446344707   0.007414340126918884     0.8381871679943391     0.5887265068406764     0.2487915514522432     0.2847242283104515    0.02026271915438154   0.003644979943285339     0.1920986194666093     0.4350531031478129      20.56433256006225 184.819485997704
2.62799859605728      17.95829986324391      9.835632341677288   0.001196478427411968     0.5663246787722392     -9.926825541518873   0.004299667789123554    0.04979292931887669   0.003918859996727087      14.59920987703264      317.4915446344707   0.007414340126918884     0.8381871679943391     0.5887265068406764      0.248791536551082     0.2847242432116127    0.02026271915438154   0.003644979943285339     0.1920986194666093     0.4350531031478129      20.56433256006225 184.8194849314884
2.62799859605728      17.95829986324391      9.835632341677288   0.001196478427411968     0.5663246787722392     -9.926825541518873   0.004299667789123554    0.04979292931887669   0.003918859996727087      14.59920987703264      317.4915446344707   0.007414340126918884     0.8381871679943391     0.5887265068406764      0.248791536551082     0.2847242283104515    0.02026273405554274   0.003644979943285339     0.1920986194666093     0.4350531031478129      20.56433256006225 184.8194851928663
2.62799859605728      17.95829986324391      9.835632341677288   0.001196478427411968     0.5663246787722392     -9.926825541518873   0.004299667789123554    0.04979292931887669   0.003918859996727087      14.59920987703264      317.4915446344707   0.007414340126918884     0.8381871679943391     0.5887265068406764      0.248791536551082     0.2847242283104515    0.02026271915438154   0.003644994844446533     0.1920986194666093     0.4350531031478129      20.56433256006225 184.819485133684
2.62799859605728      17.95829986324391      9.835632341677288   0.001196478427411968     0.5663246787722392     -9.926825541518873   0.004299667789123554    0.04979292931887669   0.003918859996727087      14.59920987703264      317.4915446344707   0.007414340126918884     0.8381871679943391     0.5887265068406764      0.248791536551082     0.2847242283104515    0.02026271915438154   0.003644979943285339     0.1920986343677704     0.4350531031478129      20.56433256006225 184.8194851934565
2.62799859605728      17.95829986324391      9.835632341677288   0.001196478427411968     0.5663246787722392     -9.926825541518873   0.004299667789123554    0.04979292931887669   0.003918859996727087      14.59920987703264      317.4915446344707   0.007414340126918884     0.8381871679943391     0.5887265068406764      0.248791536551082     0.2847242283104515    0.02026271915438154   0.003644979943285339     0.1920986194666093     0.4350531180489741      20.56433256006225 184.8194851934095
2.62799859605728      17.95829986324391      9.835632341677288   0.001196478427411968     0.5663246787722392     -9.926825541518873   0.004299667789123554    0.04979292931887669   0.003918859996727087      14.59920987703264      317.4915446344707   0.007414340126918884     0.8381871679943391     0.5887265068406764      0.248791536551082     0.2847242283104515    0.02026271915438154   0.003644979943285339     0.1920986194666093     0.4350531031478129      20.56433286649468 184.81948519335
2.843262944150586      18.89159637048483      13.86247088996728   0.001062203236157797     0.5312601054474817     -11.73191044082574   0.003334613131913336    0.04920232332267972   0.003143040053004064       14.6521458975053      370.3089059759597   0.006999724892334521     0.8050996269701327      0.545618937715468     0.2524459719116289     0.3784956387128531    0.05196675608470576    0.06190358314188487    0.03338702643396205    0.02060032473728496      33.29081685920801 160.6575321598172
2.843262986518505      18.89159637048483      13.86247088996728   0.001062203236157797     0.5312601054474817     -11.73191044082574   0.003334613131913336    0.04920232332267972   0.003143040053004064       14.6521458975053      370.3089059759597   0.006999724892334521     0.8050996269701327      0.545618937715468     0.2524459719116289     0.3784956387128531    0.05196675608470576    0.06190358314188487    0.03338702643396205    0.02060032473728496      33.29081685920801 160.6575323666867
2.843262944150586      18.89159665199156      13.86247088996728   0.001062203236157797     0.5312601054474817     -11.73191044082574   0.003334613131913336    0.04920232332267972   0.003143040053004064       14.6521458975053      370.3089059759597   0.006999724892334521     0.8050996269701327      0.545618937715468     0.2524459719116289     0.3784956387128531    0.05196675608470576    0.06190358314188487    0.03338702643396205    0.02060032473728496      33.29081685920801 160.6575305686264
2.843262944150586      18.89159637048483       13.8624710965342   0.001062203236157797     0.5312601054474817     -11.73191044082574   0.003334613131913336    0.04920232332267972   0.003143040053004064       14.6521458975053      370.3089059759597   0.006999724892334521     0.8050996269701327      0.545618937715468     0.2524459719116289     0.3784956387128531    0.05196675608470576    0.06190358314188487    0.03338702643396205    0.02060032473728496      33.29081685920801 160.6575310614648
2.843262944150586      18.89159637048483      13.86247088996728   0.001062218137318991     0.5312601054474817     -11.73191044082574   0.003334613131913336    0.04920232332267972   0.003143040053004064       14.6521458975053      370.3089059759597   0.006999724892334521     0.8050996269701327      0.545618937715468     0.2524459719116289     0.3784956387128531    0.05196675608470576    0.06190358314188487    0.03338702643396205    0.02060032473728496      33.29081685920801 160.6576296007872
2.843262944150586      18.89159637048483      13.86247088996728   0.001062203236157797     0.5312601203486429     -11.73191044082574   0.003334613131913336    0.04920232332267972   0.003143040053004064       14.6521458975053      370.3089059759597   0.006999724892334521     0.8050996269701327      0.545618937715468     0.2524459719116289     0.3784956387128531    0.05196675608470576    0.06190358314188487    0.03338702643396205    0.02060032473728496      33.29081685920801 160.6575322028836
2.843262944150586      18.89159637048483      13.86247088996728   0.001062203236157797     0.5312601054474817     -11.73191061564483   0.003334613131913336    0.04920232332267972   0.003143040053004064       14.6521458975053      370.3089059759597   0.006999724892334521     0.8050996269701327      0.545618937715468     0.2524459719116289     0.3784956387128531    0.05196675608470576    0.06190358314188487    0.03338702643396205    0.02060032473728496      33.29081685920801 160.6575345716223
2.843262944150586      18.89159637048483      13.86247088996728   0.001062203236157797     0.5312601054474817     -11.73191044082574   0.003334628033074529    0.04920232332267972   0.003143040053004064       14.6521458975053      370.3089059759597   0.006999724892334521     0.8050996269701327      0.545618937715468     0.2524459719116289     0.3784956387128531    0.05196675608470576    0.06190358314188487    0.03338702643396205    0.02060032473728496      33.29081685920801 160.6576802076626
2.843262944150586      18.89159637048483      13.86247088996728   0.001062203236157797     0.5312601054474817     -11.73191044082574   0.003334613131913336    0.04920233822384091   0.003143040053004064       14.6521458975053      370.3089059759597   0.006999724892334521     0.8050996269701327      0.545618937715468     0.2524459719116289     0.3784956387128531    0.05196675608470576    0.06190358314188487    0.03338702643396205    0.02060032473728496      33.29081685920801 160.6575403541919
2.843262944150586      18.89159637048483      13.86247088996728   0.001062203236157797     0.5312601054474817     -11.73191044082574   0.003334613131913336    0.04920232332267972   0.003143054954165258       14.6521458975053      370.3089059759597   0.006999724892334521     0.8050996269701327      0.545618937715468     0.2524459719116289     0.3784956387128531    0.05196675608470576    0.06190358314188487    0.03338702643396205    0.02060032473728496      33.29081685920801 160.6577988069822
2.843262944150586      18.89159637048483      13.86247088996728   0.001062203236157797     0.5312601054474817     -11.73191044082574   0.003334613131913336    0.04920232332267972   0.003143040053004064      14.65214611583929      370.3089059759597   0.006999724892334521     0.8050996269701327      0.545618937715468     0.2524459719116289     0.3784956387128531    0.05196675608470576    0.06190358314188487    0.03338702643396205    0.02060032473728496      33.29081685920801 160.6575320512483
2.843262944150586      18.89159637048483      13.86247088996728   0.001062203236157797     0.5312601054474817     -11.73191044082574   0.003334613131913336    0.04920232332267972   0.003143040053004064       14.6521458975053      370.3089114939924   0.006999724892334521     0.8050996269701327      0.545618937715468     0.2524459719116289     0.3784956387128531    0.05196675608470576    0.06190358314188487    0.03338702643396205    0.02060032473728496      33.29081685920801 160.6575320832214
2.843262944150586      18.89159637048483      13.86247088996728   0.001062203236157797     0.5312601054474817     -11.73191044082574   0.003334613131913336    0.04920232332267972   0.003143040053004064       14.6521458975053      370.3089059759597   0.006999739793495715     0.8050996269701327      0.545618937715468     0.2524459719116289     0.3784956387128531    0.05196675608470576    0.06190358314188487    0.03338702643396205    0.02060032473728496      33.29081685920801 160.6576552403753
2.843262944150586      18.89159637048483      13.86247088996728   0.001062203236157797     0.5312601054474817     -11.73191044082574   0.003334613131913336    0.04920232332267972   0.003143040053004064       14.6521458975053      370.3089059759597   0.006999724892334521     0.8050996418712939      0.545618937715468     0.2524459719116289     0.3784956387128531    0.05196675608470576    0.06190358314188487    0.03338702643396205    0.02060032473728496      33.29081685920801 160.657533153716
2.843262944150586      18.89159637048483      13.86247088996728   0.001062203236157797     0.5312601054474817     -11.73191044082574   0.003334613131913336    0.04920232332267972   0.003143040053004064       14.6521458975053      370.3089059759597   0.006999724892334521     0.8050996269701327     0.5456189526166292     0.2524459719116289     0.3784956387128531    0.05196675608470576    0.06190358314188487    0.03338702643396205    0.02060032473728496      33.29081685920801 160.6575314398344
2.843262944150586      18.89159637048483      13.86247088996728   0.001062203236157797     0.5312601054474817     -11.73191044082574   0.003334613131913336    0.04920232332267972   0.003143040053004064       14.6521458975053      370.3089059759597   0.006999724892334521     0.8050996269701327      0.545618937715468     0.2524459868127901     0.3784956387128531    0.05196675608470576    0.06190358314188487    0.03338702643396205    0.02060032473728496      33.29081685920801 160.65753568672
2.843262944150586      18.89159637048483      13.86247088996728   0.001062203236157797     0.5312601054474817     -11.73191044082574   0.003334613131913336    0.04920232332267972   0.003143040053004064       14.6521458975053      370.3089059759597   0.006999724892334521     0.8050996269701327      0.545618937715468     0.2524459719116289     0.3784956536140143    0.05196675608470576    0.06190358314188487    0.03338702643396205    0.02060032473728496      33.29081685920801 160.6575320730983
2.843262944150586      18.89159637048483      13.86247088996728   0.001062203236157797     0.5312601054474817     -11.73191044082574   0.003334613131913336    0.04920232332267972   0.003143040053004064       14.6521458975053      370.3089059759597   0.006999724892334521     0.8050996269701327      0.545618937715468     0.2524459719116289     0.3784956387128531    0.05196677098586695    0.06190358314188487    0.03338702643396205    0.02060032473728496      33.29081685920801 160.6575321532799
2.843262944150586      18.89159637048483      13.86247088996728   0.001062203236157797     0.5312601054474817     -11.73191044082574   0.003334613131913336    0.04920232332267972   0.003143040053004064       14.6521458975053      370.3089059759597   0.006999724892334521     0.8050996269701327      0.545618937715468     0.2524459719116289     0.3784956387128531    0.05196675608470576    0.06190359804304606    0.03338702643396205    0.02060032473728496      33.29081685920801 160.6575321732864
2.843262944150586      18.89159637048483      13.86247088996728   0.001062203236157797     0.5312601054474817     -11.73191044082574   0.003334613131913336    0.04920232332267972   0.003143040053004064       14.6521458975053      370.3089059759597   0.006999724892334521     0.8050996269701327      0.545618937715468     0.2524459719116289     0.3784956387128531    0.05196675608470576    0.06190358314188487    0.03338704133512324    0.02060032473728496      33.29081685920801 160.6575321598709
2.843262944150586      18.89159637048483      13.86247088996728   0.001062203236157797     0.5312601054474817     -11.73191044082574   0.003334613131913336    0.04920232332267972   0.003143040053004064       14.6521458975053      370.3089059759597   0.006999724892334521     0.8050996269701327      0.545618937715468     0.2524459719116289     0.3784956387128531    0.05196675608470576    0.06190358314188487    0.03338702643396205    0.02060033963844615      33.29081685920801 160.657532159663
2.843262944150586      18.89159637048483      13.86247088996728   0.001062203236157797     0.5312601054474817     -11.73191044082574   0.003334613131913336    0.04920232332267972   0.003143040053004064       14.6521458975053      370.3089059759597   0.006999724892334521     0.8050996269701327      0.545618937715468     0.2524459719116289     0.3784956387128531    0.05196675608470576    0.06190358314188487    0.03338702643396205    0.02060032473728496      33.29081735527984 160.6575321598045
2.843280915283795      18.89104401245028      13.86183028353301   0.001032804905736352     0.5312826083540008     -11.73133369417095   0.003194372163363166    0.04908413583994865   0.002904890907481797      14.65295381642501      370.3429125238493   0.006755109548676945     0.8050957509737922     0.5457035816587833     0.2521936701064413     0.3785532134257078    0.05196808454290314    0.06187018625465596    0.03337429178242302    0.02106886552855692      73.29080195596401 155.6640898877043
2.843280957651982      18.89104401245028      13.86183028353301   0.001032804905736352     0.5312826083540008     -11.73133369417095   0.003194372163363166    0.04908413583994865   0.002904890907481797      14.65295381642501      370.3429125238493   0.006755109548676945     0.8050957509737922     0.5457035816587833     0.2521936701064413     0.3785532134257078    0.05196808454290314    0.06187018625465596    0.03337429178242302    0.02106886552855692      73.29080195596401 155.6640901556437
2.843280915283795      18.89104429394877      13.86183028353301   0.001032804905736352     0.5312826083540008     -11.73133369417095   0.003194372163363166    0.04908413583994865   0.002904890907481797      14.65295381642501      370.3429125238493   0.006755109548676945     0.8050957509737922     0.5457035816587833     0.2521936701064413     0.3785532134257078    0.05196808454290314    0.06187018625465596    0.03337429178242302    0.02106886552855692      73.29080195596401 155.6640893548706
2.843280915283795      18.89104401245028      13.86183049009038   0.001032804905736352     0.5312826083540008     -11.73133369417095   0.003194372163363166    0.04908413583994865   0.002904890907481797      14.65295381642501      370.3429125238493   0.006755109548676945     0.8050957509737922     0.5457035816587833     0.2521936701064413     0.3785532134257078    0.05196808454290314    0.06187018625465596    0.03337429178242302    0.02106886552855692      73.29080195596401 155.6640891063761
2.843280915283795      18.89104401245028      13.86183028353301   0.001032819806897545     0.5312826083540008     -11.73133369417095   0.003194372163363166    0.04908413583994865   0.002904890907481797      14.65295381642501      370.3429125238493   0.006755109548676945     0.8050957509737922     0.5457035816587833     0.2521936701064413     0.3785532134257078    0.05196808454290314    0.06187018625465596    0.03337429178242302    0.02106886552855692      73.29080195596401 155.6641872021803
2.843280915283795      18.89104401245028      13.86183028353301   0.001032804905736352      0.531282623255162     -11.73133369417095   0.003194372163363166    0.04908413583994865   0.002904890907481797      14.65295381642501      370.3429125238493   0.006755109548676945     0.8050957509737922     0.5457035816587833     0.2521936701064413     0.3785532134257078    0.05196808454290314    0.06187018625465596    0.03337429178242302    0.02106886552855692      73.29080195596401 155.6640895643811
2.843280915283795      18.89104401245028      13.86183028353301   0.001032804905736352     0.5312826083540008     -11.73133386898144   0.003194372163363166    0.04908413583994865   0.002904890907481797      14.65295381642501      370.3429125238493   0.006755109548676945     0.8050957509737922     0.5457035816587833     0.2521936701064413     0.3785532134257078    0.05196808454290314    0.06187018625465596    0.03337429178242302    0.02106886552855692      73.29080195596401 155.6640911369154
2.843280915283795      18.89104401245028      13.86183028353301   0.001032804905736352     0.5312826083540008     -11.73133369417095   0.003194387064524359    0.04908413583994865   0.002904890907481797      14.65295381642501      370.3429125238493   0.006755109548676945     0.8050957509737922     0.5457035816587833     0.2521936701064413     0.3785532134257078    0.05196808454290314    0.06187018625465596    0.03337429178242302    0.02106886552855692      73.29080195596401 155.6642272749407
2.843280915283795      18.89104401245028      13.86183028353301   0.001032804905736352     0.5312826083540008     -11.73133369417095   0.003194372163363166    0.04908415074110985   0.002904890907481797      14.65295381642501      370.3429125238493   0.006755109548676945     0.8050957509737922     0.5457035816587833     0.2521936701064413     0.3785532134257078    0.05196808454290314    0.06187018625465596    0.03337429178242302    0.02106886552855692      73.29080195596401 155.6641003203836
2.843280915283795      18.89104401245028      13.86183028353301   0.001032804905736352     0.5312826083540008     -11.73133369417095   0.003194372163363166    0.04908413583994865   0.002904905808642991      14.65295381642501      370.3429125238493   0.006755109548676945     0.8050957509737922     0.5457035816587833     0.2521936701064413     0.3785532134257078    0.05196808454290314    0.06187018625465596    0.03337429178242302    0.02106886552855692      73.29080195596401 155.6643452860289
2.843280915283795      18.89104401245028      13.86183028353301   0.001032804905736352     0.5312826083540008     -11.73133369417095   0.003194372163363166    0.04908413583994865   0.002904890907481797      14.65295403477104      370.3429125238493   0.006755109548676945     0.8050957509737922     0.5457035816587833     0.2521936701064413     0.3785532134257078    0.05196808454290314    0.06187018625465596    0.03337429178242302    0.02106886552855692      73.29080195596401 155.6640897540586
2.843280915283795      18.89104401245028      13.86183028353301   0.001032804905736352     0.5312826083540008     -11.73133369417095   0.003194372163363166    0.04908413583994865   0.002904890907481797      14.65295381642501      370.3429180423887   0.006755109548676945     0.8050957509737922     0.5457035816587833     0.2521936701064413     0.3785532134257078    0.05196808454290314    0.06187018625465596    0.03337429178242302    0.02106886552855692      73.29080195596401 155.6640900379466
2.843280915283795      18.89104401245028      13.86183028353301   0.001032804905736352     0.5312826083540008     -11.73133369417095   0.003194372163363166    0.04908413583994865   0.002904890907481797      14.65295381642501      370.3429125238493   0.006755124449838139     0.8050957509737922     0.5457035816587833     0.2521936701064413     0.3785532134257078    0.05196808454290314    0.06187018625465596    0.03337429178242302    0.02106886552855692      73.29080195596401 155.6638232376801
2.843280915283795      18.89104401245028      13.86183028353301   0.001032804905736352     0.5312826083540008     -11.73133369417095   0.003194372163363166    0.04908413583994865   0.002904890907481797      14.65295381642501      370.3429125238493   0.006755109548676945     0.8050957658749534     0.5457035816587833     0.2521936701064413     0.3785532134257078    0.05196808454290314    0.06187018625465596    0.03337429178242302    0.02106886552855692      73.29080195596401 155.6640910177934
2.843280915283795      18.89104401245028      13.86183028353301   0.001032804905736352     0.5312826083540008     -11.73133369417095   0.003194372163363166    0.04908413583994865   0.002904890907481797      14.65295381642501      370.3429125238493   0.006755109548676945     0.8050957509737922     0.5457035965599445     0.2521936701064413     0.3785532134257078    0.05196808454290314    0.06187018625465596    0.03337429178242302    0.02106886552855692      73.29080195596401 155.6640947889533
2.843280915283795      18.89104401245028      13.86183028353301   0.001032804905736352     0.5312826083540008     -11.73133369417095   0.003194372163363166    0.04908413583994865   0.002904890907481797      14.65295381642501      370.3429125238493   0.006755109548676945     0.8050957509737922     0.5457035816587833     0.2521936850076025     0.3785532134257078    0.05196808454290314    0.06187018625465596    0.03337429178242302    0.02106886552855692      73.29080195596401 155.6640829265606
2.843280915283795      18.89104401245028      13.86183028353301   0.001032804905736352     0.5312826083540008     -11.73133369417095   0.003194372163363166    0.04908413583994865   0.002904890907481797      14.65295381642501      370.3429125238493   0.006755109548676945     0.8050957509737922     0.5457035816587833     0.2521936701064413     0.3785532283268689    0.05196808454290314    0.06187018625465596    0.03337429178242302    0.02106886552855692      73.29080195596401 155.6640897011785
2.843280915283795      18.89104401245028      13.86183028353301   0.001032804905736352     0.5312826083540008     -11.73133369417095   0.003194372163363166    0.04908413583994865   0.002904890907481797      14.65295381642501      370.3429125238493   0.006755109548676945     0.8050957509737922     0.5457035816587833     0.2521936701064413     0.3785532134257078    0.05196809944406433    0.06187018625465596    0.03337429178242302    0.02106886552855692      73.29080195596401 155.6640898808194
2.843280915283795      18.89104401245028      13.86183028353301   0.001032804905736352     0.5312826083540008     -11.73133369417095   0.003194372163363166    0.04908413583994865   0.002904890907481797      14.65295381642501      370.3429125238493   0.006755109548676945     0.8050957509737922     0.5457035816587833     0.2521936701064413     0.3785532134257078    0.05196808454290314    0.06187020115581716    0.03337429178242302    0.02106886552855692      73.29080195596401 155.6640899111472
2.843280915283795      18.89104401245028      13.86183028353301   0.001032804905736352     0.5312826083540008     -11.73133369417095   0.003194372163363166    0.04908413583994865   0.002904890907481797      14.65295381642501      370.3429125238493   0.006755109548676945     0.8050957509737922     0.5457035816587833     0.2521936701064413     0.3785532134257078    0.05196808454290314    0.06187018625465596    0.03337430668358422    0.02106886552855692      73.29080195596401 155.6640898954286
2.843280915283795      18.89104401245028      13.86183028353301   0.001032804905736352     0.5312826083540008     -11.73133369417095   0.003194372163363166    0.04908413583994865   0.002904890907481797      14.65295381642501      370.3429125238493   0.006755109548676945     0.8050957509737922     0.5457035816587833     0.2521936701064413     0.3785532134257078    0.05196808454290314    0.06187018625465596    0.03337429178242302    0.02106888042971812      73.29080195596401 155.6640898952904
2.843280915283795      18.89104401245028      13.86183028353301   0.001032804905736352     0.5312826083540008     -11.73133369417095   0.003194372163363166    0.04908413583994865   0.002904890907481797      14.65295381642501      370.3429125238493   0.006755109548676945     0.8050957509737922     0.5457035816587833     0.2521936701064413     0.3785532134257078    0.05196808454290314    0.06187018625465596    0.03337429178242302    0.02106886552855692      73.29080304808207 155.6640898875554
2.843263254294795      18.89105500869083      13.86172195242305   0.001031515868069783     0.5313087773159375     -11.73124697559211    0.00318803471771622    0.04907383317117773   0.002894211347898535      14.65291599011722      370.3374755451887   0.006939478298153507     0.8050932604703205     0.5456613583520038     0.2522705100075249     0.3785685079132357    0.05196956826648373    0.06182656682272691    0.03337226096668747    0.02106769367023614      153.2908016936032 153.7928859008852
2.84326329666272      18.89105500869083      13.86172195242305   0.001031515868069783     0.5313087773159375     -11.73124697559211    0.00318803471771622    0.04907383317117773   0.002894211347898535      14.65291599011722      370.3374755451887   0.006939478298153507     0.8050932604703205     0.5456613583520038     0.2522705100075249     0.3785685079132357    0.05196956826648373    0.06182656682272691    0.03337226096668747    0.02106769367023614      153.2908016936032 153.7928864913474
2.843263254294795      18.89105529018949      13.86172195242305   0.001031515868069783     0.5313087773159375     -11.73124697559211    0.00318803471771622    0.04907383317117773   0.002894211347898535      14.65291599011722      370.3374755451887   0.006939478298153507     0.8050932604703205     0.5456613583520038     0.2522705100075249     0.3785685079132357    0.05196956826648373    0.06182656682272691    0.03337226096668747    0.02106769367023614      153.2908016936032 153.7928846313099
2.843263254294795      18.89105500869083       13.8617221589788   0.001031515868069783     0.5313087773159375     -11.73124697559211    0.00318803471771622    0.04907383317117773   0.002894211347898535      14.65291599011722      370.3374755451887   0.006939478298153507     0.8050932604703205     0.5456613583520038     0.2522705100075249     0.3785685079132357    0.05196956826648373    0.06182656682272691    0.03337226096668747    0.02106769367023614      153.2908016936032 153.7928848273327
2.843263254294795      18.89105500869083      13.86172195242305   0.001031530769230976     0.5313087773159375     -11.73124697559211    0.00318803471771622    0.04907383317117773   0.002894211347898535      14.65291599011722      370.3374755451887   0.006939478298153507     0.8050932604703205     0.5456613583520038     0.2522705100075249     0.3785685079132357    0.05196956826648373    0.06182656682272691    0.03337226096668747    0.02106769367023614      153.2908016936032 153.792986367162
2.843263254294795      18.89105500869083      13.86172195242305   0.001031515868069783     0.5313087922170987     -11.73124697559211    0.00318803471771622    0.04907383317117773   0.002894211347898535      14.65291599011722      370.3374755451887   0.006939478298153507     0.8050932604703205     0.5456613583520038     0.2522705100075249     0.3785685079132357    0.05196956826648373    0.06182656682272691    0.03337226096668747    0.02106769367023614      153.2908016936032 153.7928857921176
2.843263254294795      18.89105500869083      13.86172195242305   0.001031515868069783     0.5313087773159375     -11.73124715040131    0.00318803471771622    0.04907383317117773   0.002894211347898535      14.65291599011722      370.3374755451887   0.006939478298153507     0.8050932604703205     0.5456613583520038     0.2522705100075249     0.3785685079132357    0.05196956826648373    0.06182656682272691    0.03337226096668747    0.02106769367023614      153.2908016936032 153.7928880327455
2.843263254294795      18.89105500869083      13.86172195242305   0.001031515868069783     0.5313087773159375     -11.73124697559211   0.003188049618877413    0.04907383317117773   0.002894211347898535      14.65291599011722      370.3374755451887   0.006939478298153507     0.8050932604703205     0.5456613583520038     0.2522705100075249     0.3785685079132357    0.05196956826648373    0.06182656682272691    0.03337226096668747    0.02106769367023614      153.2908016936032 153.7930979312552
2.843263254294795      18.89105500869083      13.86172195242305   0.001031515868069783     0.5313087773159375     -11.73124697559211    0.00318803471771622    0.04907384807233892   0.002894211347898535      14.65291599011722      370.3374755451887   0.006939478298153507     0.8050932604703205     0.5456613583520038     0.2522705100075249     0.3785685079132357    0.05196956826648373    0.06182656682272691    0.03337226096668747    0.02106769367023614      153.2908016936032 153.7928982703964
2.843263254294795      18.89105500869083      13.86172195242305   0.001031515868069783     0.5313087773159375     -11.73124697559211    0.00318803471771622    0.04907383317117773   0.002894226249059728      14.65291599011722      370.3374755451887   0.006939478298153507     0.8050932604703205     0.5456613583520038     0.2522705100075249     0.3785685079132357    0.05196956826648373    0.06182656682272691    0.03337226096668747    0.02106769367023614      153.2908016936032 153.7932078036983
2.843263254294795      18.89105500869083      13.86172195242305   0.001031515868069783     0.5313087773159375     -11.73124697559211    0.00318803471771622    0.04907383317117773   0.002894211347898535      14.65291620846268      370.3374755451887   0.006939478298153507     0.8050932604703205     0.5456613583520038     0.2522705100075249     0.3785685079132357    0.05196956826648373    0.06182656682272691    0.03337226096668747    0.02106769367023614      153.2908016936032 153.7928857993865
2.843263254294795      18.89105500869083      13.86172195242305   0.001031515868069783     0.5313087773159375     -11.73124697559211    0.00318803471771622    0.04907383317117773   0.002894211347898535      14.65291599011722      370.3374810636471   0.006939478298153507     0.8050932604703205     0.5456613583520038     0.2522705100075249     0.3785685079132357    0.05196956826648373    0.06182656682272691    0.03337226096668747    0.02106769367023614      153.2908016936032 153.7928859861784
2.843263254294795      18.89105500869083      13.86172195242305   0.001031515868069783     0.5313087773159375     -11.73124697559211    0.00318803471771622    0.04907383317117773   0.002894211347898535      14.65291599011722      370.3374755451887   0.006939493199314701     0.8050932604703205     0.5456613583520038     0.2522705100075249     0.3785685079132357    0.05196956826648373    0.06182656682272691    0.03337226096668747    0.02106769367023614      153.2908016936032 153.7928961493166
2.843263254294795      18.89105500869083      13.86172195242305   0.001031515868069783     0.5313087773159375     -11.73124697559211    0.00318803471771622    0.04907383317117773   0.002894211347898535      14.65291599011722      370.3374755451887   0.006939478298153507     0.8050932753714817     0.5456613583520038     0.2522705100075249     0.3785685079132357    0.05196956826648373    0.06182656682272691    0.03337226096668747    0.02106769367023614      153.2908016936032 153.7928869845949
2.843263254294795      18.89105500869083      13.86172195242305   0.001031515868069783     0.5313087773159375     -11.73124697559211    0.00318803471771622    0.04907383317117773   0.002894211347898535      14.65291599011722      370.3374755451887   0.006939478298153507     0.8050932604703205      0.545661373253165     0.2522705100075249     0.3785685079132357    0.05196956826648373    0.06182656682272691    0.03337226096668747    0.02106769367023614      153.2908016936032 153.7928868877565
2.843263254294795      18.89105500869083      13.86172195242305   0.001031515868069783     0.5313087773159375     -11.73124697559211    0.00318803471771622    0.04907383317117773   0.002894211347898535      14.65291599011722      370.3374755451887   0.006939478298153507     0.8050932604703205     0.5456613583520038     0.2522705249086861     0.3785685079132357    0.05196956826648373    0.06182656682272691    0.03337226096668747    0.02106769367023614      153.2908016936032 153.792886345755
2.843263254294795      18.89105500869083      13.86172195242305   0.001031515868069783     0.5313087773159375     -11.73124697559211    0.00318803471771622    0.04907383317117773   0.002894211347898535      14.65291599011722      370.3374755451887   0.006939478298153507     0.8050932604703205     0.5456613583520038     0.2522705100075249     0.3785685228143969    0.05196956826648373    0.06182656682272691    0.03337226096668747    0.02106769367023614      153.2908016936032 153.7928857787718
2.843263254294795      18.89105500869083      13.86172195242305   0.001031515868069783     0.5313087773159375     -11.73124697559211    0.00318803471771622    0.04907383317117773   0.002894211347898535      14.65291599011722      370.3374755451887   0.006939478298153507     0.8050932604703205     0.5456613583520038     0.2522705100075249     0.3785685079132357    0.05196958316764493    0.06182656682272691    0.03337226096668747    0.02106769367023614      153.2908016936032 153.7928858940702
2.843263254294795      18.89105500869083      13.86172195242305   0.001031515868069783     0.5313087773159375     -11.73124697559211    0.00318803471771622    0.04907383317117773   0.002894211347898535      14.65291599011722      370.3374755451887   0.006939478298153507     0.8050932604703205     0.5456613583520038     0.2522705100075249     0.3785685079132357    0.05196956826648373    0.06182658172388811    0.03337226096668747    0.02106769367023614      153.2908016936032 153.7928859291476
2.843263254294795      18.89105500869083      13.86172195242305   0.001031515868069783     0.5313087773159375     -11.73124697559211    0.00318803471771622    0.04907383317117773   0.002894211347898535      14.65291599011722      370.3374755451887   0.006939478298153507     0.8050932604703205     0.5456613583520038     0.2522705100075249     0.3785685079132357    0.05196956826648373    0.06182656682272691    0.03337227586784867    0.02106769367023614      153.2908016936032 153.7928859009541
2.843263254294795      18.89105500869083      13.86172195242305   0.001031515868069783     0.5313087773159375     -11.73124697559211    0.00318803471771622    0.04907383317117773   0.002894211347898535      14.65291599011722      370.3374755451887   0.006939478298153507     0.8050932604703205     0.5456613583520038     0.2522705100075249     0.3785685079132357    0.05196956826648373    0.06182656682272691    0.03337226096668747    0.02106770857139733      153.2908016936032 153.7928858994694
2.843263254294795      18.89105500869083      13.86172195242305   0.001031515868069783     0.5313087773159375     -11.73124697559211    0.00318803471771622    0.04907383317117773   0.002894211347898535      14.65291599011722      370.3374755451887   0.006939478298153507     0.8050932604703205     0.5456613583520038     0.2522705100075249     0.3785685079132357    0.05196956826648373    0.06182656682272691    0.03337226096668747    0.02106769367023614      153.2908039778141 153.7928859008794
2.843079253532154      18.89116585586069      13.86192677772517  0.0009658843992244408     0.5313762225116839     -11.73121038299799    0.00275989298726252    0.04868908628232659   0.002304113159393828      14.65291234081856      370.3357942229085   0.006894461433419027     0.8050895086684896     0.5453200205434569     0.2521999650166696     0.3786455062958849    0.05196969046300366    0.06182021224860015    0.03337118544370655    0.02110093923445842      313.2908010081316 140.2048243951179
2.843079295897336      18.89116585586069      13.86192677772517  0.0009658843992244408     0.5313762225116839     -11.73121038299799    0.00275989298726252    0.04868908628232659   0.002304113159393828      14.65291234081856      370.3357942229085   0.006894461433419027     0.8050895086684896     0.5453200205434569     0.2521999650166696     0.3786455062958849    0.05196969046300366    0.06182021224860015    0.03337118544370655    0.02110093923445842      313.2908010081316 140.2048248188571
2.843079253532154        18.891166137361      13.86192677772517  0.0009658843992244408     0.5313762225116839     -11.73121038299799    0.00275989298726252    0.04868908628232659   0.002304113159393828      14.65291234081856      370.3357942229085   0.006894461433419027     0.8050895086684896     0.5453200205434569     0.2521999650166696     0.3786455062958849    0.05196969046300366    0.06182021224860015    0.03337118544370655    0.02110093923445842      313.2908010081316 140.2048234510688
2.843079253532154      18.89116585586069      13.86192698428397  0.0009658843992244408     0.5313762225116839     -11.73121038299799    0.00275989298726252    0.04868908628232659   0.002304113159393828      14.65291234081856      370.3357942229085   0.006894461433419027     0.8050895086684896     0.5453200205434569     0.2521999650166696     0.3786455062958849    0.05196969046300366    0.06182021224860015    0.03337118544370655    0.02110093923445842      313.2908010081316 140.2048231768839
2.843079253532154      18.89116585586069      13.86192677772517  0.0009658993003856347     0.5313762225116839     -11.73121038299799    0.00275989298726252    0.04868908628232659   0.002304113159393828      14.65291234081856      370.3357942229085   0.006894461433419027     0.8050895086684896     0.5453200205434569     0.2521999650166696     0.3786455062958849    0.05196969046300366    0.06182021224860015    0.03337118544370655    0.02110093923445842      313.2908010081316 140.2049378229376
2.843079253532154      18.89116585586069      13.86192677772517  0.0009658843992244408     0.5313762374128451     -11.73121038299799    0.00275989298726252    0.04868908628232659   0.002304113159393828      14.65291234081856      370.3357942229085   0.006894461433419027     0.8050895086684896     0.5453200205434569     0.2521999650166696     0.3786455062958849    0.05196969046300366    0.06182021224860015    0.03337118544370655    0.02110093923445842      313.2908010081316 140.2048240290218
2.843079253532154      18.89116585586069      13.86192677772517  0.0009658843992244408     0.5313762225116839     -11.73121055780664    0.00275989298726252    0.04868908628232659   0.002304113159393828      14.65291234081856      370.3357942229085   0.006894461433419027     0.8050895086684896     0.5453200205434569     0.2521999650166696     0.3786455062958849    0.05196969046300366    0.06182021224860015    0.03337118544370655    0.02110093923445842      313.2908010081316 140.2048264587164
2.843079253532154      18.89116585586069      13.86192677772517  0.0009658843992244408     0.5313762225116839     -11.73121038299799   0.002759907888423714    0.04868908628232659   0.002304113159393828      14.65291234081856      370.3357942229085   0.006894461433419027     0.8050895086684896     0.5453200205434569     0.2521999650166696     0.3786455062958849    0.05196969046300366    0.06182021224860015    0.03337118544370655    0.02110093923445842      313.2908010081316 140.2048520009586
2.843079253532154      18.89116585586069      13.86192677772517  0.0009658843992244408     0.5313762225116839     -11.73121038299799    0.00275989298726252    0.04868910118348778   0.002304113159393828      14.65291234081856      370.3357942229085   0.006894461433419027     0.8050895086684896     0.5453200205434569     0.2521999650166696     0.3786455062958849    0.05196969046300366    0.06182021224860015    0.03337118544370655    0.02110093923445842      313.2908010081316 140.2048287389744
2.843079253532154      18.89116585586069      13.86192677772517  0.0009658843992244408     0.5313762225116839     -11.73121038299799    0.00275989298726252    0.04868908628232659   0.002304128060555022      14.65291234081856      370.3357942229085   0.006894461433419027     0.8050895086684896     0.5453200205434569     0.2521999650166696     0.3786455062958849    0.05196969046300366    0.06182021224860015    0.03337118544370655    0.02110093923445842      313.2908010081316 140.2048499342834
2.843079253532154      18.89116585586069      13.86192677772517  0.0009658843992244408     0.5313762225116839     -11.73121038299799    0.00275989298726252    0.04868908628232659   0.002304113159393828      14.65291255916397      370.3357942229085   0.006894461433419027     0.8050895086684896     0.5453200205434569     0.2521999650166696     0.3786455062958849    0.05196969046300366    0.06182021224860015    0.03337118544370655    0.02110093923445842      313.2908010081316 140.2048240319055
2.843079253532154      18.89116585586069      13.86192677772517  0.0009658843992244408     0.5313762225116839     -11.73121038299799    0.00275989298726252    0.04868908628232659   0.002304113159393828      14.65291234081856      370.3357997413419   0.006894461433419027     0.8050895086684896     0.5453200205434569     0.2521999650166696     0.3786455062958849    0.05196969046300366    0.06182021224860015    0.03337118544370655    0.02110093923445842      313.2908010081316 140.2048246978724
2.843079253532154      18.89116585586069      13.86192677772517  0.0009658843992244408     0.5313762225116839     -11.73121038299799    0.00275989298726252    0.04868908628232659   0.002304113159393828      14.65291234081856      370.3357942229085    0.00689447633458022     0.8050895086684896     0.5453200205434569     0.2521999650166696     0.3786455062958849    0.05196969046300366    0.06182021224860015    0.03337118544370655    0.02110093923445842      313.2908010081316 140.204690558122
2.843079253532154      18.89116585586069      13.86192677772517  0.0009658843992244408     0.5313762225116839     -11.73121038299799    0.00275989298726252    0.04868908628232659   0.002304113159393828      14.65291234081856      370.3357942229085   0.006894461433419027     0.8050895235696508     0.5453200205434569     0.2521999650166696     0.3786455062958849    0.05196969046300366    0.06182021224860015    0.03337118544370655    0.02110093923445842      313.2908010081316 140.2048258919885
2.843079253532154      18.89116585586069      13.86192677772517  0.0009658843992244408     0.5313762225116839     -11.73121038299799    0.00275989298726252    0.04868908628232659   0.002304113159393828      14.65291234081856      370.3357942229085   0.006894461433419027     0.8050895086684896     0.5453200354446181     0.2521999650166696     0.3786455062958849    0.05196969046300366    0.06182021224860015    0.03337118544370655    0.02110093923445842      313.2908010081316 140.204827952739
2.843079253532154      18.89116585586069      13.86192677772517  0.0009658843992244408     0.5313762225116839     -11.73121038299799    0.00275989298726252    0.04868908628232659   0.002304113159393828      14.65291234081856      370.3357942229085   0.006894461433419027     0.8050895086684896     0.5453200205434569     0.2521999799178308     0.3786455062958849    0.05196969046300366    0.06182021224860015    0.03337118544370655    0.02110093923445842      313.2908010081316 140.2048212307211
2.843079253532154      18.89116585586069      13.86192677772517  0.0009658843992244408     0.5313762225116839     -11.73121038299799    0.00275989298726252    0.04868908628232659   0.002304113159393828      14.65291234081856      370.3357942229085   0.006894461433419027     0.8050895086684896     0.5453200205434569     0.2521999650166696     0.3786455211970461    0.05196969046300366    0.06182021224860015    0.03337118544370655    0.02110093923445842      313.2908010081316 140.2048243810689
2.843079253532154      18.89116585586069      13.86192677772517  0.0009658843992244408     0.5313762225116839     -11.73121038299799    0.00275989298726252    0.04868908628232659   0.002304113159393828      14.65291234081856      370.3357942229085   0.006894461433419027     0.8050895086684896     0.5453200205434569     0.2521999650166696     0.3786455062958849    0.05196970536416485    0.06182021224860015    0.03337118544370655    0.02110093923445842      313.2908010081316 140.2048243874919
2.843079253532154      18.89116585586069      13.86192677772517  0.0009658843992244408     0.5313762225116839     -11.73121038299799    0.00275989298726252    0.04868908628232659   0.002304113159393828      14.65291234081856      370.3357942229085   0.006894461433419027     0.8050895086684896     0.5453200205434569     0.2521999650166696     0.3786455062958849    0.05196969046300366    0.06182022714976135    0.03337118544370655    0.02110093923445842      313.2908010081316 140.2048244603955
2.843079253532154      18.89116585586069      13.86192677772517  0.0009658843992244408     0.5313762225116839     -11.73121038299799    0.00275989298726252    0.04868908628232659   0.002304113159393828      14.65291234081856      370.3357942229085   0.006894461433419027     0.8050895086684896     0.5453200205434569     0.2521999650166696     0.3786455062958849    0.05196969046300366    0.06182021224860015    0.03337120034486774    0.02110093923445842      313.2908010081316 140.2048243951996
2.843079253532154      18.89116585586069      13.86192677772517  0.0009658843992244408     0.5313762225116839     -11.73121038299799    0.00275989298726252    0.04868908628232659   0.002304113159393828      14.65291234081856      370.3357942229085   0.006894461433419027     0.8050895086684896     0.5453200205434569     0.2521999650166696     0.3786455062958849    0.05196969046300366    0.06182021224860015    0.03337118544370655    0.02110095413561961      313.2908010081316 140.20482439546
2.843079253532154      18.89116585586069      13.86192677772517  0.0009658843992244408     0.5313762225116839     -11.73121038299799    0.00275989298726252    0.04868908628232659   0.002304113159393828      14.65291234081856      370.3357942229085   0.006894461433419027     0.8050895086684896     0.5453200205434569     0.2521999650166696     0.3786455062958849    0.05196969046300366    0.06182021224860015    0.03337118544370655    0.02110093923445842      313.2908056765283 140.2048243950834
2.8430657155654      18.89115275555395      13.86188200062847  0.0009643086007945451     0.5313841390457544     -11.73117854989486   0.002758781472944122     0.0486857977399657   0.002303260777633512       14.6529071904187      370.3333655724819   0.006989851580975117     0.8050892010389729     0.5452918892561726     0.2522350580728611     0.3786400852530065     0.0519697901184786    0.06181456667286665    0.03337040145210647    0.02110099122284844      633.2907978476719 139.7645835201973
2.84306575793038      18.89115275555395      13.86188200062847  0.0009643086007945451     0.5313841390457544     -11.73117854989486   0.002758781472944122     0.0486857977399657   0.002303260777633512       14.6529071904187      370.3333655724819   0.006989851580975117     0.8050892010389729     0.5452918892561726     0.2522350580728611     0.3786400852530065     0.0519697901184786    0.06181456667286665    0.03337040145210647    0.02110099122284844      633.2907978476719 139.7645838845501
2.8430657155654      18.89115303705406      13.86188200062847  0.0009643086007945451     0.5313841390457544     -11.73117854989486   0.002758781472944122     0.0486857977399657   0.002303260777633512       14.6529071904187      370.3333655724819   0.006989851580975117     0.8050892010389729     0.5452918892561726     0.2522350580728611     0.3786400852530065     0.0519697901184786    0.06181456667286665    0.03337040145210647    0.02110099122284844      633.2907978476719 139.7645822746164
2.8430657155654      18.89115275555395      13.86188220718661  0.0009643086007945451     0.5313841390457544     -11.73117854989486   0.002758781472944122     0.0486857977399657   0.002303260777633512       14.6529071904187      370.3333655724819   0.006989851580975117     0.8050892010389729     0.5452918892561726     0.2522350580728611     0.3786400852530065     0.0519697901184786    0.06181456667286665    0.03337040145210647    0.02110099122284844      633.2907978476719 139.7645821775743
2.8430657155654      18.89115275555395      13.86188200062847  0.0009643235019557389     0.5313841390457544     -11.73117854989486   0.002758781472944122     0.0486857977399657   0.002303260777633512       14.6529071904187      370.3333655724819   0.006989851580975117     0.8050892010389729     0.5452918892561726     0.2522350580728611     0.3786400852530065     0.0519697901184786    0.06181456667286665    0.03337040145210647    0.02110099122284844      633.2907978476719 139.7646960569682
2.8430657155654      18.89115275555395      13.86188200062847  0.0009643086007945451     0.5313841539469156     -11.73117854989486   0.002758781472944122     0.0486857977399657   0.002303260777633512       14.6529071904187      370.3333655724819   0.006989851580975117     0.8050892010389729     0.5452918892561726     0.2522350580728611     0.3786400852530065     0.0519697901184786    0.06181456667286665    0.03337040145210647    0.02110099122284844      633.2907978476719 139.7645832554005
2.8430657155654      18.89115275555395      13.86188200062847  0.0009643086007945451     0.5313841390457544     -11.73117872470304   0.002758781472944122     0.0486857977399657   0.002303260777633512       14.6529071904187      370.3333655724819   0.006989851580975117     0.8050892010389729     0.5452918892561726     0.2522350580728611     0.3786400852530065     0.0519697901184786    0.06181456667286665    0.03337040145210647    0.02110099122284844      633.2907978476719 139.7645859412248
2.8430657155654      18.89115275555395      13.86188200062847  0.0009643086007945451     0.5313841390457544     -11.73117854989486   0.002758796374105316     0.0486857977399657   0.002303260777633512       14.6529071904187      370.3333655724819   0.006989851580975117     0.8050892010389729     0.5452918892561726     0.2522350580728611     0.3786400852530065     0.0519697901184786    0.06181456667286665    0.03337040145210647    0.02110099122284844      633.2907978476719 139.7646236320109
2.8430657155654      18.89115275555395      13.86188200062847  0.0009643086007945451     0.5313841390457544     -11.73117854989486   0.002758781472944122     0.0486858126411269   0.002303260777633512       14.6529071904187      370.3333655724819   0.006989851580975117     0.8050892010389729     0.5452918892561726     0.2522350580728611     0.3786400852530065     0.0519697901184786    0.06181456667286665    0.03337040145210647    0.02110099122284844      633.2907978476719 139.7645875108449
2.8430657155654      18.89115275555395      13.86188200062847  0.0009643086007945451     0.5313841390457544     -11.73117854989486   0.002758781472944122     0.0486857977399657   0.002303275678794705       14.6529071904187      370.3333655724819   0.006989851580975117     0.8050892010389729     0.5452918892561726     0.2522350580728611     0.3786400852530065     0.0519697901184786    0.06181456667286665    0.03337040145210647    0.02110099122284844      633.2907978476719 139.7646126769193
2.8430657155654      18.89115275555395      13.86188200062847  0.0009643086007945451     0.5313841390457544     -11.73117854989486   0.002758781472944122     0.0486857977399657   0.002303260777633512      14.65290740876403      370.3333655724819   0.006989851580975117     0.8050892010389729     0.5452918892561726     0.2522350580728611     0.3786400852530065     0.0519697901184786    0.06181456667286665    0.03337040145210647    0.02110099122284844      633.2907978476719 139.7645831171211
2.8430657155654      18.89115275555395      13.86188200062847  0.0009643086007945451     0.5313841390457544     -11.73117854989486   0.002758781472944122     0.0486857977399657   0.002303260777633512       14.6529071904187      370.3333710908791   0.006989851580975117     0.8050892010389729     0.5452918892561726     0.2522350580728611     0.3786400852530065     0.0519697901184786    0.06181456667286665    0.03337040145210647    0.02110099122284844      633.2907978476719 139.7645837420313
2.8430657155654      18.89115275555395      13.86188200062847  0.0009643086007945451     0.5313841390457544     -11.73117854989486   0.002758781472944122     0.0486857977399657   0.002303260777633512       14.6529071904187      370.3333655724819   0.006989866482136311     0.8050892010389729     0.5452918892561726     0.2522350580728611     0.3786400852530065     0.0519697901184786    0.06181456667286665    0.03337040145210647    0.02110099122284844      633.2907978476719 139.7645854217251
2.8430657155654      18.89115275555395      13.86188200062847  0.0009643086007945451     0.5313841390457544     -11.73117854989486   0.002758781472944122     0.0486857977399657   0.002303260777633512       14.6529071904187      370.3333655724819   0.006989851580975117     0.8050892159401341     0.5452918892561726     0.2522350580728611     0.3786400852530065     0.0519697901184786    0.06181456667286665    0.03337040145210647    0.02110099122284844      633.2907978476719 139.7645848541856
2.8430657155654      18.89115275555395      13.86188200062847  0.0009643086007945451     0.5313841390457544     -11.73117854989486   0.002758781472944122     0.0486857977399657   0.002303260777633512       14.6529071904187      370.3333655724819   0.006989851580975117     0.8050892010389729     0.5452919041573338     0.2522350580728611     0.3786400852530065     0.0519697901184786    0.06181456667286665    0.03337040145210647    0.02110099122284844      633.2907978476719 139.7645850356021
2.8430657155654      18.89115275555395      13.86188200062847  0.0009643086007945451     0.5313841390457544     -11.73117854989486   0.002758781472944122     0.0486857977399657   0.002303260777633512       14.6529071904187      370.3333655724819   0.006989851580975117     0.8050892010389729     0.5452918892561726     0.2522350729740223     0.3786400852530065     0.0519697901184786    0.06181456667286665    0.03337040145210647    0.02110099122284844      633.2907978476719 139.7645840446719
2.8430657155654      18.89115275555395      13.86188200062847  0.0009643086007945451     0.5313841390457544     -11.73117854989486   0.002758781472944122     0.0486857977399657   0.002303260777633512       14.6529071904187      370.3333655724819   0.006989851580975117     0.8050892010389729     0.5452918892561726     0.2522350580728611     0.3786401001541677     0.0519697901184786    0.06181456667286665    0.03337040145210647    0.02110099122284844      633.2907978476719 139.764583383232
2.8430657155654      18.89115275555395      13.86188200062847  0.0009643086007945451     0.5313841390457544     -11.73117854989486   0.002758781472944122     0.0486857977399657   0.002303260777633512       14.6529071904187      370.3333655724819   0.006989851580975117     0.8050892010389729     0.5452918892561726     0.2522350580728611     0.3786400852530065     0.0519698050196398    0.06181456667286665    0.03337040145210647    0.02110099122284844      633.2907978476719 139.7645835125694
2.8430657155654      18.89115275555395      13.86188200062847  0.0009643086007945451     0.5313841390457544     -11.73117854989486   0.002758781472944122     0.0486857977399657   0.002303260777633512       14.6529071904187      370.3333655724819   0.006989851580975117     0.8050892010389729     0.5452918892561726     0.2522350580728611     0.3786400852530065     0.0519697901184786    0.06181458157402785    0.03337040145210647    0.02110099122284844      633.2907978476719 139.7645835875268
2.8430657155654      18.89115275555395      13.86188200062847  0.0009643086007945451     0.5313841390457544     -11.73117854989486   0.002758781472944122     0.0486857977399657   0.002303260777633512       14.6529071904187      370.3333655724819   0.006989851580975117     0.8050892010389729     0.5452918892561726     0.2522350580728611     0.3786400852530065     0.0519697901184786    0.06181456667286665    0.03337041635326767    0.02110099122284844      633.2907978476719 139.7645835202272
2.8430657155654      18.89115275555395      13.86188200062847  0.0009643086007945451     0.5313841390457544     -11.73117854989486   0.002758781472944122     0.0486857977399657   0.002303260777633512       14.6529071904187      370.3333655724819   0.006989851580975117     0.8050892010389729     0.5452918892561726     0.2522350580728611     0.3786400852530065     0.0519697901184786    0.06181456667286665    0.03337040145210647    0.02110100612400963      633.2907978476719 139.7645835201868
2.8430657155654      18.89115275555395      13.86188200062847  0.0009643086007945451     0.5313841390457544     -11.73117854989486   0.002758781472944122     0.0486857977399657   0.002303260777633512       14.6529071904187      370.3333655724819   0.006989851580975117     0.8050892010389729     0.5452918892561726     0.2522350580728611     0.3786400852530065     0.0519697901184786    0.06181456667286665    0.03337040145210647    0.02110099122284844      633.2908072844401 139.7645835201531
2.842901497676613      18.89135843668672      13.86208330047581  0.0008668585431203794      0.531614104779368     -11.73111407624484    0.00265940172921766    0.04851119543419001   0.002242954917543695      14.65296466219406      370.3323871392944    0.00697795514306722     0.8050829639491444     0.5445497164608321     0.2521169848236921     0.3787610183685142    0.05196972987869255    0.06180656465734755    0.03337355763323632    0.02025771925033903      1273.290797833895 139.0299811644935
2.842901540039146      18.89135843668672      13.86208330047581  0.0008668585431203794      0.531614104779368     -11.73111407624484    0.00265940172921766    0.04851119543419001   0.002242954917543695      14.65296466219406      370.3323871392944    0.00697795514306722     0.8050829639491444     0.5445497164608321     0.2521169848236921     0.3787610183685142    0.05196972987869255    0.06180656465734755    0.03337355763323632    0.02025771925033903      1273.290797833895 139.0299814045089
2.842901497676613       18.8913587181899      13.86208330047581  0.0008668585431203794      0.531614104779368     -11.73111407624484    0.00265940172921766    0.04851119543419001   0.002242954917543695      14.65296466219406      370.3323871392944    0.00697795514306722     0.8050829639491444     0.5445497164608321     0.2521169848236921     0.3787610183685142    0.05196972987869255    0.06180656465734755    0.03337355763323632    0.02025771925033903      1273.290797833895 139.0299812905219
2.842901497676613      18.89135843668672      13.86208350703695  0.0008668585431203794      0.531614104779368     -11.73111407624484    0.00265940172921766    0.04851119543419001   0.002242954917543695      14.65296466219406      370.3323871392944    0.00697795514306722     0.8050829639491444     0.5445497164608321     0.2521169848236921     0.3787610183685142    0.05196972987869255    0.06180656465734755    0.03337355763323632    0.02025771925033903      1273.290797833895 139.0299805449253
2.842901497676613      18.89135843668672      13.86208330047581  0.0008668734442815732      0.531614104779368     -11.73111407624484    0.00265940172921766    0.04851119543419001   0.002242954917543695      14.65296466219406      370.3323871392944    0.00697795514306722     0.8050829639491444     0.5445497164608321     0.2521169848236921     0.3787610183685142    0.05196972987869255    0.06180656465734755    0.03337355763323632    0.02025771925033903      1273.290797833895 139.0300290755885
2.842901497676613      18.89135843668672      13.86208330047581  0.0008668585431203794     0.5316141196805292     -11.73111407624484    0.00265940172921766    0.04851119543419001   0.002242954917543695      14.65296466219406      370.3323871392944    0.00697795514306722     0.8050829639491444     0.5445497164608321     0.2521169848236921     0.3787610183685142    0.05196972987869255    0.06180656465734755    0.03337355763323632    0.02025771925033903      1273.290797833895 139.0299808090924
2.842901497676613      18.89135843668672      13.86208330047581  0.0008668585431203794      0.531614104779368     -11.73111425105206    0.00265940172921766    0.04851119543419001   0.002242954917543695      14.65296466219406      370.3323871392944    0.00697795514306722     0.8050829639491444     0.5445497164608321     0.2521169848236921     0.3787610183685142    0.05196972987869255    0.06180656465734755    0.03337355763323632    0.02025771925033903      1273.290797833895 139.0299817247118
2.842901497676613      18.89135843668672      13.86208330047581  0.0008668585431203794      0.531614104779368     -11.73111407624484   0.002659416630378854    0.04851119543419001   0.002242954917543695      14.65296466219406      370.3323871392944    0.00697795514306722     0.8050829639491444     0.5445497164608321     0.2521169848236921     0.3787610183685142    0.05196972987869255    0.06180656465734755    0.03337355763323632    0.02025771925033903      1273.290797833895 139.0299643509078
2.842901497676613      18.89135843668672      13.86208330047581  0.0008668585431203794      0.531614104779368     -11.73111407624484    0.00265940172921766     0.0485112103353512   0.002242954917543695      14.65296466219406      370.3323871392944    0.00697795514306722     0.8050829639491444     0.5445497164608321     0.2521169848236921     0.3787610183685142    0.05196972987869255    0.06180656465734755    0.03337355763323632    0.02025771925033903      1273.290797833895 139.0299822590694
2.842901497676613      18.89135843668672      13.86208330047581  0.0008668585431203794      0.531614104779368     -11.73111407624484    0.00265940172921766    0.04851119543419001   0.002242969818704889      14.65296466219406      370.3323871392944    0.00697795514306722     0.8050829639491444     0.5445497164608321     0.2521169848236921     0.3787610183685142    0.05196972987869255    0.06180656465734755    0.03337355763323632    0.02025771925033903      1273.290797833895 139.0299634063965
2.842901497676613      18.89135843668672      13.86208330047581  0.0008668585431203794      0.531614104779368     -11.73111407624484    0.00265940172921766    0.04851119543419001   0.002242954917543695      14.65296488054025      370.3323871392944    0.00697795514306722     0.8050829639491444     0.5445497164608321     0.2521169848236921     0.3787610183685142    0.05196972987869255    0.06180656465734755    0.03337355763323632    0.02025771925033903      1273.290797833895 139.029980696437
2.842901497676613      18.89135843668672      13.86208330047581  0.0008668585431203794      0.531614104779368     -11.73111407624484    0.00265940172921766    0.04851119543419001   0.002242954917543695      14.65296466219406       370.332392657677    0.00697795514306722     0.8050829639491444     0.5445497164608321     0.2521169848236921     0.3787610183685142    0.05196972987869255    0.06180656465734755    0.03337355763323632    0.02025771925033903      1273.290797833895 139.0299814471399
2.842901497676613      18.89135843668672      13.86208330047581  0.0008668585431203794      0.531614104779368     -11.73111407624484    0.00265940172921766    0.04851119543419001   0.002242954917543695      14.65296466219406      370.3323871392944   0.006977970044228414     0.8050829639491444     0.5445497164608321     0.2521169848236921     0.3787610183685142    0.05196972987869255    0.06180656465734755    0.03337355763323632    0.02025771925033903      1273.290797833895 139.0299617542731
2.842901497676613      18.89135843668672      13.86208330047581  0.0008668585431203794      0.531614104779368     -11.73111407624484    0.00265940172921766    0.04851119543419001   0.002242954917543695      14.65296466219406      370.3323871392944    0.00697795514306722     0.8050829788503056     0.5445497164608321     0.2521169848236921     0.3787610183685142    0.05196972987869255    0.06180656465734755    0.03337355763323632    0.02025771925033903      1273.290797833895 139.0299827038992
2.842901497676613      18.89135843668672      13.86208330047581  0.0008668585431203794      0.531614104779368     -11.73111407624484    0.00265940172921766    0.04851119543419001   0.002242954917543695      14.65296466219406      370.3323871392944    0.00697795514306722     0.8050829639491444     0.5445497313619933     0.2521169848236921     0.3787610183685142    0.05196972987869255    0.06180656465734755    0.03337355763323632    0.02025771925033903      1273.290797833895 139.0299827229435
2.842901497676613      18.89135843668672      13.86208330047581  0.0008668585431203794      0.531614104779368     -11.73111407624484    0.00265940172921766    0.04851119543419001   0.002242954917543695      14.65296466219406      370.3323871392944    0.00697795514306722     0.8050829639491444     0.5445497164608321     0.2521169997248533     0.3787610183685142    0.05196972987869255    0.06180656465734755    0.03337355763323632    0.02025771925033903      1273.290797833895 139.0299805462305
2.842901497676613      18.89135843668672      13.86208330047581  0.0008668585431203794      0.531614104779368     -11.73111407624484    0.00265940172921766    0.04851119543419001   0.002242954917543695      14.65296466219406      370.3323871392944    0.00697795514306722     0.8050829639491444     0.5445497164608321     0.2521169848236921     0.3787610332696754    0.05196972987869255    0.06180656465734755    0.03337355763323632    0.02025771925033903      1273.290797833895 139.0299810232949
2.842901497676613      18.89135843668672      13.86208330047581  0.0008668585431203794      0.531614104779368     -11.73111407624484    0.00265940172921766    0.04851119543419001   0.002242954917543695      14.65296466219406      370.3323871392944    0.00697795514306722     0.8050829639491444     0.5445497164608321     0.2521169848236921     0.3787610183685142    0.05196974477985374    0.06180656465734755    0.03337355763323632    0.02025771925033903      1273.290797833895 139.0299811597343
2.842901497676613      18.89135843668672      13.86208330047581  0.0008668585431203794      0.531614104779368     -11.73111407624484    0.00265940172921766    0.04851119543419001   0.002242954917543695      14.65296466219406      370.3323871392944    0.00697795514306722     0.8050829639491444     0.5445497164608321     0.2521169848236921     0.3787610183685142    0.05196972987869255    0.06180657955850874    0.03337355763323632    0.02025771925033903      1273.290797833895 139.0299812713253
2.842901497676613      18.89135843668672      13.86208330047581  0.0008668585431203794      0.531614104779368     -11.73111407624484    0.00265940172921766    0.04851119543419001   0.002242954917543695      14.65296466219406      370.3323871392944    0.00697795514306722     0.8050829639491444     0.5445497164608321     0.2521169848236921     0.3787610183685142    0.05196972987869255    0.06180656465734755    0.03337357253439751    0.02025771925033903      1273.290797833895 139.0299811673497
2.842901497676613      18.89135843668672      13.86208330047581  0.0008668585431203794      0.531614104779368     -11.73111407624484    0.00265940172921766    0.04851119543419001   0.002242954917543695      14.65296466219406      370.3323871392944    0.00697795514306722     0.8050829639491444     0.5445497164608321     0.2521169848236921     0.3787610183685142    0.05196972987869255    0.06180656465734755    0.03337355763323632    0.02025773415150023      1273.290797833895 139.0299811687085
2.842901497676613      18.89135843668672      13.86208330047581  0.0008668585431203794      0.531614104779368     -11.73111407624484    0.00265940172921766    0.04851119543419001   0.002242954917543695      14.65296466219406      370.3323871392944    0.00697795514306722     0.8050829639491444     0.5445497164608321     0.2521169848236921     0.3787610183685142    0.05196972987869255    0.06180656465734755    0.03337355763323632    0.02025771925033903      1273.290816807406 139.0299811630759
2.842555742057499      18.89310326600222      13.86275548829901  0.0008690550561219574     0.5317094354826961     -11.73151079492835   0.002683075746185341    0.04849664854470426   0.002267850505988382      14.65451839882474      370.3089752750276   0.006977440349972682     0.8050703738551711     0.5445166412908592     0.2521657866674532     0.3787459601715899    0.05198535943026632    0.06158738603124719    0.03338014499661625    0.02026117210565108       2553.29079783056 138.9912229904765
2.84255578441488      18.89310326600222      13.86275548829901  0.0008690550561219574     0.5317094354826961     -11.73151079492835   0.002683075746185341    0.04849664854470426   0.002267850505988382      14.65451839882474      370.3089752750276   0.006977440349972682     0.8050703738551711     0.5445166412908592     0.2521657866674532     0.3787459601715899    0.05198535943026632    0.06158738603124719    0.03338014499661625    0.02026117210565108       2553.29079783056 138.9912236411899
2.842555742057499       18.8931035475314      13.86275548829901  0.0008690550561219574     0.5317094354826961     -11.73151079492835   0.002683075746185341    0.04849664854470426   0.002267850505988382      14.65451839882474      370.3089752750276   0.006977440349972682     0.8050703738551711     0.5445166412908592     0.2521657866674532     0.3787459601715899    0.05198535943026632    0.06158738603124719    0.03338014499661625    0.02026117210565108       2553.29079783056 138.9912231351568
2.842555742057499      18.89310326600222      13.86275569487016  0.0008690550561219574     0.5317094354826961     -11.73151079492835   0.002683075746185341    0.04849664854470426   0.002267850505988382      14.65451839882474      370.3089752750276   0.006977440349972682     0.8050703738551711     0.5445166412908592     0.2521657866674532     0.3787459601715899    0.05198535943026632    0.06158738603124719    0.03338014499661625    0.02026117210565108       2553.29079783056 138.9912223896872
2.842555742057499      18.89310326600222      13.86275548829901  0.0008690699572831513     0.5317094354826961     -11.73151079492835   0.002683075746185341    0.04849664854470426   0.002267850505988382      14.65451839882474      370.3089752750276   0.006977440349972682     0.8050703738551711     0.5445166412908592     0.2521657866674532     0.3787459601715899    0.05198535943026632    0.06158738603124719    0.03338014499661625    0.02026117210565108       2553.29079783056 138.9912690098064
2.842555742057499      18.89310326600222      13.86275548829901  0.0008690550561219574     0.5317094503838573     -11.73151079492835   0.002683075746185341    0.04849664854470426   0.002267850505988382      14.65451839882474      370.3089752750276   0.006977440349972682     0.8050703738551711     0.5445166412908592     0.2521657866674532     0.3787459601715899    0.05198535943026632    0.06158738603124719    0.03338014499661625    0.02026117210565108       2553.29079783056 138.9912226499158
2.842555742057499      18.89310326600222      13.86275548829901  0.0008690550561219574     0.5317094354826961     -11.73151096974148   0.002683075746185341    0.04849664854470426   0.002267850505988382      14.65451839882474      370.3089752750276   0.006977440349972682     0.8050703738551711     0.5445166412908592     0.2521657866674532     0.3787459601715899    0.05198535943026632    0.06158738603124719    0.03338014499661625    0.02026117210565108       2553.29079783056 138.9912235171972
2.842555742057499      18.89310326600222      13.86275548829901  0.0008690550561219574     0.5317094354826961     -11.73151079492835   0.002683090647346535    0.04849664854470426   0.002267850505988382      14.65451839882474      370.3089752750276   0.006977440349972682     0.8050703738551711     0.5445166412908592     0.2521657866674532     0.3787459601715899    0.05198535943026632    0.06158738603124719    0.03338014499661625    0.02026117210565108       2553.29079783056 138.9912211202279
2.842555742057499      18.89310326600222      13.86275548829901  0.0008690550561219574     0.5317094354826961     -11.73151079492835   0.002683075746185341    0.04849666344586545   0.002267850505988382      14.65451839882474      370.3089752750276   0.006977440349972682     0.8050703738551711     0.5445166412908592     0.2521657866674532     0.3787459601715899    0.05198535943026632    0.06158738603124719    0.03338014499661625    0.02026117210565108       2553.29079783056 138.9912248261115
2.842555742057499      18.89310326600222      13.86275548829901  0.0008690550561219574     0.5317094354826961     -11.73151079492835   0.002683075746185341    0.04849664854470426   0.002267865407149575      14.65451839882474      370.3089752750276   0.006977440349972682     0.8050703738551711     0.5445166412908592     0.2521657866674532     0.3787459601715899    0.05198535943026632    0.06158738603124719    0.03338014499661625    0.02026117210565108       2553.29079783056 138.9912240854056
2.842555742057499      18.89310326600222      13.86275548829901  0.0008690550561219574     0.5317094354826961     -11.73151079492835   0.002683075746185341    0.04849664854470426   0.002267850505988382      14.65451861719408      370.3089752750276   0.006977440349972682     0.8050703738551711     0.5445166412908592     0.2521657866674532     0.3787459601715899    0.05198535943026632    0.06158738603124719    0.03338014499661625    0.02026117210565108       2553.29079783056 138.9912225228858
2.842555742057499      18.89310326600222      13.86275548829901  0.0008690550561219574     0.5317094354826961     -11.73151079492835   0.002683075746185341    0.04849664854470426   0.002267850505988382      14.65451839882474      370.3089807930613   0.006977440349972682     0.8050703738551711     0.5445166412908592     0.2521657866674532     0.3787459601715899    0.05198535943026632    0.06158738603124719    0.03338014499661625    0.02026117210565108       2553.29079783056 138.9912232446388
2.842555742057499      18.89310326600222      13.86275548829901  0.0008690550561219574     0.5317094354826961     -11.73151079492835   0.002683075746185341    0.04849664854470426   0.002267850505988382      14.65451839882474      370.3089752750276   0.006977455251133875     0.8050703738551711     0.5445166412908592     0.2521657866674532     0.3787459601715899    0.05198535943026632    0.06158738603124719    0.03338014499661625    0.02026117210565108       2553.29079783056 138.9912097291668
2.842555742057499      18.89310326600222      13.86275548829901  0.0008690550561219574     0.5317094354826961     -11.73151079492835   0.002683075746185341    0.04849664854470426   0.002267850505988382      14.65451839882474      370.3089752750276   0.006977440349972682     0.8050703887563323     0.5445166412908592     0.2521657866674532     0.3787459601715899    0.05198535943026632    0.06158738603124719    0.03338014499661625    0.02026117210565108       2553.29079783056 138.9912245293517
2.842555742057499      18.89310326600222      13.86275548829901  0.0008690550561219574     0.5317094354826961     -11.73151079492835   0.002683075746185341    0.04849664854470426   0.002267850505988382      14.65451839882474      370.3089752750276   0.006977440349972682     0.8050703738551711     0.5445166561920204     0.2521657866674532     0.3787459601715899    0.05198535943026632    0.06158738603124719    0.03338014499661625    0.02026117210565108       2553.29079783056 138.9912243986571
2.842555742057499      18.89310326600222      13.86275548829901  0.0008690550561219574     0.5317094354826961     -11.73151079492835   0.002683075746185341    0.04849664854470426   0.002267850505988382      14.65451839882474      370.3089752750276   0.006977440349972682     0.8050703738551711     0.5445166412908592     0.2521658015686144     0.3787459601715899    0.05198535943026632    0.06158738603124719    0.03338014499661625    0.02026117210565108       2553.29079783056 138.9912225094031
2.842555742057499      18.89310326600222      13.86275548829901  0.0008690550561219574     0.5317094354826961     -11.73151079492835   0.002683075746185341    0.04849664854470426   0.002267850505988382      14.65451839882474      370.3089752750276   0.006977440349972682     0.8050703738551711     0.5445166412908592     0.2521657866674532      0.378745975072751    0.05198535943026632    0.06158738603124719    0.03338014499661625    0.02026117210565108       2553.29079783056 138.9912228287801
2.842555742057499      18.89310326600222      13.86275548829901  0.0008690550561219574     0.5317094354826961     -11.73151079492835   0.002683075746185341    0.04849664854470426   0.002267850505988382      14.65451839882474      370.3089752750276   0.006977440349972682     0.8050703738551711     0.5445166412908592     0.2521657866674532     0.3787459601715899    0.05198537433142752    0.06158738603124719    0.03338014499661625    0.02026117210565108       2553.29079783056 138.9912229843243
2.842555742057499      18.89310326600222      13.86275548829901  0.0008690550561219574     0.5317094354826961     -11.73151079492835   0.002683075746185341    0.04849664854470426   0.002267850505988382      14.65451839882474      370.3089752750276   0.006977440349972682     0.8050703738551711     0.5445166412908592     0.2521657866674532     0.3787459601715899    0.05198535943026632    0.06158740093240838    0.03338014499661625    0.02026117210565108       2553.29079783056 138.99122309958
2.842555742057499      18.89310326600222      13.86275548829901  0.0008690550561219574     0.5317094354826961     -11.73151079492835   0.002683075746185341    0.04849664854470426   0.002267850505988382      14.65451839882474      370.3089752750276   0.006977440349972682     0.8050703738551711     0.5445166412908592     0.2521657866674532     0.3787459601715899    0.05198535943026632    0.06158738603124719    0.03338015989777744    0.02026117210565108       2553.29079783056 138.9912229906857
2.842555742057499      18.89310326600222      13.86275548829901  0.0008690550561219574     0.5317094354826961     -11.73151079492835   0.002683075746185341    0.04849664854470426   0.002267850505988382      14.65451839882474      370.3089752750276   0.006977440349972682     0.8050703738551711     0.5445166412908592     0.2521657866674532     0.3787459601715899    0.05198535943026632    0.06158738603124719    0.03338014499661625    0.02026118700681227       2553.29079783056 138.9912229826566
2.842555742057499      18.89310326600222      13.86275548829901  0.0008690550561219574     0.5317094354826961     -11.73151079492835   0.002683075746185341    0.04849664854470426   0.002267850505988382      14.65451839882474      370.3089752750276   0.006977440349972682     0.8050703738551711     0.5445166412908592     0.2521657866674532     0.3787459601715899    0.05198535943026632    0.06158738603124719    0.03338014499661625    0.02026117210565108      2553.290835877558 138.9912229915153
2.631906051311573      19.55388191242731      16.19087248415741  0.0008266432446707364      0.500309006684299      -12.8040704005943   0.002891572769585091    0.04406338388859717   0.002202218368888367      15.76192826106193      361.2794856282151   0.006878726444435369     0.8006720763804971     0.5526447477797506     0.2599338579002286     0.3607717786049267     0.0544449752651995    0.01222725984502034   0.000454223019408978       0.92219339924216      1064.676498450239 135.4701384406304
2.631906090530029      19.55388191242731      16.19087248415741  0.0008266432446707364      0.500309006684299      -12.8040704005943   0.002891572769585091    0.04406338388859717   0.002202218368888367      15.76192826106193      361.2794856282151   0.006878726444435369     0.8006720763804971     0.5526447477797506     0.2599338579002286     0.3607717786049267     0.0544449752651995    0.01222725984502034   0.000454223019408978       0.92219339924216      1064.676498450239 135.4701381312165
2.631906051311573      19.55388220380285      16.19087248415741  0.0008266432446707364      0.500309006684299      -12.8040704005943   0.002891572769585091    0.04406338388859717   0.002202218368888367      15.76192826106193      361.2794856282151   0.006878726444435369     0.8006720763804971     0.5526447477797506     0.2599338579002286     0.3607717786049267     0.0544449752651995    0.01222725984502034   0.000454223019408978       0.92219339924216      1064.676498450239 135.4701383541142
2.631906051311573      19.55388191242731      16.19087272542021  0.0008266432446707364      0.500309006684299      -12.8040704005943   0.002891572769585091    0.04406338388859717   0.002202218368888367      15.76192826106193      361.2794856282151   0.006878726444435369     0.8006720763804971     0.5526447477797506     0.2599338579002286     0.3607717786049267     0.0544449752651995    0.01222725984502034   0.000454223019408978       0.92219339924216      1064.676498450239 135.4701384579254
2.631906051311573      19.55388191242731      16.19087248415741  0.0008266581458319303      0.500309006684299      -12.8040704005943   0.002891572769585091    0.04406338388859717   0.002202218368888367      15.76192826106193      361.2794856282151   0.006878726444435369     0.8006720763804971     0.5526447477797506     0.2599338579002286     0.3607717786049267     0.0544449752651995    0.01222725984502034   0.000454223019408978       0.92219339924216      1064.676498450239 135.4701417916976
2.631906051311573      19.55388191242731      16.19087248415741  0.0008266432446707364     0.5003090215854602      -12.8040704005943   0.002891572769585091    0.04406338388859717   0.002202218368888367      15.76192826106193      361.2794856282151   0.006878726444435369     0.8006720763804971     0.5526447477797506     0.2599338579002286     0.3607717786049267     0.0544449752651995    0.01222725984502034   0.000454223019408978       0.92219339924216      1064.676498450239 135.4701384224573
2.631906051311573      19.55388191242731      16.19087248415741  0.0008266432446707364      0.500309006684299     -12.80407059138982   0.002891572769585091    0.04406338388859717   0.002202218368888367      15.76192826106193      361.2794856282151   0.006878726444435369     0.8006720763804971     0.5526447477797506     0.2599338579002286     0.3607717786049267     0.0544449752651995    0.01222725984502034   0.000454223019408978       0.92219339924216      1064.676498450239 135.4701384643218
2.631906051311573      19.55388191242731      16.19087248415741  0.0008266432446707364      0.500309006684299      -12.8040704005943   0.002891587670746285    0.04406338388859717   0.002202218368888367      15.76192826106193      361.2794856282151   0.006878726444435369     0.8006720763804971     0.5526447477797506     0.2599338579002286     0.3607717786049267     0.0544449752651995    0.01222725984502034   0.000454223019408978       0.92219339924216      1064.676498450239 135.4701504573248
2.631906051311573      19.55388191242731      16.19087248415741  0.0008266432446707364      0.500309006684299      -12.8040704005943   0.002891572769585091    0.04406339878975837   0.002202218368888367      15.76192826106193      361.2794856282151   0.006878726444435369     0.8006720763804971     0.5526447477797506     0.2599338579002286     0.3607717786049267     0.0544449752651995    0.01222725984502034   0.000454223019408978       0.92219339924216      1064.676498450239 135.4701385260588
2.631906051311573      19.55388191242731      16.19087248415741  0.0008266432446707364      0.500309006684299      -12.8040704005943   0.002891572769585091    0.04406338388859717   0.002202233270049561      15.76192826106193      361.2794856282151   0.006878726444435369     0.8006720763804971     0.5526447477797506     0.2599338579002286     0.3607717786049267     0.0544449752651995    0.01222725984502034   0.000454223019408978       0.92219339924216      1064.676498450239 135.4701564817416
2.631906051311573      19.55388191242731      16.19087248415741  0.0008266432446707364      0.500309006684299      -12.8040704005943   0.002891572769585091    0.04406338388859717   0.002202218368888367      15.76192849593296      361.2794856282151   0.006878726444435369     0.8006720763804971     0.5526447477797506     0.2599338579002286     0.3607717786049267     0.0544449752651995    0.01222725984502034   0.000454223019408978       0.92219339924216      1064.676498450239 135.4701381195333
2.631906051311573      19.55388191242731      16.19087248415741  0.0008266432446707364      0.500309006684299      -12.8040704005943   0.002891572769585091    0.04406338388859717   0.002202218368888367      15.76192826106193       361.279491011699   0.006878726444435369     0.8006720763804971     0.5526447477797506     0.2599338579002286     0.3607717786049267     0.0544449752651995    0.01222725984502034   0.000454223019408978       0.92219339924216      1064.676498450239 135.4701386610818
2.631906051311573      19.55388191242731      16.19087248415741  0.0008266432446707364      0.500309006684299      -12.8040704005943   0.002891572769585091    0.04406338388859717   0.002202218368888367      15.76192826106193      361.2794856282151   0.006878741345596563     0.8006720763804971     0.5526447477797506     0.2599338579002286     0.3607717786049267     0.0544449752651995    0.01222725984502034   0.000454223019408978       0.92219339924216      1064.676498450239 135.470209618721
2.631906051311573      19.55388191242731      16.19087248415741  0.0008266432446707364      0.500309006684299      -12.8040704005943   0.002891572769585091    0.04406338388859717   0.002202218368888367      15.76192826106193      361.2794856282151   0.006878726444435369     0.8006720912816583     0.5526447477797506     0.2599338579002286     0.3607717786049267     0.0544449752651995    0.01222725984502034   0.000454223019408978       0.92219339924216      1064.676498450239 135.4701399371387
2.631906051311573      19.55388191242731      16.19087248415741  0.0008266432446707364      0.500309006684299      -12.8040704005943   0.002891572769585091    0.04406338388859717   0.002202218368888367      15.76192826106193      361.2794856282151   0.006878726444435369     0.8006720763804971     0.5526447626809118     0.2599338579002286     0.3607717786049267     0.0544449752651995    0.01222725984502034   0.000454223019408978       0.92219339924216      1064.676498450239 135.4701385334541
2.631906051311573      19.55388191242731      16.19087248415741  0.0008266432446707364      0.500309006684299      -12.8040704005943   0.002891572769585091    0.04406338388859717   0.002202218368888367      15.76192826106193      361.2794856282151   0.006878726444435369     0.8006720763804971     0.5526447477797506     0.2599338728013897     0.3607717786049267     0.0544449752651995    0.01222725984502034   0.000454223019408978       0.92219339924216      1064.676498450239 135.4701416764286
2.631906051311573      19.55388191242731      16.19087248415741  0.0008266432446707364      0.500309006684299      -12.8040704005943   0.002891572769585091    0.04406338388859717   0.002202218368888367      15.76192826106193      361.2794856282151   0.006878726444435369     0.8006720763804971     0.5526447477797506     0.2599338579002286     0.3607717935060879     0.0544449752651995    0.01222725984502034   0.000454223019408978       0.92219339924216      1064.676498450239 135.4701384416699
2.631906051311573      19.55388191242731      16.19087248415741  0.0008266432446707364      0.500309006684299      -12.8040704005943   0.002891572769585091    0.04406338388859717   0.002202218368888367      15.76192826106193      361.2794856282151   0.006878726444435369     0.8006720763804971     0.5526447477797506     0.2599338579002286     0.3607717786049267     0.0544449901663607    0.01222725984502034   0.000454223019408978       0.92219339924216      1064.676498450239 135.470138431443
2.631906051311573      19.55388191242731      16.19087248415741  0.0008266432446707364      0.500309006684299      -12.8040704005943   0.002891572769585091    0.04406338388859717   0.002202218368888367      15.76192826106193      361.2794856282151   0.006878726444435369     0.8006720763804971     0.5526447477797506     0.2599338579002286     0.3607717786049267     0.0544449752651995    0.01222727474618154   0.000454223019408978       0.92219339924216      1064.676498450239 135.4701386290402
2.631906051311573      19.55388191242731      16.19087248415741  0.0008266432446707364      0.500309006684299      -12.8040704005943   0.002891572769585091    0.04406338388859717   0.002202218368888367      15.76192826106193      361.2794856282151   0.006878726444435369     0.8006720763804971     0.5526447477797506     0.2599338579002286     0.3607717786049267     0.0544449752651995    0.01222725984502034  0.0004542379205701719       0.92219339924216      1064.676498450239 135.4701384420018
2.631906051311573      19.55388191242731      16.19087248415741  0.0008266432446707364      0.500309006684299      -12.8040704005943   0.002891572769585091    0.04406338388859717   0.002202218368888367      15.76192826106193      361.2794856282151   0.006878726444435369     0.8006720763804971     0.5526447477797506     0.2599338579002286     0.3607717786049267     0.0544449752651995    0.01222725984502034   0.000454223019408978     0.9221934141433212      1064.676498450239 135.4701384402154
2.631906051311573      19.55388191242731      16.19087248415741  0.0008266432446707364      0.500309006684299      -12.8040704005943   0.002891572769585091    0.04406338388859717   0.002202218368888367      15.76192826106193      361.2794856282151   0.006878726444435369     0.8006720763804971     0.5526447477797506     0.2599338579002286     0.3607717786049267     0.0544449752651995    0.01222725984502034   0.000454223019408978       0.92219339924216      1064.676514315155 135.4701384405477
2.631913165431696      19.55318737162003      16.18974421667914  0.0008263616449298561     0.5003366274440541      -12.8033580770059   0.002888379327261779    0.04406298950431292   0.002198550324775644      15.76211790680839      361.2800015634296   0.006833664947245899     0.8006717775175084     0.5526405095328283     0.2598549075133841      0.360772548769847    0.05444510810897138    0.01222148441504901  0.0004541819074094169     0.9222092991361007      2344.676493002504 135.3519606431922
2.631913204650258      19.55318737162003      16.18974421667914  0.0008263616449298561     0.5003366274440541      -12.8033580770059   0.002888379327261779    0.04406298950431292   0.002198550324775644      15.76211790680839      361.2800015634296   0.006833664947245899     0.8006717775175084     0.5526405095328283     0.2598549075133841      0.360772548769847    0.05444510810897138    0.01222148441504901  0.0004541819074094169     0.9222092991361007      2344.676493002504 135.351960228005
2.631913165431696      19.55318766298523      16.18974421667914  0.0008263616449298561     0.5003366274440541      -12.8033580770059   0.002888379327261779    0.04406298950431292   0.002198550324775644      15.76211790680839      361.2800015634296   0.006833664947245899     0.8006717775175084     0.5526405095328283     0.2598549075133841      0.360772548769847    0.05444510810897138    0.01222148441504901  0.0004541819074094169     0.9222092991361007      2344.676493002504 135.3519607314667
2.631913165431696      19.55318737162003      16.18974445792513  0.0008263616449298561     0.5003366274440541      -12.8033580770059   0.002888379327261779    0.04406298950431292   0.002198550324775644      15.76211790680839      361.2800015634296   0.006833664947245899     0.8006717775175084     0.5526405095328283     0.2598549075133841      0.360772548769847    0.05444510810897138    0.01222148441504901  0.0004541819074094169     0.9222092991361007      2344.676493002504 135.3519607300936
2.631913165431696      19.55318737162003      16.18974421667914    0.00082637654609105     0.5003366274440541      -12.8033580770059   0.002888379327261779    0.04406298950431292   0.002198550324775644      15.76211790680839      361.2800015634296   0.006833664947245899     0.8006717775175084     0.5526405095328283     0.2598549075133841      0.360772548769847    0.05444510810897138    0.01222148441504901  0.0004541819074094169     0.9222092991361007      2344.676493002504 135.3519639141848
2.631913165431696      19.55318737162003      16.18974421667914  0.0008263616449298561     0.5003366423452152      -12.8033580770059   0.002888379327261779    0.04406298950431292   0.002198550324775644      15.76211790680839      361.2800015634296   0.006833664947245899     0.8006717775175084     0.5526405095328283     0.2598549075133841      0.360772548769847    0.05444510810897138    0.01222148441504901  0.0004541819074094169     0.9222092991361007      2344.676493002504 135.3519605793136
2.631913165431696      19.55318737162003      16.18974421667914  0.0008263616449298561     0.5003366274440541      -12.8033582677908   0.002888379327261779    0.04406298950431292   0.002198550324775644      15.76211790680839      361.2800015634296   0.006833664947245899     0.8006717775175084     0.5526405095328283     0.2598549075133841      0.360772548769847    0.05444510810897138    0.01222148441504901  0.0004541819074094169     0.9222092991361007      2344.676493002504 135.3519604392484
2.631913165431696      19.55318737162003      16.18974421667914  0.0008263616449298561     0.5003366274440541      -12.8033580770059   0.002888394228422973    0.04406298950431292   0.002198550324775644      15.76211790680839      361.2800015634296   0.006833664947245899     0.8006717775175084     0.5526405095328283     0.2598549075133841      0.360772548769847    0.05444510810897138    0.01222148441504901  0.0004541819074094169     0.9222092991361007      2344.676493002504 135.3519633482102
2.631913165431696      19.55318737162003      16.18974421667914  0.0008263616449298561     0.5003366274440541      -12.8033580770059   0.002888379327261779    0.04406300440547412   0.002198550324775644      15.76211790680839      361.2800015634296   0.006833664947245899     0.8006717775175084     0.5526405095328283     0.2598549075133841      0.360772548769847    0.05444510810897138    0.01222148441504901  0.0004541819074094169     0.9222092991361007      2344.676493002504 135.3519606955385
2.631913165431696      19.55318737162003      16.18974421667914  0.0008263616449298561     0.5003366274440541      -12.8033580770059   0.002888379327261779    0.04406298950431292   0.002198565225936837      15.76211790680839      361.2800015634296   0.006833664947245899     0.8006717775175084     0.5526405095328283     0.2598549075133841      0.360772548769847    0.05444510810897138    0.01222148441504901  0.0004541819074094169     0.9222092991361007      2344.676493002504 135.351974318738
2.631913165431696      19.55318737162003      16.18974421667914  0.0008263616449298561     0.5003366274440541      -12.8033580770059   0.002888379327261779    0.04406298950431292   0.002198550324775644      15.76211814168225      361.2800015634296   0.006833664947245899     0.8006717775175084     0.5526405095328283     0.2598549075133841      0.360772548769847    0.05444510810897138    0.01222148441504901  0.0004541819074094169     0.9222092991361007      2344.676493002504 135.3519603182721
2.631913165431696      19.55318737162003      16.18974421667914  0.0008263616449298561     0.5003366274440541      -12.8033580770059   0.002888379327261779    0.04406298950431292   0.002198550324775644      15.76211790680839      361.2800069469211   0.006833664947245899     0.8006717775175084     0.5526405095328283     0.2598549075133841      0.360772548769847    0.05444510810897138    0.01222148441504901  0.0004541819074094169     0.9222092991361007      2344.676493002504 135.3519608561879
2.631913165431696      19.55318737162003      16.18974421667914  0.0008263616449298561     0.5003366274440541      -12.8033580770059   0.002888379327261779    0.04406298950431292   0.002198550324775644      15.76211790680839      361.2800015634296   0.006833679848407093     0.8006717775175084     0.5526405095328283     0.2598549075133841      0.360772548769847    0.05444510810897138    0.01222148441504901  0.0004541819074094169     0.9222092991361007      2344.676493002504 135.3519554788463
2.631913165431696      19.55318737162003      16.18974421667914  0.0008263616449298561     0.5003366274440541      -12.8033580770059   0.002888379327261779    0.04406298950431292   0.002198550324775644      15.76211790680839      361.2800015634296   0.006833664947245899     0.8006717924186696     0.5526405095328283     0.2598549075133841      0.360772548769847    0.05444510810897138    0.01222148441504901  0.0004541819074094169     0.9222092991361007      2344.676493002504 135.3519620994467
2.631913165431696      19.55318737162003      16.18974421667914  0.0008263616449298561     0.5003366274440541      -12.8033580770059   0.002888379327261779    0.04406298950431292   0.002198550324775644      15.76211790680839      361.2800015634296   0.006833664947245899     0.8006717775175084     0.5526405244339895     0.2598549075133841      0.360772548769847    0.05444510810897138    0.01222148441504901  0.0004541819074094169     0.9222092991361007      2344.676493002504 135.3519615719141
2.631913165431696      19.55318737162003      16.18974421667914  0.0008263616449298561     0.5003366274440541      -12.8033580770059   0.002888379327261779    0.04406298950431292   0.002198550324775644      15.76211790680839      361.2800015634296   0.006833664947245899     0.8006717775175084     0.5526405095328283     0.2598549224145453      0.360772548769847    0.05444510810897138    0.01222148441504901  0.0004541819074094169     0.9222092991361007      2344.676493002504 135.3519614941802
2.631913165431696      19.55318737162003      16.18974421667914  0.0008263616449298561     0.5003366274440541      -12.8033580770059   0.002888379327261779    0.04406298950431292   0.002198550324775644      15.76211790680839      361.2800015634296   0.006833664947245899     0.8006717775175084     0.5526405095328283     0.2598549075133841     0.3607725636710082    0.05444510810897138    0.01222148441504901  0.0004541819074094169     0.9222092991361007      2344.676493002504 135.3519606281679
2.631913165431696      19.55318737162003      16.18974421667914  0.0008263616449298561     0.5003366274440541      -12.8033580770059   0.002888379327261779    0.04406298950431292   0.002198550324775644      15.76211790680839      361.2800015634296   0.006833664947245899     0.8006717775175084     0.5526405095328283     0.2598549075133841      0.360772548769847    0.05444512301013257    0.01222148441504901  0.0004541819074094169     0.9222092991361007      2344.676493002504 135.3519606362091
2.631913165431696      19.55318737162003      16.18974421667914  0.0008263616449298561     0.5003366274440541      -12.8033580770059   0.002888379327261779    0.04406298950431292   0.002198550324775644      15.76211790680839      361.2800015634296   0.006833664947245899     0.8006717775175084     0.5526405095328283     0.2598549075133841      0.360772548769847    0.05444510810897138     0.0122214993162102  0.0004541819074094169     0.9222092991361007      2344.676493002504 135.3519608239999
2.631913165431696      19.55318737162003      16.18974421667914  0.0008263616449298561     0.5003366274440541      -12.8033580770059   0.002888379327261779    0.04406298950431292   0.002198550324775644      15.76211790680839      361.2800015634296   0.006833664947245899     0.8006717775175084     0.5526405095328283     0.2598549075133841      0.360772548769847    0.05444510810897138    0.01222148441504901  0.0004541968085706107     0.9222092991361007      2344.676493002504 135.351960643344
2.631913165431696      19.55318737162003      16.18974421667914  0.0008263616449298561     0.5003366274440541      -12.8033580770059   0.002888379327261779    0.04406298950431292   0.002198550324775644      15.76211790680839      361.2800015634296   0.006833664947245899     0.8006717775175084     0.5526405095328283     0.2598549075133841      0.360772548769847    0.05444510810897138    0.01222148441504901  0.0004541819074094169     0.9222093140372619      2344.676493002504 135.3519606433135
2.631913165431696      19.55318737162003      16.18974421667914  0.0008263616449298561     0.5003366274440541      -12.8033580770059   0.002888379327261779    0.04406298950431292   0.002198550324775644      15.76211790680839      361.2800015634296   0.006833664947245899     0.8006717775175084     0.5526405095328283     0.2598549075133841      0.360772548769847    0.05444510810897138    0.01222148441504901  0.0004541819074094169     0.9222092991361007      2344.676527940907 135.3519606431948
2.755060860506396      19.38957700072361      15.90445465185791  0.0004459046867688895     0.4942148880487878     -12.80169886107828   0.003038878958181748    0.04179425452968571   0.002148058180818603       16.0710510331297      386.0277767511249   0.006770184532419829     0.8000150791451643     0.5418768152531885     0.2566214743577867     0.3932782647938118    0.05572284864640177  1.511228491243681e-05   2.26948665601269e-05    0.06196850190838266      56.48305068815034 134.1872576424855
2.755060901560002      19.38957700072361      15.90445465185791  0.0004459046867688895     0.4942148880487878     -12.80169886107828   0.003038878958181748    0.04179425452968571   0.002148058180818603       16.0710510331297      386.0277767511249   0.006770184532419829     0.8000150791451643     0.5418768152531885     0.2566214743577867     0.3932782647938118    0.05572284864640177  1.511228491243681e-05   2.26948665601269e-05    0.06196850190838266      56.48305068815034 134.1872576483583
2.755060860506396      19.38957728965082      15.90445465185791  0.0004459046867688895     0.4942148880487878     -12.80169886107828   0.003038878958181748    0.04179425452968571   0.002148058180818603       16.0710510331297      386.0277767511249   0.006770184532419829     0.8000150791451643     0.5418768152531885     0.2566214743577867     0.3932782647938118    0.05572284864640177  1.511228491243681e-05   2.26948665601269e-05    0.06196850190838266      56.48305068815034 134.1872572608219
2.755060860506396      19.38957700072361      15.90445488885275  0.0004459046867688895     0.4942148880487878     -12.80169886107828   0.003038878958181748    0.04179425452968571   0.002148058180818603       16.0710510331297      386.0277767511249   0.006770184532419829     0.8000150791451643     0.5418768152531885     0.2566214743577867     0.3932782647938118    0.05572284864640177  1.511228491243681e-05   2.26948665601269e-05    0.06196850190838266      56.48305068815034 134.187257325645
2.755060860506396      19.38957700072361      15.90445465185791  0.0004459195879300833     0.4942148880487878     -12.80169886107828   0.003038878958181748    0.04179425452968571   0.002148058180818603       16.0710510331297      386.0277767511249   0.006770184532419829     0.8000150791451643     0.5418768152531885     0.2566214743577867     0.3932782647938118    0.05572284864640177  1.511228491243681e-05   2.26948665601269e-05    0.06196850190838266      56.48305068815034 134.1872799439707
2.755060860506396      19.38957700072361      15.90445465185791  0.0004459046867688895      0.494214902949949     -12.80169886107828   0.003038878958181748    0.04179425452968571   0.002148058180818603       16.0710510331297      386.0277767511249   0.006770184532419829     0.8000150791451643     0.5418768152531885     0.2566214743577867     0.3932782647938118    0.05572284864640177  1.511228491243681e-05   2.26948665601269e-05    0.06196850190838266      56.48305068815034 134.1872576364548
2.755060860506396      19.38957700072361      15.90445465185791  0.0004459046867688895     0.4942148880487878     -12.80169905183845   0.003038878958181748    0.04179425452968571   0.002148058180818603       16.0710510331297      386.0277767511249   0.006770184532419829     0.8000150791451643     0.5418768152531885     0.2566214743577867     0.3932782647938118    0.05572284864640177  1.511228491243681e-05   2.26948665601269e-05    0.06196850190838266      56.48305068815034 134.1872582980547
2.755060860506396      19.38957700072361      15.90445465185791  0.0004459046867688895     0.4942148880487878     -12.80169886107828   0.003038893859342942    0.04179425452968571   0.002148058180818603       16.0710510331297      386.0277767511249   0.006770184532419829     0.8000150791451643     0.5418768152531885     0.2566214743577867     0.3932782647938118    0.05572284864640177  1.511228491243681e-05   2.26948665601269e-05    0.06196850190838266      56.48305068815034 134.1872587873539
2.755060860506396      19.38957700072361      15.90445465185791  0.0004459046867688895     0.4942148880487878     -12.80169886107828   0.003038878958181748     0.0417942694308469   0.002148058180818603       16.0710510331297      386.0277767511249   0.006770184532419829     0.8000150791451643     0.5418768152531885     0.2566214743577867     0.3932782647938118    0.05572284864640177  1.511228491243681e-05   2.26948665601269e-05    0.06196850190838266      56.48305068815034 134.1872577473592
2.755060860506396      19.38957700072361      15.90445465185791  0.0004459046867688895     0.4942148880487878     -12.80169886107828   0.003038878958181748    0.04179425452968571   0.002148073081979797       16.0710510331297      386.0277767511249   0.006770184532419829     0.8000150791451643     0.5418768152531885     0.2566214743577867     0.3932782647938118    0.05572284864640177  1.511228491243681e-05   2.26948665601269e-05    0.06196850190838266      56.48305068815034 134.1872510040427
2.755060860506396      19.38957700072361      15.90445465185791  0.0004459046867688895     0.4942148880487878     -12.80169886107828   0.003038878958181748    0.04179425452968571   0.002148058180818603      16.07105127260703      386.0277767511249   0.006770184532419829     0.8000150791451643     0.5418768152531885     0.2566214743577867     0.3932782647938118    0.05572284864640177  1.511228491243681e-05   2.26948665601269e-05    0.06196850190838266      56.48305068815034 134.1872576468359
2.755060860506396      19.38957700072361      15.90445465185791  0.0004459046867688895     0.4942148880487878     -12.80169886107828   0.003038878958181748    0.04179425452968571   0.002148058180818603       16.0710510331297       386.027782503387   0.006770184532419829     0.8000150791451643     0.5418768152531885     0.2566214743577867     0.3932782647938118    0.05572284864640177  1.511228491243681e-05   2.26948665601269e-05    0.06196850190838266      56.48305068815034 134.1872576642088
2.755060860506396      19.38957700072361      15.90445465185791  0.0004459046867688895     0.4942148880487878     -12.80169886107828   0.003038878958181748    0.04179425452968571   0.002148058180818603       16.0710510331297      386.0277767511249   0.006770199433581023     0.8000150791451643     0.5418768152531885     0.2566214743577867     0.3932782647938118    0.05572284864640177  1.511228491243681e-05   2.26948665601269e-05    0.06196850190838266      56.48305068815034 134.187287525262
2.755060860506396      19.38957700072361      15.90445465185791  0.0004459046867688895     0.4942148880487878     -12.80169886107828   0.003038878958181748    0.04179425452968571   0.002148058180818603       16.0710510331297      386.0277767511249   0.006770184532419829     0.8000150940463255     0.5418768152531885     0.2566214743577867     0.3932782647938118    0.05572284864640177  1.511228491243681e-05   2.26948665601269e-05    0.06196850190838266      56.48305068815034 134.1872591684937
2.755060860506396      19.38957700072361      15.90445465185791  0.0004459046867688895     0.4942148880487878     -12.80169886107828   0.003038878958181748    0.04179425452968571   0.002148058180818603       16.0710510331297      386.0277767511249   0.006770184532419829     0.8000150791451643     0.5418768301543497     0.2566214743577867     0.3932782647938118    0.05572284864640177  1.511228491243681e-05   2.26948665601269e-05    0.06196850190838266      56.48305068815034 134.1872574397699
2.755060860506396      19.38957700072361      15.90445465185791  0.0004459046867688895     0.4942148880487878     -12.80169886107828   0.003038878958181748    0.04179425452968571   0.002148058180818603       16.0710510331297      386.0277767511249   0.006770184532419829     0.8000150791451643     0.5418768152531885     0.2566214892589479     0.3932782647938118    0.05572284864640177  1.511228491243681e-05   2.26948665601269e-05    0.06196850190838266      56.48305068815034 134.1872585619139
2.755060860506396      19.38957700072361      15.90445465185791  0.0004459046867688895     0.4942148880487878     -12.80169886107828   0.003038878958181748    0.04179425452968571   0.002148058180818603       16.0710510331297      386.0277767511249   0.006770184532419829     0.8000150791451643     0.5418768152531885     0.2566214743577867      0.393278279694973    0.05572284864640177  1.511228491243681e-05   2.26948665601269e-05    0.06196850190838266      56.48305068815034 134.1872576292078
2.755060860506396      19.38957700072361      15.90445465185791  0.0004459046867688895     0.4942148880487878     -12.80169886107828   0.003038878958181748    0.04179425452968571   0.002148058180818603       16.0710510331297      386.0277767511249   0.006770184532419829     0.8000150791451643     0.5418768152531885     0.2566214743577867     0.3932782647938118    0.05572286354756297  1.511228491243681e-05   2.26948665601269e-05    0.06196850190838266      56.48305068815034 134.1872576424619
2.755060860506396      19.38957700072361      15.90445465185791  0.0004459046867688895     0.4942148880487878     -12.80169886107828   0.003038878958181748    0.04179425452968571   0.002148058180818603       16.0710510331297      386.0277767511249   0.006770184532419829     0.8000150791451643     0.5418768152531885     0.2566214743577867     0.3932782647938118    0.05572284864640177  1.512718607363066e-05   2.26948665601269e-05    0.06196850190838266      56.48305068815034 134.187257915036
2.755060860506396      19.38957700072361      15.90445465185791  0.0004459046867688895     0.4942148880487878     -12.80169886107828   0.003038878958181748    0.04179425452968571   0.002148058180818603       16.0710510331297      386.0277767511249   0.006770184532419829     0.8000150791451643     0.5418768152531885     0.2566214743577867     0.3932782647938118    0.05572284864640177  1.511228491243681e-05  2.270976772132075e-05    0.06196850190838266      56.48305068815034 134.1872576424314
2.755060860506396      19.38957700072361      15.90445465185791  0.0004459046867688895     0.4942148880487878     -12.80169886107828   0.003038878958181748    0.04179425452968571   0.002148058180818603       16.0710510331297      386.0277767511249   0.006770184532419829     0.8000150791451643     0.5418768152531885     0.2566214743577867     0.3932782647938118    0.05572284864640177  1.511228491243681e-05   2.26948665601269e-05    0.06196851680954385      56.48305068815034 134.1872576424317
2.755060860506396      19.38957700072361      15.90445465185791  0.0004459046867688895     0.4942148880487878     -12.80169886107828   0.003038878958181748    0.04179425452968571   0.002148058180818603       16.0710510331297      386.0277767511249   0.006770184532419829     0.8000150791451643     0.5418768152531885     0.2566214743577867     0.3932782647938118    0.05572284864640177  1.511228491243681e-05   2.26948665601269e-05    0.06196850190838266      56.48305152981339 134.1872576424138
2.754341774630834      19.38497965619332      15.88803945822255  0.0004527218304488314     0.4948953900701276     -12.79138262655823   0.003037567865078464    0.04180313521903223   0.002161578650767079       16.0671432261805      385.7575606775243   0.006769512252601282     0.8000150063701739     0.5419249544411273     0.2566611649524581     0.3930125649792703    0.05572265210564695  1.499028362328131e-05   0.001034943192307844    0.06150095333100413      2616.483050573025 134.1883428886505
2.754341815673725      19.38497965619332      15.88803945822255  0.0004527218304488314     0.4948953900701276     -12.79138262655823   0.003037567865078464    0.04180313521903223   0.002161578650767079       16.0671432261805      385.7575606775243   0.006769512252601282     0.8000150063701739     0.5419249544411273     0.2566611649524581     0.3930125649792703    0.05572265210564695  1.499028362328131e-05   0.001034943192307844    0.06150095333100413      2616.483050573025 134.188342627444
2.754341774630834      19.38497994505203      15.88803945822255  0.0004527218304488314     0.4948953900701276     -12.79138262655823   0.003037567865078464    0.04180313521903223   0.002161578650767079       16.0671432261805      385.7575606775243   0.006769512252601282     0.8000150063701739     0.5419249544411273     0.2566611649524581     0.3930125649792703    0.05572265210564695  1.499028362328131e-05   0.001034943192307844    0.06150095333100413      2616.483050573025 134.1883423145509
2.754341774630834      19.38497965619332      15.88803969497279  0.0004527218304488314     0.4948953900701276     -12.79138262655823   0.003037567865078464    0.04180313521903223   0.002161578650767079       16.0671432261805      385.7575606775243   0.006769512252601282     0.8000150063701739     0.5419249544411273     0.2566611649524581     0.3930125649792703    0.05572265210564695  1.499028362328131e-05   0.001034943192307844    0.06150095333100413      2616.483050573025 134.1883425002364
2.754341774630834      19.38497965619332      15.88803945822255  0.0004527367316100252     0.4948953900701276     -12.79138262655823   0.003037567865078464    0.04180313521903223   0.002161578650767079       16.0671432261805      385.7575606775243   0.006769512252601282     0.8000150063701739     0.5419249544411273     0.2566611649524581     0.3930125649792703    0.05572265210564695  1.499028362328131e-05   0.001034943192307844    0.06150095333100413      2616.483050573025 134.1883643826062
2.754341774630834      19.38497965619332      15.88803945822255  0.0004527218304488314     0.4948954049712888     -12.79138262655823   0.003037567865078464    0.04180313521903223   0.002161578650767079       16.0671432261805      385.7575606775243   0.006769512252601282     0.8000150063701739     0.5419249544411273     0.2566611649524581     0.3930125649792703    0.05572265210564695  1.499028362328131e-05   0.001034943192307844    0.06150095333100413      2616.483050573025 134.1883429090064
2.754341774630834      19.38497965619332      15.88803945822255  0.0004527218304488314     0.4948953900701276     -12.79138281716469   0.003037567865078464    0.04180313521903223   0.002161578650767079       16.0671432261805      385.7575606775243   0.006769512252601282     0.8000150063701739     0.5419249544411273     0.2566611649524581     0.3930125649792703    0.05572265210564695  1.499028362328131e-05   0.001034943192307844    0.06150095333100413      2616.483050573025 134.1883435190684
2.754341774630834      19.38497965619332      15.88803945822255  0.0004527218304488314     0.4948953900701276     -12.79138262655823   0.003037582766239658    0.04180313521903223   0.002161578650767079       16.0671432261805      385.7575606775243   0.006769512252601282     0.8000150063701739     0.5419249544411273     0.2566611649524581     0.3930125649792703    0.05572265210564695  1.499028362328131e-05   0.001034943192307844    0.06150095333100413      2616.483050573025 134.1883469832727
2.754341774630834      19.38497965619332      15.88803945822255  0.0004527218304488314     0.4948953900701276     -12.79138262655823   0.003037567865078464    0.04180315012019342   0.002161578650767079       16.0671432261805      385.7575606775243   0.006769512252601282     0.8000150063701739     0.5419249544411273     0.2566611649524581     0.3930125649792703    0.05572265210564695  1.499028362328131e-05   0.001034943192307844    0.06150095333100413      2616.483050573025 134.188343065566
2.754341774630834      19.38497965619332      15.88803945822255  0.0004527218304488314     0.4948953900701276     -12.79138262655823   0.003037567865078464    0.04180313521903223   0.002161593551928273       16.0671432261805      385.7575606775243   0.006769512252601282     0.8000150063701739     0.5419249544411273     0.2566611649524581     0.3930125649792703    0.05572265210564695  1.499028362328131e-05   0.001034943192307844    0.06150095333100413      2616.483050573025 134.1883440528585
2.754341774630834      19.38497965619332      15.88803945822255  0.0004527218304488314     0.4948953900701276     -12.79138262655823   0.003037567865078464    0.04180313521903223   0.002161578650767079      16.06714346559959      385.7575606775243   0.006769512252601282     0.8000150063701739     0.5419249544411273     0.2566611649524581     0.3930125649792703    0.05572265210564695  1.499028362328131e-05   0.001034943192307844    0.06150095333100413      2616.483050573025 134.1883427363902
2.754341774630834      19.38497965619332      15.88803945822255  0.0004527218304488314     0.4948953900701276     -12.79138262655823   0.003037567865078464    0.04180313521903223   0.002161578650767079       16.0671432261805      385.7575664257599   0.006769512252601282     0.8000150063701739     0.5419249544411273     0.2566611649524581     0.3930125649792703    0.05572265210564695  1.499028362328131e-05   0.001034943192307844    0.06150095333100413      2616.483050573025 134.1883428846874
2.754341774630834      19.38497965619332      15.88803945822255  0.0004527218304488314     0.4948953900701276     -12.79138262655823   0.003037567865078464    0.04180313521903223   0.002161578650767079       16.0671432261805      385.7575606775243   0.006769527153762476     0.8000150063701739     0.5419249544411273     0.2566611649524581     0.3930125649792703    0.05572265210564695  1.499028362328131e-05   0.001034943192307844    0.06150095333100413      2616.483050573025 134.1883723099824
2.754341774630834      19.38497965619332      15.88803945822255  0.0004527218304488314     0.4948953900701276     -12.79138262655823   0.003037567865078464    0.04180313521903223   0.002161578650767079       16.0671432261805      385.7575606775243   0.006769512252601282     0.8000150212713351     0.5419249544411273     0.2566611649524581     0.3930125649792703    0.05572265210564695  1.499028362328131e-05   0.001034943192307844    0.06150095333100413      2616.483050573025 134.1883442545599
2.754341774630834      19.38497965619332      15.88803945822255  0.0004527218304488314     0.4948953900701276     -12.79138262655823   0.003037567865078464    0.04180313521903223   0.002161578650767079       16.0671432261805      385.7575606775243   0.006769512252601282     0.8000150063701739     0.5419249693422885     0.2566611649524581     0.3930125649792703    0.05572265210564695  1.499028362328131e-05   0.001034943192307844    0.06150095333100413      2616.483050573025 134.188342593316
2.754341774630834      19.38497965619332      15.88803945822255  0.0004527218304488314     0.4948953900701276     -12.79138262655823   0.003037567865078464    0.04180313521903223   0.002161578650767079       16.0671432261805      385.7575606775243   0.006769512252601282     0.8000150063701739     0.5419249544411273     0.2566611798536193     0.3930125649792703    0.05572265210564695  1.499028362328131e-05   0.001034943192307844    0.06150095333100413      2616.483050573025 134.1883437835267
2.754341774630834      19.38497965619332      15.88803945822255  0.0004527218304488314     0.4948953900701276     -12.79138262655823   0.003037567865078464    0.04180313521903223   0.002161578650767079       16.0671432261805      385.7575606775243   0.006769512252601282     0.8000150063701739     0.5419249544411273     0.2566611649524581     0.3930125798804315    0.05572265210564695  1.499028362328131e-05   0.001034943192307844    0.06150095333100413      2616.483050573025 134.1883428627998
2.754341774630834      19.38497965619332      15.88803945822255  0.0004527218304488314     0.4948953900701276     -12.79138262655823   0.003037567865078464    0.04180313521903223   0.002161578650767079       16.0671432261805      385.7575606775243   0.006769512252601282     0.8000150063701739     0.5419249544411273     0.2566611649524581     0.3930125649792703    0.05572266700680814  1.499028362328131e-05   0.001034943192307844    0.06150095333100413      2616.483050573025 134.1883428886516
2.754341774630834      19.38497965619332      15.88803945822255  0.0004527218304488314     0.4948953900701276     -12.79138262655823   0.003037567865078464    0.04180313521903223   0.002161578650767079       16.0671432261805      385.7575606775243   0.006769512252601282     0.8000150063701739     0.5419249544411273     0.2566611649524581     0.3930125649792703    0.05572265210564695  1.500518478447516e-05   0.001034943192307844    0.06150095333100413      2616.483050573025 134.1883431562185
2.754341774630834      19.38497965619332      15.88803945822255  0.0004527218304488314     0.4948953900701276     -12.79138262655823   0.003037567865078464    0.04180313521903223   0.002161578650767079       16.0671432261805      385.7575606775243   0.006769512252601282     0.8000150063701739     0.5419249544411273     0.2566611649524581     0.3930125649792703    0.05572265210564695  1.499028362328131e-05   0.001034958093469038    0.06150095333100413      2616.483050573025 134.188342888643
2.754341774630834      19.38497965619332      15.88803945822255  0.0004527218304488314     0.4948953900701276     -12.79138262655823   0.003037567865078464    0.04180313521903223   0.002161578650767079       16.0671432261805      385.7575606775243   0.006769512252601282     0.8000150063701739     0.5419249544411273     0.2566611649524581     0.3930125649792703    0.05572265210564695  1.499028362328131e-05   0.001034943192307844    0.06150096823216533      2616.483050573025 134.1883428886492
2.754341774630834      19.38497965619332      15.88803945822255  0.0004527218304488314     0.4948953900701276     -12.79138262655823   0.003037567865078464    0.04180313521903223   0.002161578650767079       16.0671432261805      385.7575606775243   0.006769512252601282     0.8000150063701739     0.5419249544411273     0.2566611649524581     0.3930125649792703    0.05572265210564695  1.499028362328131e-05   0.001034943192307844    0.06150095333100413      2616.483089561661 134.1883428886457
2.754881085238261      19.38842769232488      15.90035088151749   0.000447594965450698     0.4943850220511403     -12.79911973029735    0.00303854629455722    0.04179646852693896   0.002160797935755892      16.07007407526308      385.9602227021179   0.006769731516416406     0.8000150609189956     0.5418889808995973      0.256631064576933     0.3932118585478576    0.05572279951121564  1.508177878689517e-05  0.0002417145719435403    0.06185161483521849      696.4830506593814 134.1850918387802
2.754881126289188      19.38842769232488      15.90035088151749   0.000447594965450698     0.4943850220511403     -12.79911973029735    0.00303854629455722    0.04179646852693896   0.002160797935755892      16.07007407526308      385.9602227021179   0.006769731516416406     0.8000150609189956     0.5418889808995973      0.256631064576933     0.3932118585478576    0.05572279951121564  1.508177878689517e-05  0.0002417145719435403    0.06185161483521849      696.4830506593814 134.185091741772
2.754881085238261      19.38842798123497      15.90035088151749   0.000447594965450698     0.4943850220511403     -12.79911973029735    0.00303854629455722    0.04179646852693896   0.002160797935755892      16.07007407526308      385.9602227021179   0.006769731516416406     0.8000150609189956     0.5418889808995973      0.256631064576933     0.3932118585478576    0.05572279951121564  1.508177878689517e-05  0.0002417145719435403    0.06185161483521849      696.4830506593814 134.1850914777552
2.754881085238261      19.38842769232488      15.90035111845118   0.000447594965450698     0.4943850220511403     -12.79911973029735    0.00303854629455722    0.04179646852693896   0.002160797935755892      16.07007407526308      385.9602227021179   0.006769731516416406     0.8000150609189956     0.5418889808995973      0.256631064576933     0.3932118585478576    0.05572279951121564  1.508177878689517e-05  0.0002417145719435403    0.06185161483521849      696.4830506593814 134.1850915401265
2.754881085238261      19.38842769232488      15.90035088151749  0.0004476098666118918     0.4943850220511403     -12.79911973029735    0.00303854629455722    0.04179646852693896   0.002160797935755892      16.07007407526308      385.9602227021179   0.006769731516416406     0.8000150609189956     0.5418889808995973      0.256631064576933     0.3932118585478576    0.05572279951121564  1.508177878689517e-05  0.0002417145719435403    0.06185161483521849      696.4830506593814 134.1851127314247
2.754881085238261      19.38842769232488      15.90035088151749   0.000447594965450698     0.4943850369523015     -12.79911973029735    0.00303854629455722    0.04179646852693896   0.002160797935755892      16.07007407526308      385.9602227021179   0.006769731516416406     0.8000150609189956     0.5418889808995973      0.256631064576933     0.3932118585478576    0.05572279951121564  1.508177878689517e-05  0.0002417145719435403    0.06185161483521849      696.4830506593814 134.1850918326035
2.754881085238261      19.38842769232488      15.90035088151749   0.000447594965450698     0.4943850220511403      -12.7991199210191    0.00303854629455722    0.04179646852693896   0.002160797935755892      16.07007407526308      385.9602227021179   0.006769731516416406     0.8000150609189956     0.5418889808995973      0.256631064576933     0.3932118585478576    0.05572279951121564  1.508177878689517e-05  0.0002417145719435403    0.06185161483521849      696.4830506593814 134.185092449824
2.754881085238261      19.38842769232488      15.90035088151749   0.000447594965450698     0.4943850220511403     -12.79911973029735   0.003038561195718414    0.04179646852693896   0.002160797935755892      16.07007407526308      385.9602227021179   0.006769731516416406     0.8000150609189956     0.5418889808995973      0.256631064576933     0.3932118585478576    0.05572279951121564  1.508177878689517e-05  0.0002417145719435403    0.06185161483521849      696.4830506593814 134.1850961168627
2.754881085238261      19.38842769232488      15.90035088151749   0.000447594965450698     0.4943850220511403     -12.79911973029735    0.00303854629455722    0.04179648342810016   0.002160797935755892      16.07007407526308      385.9602227021179   0.006769731516416406     0.8000150609189956     0.5418889808995973      0.256631064576933     0.3932118585478576    0.05572279951121564  1.508177878689517e-05  0.0002417145719435403    0.06185161483521849      696.4830506593814 134.1850920478271
2.754881085238261      19.38842769232488      15.90035088151749   0.000447594965450698     0.4943850220511403     -12.79911973029735    0.00303854629455722    0.04179646852693896   0.002160812836917086      16.07007407526308      385.9602227021179   0.006769731516416406     0.8000150609189956     0.5418889808995973      0.256631064576933     0.3932118585478576    0.05572279951121564  1.508177878689517e-05  0.0002417145719435403    0.06185161483521849      696.4830506593814 134.1850928221986
2.754881085238261      19.38842769232488      15.90035088151749   0.000447594965450698     0.4943850220511403     -12.79911973029735    0.00303854629455722    0.04179646852693896   0.002160797935755892      16.07007431472584      385.9602227021179   0.006769731516416406     0.8000150609189956     0.5418889808995973      0.256631064576933     0.3932118585478576    0.05572279951121564  1.508177878689517e-05  0.0002417145719435403    0.06185161483521849      696.4830506593814 134.1850918537972
2.754881085238261      19.38842769232488      15.90035088151749   0.000447594965450698     0.4943850220511403     -12.79911973029735    0.00303854629455722    0.04179646852693896   0.002160797935755892      16.07007407526308      385.9602284533734   0.006769731516416406     0.8000150609189956     0.5418889808995973      0.256631064576933     0.3932118585478576    0.05572279951121564  1.508177878689517e-05  0.0002417145719435403    0.06185161483521849      696.4830506593814 134.1850920765223
2.754881085238261      19.38842769232488      15.90035088151749   0.000447594965450698     0.4943850220511403     -12.79911973029735    0.00303854629455722    0.04179646852693896   0.002160797935755892      16.07007407526308      385.9602227021179     0.0067697464175776     0.8000150609189956     0.5418889808995973      0.256631064576933     0.3932118585478576    0.05572279951121564  1.508177878689517e-05  0.0002417145719435403    0.06185161483521849      696.4830506593814 134.1851213536776
2.754881085238261      19.38842769232488      15.90035088151749   0.000447594965450698     0.4943850220511403     -12.79911973029735    0.00303854629455722    0.04179646852693896   0.002160797935755892      16.07007407526308      385.9602227021179   0.006769731516416406     0.8000150758201567     0.5418889808995973      0.256631064576933     0.3932118585478576    0.05572279951121564  1.508177878689517e-05  0.0002417145719435403    0.06185161483521849      696.4830506593814 134.185093399702
2.754881085238261      19.38842769232488      15.90035088151749   0.000447594965450698     0.4943850220511403     -12.79911973029735    0.00303854629455722    0.04179646852693896   0.002160797935755892      16.07007407526308      385.9602227021179   0.006769731516416406     0.8000150609189956     0.5418889958007584      0.256631064576933     0.3932118585478576    0.05572279951121564  1.508177878689517e-05  0.0002417145719435403    0.06185161483521849      696.4830506593814 134.185091585345
2.754881085238261      19.38842769232488      15.90035088151749   0.000447594965450698     0.4943850220511403     -12.79911973029735    0.00303854629455722    0.04179646852693896   0.002160797935755892      16.07007407526308      385.9602227021179   0.006769731516416406     0.8000150609189956     0.5418889808995973     0.2566310794780942     0.3932118585478576    0.05572279951121564  1.508177878689517e-05  0.0002417145719435403    0.06185161483521849      696.4830506593814 134.1850927229393
2.754881085238261      19.38842769232488      15.90035088151749   0.000447594965450698     0.4943850220511403     -12.79911973029735    0.00303854629455722    0.04179646852693896   0.002160797935755892      16.07007407526308      385.9602227021179   0.006769731516416406     0.8000150609189956     0.5418889808995973      0.256631064576933     0.3932118734490188    0.05572279951121564  1.508177878689517e-05  0.0002417145719435403    0.06185161483521849      696.4830506593814 134.1850918121154
2.754881085238261      19.38842769232488      15.90035088151749   0.000447594965450698     0.4943850220511403     -12.79911973029735    0.00303854629455722    0.04179646852693896   0.002160797935755892      16.07007407526308      385.9602227021179   0.006769731516416406     0.8000150609189956     0.5418889808995973      0.256631064576933     0.3932118585478576    0.05572281441237683  1.508177878689517e-05  0.0002417145719435403    0.06185161483521849      696.4830506593814 134.1850918388761
2.754881085238261      19.38842769232488      15.90035088151749   0.000447594965450698     0.4943850220511403     -12.79911973029735    0.00303854629455722    0.04179646852693896   0.002160797935755892      16.07007407526308      385.9602227021179   0.006769731516416406     0.8000150609189956     0.5418889808995973      0.256631064576933     0.3932118585478576    0.05572279951121564  1.509667994808901e-05  0.0002417145719435403    0.06185161483521849      696.4830506593814 134.1850921104096
2.754881085238261      19.38842769232488      15.90035088151749   0.000447594965450698     0.4943850220511403     -12.79911973029735    0.00303854629455722    0.04179646852693896   0.002160797935755892      16.07007407526308      385.9602227021179   0.006769731516416406     0.8000150609189956     0.5418889808995973      0.256631064576933     0.3932118585478576    0.05572279951121564  1.508177878689517e-05  0.0002417294731047342    0.06185161483521849      696.4830506593814 134.1850918387819
2.754881085238261      19.38842769232488      15.90035088151749   0.000447594965450698     0.4943850220511403     -12.79911973029735    0.00303854629455722    0.04179646852693896   0.002160797935755892      16.07007407526308      385.9602227021179   0.006769731516416406     0.8000150609189956     0.5418889808995973      0.256631064576933     0.3932118585478576    0.05572279951121564  1.508177878689517e-05  0.0002417145719435403    0.06185162973637969      696.4830506593814 134.1850918388444
2.754881085238261      19.38842769232488      15.90035088151749   0.000447594965450698     0.4943850220511403     -12.79911973029735    0.00303854629455722    0.04179646852693896   0.002160797935755892      16.07007407526308      385.9602227021179   0.006769731516416406     0.8000150609189956     0.5418889808995973      0.256631064576933     0.3932118585478576    0.05572279951121564  1.508177878689517e-05  0.0002417145719435403    0.06185161483521849      696.4830610377876 134.1850918382706
2.754823235010238      19.38853953121706      15.89839334230727  0.0004477688611752303     0.4944532351212866     -12.79817317834597   0.003037058748497594    0.04179582189971667   0.002160756063968296       16.0671661857649       385.844799436155   0.006749047314126736     0.8000150434739202     0.5419006752119049     0.2566172660503246     0.3932002300003413    0.05572004509783238  1.506035696172215e-05  0.0002429255642865576    0.06185600365138003      1336.483050623663 134.1638187262515
2.754823276060303      19.38853953121706      15.89839334230727  0.0004477688611752303     0.4944532351212866     -12.79817317834597   0.003037058748497594    0.04179582189971667   0.002160756063968296       16.0671661857649       385.844799436155   0.006749047314126736     0.8000150434739202     0.5419006752119049     0.2566172660503246     0.3932002300003413    0.05572004509783238  1.506035696172215e-05  0.0002429255642865576    0.06185600365138003      1336.483050623663 134.1638187094619
2.754823235010238      19.38853982012881      15.89839334230727  0.0004477688611752303     0.4944532351212866     -12.79817317834597   0.003037058748497594    0.04179582189971667   0.002160756063968296       16.0671661857649       385.844799436155   0.006749047314126736     0.8000150434739202     0.5419006752119049     0.2566172660503246     0.3932002300003413    0.05572004509783238  1.506035696172215e-05  0.0002429255642865576    0.06185600365138003      1336.483050623663 134.1638184545982
2.754823235010238      19.38853953121706      15.89839357921179  0.0004477688611752303     0.4944532351212866     -12.79817317834597   0.003037058748497594    0.04179582189971667   0.002160756063968296       16.0671661857649       385.844799436155   0.006749047314126736     0.8000150434739202     0.5419006752119049     0.2566172660503246     0.3932002300003413    0.05572004509783238  1.506035696172215e-05  0.0002429255642865576    0.06185600365138003      1336.483050623663 134.1638184652603
2.754823235010238      19.38853953121706      15.89839334230727  0.0004477837623364242     0.4944532351212866     -12.79817317834597   0.003037058748497594    0.04179582189971667   0.002160756063968296       16.0671661857649       385.844799436155   0.006749047314126736     0.8000150434739202     0.5419006752119049     0.2566172660503246     0.3932002300003413    0.05572004509783238  1.506035696172215e-05  0.0002429255642865576    0.06185600365138003      1336.483050623663 134.163839140413
2.754823235010238      19.38853953121706      15.89839334230727  0.0004477688611752303     0.4944532500224478     -12.79817317834597   0.003037058748497594    0.04179582189971667   0.002160756063968296       16.0671661857649       385.844799436155   0.006749047314126736     0.8000150434739202     0.5419006752119049     0.2566172660503246     0.3932002300003413    0.05572004509783238  1.506035696172215e-05  0.0002429255642865576    0.06185600365138003      1336.483050623663 134.1638187007937
2.754823235010238      19.38853953121706      15.89839334230727  0.0004477688611752303     0.4944532351212866     -12.79817336905361   0.003037058748497594    0.04179582189971667   0.002160756063968296       16.0671661857649       385.844799436155   0.006749047314126736     0.8000150434739202     0.5419006752119049     0.2566172660503246     0.3932002300003413    0.05572004509783238  1.506035696172215e-05  0.0002429255642865576    0.06185600365138003      1336.483050623663 134.1638192258448
2.754823235010238      19.38853953121706      15.89839334230727  0.0004477688611752303     0.4944532351212866     -12.79817317834597   0.003037073649658788    0.04179582189971667   0.002160756063968296       16.0671661857649       385.844799436155   0.006749047314126736     0.8000150434739202     0.5419006752119049     0.2566172660503246     0.3932002300003413    0.05572004509783238  1.506035696172215e-05  0.0002429255642865576    0.06185600365138003      1336.483050623663 134.1638194215091
2.754823235010238      19.38853953121706      15.89839334230727  0.0004477688611752303     0.4944532351212866     -12.79817317834597   0.003037058748497594    0.04179583680087787   0.002160756063968296       16.0671661857649       385.844799436155   0.006749047314126736     0.8000150434739202     0.5419006752119049     0.2566172660503246     0.3932002300003413    0.05572004509783238  1.506035696172215e-05  0.0002429255642865576    0.06185600365138003      1336.483050623663 134.1638189704956
2.754823235010238      19.38853953121706      15.89839334230727  0.0004477688611752303     0.4944532351212866     -12.79817317834597   0.003037058748497594    0.04179582189971667    0.00216077096512949       16.0671661857649       385.844799436155   0.006749047314126736     0.8000150434739202     0.5419006752119049     0.2566172660503246     0.3932002300003413    0.05572004509783238  1.506035696172215e-05  0.0002429255642865576    0.06185600365138003      1336.483050623663 134.163818637751
2.754823235010238      19.38853953121706      15.89839334230727  0.0004477688611752303     0.4944532351212866     -12.79817317834597   0.003037058748497594    0.04179582189971667   0.002160756063968296      16.06716642518433       385.844799436155   0.006749047314126736     0.8000150434739202     0.5419006752119049     0.2566172660503246     0.3932002300003413    0.05572004509783238  1.506035696172215e-05  0.0002429255642865576    0.06185600365138003      1336.483050623663 134.1638186332673
2.754823235010238      19.38853953121706      15.89839334230727  0.0004477688611752303     0.4944532351212866     -12.79817317834597   0.003037058748497594    0.04179582189971667   0.002160756063968296       16.0671661857649      385.8448051856905   0.006749047314126736     0.8000150434739202     0.5419006752119049     0.2566172660503246     0.3932002300003413    0.05572004509783238  1.506035696172215e-05  0.0002429255642865576    0.06185600365138003      1336.483050623663 134.1638185907595
2.754823235010238      19.38853953121706      15.89839334230727  0.0004477688611752303     0.4944532351212866     -12.79817317834597   0.003037058748497594    0.04179582189971667   0.002160756063968296       16.0671661857649       385.844799436155    0.00674906221528793     0.8000150434739202     0.5419006752119049     0.2566172660503246     0.3932002300003413    0.05572004509783238  1.506035696172215e-05  0.0002429255642865576    0.06185600365138003      1336.483050623663 134.1638180051
2.754823235010238      19.38853953121706      15.89839334230727  0.0004477688611752303     0.4944532351212866     -12.79817317834597   0.003037058748497594    0.04179582189971667   0.002160756063968296       16.0671661857649       385.844799436155   0.006749047314126736     0.8000150583750814     0.5419006752119049     0.2566172660503246     0.3932002300003413    0.05572004509783238  1.506035696172215e-05  0.0002429255642865576    0.06185600365138003      1336.483050623663 134.1638202524858
2.754823235010238      19.38853953121706      15.89839334230727  0.0004477688611752303     0.4944532351212866     -12.79817317834597   0.003037058748497594    0.04179582189971667   0.002160756063968296       16.0671661857649       385.844799436155   0.006749047314126736     0.8000150434739202     0.5419006901130661     0.2566172660503246     0.3932002300003413    0.05572004509783238  1.506035696172215e-05  0.0002429255642865576    0.06185600365138003      1336.483050623663 134.1638189190657
2.754823235010238      19.38853953121706      15.89839334230727  0.0004477688611752303     0.4944532351212866     -12.79817317834597   0.003037058748497594    0.04179582189971667   0.002160756063968296       16.0671661857649       385.844799436155   0.006749047314126736     0.8000150434739202     0.5419006752119049     0.2566172809514858     0.3932002300003413    0.05572004509783238  1.506035696172215e-05  0.0002429255642865576    0.06185600365138003      1336.483050623663 134.1638187073941
2.754823235010238      19.38853953121706      15.89839334230727  0.0004477688611752303     0.4944532351212866     -12.79817317834597   0.003037058748497594    0.04179582189971667   0.002160756063968296       16.0671661857649       385.844799436155   0.006749047314126736     0.8000150434739202     0.5419006752119049     0.2566172660503246     0.3932002449015025    0.05572004509783238  1.506035696172215e-05  0.0002429255642865576    0.06185600365138003      1336.483050623663 134.1638187065458
2.754823235010238      19.38853953121706      15.89839334230727  0.0004477688611752303     0.4944532351212866     -12.79817317834597   0.003037058748497594    0.04179582189971667   0.002160756063968296       16.0671661857649       385.844799436155   0.006749047314126736     0.8000150434739202     0.5419006752119049     0.2566172660503246     0.3932002300003413    0.05572005999899358  1.506035696172215e-05  0.0002429255642865576    0.06185600365138003      1336.483050623663 134.1638187262499
2.754823235010238      19.38853953121706      15.89839334230727  0.0004477688611752303     0.4944532351212866     -12.79817317834597   0.003037058748497594    0.04179582189971667   0.002160756063968296       16.0671661857649       385.844799436155   0.006749047314126736     0.8000150434739202     0.5419006752119049     0.2566172660503246     0.3932002300003413    0.05572004509783238    1.5075258122916e-05  0.0002429255642865576    0.06185600365138003      1336.483050623663 134.1638189976261
2.754823235010238      19.38853953121706      15.89839334230727  0.0004477688611752303     0.4944532351212866     -12.79817317834597   0.003037058748497594    0.04179582189971667   0.002160756063968296       16.0671661857649       385.844799436155   0.006749047314126736     0.8000150434739202     0.5419006752119049     0.2566172660503246     0.3932002300003413    0.05572004509783238  1.506035696172215e-05  0.0002429404654477515    0.06185600365138003      1336.483050623663 134.1638187262622
2.754823235010238      19.38853953121706      15.89839334230727  0.0004477688611752303     0.4944532351212866     -12.79817317834597   0.003037058748497594    0.04179582189971667   0.002160756063968296       16.0671661857649       385.844799436155   0.006749047314126736     0.8000150434739202     0.5419006752119049     0.2566172660503246     0.3932002300003413    0.05572004509783238  1.506035696172215e-05  0.0002429255642865576    0.06185601855254122      1336.483050623663 134.1638187262531
2.754823235010238      19.38853953121706      15.89839334230727  0.0004477688611752303     0.4944532351212866     -12.79817317834597   0.003037058748497594    0.04179582189971667   0.002160756063968296       16.0671661857649       385.844799436155   0.006749047314126736     0.8000150434739202     0.5419006752119049     0.2566172660503246     0.3932002300003413    0.05572004509783238  1.506035696172215e-05  0.0002429255642865576    0.06185600365138003      1336.483070538813 134.1638187262567
2.962610604290165      19.39985902789746      15.96077093572388  0.0004481930774895246     0.5091529227837603     -12.81145674628471   0.003224593976881729    0.03790845114544213    0.00217340848478681      17.97198824551209      508.4962896125894   0.006200691493982955     0.8000052060066955     0.5095520800618179      0.259374501444408      0.496593178727715      0.055799447024696  3.001143586169698e-06  8.939129496976695e-05    0.06254624986347036      596.2535352589329 134.8118191772231
2.962610648436503      19.39985902789746      15.96077093572388  0.0004481930774895246     0.5091529227837603     -12.81145674628471   0.003224593976881729    0.03790845114544213    0.00217340848478681      17.97198824551209      508.4962896125894   0.006200691493982955     0.8000052060066955     0.5095520800618179      0.259374501444408      0.496593178727715      0.055799447024696  3.001143586169698e-06  8.939129496976695e-05    0.06254624986347036      596.2535352589329 134.8118188075966
2.962610604290165      19.39985931697789      15.96077093572388  0.0004481930774895246     0.5091529227837603     -12.81145674628471   0.003224593976881729    0.03790845114544213    0.00217340848478681      17.97198824551209      508.4962896125894   0.006200691493982955     0.8000052060066955     0.5095520800618179      0.259374501444408      0.496593178727715      0.055799447024696  3.001143586169698e-06  8.939129496976695e-05    0.06254624986347036      596.2535352589329 134.8118192528687
2.962610604290165      19.39985902789746       15.9607711735579  0.0004481930774895246     0.5091529227837603     -12.81145674628471   0.003224593976881729    0.03790845114544213    0.00217340848478681      17.97198824551209      508.4962896125894   0.006200691493982955     0.8000052060066955     0.5095520800618179      0.259374501444408      0.496593178727715      0.055799447024696  3.001143586169698e-06  8.939129496976695e-05    0.06254624986347036      596.2535352589329 134.8118190242198
2.962610604290165      19.39985902789746      15.96077093572388  0.0004482079786507185     0.5091529227837603     -12.81145674628471   0.003224593976881729    0.03790845114544213    0.00217340848478681      17.97198824551209      508.4962896125894   0.006200691493982955     0.8000052060066955     0.5095520800618179      0.259374501444408      0.496593178727715      0.055799447024696  3.001143586169698e-06  8.939129496976695e-05    0.06254624986347036      596.2535352589329 134.8118170259522
2.962610604290165      19.39985902789746      15.96077093572388  0.0004481930774895246     0.5091529376849215     -12.81145674628471   0.003224593976881729    0.03790845114544213    0.00217340848478681      17.97198824551209      508.4962896125894   0.006200691493982955     0.8000052060066955     0.5095520800618179      0.259374501444408      0.496593178727715      0.055799447024696  3.001143586169698e-06  8.939129496976695e-05    0.06254624986347036      596.2535352589329 134.8118192379406
2.962610604290165      19.39985902789746      15.96077093572388  0.0004481930774895246     0.5091529227837603     -12.81145693719029   0.003224593976881729    0.03790845114544213    0.00217340848478681      17.97198824551209      508.4962896125894   0.006200691493982955     0.8000052060066955     0.5095520800618179      0.259374501444408      0.496593178727715      0.055799447024696  3.001143586169698e-06  8.939129496976695e-05    0.06254624986347036      596.2535352589329 134.8118193501887
2.962610604290165      19.39985902789746      15.96077093572388  0.0004481930774895246     0.5091529227837603     -12.81145674628471   0.003224608878042923    0.03790845114544213    0.00217340848478681      17.97198824551209      508.4962896125894   0.006200691493982955     0.8000052060066955     0.5095520800618179      0.259374501444408      0.496593178727715      0.055799447024696  3.001143586169698e-06  8.939129496976695e-05    0.06254624986347036      596.2535352589329 134.8118265784668
2.962610604290165      19.39985902789746      15.96077093572388  0.0004481930774895246     0.5091529227837603     -12.81145674628471   0.003224593976881729    0.03790846604660332    0.00217340848478681      17.97198824551209      508.4962896125894   0.006200691493982955     0.8000052060066955     0.5095520800618179      0.259374501444408      0.496593178727715      0.055799447024696  3.001143586169698e-06  8.939129496976695e-05    0.06254624986347036      596.2535352589329 134.8118186762596
2.962610604290165      19.39985902789746      15.96077093572388  0.0004481930774895246     0.5091529227837603     -12.81145674628471   0.003224593976881729    0.03790845114544213   0.002173423385948003      17.97198824551209      508.4962896125894   0.006200691493982955     0.8000052060066955     0.5095520800618179      0.259374501444408      0.496593178727715      0.055799447024696  3.001143586169698e-06  8.939129496976695e-05    0.06254624986347036      596.2535352589329 134.8118301876291
2.962610604290165      19.39985902789746      15.96077093572388  0.0004481930774895246     0.5091529227837603     -12.81145674628471   0.003224593976881729    0.03790845114544213    0.00217340848478681      17.97198851331558      508.4962896125894   0.006200691493982955     0.8000052060066955     0.5095520800618179      0.259374501444408      0.496593178727715      0.055799447024696  3.001143586169698e-06  8.939129496976695e-05    0.06254624986347036      596.2535352589329 134.811819278011
2.962610604290165      19.39985902789746      15.96077093572388  0.0004481930774895246     0.5091529227837603     -12.81145674628471   0.003224593976881729    0.03790845114544213    0.00217340848478681      17.97198824551209      508.4962971897745   0.006200691493982955     0.8000052060066955     0.5095520800618179      0.259374501444408      0.496593178727715      0.055799447024696  3.001143586169698e-06  8.939129496976695e-05    0.06254624986347036      596.2535352589329 134.8118191694596
2.962610604290165      19.39985902789746      15.96077093572388  0.0004481930774895246     0.5091529227837603     -12.81145674628471   0.003224593976881729    0.03790845114544213    0.00217340848478681      17.97198824551209      508.4962896125894   0.006200706395144149     0.8000052060066955     0.5095520800618179      0.259374501444408      0.496593178727715      0.055799447024696  3.001143586169698e-06  8.939129496976695e-05    0.06254624986347036      596.2535352589329 134.8119012833119
2.962610604290165      19.39985902789746      15.96077093572388  0.0004481930774895246     0.5091529227837603     -12.81145674628471   0.003224593976881729    0.03790845114544213    0.00217340848478681      17.97198824551209      508.4962896125894   0.006200691493982955     0.8000052209078566     0.5095520800618179      0.259374501444408      0.496593178727715      0.055799447024696  3.001143586169698e-06  8.939129496976695e-05    0.06254624986347036      596.2535352589329 134.811821073632
2.962610604290165      19.39985902789746      15.96077093572388  0.0004481930774895246     0.5091529227837603     -12.81145674628471   0.003224593976881729    0.03790845114544213    0.00217340848478681      17.97198824551209      508.4962896125894   0.006200691493982955     0.8000052060066955      0.509552094962979      0.259374501444408      0.496593178727715      0.055799447024696  3.001143586169698e-06  8.939129496976695e-05    0.06254624986347036      596.2535352589329 134.8118167361237
2.962610604290165      19.39985902789746      15.96077093572388  0.0004481930774895246     0.5091529227837603     -12.81145674628471   0.003224593976881729    0.03790845114544213    0.00217340848478681      17.97198824551209      508.4962896125894   0.006200691493982955     0.8000052060066955     0.5095520800618179     0.2593745163455692      0.496593178727715      0.055799447024696  3.001143586169698e-06  8.939129496976695e-05    0.06254624986347036      596.2535352589329 134.8118200807013
2.962610604290165      19.39985902789746      15.96077093572388  0.0004481930774895246     0.5091529227837603     -12.81145674628471   0.003224593976881729    0.03790845114544213    0.00217340848478681      17.97198824551209      508.4962896125894   0.006200691493982955     0.8000052060066955     0.5095520800618179      0.259374501444408     0.4965931936288762      0.055799447024696  3.001143586169698e-06  8.939129496976695e-05    0.06254624986347036      596.2535352589329 134.8118192028627
2.962610604290165      19.39985902789746      15.96077093572388  0.0004481930774895246     0.5091529227837603     -12.81145674628471   0.003224593976881729    0.03790845114544213    0.00217340848478681      17.97198824551209      508.4962896125894   0.006200691493982955     0.8000052060066955     0.5095520800618179      0.259374501444408      0.496593178727715     0.0557994619258572  3.001143586169698e-06  8.939129496976695e-05    0.06254624986347036      596.2535352589329 134.8118191772258
2.962610604290165      19.39985902789746      15.96077093572388  0.0004481930774895246     0.5091529227837603     -12.81145674628471   0.003224593976881729    0.03790845114544213    0.00217340848478681      17.97198824551209      508.4962896125894   0.006200691493982955     0.8000052060066955     0.5095520800618179      0.259374501444408      0.496593178727715      0.055799447024696  3.016044747363546e-06  8.939129496976695e-05    0.06254624986347036      596.2535352589329 134.8118194884068
2.962610604290165      19.39985902789746      15.96077093572388  0.0004481930774895246     0.5091529227837603     -12.81145674628471   0.003224593976881729    0.03790845114544213    0.00217340848478681      17.97198824551209      508.4962896125894   0.006200691493982955     0.8000052060066955     0.5095520800618179      0.259374501444408      0.496593178727715      0.055799447024696  3.001143586169698e-06   8.94061961309608e-05    0.06254624986347036      596.2535352589329 134.8118191772189
2.962610604290165      19.39985902789746      15.96077093572388  0.0004481930774895246     0.5091529227837603     -12.81145674628471   0.003224593976881729    0.03790845114544213    0.00217340848478681      17.97198824551209      508.4962896125894   0.006200691493982955     0.8000052060066955     0.5095520800618179      0.259374501444408      0.496593178727715      0.055799447024696  3.001143586169698e-06  8.939129496976695e-05    0.06254626476463156      596.2535352589329 134.8118191772176
2.962610604290165      19.39985902789746      15.96077093572388  0.0004481930774895246     0.5091529227837603     -12.81145674628471   0.003224593976881729    0.03790845114544213    0.00217340848478681      17.97198824551209      508.4962896125894   0.006200691493982955     0.8000052060066955     0.5095520800618179      0.259374501444408      0.496593178727715      0.055799447024696  3.001143586169698e-06  8.939129496976695e-05    0.06254624986347036      596.2535441438029 134.8118191772112
2.825464474222344      19.39136977441606      15.91398811362909  0.0004476253033344097     0.4981288346476203     -12.80149298798262   0.003083884874700978    0.04082370507647955   0.002166461097065601      16.54336955479191      416.5075236359294   0.006612939641601482     0.8000125834918549     0.5338107115234063     0.2573069547312166     0.4190488803928361     0.0557398954835106  1.204545656609002e-05  0.0002045421825944597    0.06202856436681302      1151.426567131876 134.054716918642
2.825464516325046      19.39136977441606      15.91398811362909  0.0004476253033344097     0.4981288346476203     -12.80149298798262   0.003083884874700978    0.04082370507647955   0.002166461097065601      16.54336955479191      416.5075236359294   0.006612939641601482     0.8000125834918549     0.5338107115234063     0.2573069547312166     0.4190488803928361     0.0557398954835106  1.204545656609002e-05  0.0002045421825944597    0.06202856436681302      1151.426567131876 134.0547169683594
2.825464474222344      19.39137006336998      15.91398811362909  0.0004476253033344097     0.4981288346476203     -12.80149298798262   0.003083884874700978    0.04082370507647955   0.002166461097065601      16.54336955479191      416.5075236359294   0.006612939641601482     0.8000125834918549     0.5338107115234063     0.2573069547312166     0.4190488803928361     0.0557398954835106  1.204545656609002e-05  0.0002045421825944597    0.06202856436681302      1151.426567131876 134.0547166333031
2.825464474222344      19.39136977441606      15.91398835076599  0.0004476253033344097     0.4981288346476203     -12.80149298798262   0.003083884874700978    0.04082370507647955   0.002166461097065601      16.54336955479191      416.5075236359294   0.006612939641601482     0.8000125834918549     0.5338107115234063     0.2573069547312166     0.4190488803928361     0.0557398954835106  1.204545656609002e-05  0.0002045421825944597    0.06202856436681302      1151.426567131876 134.0547166637086
2.825464474222344      19.39136977441606      15.91398811362909  0.0004476402044956036     0.4981288346476203     -12.80149298798262   0.003083884874700978    0.04082370507647955   0.002166461097065601      16.54336955479191      416.5075236359294   0.006612939641601482     0.8000125834918549     0.5338107115234063     0.2573069547312166     0.4190488803928361     0.0557398954835106  1.204545656609002e-05  0.0002045421825944597    0.06202856436681302      1151.426567131876 134.0547370315545
2.825464474222344      19.39136977441606      15.91398811362909  0.0004476253033344097     0.4981288495487815     -12.80149298798262   0.003083884874700978    0.04082370507647955   0.002166461097065601      16.54336955479191      416.5075236359294   0.006612939641601482     0.8000125834918549     0.5338107115234063     0.2573069547312166     0.4190488803928361     0.0557398954835106  1.204545656609002e-05  0.0002045421825944597    0.06202856436681302      1151.426567131876 134.0547169002162
2.825464474222344      19.39136977441606      15.91398811362909  0.0004476253033344097     0.4981288346476203     -12.80149317873973   0.003083884874700978    0.04082370507647955   0.002166461097065601      16.54336955479191      416.5075236359294   0.006612939641601482     0.8000125834918549     0.5338107115234063     0.2573069547312166     0.4190488803928361     0.0557398954835106  1.204545656609002e-05  0.0002045421825944597    0.06202856436681302      1151.426567131876 134.0547174266241
2.825464474222344      19.39136977441606      15.91398811362909  0.0004476253033344097     0.4981288346476203     -12.80149298798262   0.003083899775862172    0.04082370507647955   0.002166461097065601      16.54336955479191      416.5075236359294   0.006612939641601482     0.8000125834918549     0.5338107115234063     0.2573069547312166     0.4190488803928361     0.0557398954835106  1.204545656609002e-05  0.0002045421825944597    0.06202856436681302      1151.426567131876 134.0547177194951
2.825464474222344      19.39136977441606      15.91398811362909  0.0004476253033344097     0.4981288346476203     -12.80149298798262   0.003083884874700978    0.04082371997764074   0.002166461097065601      16.54336955479191      416.5075236359294   0.006612939641601482     0.8000125834918549     0.5338107115234063     0.2573069547312166     0.4190488803928361     0.0557398954835106  1.204545656609002e-05  0.0002045421825944597    0.06202856436681302      1151.426567131876 134.0547172037772
2.825464474222344      19.39136977441606      15.91398811362909  0.0004476253033344097     0.4981288346476203     -12.80149298798262   0.003083884874700978    0.04082370507647955   0.002166475998226794      16.54336955479191      416.5075236359294   0.006612939641601482     0.8000125834918549     0.5338107115234063     0.2573069547312166     0.4190488803928361     0.0557398954835106  1.204545656609002e-05  0.0002045421825944597    0.06202856436681302      1151.426567131876 134.0547182332537
2.825464474222344      19.39136977441606      15.91398811362909  0.0004476253033344097     0.4981288346476203     -12.80149298798262   0.003083884874700978    0.04082370507647955   0.002166461097065601      16.54336980130733      416.5075236359294   0.006612939641601482     0.8000125834918549     0.5338107115234063     0.2573069547312166     0.4190488803928361     0.0557398954835106  1.204545656609002e-05  0.0002045421825944597    0.06202856436681302      1151.426567131876 134.0547169901376
2.825464474222344      19.39136977441606      15.91398811362909  0.0004476253033344097     0.4981288346476203     -12.80149298798262   0.003083884874700978    0.04082370507647955   0.002166461097065601      16.54336955479191      416.5075298423751   0.006612939641601482     0.8000125834918549     0.5338107115234063     0.2573069547312166     0.4190488803928361     0.0557398954835106  1.204545656609002e-05  0.0002045421825944597    0.06202856436681302      1151.426567131876 134.0547169062116
2.825464474222344      19.39136977441606      15.91398811362909  0.0004476253033344097     0.4981288346476203     -12.80149298798262   0.003083884874700978    0.04082370507647955   0.002166461097065601      16.54336955479191      416.5075236359294   0.006612954542762676     0.8000125834918549     0.5338107115234063     0.2573069547312166     0.4190488803928361     0.0557398954835106  1.204545656609002e-05  0.0002045421825944597    0.06202856436681302      1151.426567131876 134.0547169922932
2.825464474222344      19.39136977441606      15.91398811362909  0.0004476253033344097     0.4981288346476203     -12.80149298798262   0.003083884874700978    0.04082370507647955   0.002166461097065601      16.54336955479191      416.5075236359294   0.006612939641601482     0.8000125983930161     0.5338107115234063     0.2573069547312166     0.4190488803928361     0.0557398954835106  1.204545656609002e-05  0.0002045421825944597    0.06202856436681302      1151.426567131876 134.0547183982528
2.825464474222344      19.39136977441606      15.91398811362909  0.0004476253033344097     0.4981288346476203     -12.80149298798262   0.003083884874700978    0.04082370507647955   0.002166461097065601      16.54336955479191      416.5075236359294   0.006612939641601482     0.8000125834918549     0.5338107264245675     0.2573069547312166     0.4190488803928361     0.0557398954835106  1.204545656609002e-05  0.0002045421825944597    0.06202856436681302      1151.426567131876 134.0547170945124
2.825464474222344      19.39136977441606      15.91398811362909  0.0004476253033344097     0.4981288346476203     -12.80149298798262   0.003083884874700978    0.04082370507647955   0.002166461097065601      16.54336955479191      416.5075236359294   0.006612939641601482     0.8000125834918549     0.5338107115234063     0.2573069696323778     0.4190488803928361     0.0557398954835106  1.204545656609002e-05  0.0002045421825944597    0.06202856436681302      1151.426567131876 134.0547168908616
2.825464474222344      19.39136977441606      15.91398811362909  0.0004476253033344097     0.4981288346476203     -12.80149298798262   0.003083884874700978    0.04082370507647955   0.002166461097065601      16.54336955479191      416.5075236359294   0.006612939641601482     0.8000125834918549     0.5338107115234063     0.2573069547312166     0.4190488952939973     0.0557398954835106  1.204545656609002e-05  0.0002045421825944597    0.06202856436681302      1151.426567131876 134.0547168986303
2.825464474222344      19.39136977441606      15.91398811362909  0.0004476253033344097     0.4981288346476203     -12.80149298798262   0.003083884874700978    0.04082370507647955   0.002166461097065601      16.54336955479191      416.5075236359294   0.006612939641601482     0.8000125834918549     0.5338107115234063     0.2573069547312166     0.4190488803928361    0.05573991038467179  1.204545656609002e-05  0.0002045421825944597    0.06202856436681302      1151.426567131876 134.0547169186563
2.825464474222344      19.39136977441606      15.91398811362909  0.0004476253033344097     0.4981288346476203     -12.80149298798262   0.003083884874700978    0.04082370507647955   0.002166461097065601      16.54336955479191      416.5075236359294   0.006612939641601482     0.8000125834918549     0.5338107115234063     0.2573069547312166     0.4190488803928361     0.0557398954835106  1.206035772728387e-05  0.0002045421825944597    0.06202856436681302      1151.426567131876 134.0547172017081
2.825464474222344      19.39136977441606      15.91398811362909  0.0004476253033344097     0.4981288346476203     -12.80149298798262   0.003083884874700978    0.04082370507647955   0.002166461097065601      16.54336955479191      416.5075236359294   0.006612939641601482     0.8000125834918549     0.5338107115234063     0.2573069547312166     0.4190488803928361     0.0557398954835106  1.204545656609002e-05  0.0002045570837556535    0.06202856436681302      1151.426567131876 134.05471691865
2.825464474222344      19.39136977441606      15.91398811362909  0.0004476253033344097     0.4981288346476203     -12.80149298798262   0.003083884874700978    0.04082370507647955   0.002166461097065601      16.54336955479191      416.5075236359294   0.006612939641601482     0.8000125834918549     0.5338107115234063     0.2573069547312166     0.4190488803928361     0.0557398954835106  1.204545656609002e-05  0.0002045421825944597    0.06202857926797421      1151.426567131876 134.0547169186604
2.825464474222344      19.39136977441606      15.91398811362909  0.0004476253033344097     0.4981288346476203     -12.80149298798262   0.003083884874700978    0.04082370507647955   0.002166461097065601      16.54336955479191      416.5075236359294   0.006612939641601482     0.8000125834918549     0.5338107115234063     0.2573069547312166     0.4190488803928361     0.0557398954835106  1.204545656609002e-05  0.0002045421825944597    0.06202856436681302      1151.426584289469 134.0547169186508
2.848808710471426      19.39109538520716      15.96243559104189  0.0004315968743672985     0.5000356339659247     -12.81573167504696   0.003079203501276104    0.04067212753109861   0.002167573356233644      16.30348191291065      415.7607064714382   0.006484874279380201     0.8000093104631796     0.5285684391120997     0.2589369682623265      0.431385490659457    0.04407478794511706  9.020229253854598e-06  0.0001607166682456203    0.04897831509892393      889.0014825253015 133.8995672520104
2.848808752921983      19.39109538520716      15.96243559104189  0.0004315968743672985     0.5000356339659247     -12.81573167504696   0.003079203501276104    0.04067212753109861   0.002167573356233644      16.30348191291065      415.7607064714382   0.006484874279380201     0.8000093104631796     0.5285684391120997     0.2589369682623265      0.431385490659457    0.04407478794511706  9.020229253854598e-06  0.0001607166682456203    0.04897831509892393      889.0014825253015 133.8995670231578
2.848808710471426      19.39109567415699      15.96243559104189  0.0004315968743672985     0.5000356339659247     -12.81573167504696   0.003079203501276104    0.04067212753109861   0.002167573356233644      16.30348191291065      415.7607064714382   0.006484874279380201     0.8000093104631796     0.5285684391120997     0.2589369682623265      0.431385490659457    0.04407478794511706  9.020229253854598e-06  0.0001607166682456203    0.04897831509892393      889.0014825253015 133.8995672969461
2.848808710471426      19.39109538520716      15.96243582890072  0.0004315968743672985     0.5000356339659247     -12.81573167504696   0.003079203501276104    0.04067212753109861   0.002167573356233644      16.30348191291065      415.7607064714382   0.006484874279380201     0.8000093104631796     0.5285684391120997     0.2589369682623265      0.431385490659457    0.04407478794511706  9.020229253854598e-06  0.0001607166682456203    0.04897831509892393      889.0014825253015 133.89956722351
2.848808710471426      19.39109538520716      15.96243559104189  0.0004316117755284924     0.5000356339659247     -12.81573167504696   0.003079203501276104    0.04067212753109861   0.002167573356233644      16.30348191291065      415.7607064714382   0.006484874279380201     0.8000093104631796     0.5285684391120997     0.2589369682623265      0.431385490659457    0.04407478794511706  9.020229253854598e-06  0.0001607166682456203    0.04897831509892393      889.0014825253015 133.899568980545
2.848808710471426      19.39109538520716      15.96243559104189  0.0004315968743672985     0.5000356488670859     -12.81573167504696   0.003079203501276104    0.04067212753109861   0.002167573356233644      16.30348191291065      415.7607064714382   0.006484874279380201     0.8000093104631796     0.5285684391120997     0.2589369682623265      0.431385490659457    0.04407478794511706  9.020229253854598e-06  0.0001607166682456203    0.04897831509892393      889.0014825253015 133.8995672316407
2.848808710471426      19.39109538520716      15.96243559104189  0.0004315968743672985     0.5000356339659247     -12.81573186601624   0.003079203501276104    0.04067212753109861   0.002167573356233644      16.30348191291065      415.7607064714382   0.006484874279380201     0.8000093104631796     0.5285684391120997     0.2589369682623265      0.431385490659457    0.04407478794511706  9.020229253854598e-06  0.0001607166682456203    0.04897831509892393      889.0014825253015 133.8995672474499
2.848808710471426      19.39109538520716      15.96243559104189  0.0004315968743672985     0.5000356339659247     -12.81573167504696   0.003079218402437298    0.04067212753109861   0.002167573356233644      16.30348191291065      415.7607064714382   0.006484874279380201     0.8000093104631796     0.5285684391120997     0.2589369682623265      0.431385490659457    0.04407478794511706  9.020229253854598e-06  0.0001607166682456203    0.04897831509892393      889.0014825253015 133.8995648194433
2.848808710471426      19.39109538520716      15.96243559104189  0.0004315968743672985     0.5000356339659247     -12.81573167504696   0.003079203501276104    0.04067214243225981   0.002167573356233644      16.30348191291065      415.7607064714382   0.006484874279380201     0.8000093104631796     0.5285684391120997     0.2589369682623265      0.431385490659457    0.04407478794511706  9.020229253854598e-06  0.0001607166682456203    0.04897831509892393      889.0014825253015 133.8995672806898
2.848808710471426      19.39109538520716      15.96243559104189  0.0004315968743672985     0.5000356339659247     -12.81573167504696   0.003079203501276104    0.04067212753109861   0.002167588257394838      16.30348191291065      415.7607064714382   0.006484874279380201     0.8000093104631796     0.5285684391120997     0.2589369682623265      0.431385490659457    0.04407478794511706  9.020229253854598e-06  0.0001607166682456203    0.04897831509892393      889.0014825253015 133.8995666402177
2.848808710471426      19.39109538520716      15.96243559104189  0.0004315968743672985     0.5000356339659247     -12.81573167504696   0.003079203501276104    0.04067212753109861   0.002167573356233644      16.30348215585146      415.7607064714382   0.006484874279380201     0.8000093104631796     0.5285684391120997     0.2589369682623265      0.431385490659457    0.04407478794511706  9.020229253854598e-06  0.0001607166682456203    0.04897831509892393      889.0014825253015 133.8995672039169
2.848808710471426      19.39109538520716      15.96243559104189  0.0004315968743672985     0.5000356339659247     -12.81573167504696   0.003079203501276104    0.04067212753109861   0.002167573356233644      16.30348191291065      415.7607126667555   0.006484874279380201     0.8000093104631796     0.5285684391120997     0.2589369682623265      0.431385490659457    0.04407478794511706  9.020229253854598e-06  0.0001607166682456203    0.04897831509892393      889.0014825253015 133.8995670337104
2.848808710471426      19.39109538520716      15.96243559104189  0.0004315968743672985     0.5000356339659247     -12.81573167504696   0.003079203501276104    0.04067212753109861   0.002167573356233644      16.30348191291065      415.7607064714382   0.006484889180541395     0.8000093104631796     0.5285684391120997     0.2589369682623265      0.431385490659457    0.04407478794511706  9.020229253854598e-06  0.0001607166682456203    0.04897831509892393      889.0014825253015 133.8995717280934
2.848808710471426      19.39109538520716      15.96243559104189  0.0004315968743672985     0.5000356339659247     -12.81573167504696   0.003079203501276104    0.04067212753109861   0.002167573356233644      16.30348191291065      415.7607064714382   0.006484874279380201     0.8000093253643408     0.5285684391120997     0.2589369682623265      0.431385490659457    0.04407478794511706  9.020229253854598e-06  0.0001607166682456203    0.04897831509892393      889.0014825253015 133.8995687883912
2.848808710471426      19.39109538520716      15.96243559104189  0.0004315968743672985     0.5000356339659247     -12.81573167504696   0.003079203501276104    0.04067212753109861   0.002167573356233644      16.30348191291065      415.7607064714382   0.006484874279380201     0.8000093104631796     0.5285684540132609     0.2589369682623265      0.431385490659457    0.04407478794511706  9.020229253854598e-06  0.0001607166682456203    0.04897831509892393      889.0014825253015 133.8995673017638
2.848808710471426      19.39109538520716      15.96243559104189  0.0004315968743672985     0.5000356339659247     -12.81573167504696   0.003079203501276104    0.04067212753109861   0.002167573356233644      16.30348191291065      415.7607064714382   0.006484874279380201     0.8000093104631796     0.5285684391120997     0.2589369831634877      0.431385490659457    0.04407478794511706  9.020229253854598e-06  0.0001607166682456203    0.04897831509892393      889.0014825253015 133.8995672696482
2.848808710471426      19.39109538520716      15.96243559104189  0.0004315968743672985     0.5000356339659247     -12.81573167504696   0.003079203501276104    0.04067212753109861   0.002167573356233644      16.30348191291065      415.7607064714382   0.006484874279380201     0.8000093104631796     0.5285684391120997     0.2589369682623265     0.4313855055606182    0.04407478794511706  9.020229253854598e-06  0.0001607166682456203    0.04897831509892393      889.0014825253015 133.8995672409988
2.848808710471426      19.39109538520716      15.96243559104189  0.0004315968743672985     0.5000356339659247     -12.81573167504696   0.003079203501276104    0.04067212753109861   0.002167573356233644      16.30348191291065      415.7607064714382   0.006484874279380201     0.8000093104631796     0.5285684391120997     0.2589369682623265      0.431385490659457    0.04407480284627825  9.020229253854598e-06  0.0001607166682456203    0.04897831509892393      889.0014825253015 133.8995672520087
2.848808710471426      19.39109538520716      15.96243559104189  0.0004315968743672985     0.5000356339659247     -12.81573167504696   0.003079203501276104    0.04067212753109861   0.002167573356233644      16.30348191291065      415.7607064714382   0.006484874279380201     0.8000093104631796     0.5285684391120997     0.2589369682623265      0.431385490659457    0.04407478794511706  9.035130415048446e-06  0.0001607166682456203    0.04897831509892393      889.0014825253015 133.8995675484607
2.848808710471426      19.39109538520716      15.96243559104189  0.0004315968743672985     0.5000356339659247     -12.81573167504696   0.003079203501276104    0.04067212753109861   0.002167573356233644      16.30348191291065      415.7607064714382   0.006484874279380201     0.8000093104631796     0.5285684391120997     0.2589369682623265      0.431385490659457    0.04407478794511706  9.020229253854598e-06  0.0001607315694068141    0.04897831509892393      889.0014825253015 133.8995672520178
2.848808710471426      19.39109538520716      15.96243559104189  0.0004315968743672985     0.5000356339659247     -12.81573167504696   0.003079203501276104    0.04067212753109861   0.002167573356233644      16.30348191291065      415.7607064714382   0.006484874279380201     0.8000093104631796     0.5285684391120997     0.2589369682623265      0.431385490659457    0.04407478794511706  9.020229253854598e-06  0.0001607166682456203    0.04897833000008513      889.0014825253015 133.899567252083
2.848808710471426      19.39109538520716      15.96243559104189  0.0004315968743672985     0.5000356339659247     -12.81573167504696   0.003079203501276104    0.04067212753109861   0.002167573356233644      16.30348191291065      415.7607064714382   0.006484874279380201     0.8000093104631796     0.5285684391120997     0.2589369682623265      0.431385490659457    0.04407478794511706  9.020229253854598e-06  0.0001607166682456203    0.04897831509892393      889.0014957724559 133.8995672520193
2.873564544349538      19.39188323691883      15.96007353082316  0.0004288107623891482     0.5007878324610053     -12.81573719218536   0.003106311257701751    0.04027414677951444   0.002166906001519429      16.60679918946996       431.072573704076   0.006440282196792603     0.8000084879094657     0.5258898720220514       0.25904011655836     0.4421251262800232    0.04531657711375797  8.066684763711363e-06   0.000146755625779867    0.04443031533288071      810.2921810333935 133.9207804760778
2.873564587168986      19.39188323691883      15.96007353082316  0.0004288107623891482     0.5007878324610053     -12.81573719218536   0.003106311257701751    0.04027414677951444   0.002166906001519429      16.60679918946996       431.072573704076   0.006440282196792603     0.8000084879094657     0.5258898720220514       0.25904011655836     0.4421251262800232    0.04531657711375797  8.066684763711363e-06   0.000146755625779867    0.04443031533288071      810.2921810333935 133.9207804441758
2.873564544349538       19.3918835258804      15.96007353082316  0.0004288107623891482     0.5007878324610053     -12.81573719218536   0.003106311257701751    0.04027414677951444   0.002166906001519429      16.60679918946996       431.072573704076   0.006440282196792603     0.8000084879094657     0.5258898720220514       0.25904011655836     0.4421251262800232    0.04531657711375797  8.066684763711363e-06   0.000146755625779867    0.04443031533288071      810.2921810333935 133.9207804780996
2.873564544349538      19.39188323691883      15.96007376864679  0.0004288107623891482     0.5007878324610053     -12.81573719218536   0.003106311257701751    0.04027414677951444   0.002166906001519429      16.60679918946996       431.072573704076   0.006440282196792603     0.8000084879094657     0.5258898720220514       0.25904011655836     0.4421251262800232    0.04531657711375797  8.066684763711363e-06   0.000146755625779867    0.04443031533288071      810.2921810333935 133.9207804226893
2.873564544349538      19.39188323691883      15.96007353082316   0.000428825663550342     0.5007878324610053     -12.81573719218536   0.003106311257701751    0.04027414677951444   0.002166906001519429      16.60679918946996       431.072573704076   0.006440282196792603     0.8000084879094657     0.5258898720220514       0.25904011655836     0.4421251262800232    0.04531657711375797  8.066684763711363e-06   0.000146755625779867    0.04443031533288071      810.2921810333935 133.9207838073046
2.873564544349538      19.39188323691883      15.96007353082316  0.0004288107623891482     0.5007878473621665     -12.81573719218536   0.003106311257701751    0.04027414677951444   0.002166906001519429      16.60679918946996       431.072573704076   0.006440282196792603     0.8000084879094657     0.5258898720220514       0.25904011655836     0.4421251262800232    0.04531657711375797  8.066684763711363e-06   0.000146755625779867    0.04443031533288071      810.2921810333935 133.9207804586752
2.873564544349538      19.39188323691883      15.96007353082316  0.0004288107623891482     0.5007878324610053     -12.81573738315473   0.003106311257701751    0.04027414677951444   0.002166906001519429      16.60679918946996       431.072573704076   0.006440282196792603     0.8000084879094657     0.5258898720220514       0.25904011655836     0.4421251262800232    0.04531657711375797  8.066684763711363e-06   0.000146755625779867    0.04443031533288071      810.2921810333935 133.9207805282944
2.873564544349538      19.39188323691883      15.96007353082316  0.0004288107623891482     0.5007878324610053     -12.81573719218536   0.003106326158862945    0.04027414677951444   0.002166906001519429      16.60679918946996       431.072573704076   0.006440282196792603     0.8000084879094657     0.5258898720220514       0.25904011655836     0.4421251262800232    0.04531657711375797  8.066684763711363e-06   0.000146755625779867    0.04443031533288071      810.2921810333935 133.9207801583811
2.873564544349538      19.39188323691883      15.96007353082316  0.0004288107623891482     0.5007878324610053     -12.81573719218536   0.003106311257701751    0.04027416168067564   0.002166906001519429      16.60679918946996       431.072573704076   0.006440282196792603     0.8000084879094657     0.5258898720220514       0.25904011655836     0.4421251262800232    0.04531657711375797  8.066684763711363e-06   0.000146755625779867    0.04443031533288071      810.2921810333935 133.9207805115252
2.873564544349538      19.39188323691883      15.96007353082316  0.0004288107623891482     0.5007878324610053     -12.81573719218536   0.003106311257701751    0.04027414677951444   0.002166920902680623      16.60679918946996       431.072573704076   0.006440282196792603     0.8000084879094657     0.5258898720220514       0.25904011655836     0.4421251262800232    0.04531657711375797  8.066684763711363e-06   0.000146755625779867    0.04443031533288071      810.2921810333935 133.920781205971
2.873564544349538      19.39188323691883      15.96007353082316  0.0004288107623891482     0.5007878324610053     -12.81573719218536   0.003106311257701751    0.04027414677951444   0.002166906001519429      16.60679943693055       431.072573704076   0.006440282196792603     0.8000084879094657     0.5258898720220514       0.25904011655836     0.4421251262800232    0.04531657711375797  8.066684763711363e-06   0.000146755625779867    0.04443031533288071      810.2921810333935 133.9207806337035
2.873564544349538      19.39188323691883      15.96007353082316  0.0004288107623891482     0.5007878324610053     -12.81573719218536   0.003106311257701751    0.04027414677951444   0.002166906001519429      16.60679918946996       431.072580127558   0.006440282196792603     0.8000084879094657     0.5258898720220514       0.25904011655836     0.4421251262800232    0.04531657711375797  8.066684763711363e-06   0.000146755625779867    0.04443031533288071      810.2921810333935 133.9207805373557
2.873564544349538      19.39188323691883      15.96007353082316  0.0004288107623891482     0.5007878324610053     -12.81573719218536   0.003106311257701751    0.04027414677951444   0.002166906001519429      16.60679918946996       431.072573704076   0.006440297097953797     0.8000084879094657     0.5258898720220514       0.25904011655836     0.4421251262800232    0.04531657711375797  8.066684763711363e-06   0.000146755625779867    0.04443031533288071      810.2921810333935 133.9207864022625
2.873564544349538      19.39188323691883      15.96007353082316  0.0004288107623891482     0.5007878324610053     -12.81573719218536   0.003106311257701751    0.04027414677951444   0.002166906001519429      16.60679918946996       431.072573704076   0.006440282196792603     0.8000085028106269     0.5258898720220514       0.25904011655836     0.4421251262800232    0.04531657711375797  8.066684763711363e-06   0.000146755625779867    0.04443031533288071      810.2921810333935 133.9207819927857
2.873564544349538      19.39188323691883      15.96007353082316  0.0004288107623891482     0.5007878324610053     -12.81573719218536   0.003106311257701751    0.04027414677951444   0.002166906001519429      16.60679918946996       431.072573704076   0.006440282196792603     0.8000084879094657     0.5258898869232126       0.25904011655836     0.4421251262800232    0.04531657711375797  8.066684763711363e-06   0.000146755625779867    0.04443031533288071      810.2921810333935 133.9207803820789
2.873564544349538      19.39188323691883      15.96007353082316  0.0004288107623891482     0.5007878324610053     -12.81573719218536   0.003106311257701751    0.04027414677951444   0.002166906001519429      16.60679918946996       431.072573704076   0.006440282196792603     0.8000084879094657     0.5258898720220514     0.2590401314595212     0.4421251262800232    0.04531657711375797  8.066684763711363e-06   0.000146755625779867    0.04443031533288071      810.2921810333935 133.9207805195006
2.873564544349538      19.39188323691883      15.96007353082316  0.0004288107623891482     0.5007878324610053     -12.81573719218536   0.003106311257701751    0.04027414677951444   0.002166906001519429      16.60679918946996       431.072573704076   0.006440282196792603     0.8000084879094657     0.5258898720220514       0.25904011655836     0.4421251411811843    0.04531657711375797  8.066684763711363e-06   0.000146755625779867    0.04443031533288071      810.2921810333935 133.9207804620242
2.873564544349538      19.39188323691883      15.96007353082316  0.0004288107623891482     0.5007878324610053     -12.81573719218536   0.003106311257701751    0.04027414677951444   0.002166906001519429      16.60679918946996       431.072573704076   0.006440282196792603     0.8000084879094657     0.5258898720220514       0.25904011655836     0.4421251262800232    0.04531659201491917  8.066684763711363e-06   0.000146755625779867    0.04443031533288071      810.2921810333935 133.9207804760121
2.873564544349538      19.39188323691883      15.96007353082316  0.0004288107623891482     0.5007878324610053     -12.81573719218536   0.003106311257701751    0.04027414677951444   0.002166906001519429      16.60679918946996       431.072573704076   0.006440282196792603     0.8000084879094657     0.5258898720220514       0.25904011655836     0.4421251262800232    0.04531657711375797  8.081585924905211e-06   0.000146755625779867    0.04443031533288071      810.2921810333935 133.9207807755107
2.873564544349538      19.39188323691883      15.96007353082316  0.0004288107623891482     0.5007878324610053     -12.81573719218536   0.003106311257701751    0.04027414677951444   0.002166906001519429      16.60679918946996       431.072573704076   0.006440282196792603     0.8000084879094657     0.5258898720220514       0.25904011655836     0.4421251262800232    0.04531657711375797  8.066684763711363e-06  0.0001467705269410609    0.04443031533288071      810.2921810333935 133.9207804760819
2.873564544349538      19.39188323691883      15.96007353082316  0.0004288107623891482     0.5007878324610053     -12.81573719218536   0.003106311257701751    0.04027414677951444   0.002166906001519429      16.60679918946996       431.072573704076   0.006440282196792603     0.8000084879094657     0.5258898720220514       0.25904011655836     0.4421251262800232    0.04531657711375797  8.066684763711363e-06   0.000146755625779867    0.04443033023404191      810.2921810333935 133.9207804761389
2.873564544349538      19.39188323691883      15.96007353082316  0.0004288107623891482     0.5007878324610053     -12.81573719218536   0.003106311257701751    0.04027414677951444   0.002166906001519429      16.60679918946996       431.072573704076   0.006440282196792603     0.8000084879094657     0.5258898720220514       0.25904011655836     0.4421251262800232    0.04531657711375797  8.066684763711363e-06   0.000146755625779867    0.04443031533288071      810.2921931076879 133.9207804760847
2.854997687731962      19.39129234454963      15.96184507875012  0.0004308991961009164     0.5002237151077346     -12.81573305488283   0.003089748488290062    0.04057263053891475   0.002168360156882568      16.37931123659252      419.5886732792834   0.006473681447974309     0.8000091048026181     0.5278987566523293     0.2589627482742384     0.4340704166019509     0.0443852352372173  8.781838993851169e-06  0.0001572264076283682    0.04784131515224549      869.3241571581025 133.9007853444033
2.854997730274743      19.39129234454963      15.96184507875012  0.0004308991961009164     0.5002237151077346     -12.81573305488283   0.003089748488290062    0.04057263053891475   0.002168360156882568      16.37931123659252      419.5886732792834   0.006473681447974309     0.8000091048026181     0.5278987566523293     0.2589627482742384     0.4340704166019509     0.0443852352372173  8.781838993851169e-06  0.0001572264076283682    0.04784131515224549      869.3241571581025 133.900785306166
2.854997687731962       19.3912926335024      15.96184507875012  0.0004308991961009164     0.5002237151077346     -12.81573305488283   0.003089748488290062    0.04057263053891475   0.002168360156882568      16.37931123659252      419.5886732792834   0.006473681447974309     0.8000091048026181     0.5278987566523293     0.2589627482742384     0.4340704166019509     0.0443852352372173  8.781838993851169e-06  0.0001572264076283682    0.04784131515224549      869.3241571581025 133.900785376509
2.854997687731962      19.39129234454963      15.96184531660014  0.0004308991961009164     0.5002237151077346     -12.81573305488283   0.003089748488290062    0.04057263053891475   0.002168360156882568      16.37931123659252      419.5886732792834   0.006473681447974309     0.8000091048026181     0.5278987566523293     0.2589627482742384     0.4340704166019509     0.0443852352372173  8.781838993851169e-06  0.0001572264076283682    0.04784131515224549      869.3241571581025 133.9007853100434
2.854997687731962      19.39129234454963      15.96184507875012  0.0004309140972621103     0.5002237151077346     -12.81573305488283   0.003089748488290062    0.04057263053891475   0.002168360156882568      16.37931123659252      419.5886732792834   0.006473681447974309     0.8000091048026181     0.5278987566523293     0.2589627482742384     0.4340704166019509     0.0443852352372173  8.781838993851169e-06  0.0001572264076283682    0.04784131515224549      869.3241571581025 133.9007874130756
2.854997687731962      19.39129234454963      15.96184507875012  0.0004308991961009164     0.5002237300088958     -12.81573305488283   0.003089748488290062    0.04057263053891475   0.002168360156882568      16.37931123659252      419.5886732792834   0.006473681447974309     0.8000091048026181     0.5278987566523293     0.2589627482742384     0.4340704166019509     0.0443852352372173  8.781838993851169e-06  0.0001572264076283682    0.04784131515224549      869.3241571581025 133.9007853243854
2.854997687731962      19.39129234454963      15.96184507875012  0.0004308991961009164     0.5002237151077346     -12.81573324585214   0.003089748488290062    0.04057263053891475   0.002168360156882568      16.37931123659252      419.5886732792834   0.006473681447974309     0.8000091048026181     0.5278987566523293     0.2589627482742384     0.4340704166019509     0.0443852352372173  8.781838993851169e-06  0.0001572264076283682    0.04784131515224549      869.3241571581025 133.9007853518459
2.854997687731962      19.39129234454963      15.96184507875012  0.0004308991961009164     0.5002237151077346     -12.81573305488283   0.003089763389451256    0.04057263053891475   0.002168360156882568      16.37931123659252      419.5886732792834   0.006473681447974309     0.8000091048026181     0.5278987566523293     0.2589627482742384     0.4340704166019509     0.0443852352372173  8.781838993851169e-06  0.0001572264076283682    0.04784131515224549      869.3241571581025 133.9007850150071
2.854997687731962      19.39129234454963      15.96184507875012  0.0004308991961009164     0.5002237151077346     -12.81573305488283   0.003089748488290062    0.04057264544007594   0.002168360156882568      16.37931123659252      419.5886732792834   0.006473681447974309     0.8000091048026181     0.5278987566523293     0.2589627482742384     0.4340704166019509     0.0443852352372173  8.781838993851169e-06  0.0001572264076283682    0.04784131515224549      869.3241571581025 133.9007854686181
2.854997687731962      19.39129234454963      15.96184507875012  0.0004308991961009164     0.5002237151077346     -12.81573305488283   0.003089748488290062    0.04057263053891475   0.002168375058043762      16.37931123659252      419.5886732792834   0.006473681447974309     0.8000091048026181     0.5278987566523293     0.2589627482742384     0.4340704166019509     0.0443852352372173  8.781838993851169e-06  0.0001572264076283682    0.04784131515224549      869.3241571581025 133.9007865986312
2.854997687731962      19.39129234454963      15.96184507875012  0.0004308991961009164     0.5002237151077346     -12.81573305488283   0.003089748488290062    0.04057263053891475   0.002168360156882568      16.37931148066328      419.5886732792834   0.006473681447974309     0.8000091048026181     0.5278987566523293     0.2589627482742384     0.4340704166019509     0.0443852352372173  8.781838993851169e-06  0.0001572264076283682    0.04784131515224549      869.3241571581025 133.9007854092299
2.854997687731962      19.39129234454963      15.96184507875012  0.0004308991961009164     0.5002237151077346     -12.81573305488283   0.003089748488290062    0.04057263053891475   0.002168360156882568      16.37931123659252      419.5886795316418   0.006473681447974309     0.8000091048026181     0.5278987566523293     0.2589627482742384     0.4340704166019509     0.0443852352372173  8.781838993851169e-06  0.0001572264076283682    0.04784131515224549      869.3241571581025 133.9007853359189
2.854997687731962      19.39129234454963      15.96184507875012  0.0004308991961009164     0.5002237151077346     -12.81573305488283   0.003089748488290062    0.04057263053891475   0.002168360156882568      16.37931123659252      419.5886732792834   0.006473696349135503     0.8000091048026181     0.5278987566523293     0.2589627482742384     0.4340704166019509     0.0443852352372173  8.781838993851169e-06  0.0001572264076283682    0.04784131515224549      869.3241571581025 133.9007905252655
2.854997687731962      19.39129234454963      15.96184507875012  0.0004308991961009164     0.5002237151077346     -12.81573305488283   0.003089748488290062    0.04057263053891475   0.002168360156882568      16.37931123659252      419.5886732792834   0.006473681447974309     0.8000091197037793     0.5278987566523293     0.2589627482742384     0.4340704166019509     0.0443852352372173  8.781838993851169e-06  0.0001572264076283682    0.04784131515224549      869.3241571581025 133.9007868778118
2.854997687731962      19.39129234454963      15.96184507875012  0.0004308991961009164     0.5002237151077346     -12.81573305488283   0.003089748488290062    0.04057263053891475   0.002168360156882568      16.37931123659252      419.5886732792834   0.006473681447974309     0.8000091048026181     0.5278987715534905     0.2589627482742384     0.4340704166019509     0.0443852352372173  8.781838993851169e-06  0.0001572264076283682    0.04784131515224549      869.3241571581025 133.900785376677
2.854997687731962      19.39129234454963      15.96184507875012  0.0004308991961009164     0.5002237151077346     -12.81573305488283   0.003089748488290062    0.04057263053891475   0.002168360156882568      16.37931123659252      419.5886732792834   0.006473681447974309     0.8000091048026181     0.5278987566523293     0.2589627631753996     0.4340704166019509     0.0443852352372173  8.781838993851169e-06  0.0001572264076283682    0.04784131515224549      869.3241571581025 133.9007853804453
2.854997687731962      19.39129234454963      15.96184507875012  0.0004308991961009164     0.5002237151077346     -12.81573305488283   0.003089748488290062    0.04057263053891475   0.002168360156882568      16.37931123659252      419.5886732792834   0.006473681447974309     0.8000091048026181     0.5278987566523293     0.2589627482742384     0.4340704315031121     0.0443852352372173  8.781838993851169e-06  0.0001572264076283682    0.04784131515224549      869.3241571581025 133.9007853311552
2.854997687731962      19.39129234454963      15.96184507875012  0.0004308991961009164     0.5002237151077346     -12.81573305488283   0.003089748488290062    0.04057263053891475   0.002168360156882568      16.37931123659252      419.5886732792834   0.006473681447974309     0.8000091048026181     0.5278987566523293     0.2589627482742384     0.4340704166019509     0.0443852501383785  8.781838993851169e-06  0.0001572264076283682    0.04784131515224549      869.3241571581025 133.9007853443657
2.854997687731962      19.39129234454963      15.96184507875012  0.0004308991961009164     0.5002237151077346     -12.81573305488283   0.003089748488290062    0.04057263053891475   0.002168360156882568      16.37931123659252      419.5886732792834   0.006473681447974309     0.8000091048026181     0.5278987566523293     0.2589627482742384     0.4340704166019509     0.0443852352372173  8.796740155045017e-06  0.0001572264076283682    0.04784131515224549      869.3241571581025 133.900785641445
2.854997687731962      19.39129234454963      15.96184507875012  0.0004308991961009164     0.5002237151077346     -12.81573305488283   0.003089748488290062    0.04057263053891475   0.002168360156882568      16.37931123659252      419.5886732792834   0.006473681447974309     0.8000091048026181     0.5278987566523293     0.2589627482742384     0.4340704166019509     0.0443852352372173  8.781838993851169e-06  0.0001572413087895621    0.04784131515224549      869.3241571581025 133.9007853444089
2.854997687731962      19.39129234454963      15.96184507875012  0.0004308991961009164     0.5002237151077346     -12.81573305488283   0.003089748488290062    0.04057263053891475   0.002168360156882568      16.37931123659252      419.5886732792834   0.006473681447974309     0.8000091048026181     0.5278987566523293     0.2589627482742384     0.4340704166019509     0.0443852352372173  8.781838993851169e-06  0.0001572264076283682    0.04784133005340668      869.3241571581025 133.9007853443149
2.854997687731962      19.39129234454963      15.96184507875012  0.0004308991961009164     0.5002237151077346     -12.81573305488283   0.003089748488290062    0.04057263053891475   0.002168360156882568      16.37931123659252      419.5886732792834   0.006473681447974309     0.8000091048026181     0.5278987566523293     0.2589627482742384     0.4340704166019509     0.0443852352372173  8.781838993851169e-06  0.0001572264076283682    0.04784131515224549      869.3241701120419 133.900785344392
2.850355973577552      19.39114462145733      15.96228796573186   0.000431421304528862     0.5000826857694163      -12.8157320205572   0.003085607795931597    0.04064725147876508   0.002168723695721954      16.32243924837296      416.7176981730755   0.006482031260769829     0.8000092590259061     0.5284009778099006      0.258943406203208      0.432056739182426    0.04415239976808134  8.960627551386735e-06  0.0001598441030905024    0.04869406510708959        884.08215118933 133.8992989272417
2.850356016051166      19.39114462145733      15.96228796573186   0.000431421304528862     0.5000826857694163      -12.8157320205572   0.003085607795931597    0.04064725147876508   0.002168723695721954      16.32243924837296      416.7176981730755   0.006482031260769829     0.8000092590259061     0.5284009778099006      0.258943406203208      0.432056739182426    0.04415239976808134  8.960627551386735e-06  0.0001598441030905024    0.04869406510708959        884.08215118933 133.8992989235768
2.850355973577552       19.3911449104079      15.96228796573186   0.000431421304528862     0.5000826857694163      -12.8157320205572   0.003085607795931597    0.04064725147876508   0.002168723695721954      16.32243924837296      416.7176981730755   0.006482031260769829     0.8000092590259061     0.5284009778099006      0.258943406203208      0.432056739182426    0.04415239976808134  8.960627551386735e-06  0.0001598441030905024    0.04869406510708959        884.08215118933 133.8992989645113
2.850355973577552      19.39114462145733      15.96228820358849   0.000431421304528862     0.5000826857694163      -12.8157320205572   0.003085607795931597    0.04064725147876508   0.002168723695721954      16.32243924837296      416.7176981730755   0.006482031260769829     0.8000092590259061     0.5284009778099006      0.258943406203208      0.432056739182426    0.04415239976808134  8.960627551386735e-06  0.0001598441030905024    0.04869406510708959        884.08215118933 133.8992988978066
2.850355973577552      19.39114462145733      15.96228796573186  0.0004314362056900558     0.5000826857694163      -12.8157320205572   0.003085607795931597    0.04064725147876508   0.002168723695721954      16.32243924837296      416.7176981730755   0.006482031260769829     0.8000092590259061     0.5284009778099006      0.258943406203208      0.432056739182426    0.04415239976808134  8.960627551386735e-06  0.0001598441030905024    0.04869406510708959        884.08215118933 133.8993006982752
2.850355973577552      19.39114462145733      15.96228796573186   0.000431421304528862     0.5000827006705775      -12.8157320205572   0.003085607795931597    0.04064725147876508   0.002168723695721954      16.32243924837296      416.7176981730755   0.006482031260769829     0.8000092590259061     0.5284009778099006      0.258943406203208      0.432056739182426    0.04415239976808134  8.960627551386735e-06  0.0001598441030905024    0.04869406510708959        884.08215118933 133.8992989042495
2.850355973577552      19.39114462145733      15.96228796573186   0.000431421304528862     0.5000826857694163     -12.81573221152649   0.003085607795931597    0.04064725147876508   0.002168723695721954      16.32243924837296      416.7176981730755   0.006482031260769829     0.8000092590259061     0.5284009778099006      0.258943406203208      0.432056739182426    0.04415239976808134  8.960627551386735e-06  0.0001598441030905024    0.04869406510708959        884.08215118933 133.8992989222468
2.850355973577552      19.39114462145733      15.96228796573186   0.000431421304528862     0.5000826857694163      -12.8157320205572   0.003085622697092791    0.04064725147876508   0.002168723695721954      16.32243924837296      416.7176981730755   0.006482031260769829     0.8000092590259061     0.5284009778099006      0.258943406203208      0.432056739182426    0.04415239976808134  8.960627551386735e-06  0.0001598441030905024    0.04869406510708959        884.08215118933 133.899298611924
2.850355973577552      19.39114462145733      15.96228796573186   0.000431421304528862     0.5000826857694163      -12.8157320205572   0.003085607795931597    0.04064726637992627   0.002168723695721954      16.32243924837296      416.7176981730755   0.006482031260769829     0.8000092590259061     0.5284009778099006      0.258943406203208      0.432056739182426    0.04415239976808134  8.960627551386735e-06  0.0001598441030905024    0.04869406510708959        884.08215118933 133.8992990494355
2.850355973577552      19.39114462145733      15.96228796573186   0.000431421304528862     0.5000826857694163      -12.8157320205572   0.003085607795931597    0.04064725147876508   0.002168738596883148      16.32243924837296      416.7176981730755   0.006482031260769829     0.8000092590259061     0.5284009778099006      0.258943406203208      0.432056739182426    0.04415239976808134  8.960627551386735e-06  0.0001598441030905024    0.04869406510708959        884.08215118933 133.899300323352
2.850355973577552      19.39114462145733      15.96228796573186   0.000431421304528862     0.5000826857694163      -12.8157320205572   0.003085607795931597    0.04064725147876508   0.002168723695721954      16.32243949159626      416.7176981730755   0.006482031260769829     0.8000092590259061     0.5284009778099006      0.258943406203208      0.432056739182426    0.04415239976808134  8.960627551386735e-06  0.0001598441030905024    0.04869406510708959        884.08215118933 133.8992989993126
2.850355973577552      19.39114462145733      15.96228796573186   0.000431421304528862     0.5000826857694163      -12.8157320205572   0.003085607795931597    0.04064725147876508   0.002168723695721954      16.32243924837296       416.717704382653   0.006482031260769829     0.8000092590259061     0.5284009778099006      0.258943406203208      0.432056739182426    0.04415239976808134  8.960627551386735e-06  0.0001598441030905024    0.04869406510708959        884.08215118933 133.8992989127717
2.850355973577552      19.39114462145733      15.96228796573186   0.000431421304528862     0.5000826857694163      -12.8157320205572   0.003085607795931597    0.04064725147876508   0.002168723695721954      16.32243924837296      416.7176981730755   0.006482046161931023     0.8000092590259061     0.5284009778099006      0.258943406203208      0.432056739182426    0.04415239976808134  8.960627551386735e-06  0.0001598441030905024    0.04869406510708959        884.08215118933 133.8993040635587
2.850355973577552      19.39114462145733      15.96228796573186   0.000431421304528862     0.5000826857694163      -12.8157320205572   0.003085607795931597    0.04064725147876508   0.002168723695721954      16.32243924837296      416.7176981730755   0.006482031260769829     0.8000092739270673     0.5284009778099006      0.258943406203208      0.432056739182426    0.04415239976808134  8.960627551386735e-06  0.0001598441030905024    0.04869406510708959        884.08215118933 133.8993004588052
2.850355973577552      19.39114462145733      15.96228796573186   0.000431421304528862     0.5000826857694163      -12.8157320205572   0.003085607795931597    0.04064725147876508   0.002168723695721954      16.32243924837296      416.7176981730755   0.006482031260769829     0.8000092590259061     0.5284009927110618      0.258943406203208      0.432056739182426    0.04415239976808134  8.960627551386735e-06  0.0001598441030905024    0.04869406510708959        884.08215118933 133.8992989616391
2.850355973577552      19.39114462145733      15.96228796573186   0.000431421304528862     0.5000826857694163      -12.8157320205572   0.003085607795931597    0.04064725147876508   0.002168723695721954      16.32243924837296      416.7176981730755   0.006482031260769829     0.8000092590259061     0.5284009778099006     0.2589434211043692      0.432056739182426    0.04415239976808134  8.960627551386735e-06  0.0001598441030905024    0.04869406510708959        884.08215118933 133.8992989656585
2.850355973577552      19.39114462145733      15.96228796573186   0.000431421304528862     0.5000826857694163      -12.8157320205572   0.003085607795931597    0.04064725147876508   0.002168723695721954      16.32243924837296      416.7176981730755   0.006482031260769829     0.8000092590259061     0.5284009778099006      0.258943406203208     0.4320567540835872    0.04415239976808134  8.960627551386735e-06  0.0001598441030905024    0.04869406510708959        884.08215118933 133.8992989119857
2.850355973577552      19.39114462145733      15.96228796573186   0.000431421304528862     0.5000826857694163      -12.8157320205572   0.003085607795931597    0.04064725147876508   0.002168723695721954      16.32243924837296      416.7176981730755   0.006482031260769829     0.8000092590259061     0.5284009778099006      0.258943406203208      0.432056739182426    0.04415241466924254  8.960627551386735e-06  0.0001598441030905024    0.04869406510708959        884.08215118933 133.8992989270155
2.850355973577552      19.39114462145733      15.96228796573186   0.000431421304528862     0.5000826857694163      -12.8157320205572   0.003085607795931597    0.04064725147876508   0.002168723695721954      16.32243924837296      416.7176981730755   0.006482031260769829     0.8000092590259061     0.5284009778099006      0.258943406203208      0.432056739182426    0.04415239976808134  8.975528712580583e-06  0.0001598441030905024    0.04869406510708959        884.08215118933 133.8992992236686
2.850355973577552      19.39114462145733      15.96228796573186   0.000431421304528862     0.5000826857694163      -12.8157320205572   0.003085607795931597    0.04064725147876508   0.002168723695721954      16.32243924837296      416.7176981730755   0.006482031260769829     0.8000092590259061     0.5284009778099006      0.258943406203208      0.432056739182426    0.04415239976808134  8.960627551386735e-06  0.0001598590042516963    0.04869406510708959        884.08215118933 133.8992989272525
2.850355973577552      19.39114462145733      15.96228796573186   0.000431421304528862     0.5000826857694163      -12.8157320205572   0.003085607795931597    0.04064725147876508   0.002168723695721954      16.32243924837296      416.7176981730755   0.006482031260769829     0.8000092590259061     0.5284009778099006      0.258943406203208      0.432056739182426    0.04415239976808134  8.960627551386735e-06  0.0001598441030905024    0.04869408000825078        884.08215118933 133.8992989270106
2.850355973577552      19.39114462145733      15.96228796573186   0.000431421304528862     0.5000826857694163      -12.8157320205572   0.003085607795931597    0.04064725147876508   0.002168723695721954      16.32243924837296      416.7176981730755   0.006482031260769829     0.8000092590259061     0.5284009778099006      0.258943406203208      0.432056739182426    0.04415239976808134  8.960627551386735e-06  0.0001598441030905024    0.04869406510708959      884.0821643631807 133.8992989272512
2.851545130999436      19.39125431839979      15.96432630490582  0.0004315421196693409     0.5001546814244888     -12.81644630254407   0.003088369043058027    0.04063954052455779   0.002168908671757803       16.3142972133919      416.7862637764513   0.006476370797212409     0.8000091808111093     0.5281785668443401     0.2590010688121734     0.4326611350958386    0.04424289562603675  8.886700285079424e-06  0.0001585925684673202    0.05608300142553063      877.1607840634363 133.893839568731
2.85154517349077      19.39125431839979      15.96432630490582  0.0004315421196693409     0.5001546814244888     -12.81644630254407   0.003088369043058027    0.04063954052455779   0.002168908671757803       16.3142972133919      416.7862637764513   0.006476370797212409     0.8000091808111093     0.5281785668443401     0.2590010688121734     0.4326611350958386    0.04424289562603675  8.886700285079424e-06  0.0001585925684673202    0.05608300142553063      877.1607840634363 133.8938396536349
2.851545130999436        19.391254607352      15.96432630490582  0.0004315421196693409     0.5001546814244888     -12.81644630254407   0.003088369043058027    0.04063954052455779   0.002168908671757803       16.3142972133919      416.7862637764513   0.006476370797212409     0.8000091808111093     0.5281785668443401     0.2590010688121734     0.4326611350958386    0.04424289562603675  8.886700285079424e-06  0.0001585925684673202    0.05608300142553063      877.1607840634363 133.8938396029223
2.851545130999436      19.39125431839979      15.96432654279282  0.0004315421196693409     0.5001546814244888     -12.81644630254407   0.003088369043058027    0.04063954052455779   0.002168908671757803       16.3142972133919      416.7862637764513   0.006476370797212409     0.8000091808111093     0.5281785668443401     0.2590010688121734     0.4326611350958386    0.04424289562603675  8.886700285079424e-06  0.0001585925684673202    0.05608300142553063      877.1607840634363 133.8938395392554
2.851545130999436      19.39125431839979      15.96432630490582  0.0004315570208305348     0.5001546814244888     -12.81644630254407   0.003088369043058027    0.04063954052455779   0.002168908671757803       16.3142972133919      416.7862637764513   0.006476370797212409     0.8000091808111093     0.5281785668443401     0.2590010688121734     0.4326611350958386    0.04424289562603675  8.886700285079424e-06  0.0001585925684673202    0.05608300142553063      877.1607840634363 133.8938413956177
2.851545130999436      19.39125431839979      15.96432630490582  0.0004315421196693409       0.50015469632565     -12.81644630254407   0.003088369043058027    0.04063954052455779   0.002168908671757803       16.3142972133919      416.7862637764513   0.006476370797212409     0.8000091808111093     0.5281785668443401     0.2590010688121734     0.4326611350958386    0.04424289562603675  8.886700285079424e-06  0.0001585925684673202    0.05608300142553063      877.1607840634363 133.893839548289
2.851545130999436      19.39125431839979      15.96432630490582  0.0004315421196693409     0.5001546814244888     -12.81644649352401   0.003088369043058027    0.04063954052455779   0.002168908671757803       16.3142972133919      416.7862637764513   0.006476370797212409     0.8000091808111093     0.5281785668443401     0.2590010688121734     0.4326611350958386    0.04424289562603675  8.886700285079424e-06  0.0001585925684673202    0.05608300142553063      877.1607840634363 133.8938395687684
2.851545130999436      19.39125431839979      15.96432630490582  0.0004315421196693409     0.5001546814244888     -12.81644630254407   0.003088383944219221    0.04063954052455779   0.002168908671757803       16.3142972133919      416.7862637764513   0.006476370797212409     0.8000091808111093     0.5281785668443401     0.2590010688121734     0.4326611350958386    0.04424289562603675  8.886700285079424e-06  0.0001585925684673202    0.05608300142553063      877.1607840634363 133.8938402337606
2.851545130999436      19.39125431839979      15.96432630490582  0.0004315421196693409     0.5001546814244888     -12.81644630254407   0.003088369043058027    0.04063955542571898   0.002168908671757803       16.3142972133919      416.7862637764513   0.006476370797212409     0.8000091808111093     0.5281785668443401     0.2590010688121734     0.4326611350958386    0.04424289562603675  8.886700285079424e-06  0.0001585925684673202    0.05608300142553063      877.1607840634363 133.893839730361
2.851545130999436      19.39125431839979      15.96432630490582  0.0004315421196693409     0.5001546814244888     -12.81644630254407   0.003088369043058027    0.04063954052455779   0.002168923572918997       16.3142972133919      416.7862637764513   0.006476370797212409     0.8000091808111093     0.5281785668443401     0.2590010688121734     0.4326611350958386    0.04424289562603675  8.886700285079424e-06  0.0001585925684673202    0.05608300142553063      877.1607840634363 133.8938415639508
2.851545130999436      19.39125431839979      15.96432630490582  0.0004315421196693409     0.5001546814244888     -12.81644630254407   0.003088369043058027    0.04063954052455779   0.002168908671757803      16.31429745649387      416.7862637764513   0.006476370797212409     0.8000091808111093     0.5281785668443401     0.2590010688121734     0.4326611350958386    0.04424289562603675  8.886700285079424e-06  0.0001585925684673202    0.05608300142553063      877.1607840634363 133.8938396051836
2.851545130999436      19.39125431839979      15.96432630490582  0.0004315421196693409     0.5001546814244888     -12.81644630254407   0.003088369043058027    0.04063954052455779   0.002168908671757803       16.3142972133919      416.7862699870506   0.006476370797212409     0.8000091808111093     0.5281785668443401     0.2590010688121734     0.4326611350958386    0.04424289562603675  8.886700285079424e-06  0.0001585925684673202    0.05608300142553063      877.1607840634363 133.8938395287081
2.851545130999436      19.39125431839979      15.96432630490582  0.0004315421196693409     0.5001546814244888     -12.81644630254407   0.003088369043058027    0.04063954052455779   0.002168908671757803       16.3142972133919      416.7862637764513   0.006476385698373602     0.8000091808111093     0.5281785668443401     0.2590010688121734     0.4326611350958386    0.04424289562603675  8.886700285079424e-06  0.0001585925684673202    0.05608300142553063      877.1607840634363 133.8938445488995
2.851545130999436      19.39125431839979      15.96432630490582  0.0004315421196693409     0.5001546814244888     -12.81644630254407   0.003088369043058027    0.04063954052455779   0.002168908671757803       16.3142972133919      416.7862637764513   0.006476370797212409     0.8000091957122705     0.5281785668443401     0.2590010688121734     0.4326611350958386    0.04424289562603675  8.886700285079424e-06  0.0001585925684673202    0.05608300142553063      877.1607840634363 133.8938411030363
2.851545130999436      19.39125431839979      15.96432630490582  0.0004315421196693409     0.5001546814244888     -12.81644630254407   0.003088369043058027    0.04063954052455779   0.002168908671757803       16.3142972133919      416.7862637764513   0.006476370797212409     0.8000091808111093     0.5281785817455013     0.2590010688121734     0.4326611350958386    0.04424289562603675  8.886700285079424e-06  0.0001585925684673202    0.05608300142553063      877.1607840634363 133.8938396111079
2.851545130999436      19.39125431839979      15.96432630490582  0.0004315421196693409     0.5001546814244888     -12.81644630254407   0.003088369043058027    0.04063954052455779   0.002168908671757803       16.3142972133919      416.7862637764513   0.006476370797212409     0.8000091808111093     0.5281785668443401     0.2590010837133346     0.4326611350958386    0.04424289562603675  8.886700285079424e-06  0.0001585925684673202    0.05608300142553063      877.1607840634363 133.8938396113982
2.851545130999436      19.39125431839979      15.96432630490582  0.0004315421196693409     0.5001546814244888     -12.81644630254407   0.003088369043058027    0.04063954052455779   0.002168908671757803       16.3142972133919      416.7862637764513   0.006476370797212409     0.8000091808111093     0.5281785668443401     0.2590010688121734     0.4326611499969998    0.04424289562603675  8.886700285079424e-06  0.0001585925684673202    0.05608300142553063      877.1607840634363 133.8938395519091
2.851545130999436      19.39125431839979      15.96432630490582  0.0004315421196693409     0.5001546814244888     -12.81644630254407   0.003088369043058027    0.04063954052455779   0.002168908671757803       16.3142972133919      416.7862637764513   0.006476370797212409     0.8000091808111093     0.5281785668443401     0.2590010688121734     0.4326611350958386    0.04424291052719794  8.886700285079424e-06  0.0001585925684673202    0.05608300142553063      877.1607840634363 133.8938395684352
2.851545130999436      19.39125431839979      15.96432630490582  0.0004315421196693409     0.5001546814244888     -12.81644630254407   0.003088369043058027    0.04063954052455779   0.002168908671757803       16.3142972133919      416.7862637764513   0.006476370797212409     0.8000091808111093     0.5281785668443401     0.2590010688121734     0.4326611350958386    0.04424289562603675  8.901601446273272e-06  0.0001585925684673202    0.05608300142553063      877.1607840634363 133.8938398655068
2.851545130999436      19.39125431839979      15.96432630490582  0.0004315421196693409     0.5001546814244888     -12.81644630254407   0.003088369043058027    0.04063954052455779   0.002168908671757803       16.3142972133919      416.7862637764513   0.006476370797212409     0.8000091808111093     0.5281785668443401     0.2590010688121734     0.4326611350958386    0.04424289562603675  8.886700285079424e-06   0.000158607469628514    0.05608300142553063      877.1607840634363 133.8938395686922
2.851545130999436      19.39125431839979      15.96432630490582  0.0004315421196693409     0.5001546814244888     -12.81644630254407   0.003088369043058027    0.04063954052455779   0.002168908671757803       16.3142972133919      416.7862637764513   0.006476370797212409     0.8000091808111093     0.5281785668443401     0.2590010688121734     0.4326611350958386    0.04424289562603675  8.886700285079424e-06  0.0001585925684673202    0.05608301632669182      877.1607840634363 133.8938395683949
2.851545130999436      19.39125431839979      15.96432630490582  0.0004315421196693409     0.5001546814244888     -12.81644630254407   0.003088369043058027    0.04063954052455779   0.002168908671757803       16.3142972133919      416.7862637764513   0.006476370797212409     0.8000091808111093     0.5281785668443401     0.2590010688121734     0.4326611350958386    0.04424289562603675  8.886700285079424e-06  0.0001585925684673202    0.05608300142553063      877.1607971341505 133.8938395687368
2.852492393519633      19.39156447187774      15.96684158138594  0.0004314538133295753     0.5001859277259733     -12.81746252719423   0.003088267848084253    0.04063150885624099   0.002168577927175619      16.31387672263112       417.082198346097   0.006467238129351596     0.8000090576197526     0.5279678339908834     0.2590648590596044      0.433222009515946    0.04438763119771514  8.770417943528748e-06     0.0128283455741495    0.06788819173947205       865.768387518109 133.8892739039697
2.852492436025082      19.39156447187774      15.96684158138594  0.0004314538133295753     0.5001859277259733     -12.81746252719423   0.003088267848084253    0.04063150885624099   0.002168577927175619      16.31387672263112       417.082198346097   0.006467238129351596     0.8000090576197526     0.5279678339908834     0.2590648590596044      0.433222009515946    0.04438763119771514  8.770417943528748e-06     0.0128283455741495    0.06788819173947205       865.768387518109 133.8892738925601
2.852492393519633      19.39156476083457      15.96684158138594  0.0004314538133295753     0.5001859277259733     -12.81746252719423   0.003088267848084253    0.04063150885624099   0.002168577927175619      16.31387672263112       417.082198346097   0.006467238129351596     0.8000090576197526     0.5279678339908834     0.2590648590596044      0.433222009515946    0.04438763119771514  8.770417943528748e-06     0.0128283455741495    0.06788819173947205       865.768387518109 133.8892739543805
2.852492393519633      19.39156447187774      15.96684181931042  0.0004314538133295753     0.5001859277259733     -12.81746252719423   0.003088267848084253    0.04063150885624099   0.002168577927175619      16.31387672263112       417.082198346097   0.006467238129351596     0.8000090576197526     0.5279678339908834     0.2590648590596044      0.433222009515946    0.04438763119771514  8.770417943528748e-06     0.0128283455741495    0.06788819173947205       865.768387518109 133.8892738632881
2.852492393519633      19.39156447187774      15.96684158138594  0.0004314687144907691     0.5001859277259733     -12.81746252719423   0.003088267848084253    0.04063150885624099   0.002168577927175619      16.31387672263112       417.082198346097   0.006467238129351596     0.8000090576197526     0.5279678339908834     0.2590648590596044      0.433222009515946    0.04438763119771514  8.770417943528748e-06     0.0128283455741495    0.06788819173947205       865.768387518109 133.8892756771647
2.852492393519633      19.39156447187774      15.96684158138594  0.0004314538133295753     0.5001859426271345     -12.81746252719423   0.003088267848084253    0.04063150885624099   0.002168577927175619      16.31387672263112       417.082198346097   0.006467238129351596     0.8000090576197526     0.5279678339908834     0.2590648590596044      0.433222009515946    0.04438763119771514  8.770417943528748e-06     0.0128283455741495    0.06788819173947205       865.768387518109 133.8892738790576
2.852492393519633      19.39156447187774      15.96684158138594  0.0004314538133295753     0.5001859277259733     -12.81746271818931   0.003088267848084253    0.04063150885624099   0.002168577927175619      16.31387672263112       417.082198346097   0.006467238129351596     0.8000090576197526     0.5279678339908834     0.2590648590596044      0.433222009515946    0.04438763119771514  8.770417943528748e-06     0.0128283455741495    0.06788819173947205       865.768387518109 133.8892738752694
2.852492393519633      19.39156447187774      15.96684158138594  0.0004314538133295753     0.5001859277259733     -12.81746252719423   0.003088282749245446    0.04063150885624099   0.002168577927175619      16.31387672263112       417.082198346097   0.006467238129351596     0.8000090576197526     0.5279678339908834     0.2590648590596044      0.433222009515946    0.04438763119771514  8.770417943528748e-06     0.0128283455741495    0.06788819173947205       865.768387518109 133.8892737057905
2.852492393519633      19.39156447187774      15.96684158138594  0.0004314538133295753     0.5001859277259733     -12.81746252719423   0.003088267848084253    0.04063152375740218   0.002168577927175619      16.31387672263112       417.082198346097   0.006467238129351596     0.8000090576197526     0.5279678339908834     0.2590648590596044      0.433222009515946    0.04438763119771514  8.770417943528748e-06     0.0128283455741495    0.06788819173947205       865.768387518109 133.8892741666545
2.852492393519633      19.39156447187774      15.96684158138594  0.0004314538133295753     0.5001859277259733     -12.81746252719423   0.003088267848084253    0.04063150885624099   0.002168592828336813      16.31387672263112       417.082198346097   0.006467238129351596     0.8000090576197526     0.5279678339908834     0.2590648590596044      0.433222009515946    0.04438763119771514  8.770417943528748e-06     0.0128283455741495    0.06788819173947205       865.768387518109 133.8892753508864
2.852492393519633      19.39156447187774      15.96684158138594  0.0004314538133295753     0.5001859277259733     -12.81746252719423   0.003088267848084253    0.04063150885624099   0.002168577927175619      16.31387696572683       417.082198346097   0.006467238129351596     0.8000090576197526     0.5279678339908834     0.2590648590596044      0.433222009515946    0.04438763119771514  8.770417943528748e-06     0.0128283455741495    0.06788819173947205       865.768387518109 133.8892739715635
2.852492393519633      19.39156447187774      15.96684158138594  0.0004314538133295753     0.5001859277259733     -12.81746252719423   0.003088267848084253    0.04063150885624099   0.002168577927175619      16.31387672263112      417.0822045611061   0.006467238129351596     0.8000090576197526     0.5279678339908834     0.2590648590596044      0.433222009515946    0.04438763119771514  8.770417943528748e-06     0.0128283455741495    0.06788819173947205       865.768387518109 133.8892738868642
2.852492393519633      19.39156447187774      15.96684158138594  0.0004314538133295753     0.5001859277259733     -12.81746252719423   0.003088267848084253    0.04063150885624099   0.002168577927175619      16.31387672263112       417.082198346097   0.006467253030512789     0.8000090576197526     0.5279678339908834     0.2590648590596044      0.433222009515946    0.04438763119771514  8.770417943528748e-06     0.0128283455741495    0.06788819173947205       865.768387518109 133.8892735989834
2.852492393519633      19.39156447187774      15.96684158138594  0.0004314538133295753     0.5001859277259733     -12.81746252719423   0.003088267848084253    0.04063150885624099   0.002168577927175619      16.31387672263112       417.082198346097   0.006467238129351596     0.8000090725209138     0.5279678339908834     0.2590648590596044      0.433222009515946    0.04438763119771514  8.770417943528748e-06     0.0128283455741495    0.06788819173947205       865.768387518109 133.889275530037
2.852492393519633      19.39156447187774      15.96684158138594  0.0004314538133295753     0.5001859277259733     -12.81746252719423   0.003088267848084253    0.04063150885624099   0.002168577927175619      16.31387672263112       417.082198346097   0.006467238129351596     0.8000090576197526     0.5279678488920446     0.2590648590596044      0.433222009515946    0.04438763119771514  8.770417943528748e-06     0.0128283455741495    0.06788819173947205       865.768387518109 133.8892740342588
2.852492393519633      19.39156447187774      15.96684158138594  0.0004314538133295753     0.5001859277259733     -12.81746252719423   0.003088267848084253    0.04063150885624099   0.002168577927175619      16.31387672263112       417.082198346097   0.006467238129351596     0.8000090576197526     0.5279678339908834     0.2590648739607656      0.433222009515946    0.04438763119771514  8.770417943528748e-06     0.0128283455741495    0.06788819173947205       865.768387518109 133.8892737947144
2.852492393519633      19.39156447187774      15.96684158138594  0.0004314538133295753     0.5001859277259733     -12.81746252719423   0.003088267848084253    0.04063150885624099   0.002168577927175619      16.31387672263112       417.082198346097   0.006467238129351596     0.8000090576197526     0.5279678339908834     0.2590648590596044     0.4332220244171072    0.04438763119771514  8.770417943528748e-06     0.0128283455741495    0.06788819173947205       865.768387518109 133.8892738904428
2.852492393519633      19.39156447187774      15.96684158138594  0.0004314538133295753     0.5001859277259733     -12.81746252719423   0.003088267848084253    0.04063150885624099   0.002168577927175619      16.31387672263112       417.082198346097   0.006467238129351596     0.8000090576197526     0.5279678339908834     0.2590648590596044      0.433222009515946    0.04438764609887633  8.770417943528748e-06     0.0128283455741495    0.06788819173947205       865.768387518109 133.8892739040584
2.852492393519633      19.39156447187774      15.96684158138594  0.0004314538133295753     0.5001859277259733     -12.81746252719423   0.003088267848084253    0.04063150885624099   0.002168577927175619      16.31387672263112       417.082198346097   0.006467238129351596     0.8000090576197526     0.5279678339908834     0.2590648590596044      0.433222009515946    0.04438763119771514  8.785319104722596e-06     0.0128283455741495    0.06788819173947205       865.768387518109 133.8892742010222
2.852492393519633      19.39156447187774      15.96684158138594  0.0004314538133295753     0.5001859277259733     -12.81746252719423   0.003088267848084253    0.04063150885624099   0.002168577927175619      16.31387672263112       417.082198346097   0.006467238129351596     0.8000090576197526     0.5279678339908834     0.2590648590596044      0.433222009515946    0.04438763119771514  8.770417943528748e-06    0.01282836047531069    0.06788819173947205       865.768387518109 133.8892739039655
2.852492393519633      19.39156447187774      15.96684158138594  0.0004314538133295753     0.5001859277259733     -12.81746252719423   0.003088267848084253    0.04063150885624099   0.002168577927175619      16.31387672263112       417.082198346097   0.006467238129351596     0.8000090576197526     0.5279678339908834     0.2590648590596044      0.433222009515946    0.04438763119771514  8.770417943528748e-06     0.0128283455741495    0.06788820664063325       865.768387518109 133.8892739039552
2.852492393519633      19.39156447187774      15.96684158138594  0.0004314538133295753     0.5001859277259733     -12.81746252719423   0.003088267848084253    0.04063150885624099   0.002168577927175619      16.31387672263112       417.082198346097   0.006467238129351596     0.8000090576197526     0.5279678339908834     0.2590648590596044      0.433222009515946    0.04438763119771514  8.770417943528748e-06     0.0128283455741495    0.06788819173947205      865.7684004190633 133.8892739039788
2.857457719792278      19.39756289463834      15.98575222062475  0.0004328844528469424     0.5002578508601023     -12.82608665565615   0.003090791988174406     0.0405832195094454   0.002169410353546566      16.28463873800332      417.5200005299682    0.00644665751185784     0.8000087893301734     0.5270832938691181     0.2592759198862579     0.4355990528577317    0.04317756191351878  8.513380846345528e-06    0.04540353568968401    0.09376574215277719      840.2994113111281 133.8681829388519
2.857457762371717      19.39756289463834      15.98575222062475  0.0004328844528469424     0.5002578508601023     -12.82608665565615   0.003090791988174406     0.0405832195094454   0.002169410353546566      16.28463873800332      417.5200005299682    0.00644665751185784     0.8000087893301734     0.5270832938691181     0.2592759198862579     0.4355990528577317    0.04317756191351878  8.513380846345528e-06    0.04540353568968401    0.09376574215277719      840.2994113111281 133.868182969522
2.857457719792278      19.39756318368455      15.98575222062475  0.0004328844528469424     0.5002578508601023     -12.82608665565615   0.003090791988174406     0.0405832195094454   0.002169410353546566      16.28463873800332      417.5200005299682    0.00644665751185784     0.8000087893301734     0.5270832938691181     0.2592759198862579     0.4355990528577317    0.04317756191351878  8.513380846345528e-06    0.04540353568968401    0.09376574215277719      840.2994113111281 133.8681829870076
2.857457719792278      19.39756289463834      15.98575245883102  0.0004328844528469424     0.5002578508601023     -12.82608665565615   0.003090791988174406     0.0405832195094454   0.002169410353546566      16.28463873800332      417.5200005299682    0.00644665751185784     0.8000087893301734     0.5270832938691181     0.2592759198862579     0.4355990528577317    0.04317756191351878  8.513380846345528e-06    0.04540353568968401    0.09376574215277719      840.2994113111281 133.8681829158017
2.857457719792278      19.39756289463834      15.98575222062475  0.0004328993540081362     0.5002578508601023     -12.82608665565615   0.003090791988174406     0.0405832195094454   0.002169410353546566      16.28463873800332      417.5200005299682    0.00644665751185784     0.8000087893301734     0.5270832938691181     0.2592759198862579     0.4355990528577317    0.04317756191351878  8.513380846345528e-06    0.04540353568968401    0.09376574215277719      840.2994113111281 133.8681846727504
2.857457719792278      19.39756289463834      15.98575222062475  0.0004328844528469424     0.5002578657612635     -12.82608665565615   0.003090791988174406     0.0405832195094454   0.002169410353546566      16.28463873800332      417.5200005299682    0.00644665751185784     0.8000087893301734     0.5270832938691181     0.2592759198862579     0.4355990528577317    0.04317756191351878  8.513380846345528e-06    0.04540353568968401    0.09376574215277719      840.2994113111281 133.8681829146003
2.857457719792278      19.39756289463834      15.98575222062475  0.0004328844528469424     0.5002578508601023     -12.82608684677974   0.003090791988174406     0.0405832195094454   0.002169410353546566      16.28463873800332      417.5200005299682    0.00644665751185784     0.8000087893301734     0.5270832938691181     0.2592759198862579     0.4355990528577317    0.04317756191351878  8.513380846345528e-06    0.04540353568968401    0.09376574215277719      840.2994113111281 133.8681829234275
2.857457719792278      19.39756289463834      15.98575222062475  0.0004328844528469424     0.5002578508601023     -12.82608665565615     0.0030908068893356     0.0405832195094454   0.002169410353546566      16.28463873800332      417.5200005299682    0.00644665751185784     0.8000087893301734     0.5270832938691181     0.2592759198862579     0.4355990528577317    0.04317756191351878  8.513380846345528e-06    0.04540353568968401    0.09376574215277719      840.2994113111281 133.8681830691589
2.857457719792278      19.39756289463834      15.98575222062475  0.0004328844528469424     0.5002578508601023     -12.82608665565615   0.003090791988174406    0.04058323441060659   0.002169410353546566      16.28463873800332      417.5200005299682    0.00644665751185784     0.8000087893301734     0.5270832938691181     0.2592759198862579     0.4355990528577317    0.04317756191351878  8.513380846345528e-06    0.04540353568968401    0.09376574215277719      840.2994113111281 133.8681831002982
2.857457719792278      19.39756289463834      15.98575222062475  0.0004328844528469424     0.5002578508601023     -12.82608665565615   0.003090791988174406     0.0405832195094454    0.00216942525470776      16.28463873800332      417.5200005299682    0.00644665751185784     0.8000087893301734     0.5270832938691181     0.2592759198862579     0.4355990528577317    0.04317756191351878  8.513380846345528e-06    0.04540353568968401    0.09376574215277719      840.2994113111281 133.8681845230929
2.857457719792278      19.39756289463834      15.98575222062475  0.0004328844528469424     0.5002578508601023     -12.82608665565615   0.003090791988174406     0.0405832195094454   0.002169410353546566      16.28463898066335      417.5200005299682    0.00644665751185784     0.8000087893301734     0.5270832938691181     0.2592759198862579     0.4355990528577317    0.04317756191351878  8.513380846345528e-06    0.04540353568968401    0.09376574215277719      840.2994113111281 133.8681830038011
2.857457719792278      19.39756289463834      15.98575222062475  0.0004328844528469424     0.5002578508601023     -12.82608665565615   0.003090791988174406     0.0405832195094454   0.002169410353546566      16.28463873800332      417.5200067515011    0.00644665751185784     0.8000087893301734     0.5270832938691181     0.2592759198862579     0.4355990528577317    0.04317756191351878  8.513380846345528e-06    0.04540353568968401    0.09376574215277719      840.2994113111281 133.8681829252751
2.857457719792278      19.39756289463834      15.98575222062475  0.0004328844528469424     0.5002578508601023     -12.82608665565615   0.003090791988174406     0.0405832195094454   0.002169410353546566      16.28463873800332      417.5200005299682   0.006446672413019034     0.8000087893301734     0.5270832938691181     0.2592759198862579     0.4355990528577317    0.04317756191351878  8.513380846345528e-06    0.04540353568968401    0.09376574215277719      840.2994113111281 133.8681830310525
2.857457719792278      19.39756289463834      15.98575222062475  0.0004328844528469424     0.5002578508601023     -12.82608665565615   0.003090791988174406     0.0405832195094454   0.002169410353546566      16.28463873800332      417.5200005299682    0.00644665751185784     0.8000088042313346     0.5270832938691181     0.2592759198862579     0.4355990528577317    0.04317756191351878  8.513380846345528e-06    0.04540353568968401    0.09376574215277719      840.2994113111281 133.8681844756006
2.857457719792278      19.39756289463834      15.98575222062475  0.0004328844528469424     0.5002578508601023     -12.82608665565615   0.003090791988174406     0.0405832195094454   0.002169410353546566      16.28463873800332      417.5200005299682    0.00644665751185784     0.8000087893301734     0.5270833087702793     0.2592759198862579     0.4355990528577317    0.04317756191351878  8.513380846345528e-06    0.04540353568968401    0.09376574215277719      840.2994113111281 133.8681830531006
2.857457719792278      19.39756289463834      15.98575222062475  0.0004328844528469424     0.5002578508601023     -12.82608665565615   0.003090791988174406     0.0405832195094454   0.002169410353546566      16.28463873800332      417.5200005299682    0.00644665751185784     0.8000087893301734     0.5270832938691181     0.2592759347874191     0.4355990528577317    0.04317756191351878  8.513380846345528e-06    0.04540353568968401    0.09376574215277719      840.2994113111281 133.8681828333597
2.857457719792278      19.39756289463834      15.98575222062475  0.0004328844528469424     0.5002578508601023     -12.82608665565615   0.003090791988174406     0.0405832195094454   0.002169410353546566      16.28463873800332      417.5200005299682    0.00644665751185784     0.8000087893301734     0.5270832938691181     0.2592759198862579     0.4355990677588929    0.04317756191351878  8.513380846345528e-06    0.04540353568968401    0.09376574215277719      840.2994113111281 133.8681829261903
2.857457719792278      19.39756289463834      15.98575222062475  0.0004328844528469424     0.5002578508601023     -12.82608665565615   0.003090791988174406     0.0405832195094454   0.002169410353546566      16.28463873800332      417.5200005299682    0.00644665751185784     0.8000087893301734     0.5270832938691181     0.2592759198862579     0.4355990528577317    0.04317757681467997  8.513380846345528e-06    0.04540353568968401    0.09376574215277719      840.2994113111281 133.8681829388769
2.857457719792278      19.39756289463834      15.98575222062475  0.0004328844528469424     0.5002578508601023     -12.82608665565615   0.003090791988174406     0.0405832195094454   0.002169410353546566      16.28463873800332      417.5200005299682    0.00644665751185784     0.8000087893301734     0.5270832938691181     0.2592759198862579     0.4355990528577317    0.04317756191351878  8.528282007539376e-06    0.04540353568968401    0.09376574215277719      840.2994113111281 133.868183236901
2.857457719792278      19.39756289463834      15.98575222062475  0.0004328844528469424     0.5002578508601023     -12.82608665565615   0.003090791988174406     0.0405832195094454   0.002169410353546566      16.28463873800332      417.5200005299682    0.00644665751185784     0.8000087893301734     0.5270832938691181     0.2592759198862579     0.4355990528577317    0.04317756191351878  8.513380846345528e-06     0.0454035505908452    0.09376574215277719      840.2994113111281 133.8681829388535
2.857457719792278      19.39756289463834      15.98575222062475  0.0004328844528469424     0.5002578508601023     -12.82608665565615   0.003090791988174406     0.0405832195094454   0.002169410353546566      16.28463873800332      417.5200005299682    0.00644665751185784     0.8000087893301734     0.5270832938691181     0.2592759198862579     0.4355990528577317    0.04317756191351878  8.513380846345528e-06    0.04540353568968401    0.09376575705393839      840.2994113111281 133.8681829388569
2.857457719792278      19.39756289463834      15.98575222062475  0.0004328844528469424     0.5002578508601023     -12.82608665565615   0.003090791988174406     0.0405832195094454   0.002169410353546566      16.28463873800332      417.5200005299682    0.00644665751185784     0.8000087893301734     0.5270832938691181     0.2592759198862579     0.4355990528577317    0.04317756191351878  8.513380846345528e-06    0.04540353568968401    0.09376574215277719       840.299423832565 133.8681829388553
2.864161658096355      19.39700968877922      15.99777269450714  0.0004323051862047011     0.5006561060542408     -12.82997650181416   0.003089940697291649    0.04054804056088526   0.002167095795709737      16.22053171478309      417.4110297249902   0.006407119226805262     0.8000081389056245     0.5255178184832621     0.2598419075946286     0.4391011117293193    0.04028555750464528  7.910964836832493e-06    0.04200896679595255     0.0872540949354995      784.0860730761095 133.8311823105703
2.864161700775689      19.39700968877922      15.99777269450714  0.0004323051862047011     0.5006561060542408     -12.82997650181416   0.003089940697291649    0.04054804056088526   0.002167095795709737      16.22053171478309      417.4110297249902   0.006407119226805262     0.8000081389056245     0.5255178184832621     0.2598419075946286     0.4391011117293193    0.04028555750464528  7.910964836832493e-06    0.04200896679595255     0.0872540949354995      784.0860730761095 133.8311821893495
2.864161658096355      19.39700997781719      15.99777269450714  0.0004323051862047011     0.5006561060542408     -12.82997650181416   0.003089940697291649    0.04054804056088526   0.002167095795709737      16.22053171478309      417.4110297249902   0.006407119226805262     0.8000081389056245     0.5255178184832621     0.2598419075946286     0.4391011117293193    0.04028555750464528  7.910964836832493e-06    0.04200896679595255     0.0872540949354995      784.0860730761095 133.8311824300016
2.864161658096355      19.39700968877922      15.99777293289253  0.0004323051862047011     0.5006561060542408     -12.82997650181416   0.003089940697291649    0.04054804056088526   0.002167095795709737      16.22053171478309      417.4110297249902   0.006407119226805262     0.8000081389056245     0.5255178184832621     0.2598419075946286     0.4391011117293193    0.04028555750464528  7.910964836832493e-06    0.04200896679595255     0.0872540949354995      784.0860730761095 133.8311823560878
2.864161658096355      19.39700968877922      15.99777269450714  0.0004323200873658949     0.5006561060542408     -12.82997650181416   0.003089940697291649    0.04054804056088526   0.002167095795709737      16.22053171478309      417.4110297249902   0.006407119226805262     0.8000081389056245     0.5255178184832621     0.2598419075946286     0.4391011117293193    0.04028555750464528  7.910964836832493e-06    0.04200896679595255     0.0872540949354995      784.0860730761095 133.8311837704803
2.864161658096355      19.39700968877922      15.99777269450714  0.0004323051862047011      0.500656120955402     -12.82997650181416   0.003089940697291649    0.04054804056088526   0.002167095795709737      16.22053171478309      417.4110297249902   0.006407119226805262     0.8000081389056245     0.5255178184832621     0.2598419075946286     0.4391011117293193    0.04028555750464528  7.910964836832493e-06    0.04200896679595255     0.0872540949354995      784.0860730761095 133.831182396642
2.864161658096355      19.39700968877922      15.99777269450714  0.0004323051862047011     0.5006561060542408     -12.82997669299571   0.003089940697291649    0.04054804056088526   0.002167095795709737      16.22053171478309      417.4110297249902   0.006407119226805262     0.8000081389056245     0.5255178184832621     0.2598419075946286     0.4391011117293193    0.04028555750464528  7.910964836832493e-06    0.04200896679595255     0.0872540949354995      784.0860730761095 133.8311823809576
2.864161658096355      19.39700968877922      15.99777269450714  0.0004323051862047011     0.5006561060542408     -12.82997650181416   0.003089955598452843    0.04054804056088526   0.002167095795709737      16.22053171478309      417.4110297249902   0.006407119226805262     0.8000081389056245     0.5255178184832621     0.2598419075946286     0.4391011117293193    0.04028555750464528  7.910964836832493e-06    0.04200896679595255     0.0872540949354995      784.0860730761095 133.8311814922858
2.864161658096355      19.39700968877922      15.99777269450714  0.0004323051862047011     0.5006561060542408     -12.82997650181416   0.003089940697291649    0.04054805546204646   0.002167095795709737      16.22053171478309      417.4110297249902   0.006407119226805262     0.8000081389056245     0.5255178184832621     0.2598419075946286     0.4391011117293193    0.04028555750464528  7.910964836832493e-06    0.04200896679595255     0.0872540949354995      784.0860730761095 133.831182252924
2.864161658096355      19.39700968877922      15.99777269450714  0.0004323051862047011     0.5006561060542408     -12.82997650181416   0.003089940697291649    0.04054804056088526   0.002167110696870931      16.22053171478309      417.4110297249902   0.006407119226805262     0.8000081389056245     0.5255178184832621     0.2598419075946286     0.4391011117293193    0.04028555750464528  7.910964836832493e-06    0.04200896679595255     0.0872540949354995      784.0860730761095 133.8311811811381
2.864161658096355      19.39700968877922      15.99777269450714  0.0004323051862047011     0.5006561060542408     -12.82997650181416   0.003089940697291649    0.04054804056088526   0.002167095795709737      16.22053195648785      417.4110297249902   0.006407119226805262     0.8000081389056245     0.5255178184832621     0.2598419075946286     0.4391011117293193    0.04028555750464528  7.910964836832493e-06    0.04200896679595255     0.0872540949354995      784.0860730761095 133.8311823866063
2.864161658096355      19.39700968877922      15.99777269450714  0.0004323051862047011     0.5006561060542408     -12.82997650181416   0.003089940697291649    0.04054804056088526   0.002167095795709737      16.22053171478309      417.4110359448993   0.006407119226805262     0.8000081389056245     0.5255178184832621     0.2598419075946286     0.4391011117293193    0.04028555750464528  7.910964836832493e-06    0.04200896679595255     0.0872540949354995      784.0860730761095 133.8311824046866
2.864161658096355      19.39700968877922      15.99777269450714  0.0004323051862047011     0.5006561060542408     -12.82997650181416   0.003089940697291649    0.04054804056088526   0.002167095795709737      16.22053171478309      417.4110297249902   0.006407134127966456     0.8000081389056245     0.5255178184832621     0.2598419075946286     0.4391011117293193    0.04028555750464528  7.910964836832493e-06    0.04200896679595255     0.0872540949354995      784.0860730761095 133.8311866142335
2.864161658096355      19.39700968877922      15.99777269450714  0.0004323051862047011     0.5006561060542408     -12.82997650181416   0.003089940697291649    0.04054804056088526   0.002167095795709737      16.22053171478309      417.4110297249902   0.006407119226805262     0.8000081538067857     0.5255178184832621     0.2598419075946286     0.4391011117293193    0.04028555750464528  7.910964836832493e-06    0.04200896679595255     0.0872540949354995      784.0860730761095 133.8311838164576
2.864161658096355      19.39700968877922      15.99777269450714  0.0004323051862047011     0.5006561060542408     -12.82997650181416   0.003089940697291649    0.04054804056088526   0.002167095795709737      16.22053171478309      417.4110297249902   0.006407119226805262     0.8000081389056245     0.5255178333844233     0.2598419075946286     0.4391011117293193    0.04028555750464528  7.910964836832493e-06    0.04200896679595255     0.0872540949354995      784.0860730761095 133.831182356758
2.864161658096355      19.39700968877922      15.99777269450714  0.0004323051862047011     0.5006561060542408     -12.82997650181416   0.003089940697291649    0.04054804056088526   0.002167095795709737      16.22053171478309      417.4110297249902   0.006407119226805262     0.8000081389056245     0.5255178184832621     0.2598419224957898     0.4391011117293193    0.04028555750464528  7.910964836832493e-06    0.04200896679595255     0.0872540949354995      784.0860730761095 133.8311820735387
2.864161658096355      19.39700968877922      15.99777269450714  0.0004323051862047011     0.5006561060542408     -12.82997650181416   0.003089940697291649    0.04054804056088526   0.002167095795709737      16.22053171478309      417.4110297249902   0.006407119226805262     0.8000081389056245     0.5255178184832621     0.2598419075946286     0.4391011266304805    0.04028555750464528  7.910964836832493e-06    0.04200896679595255     0.0872540949354995      784.0860730761095 133.8311823629908
2.864161658096355      19.39700968877922      15.99777269450714  0.0004323051862047011     0.5006561060542408     -12.82997650181416   0.003089940697291649    0.04054804056088526   0.002167095795709737      16.22053171478309      417.4110297249902   0.006407119226805262     0.8000081389056245     0.5255178184832621     0.2598419075946286     0.4391011117293193    0.04028557240580648  7.910964836832493e-06    0.04200896679595255     0.0872540949354995      784.0860730761095 133.8311823213556
2.864161658096355      19.39700968877922      15.99777269450714  0.0004323051862047011     0.5006561060542408     -12.82997650181416   0.003089940697291649    0.04054804056088526   0.002167095795709737      16.22053171478309      417.4110297249902   0.006407119226805262     0.8000081389056245     0.5255178184832621     0.2598419075946286     0.4391011117293193    0.04028555750464528  7.925865998026341e-06    0.04200896679595255     0.0872540949354995      784.0860730761095 133.8311826106791
2.864161658096355      19.39700968877922      15.99777269450714  0.0004323051862047011     0.5006561060542408     -12.82997650181416   0.003089940697291649    0.04054804056088526   0.002167095795709737      16.22053171478309      417.4110297249902   0.006407119226805262     0.8000081389056245     0.5255178184832621     0.2598419075946286     0.4391011117293193    0.04028555750464528  7.910964836832493e-06    0.04200898169711374     0.0872540949354995      784.0860730761095 133.8311823124902
2.864161658096355      19.39700968877922      15.99777269450714  0.0004323051862047011     0.5006561060542408     -12.82997650181416   0.003089940697291649    0.04054804056088526   0.002167095795709737      16.22053171478309      417.4110297249902   0.006407119226805262     0.8000081389056245     0.5255178184832621     0.2598419075946286     0.4391011117293193    0.04028555750464528  7.910964836832493e-06    0.04200896679595255     0.0872541098366607      784.0860730761095 133.831182323564
2.864161658096355      19.39700968877922      15.99777269450714  0.0004323051862047011     0.5006561060542408     -12.82997650181416   0.003089940697291649    0.04054804056088526   0.002167095795709737      16.22053171478309      417.4110297249902   0.006407119226805262     0.8000081389056245     0.5255178184832621     0.2598419075946286     0.4391011117293193    0.04028555750464528  7.910964836832493e-06    0.04200896679595255     0.0872540949354995      784.0860847599025 133.8311823099166
2.864161515714886      19.39701115958886      15.99775410315921  0.0004323346058055228     0.5006572998288885     -12.82995969381119   0.003091104526612148    0.04054812037145698   0.002168706092435867      16.22050401464152      417.4101765224405   0.006407074250512562     0.8000081388136977     0.5255176049287974     0.2598423421338283     0.4391003673741359    0.04028542730963174  7.910875305097274e-06    0.04200889296475101    0.08725380364395513      787.9712910061638 133.8310971486258
2.864161558394218      19.39701115958886      15.99775410315921  0.0004323346058055228     0.5006572998288885     -12.82995969381119   0.003091104526612148    0.04054812037145698   0.002168706092435867      16.22050401464152      417.4101765224405   0.006407074250512562     0.8000081388136977     0.5255176049287974     0.2598423421338283     0.4391003673741359    0.04028542730963174  7.910875305097274e-06    0.04200889296475101    0.08725380364395513      787.9712910061638 133.8310973219849
2.864161515714886      19.39701144862685      15.99775410315921  0.0004323346058055228     0.5006572998288885     -12.82995969381119   0.003091104526612148    0.04054812037145698   0.002168706092435867      16.22050401464152      417.4101765224405   0.006407074250512562     0.8000081388136977     0.5255176049287974     0.2598423421338283     0.4391003673741359    0.04028542730963174  7.910875305097274e-06    0.04200889296475101    0.08725380364395513      787.9712910061638 133.8310971850526
2.864161515714886      19.39701115958886      15.99775434154432  0.0004323346058055228     0.5006572998288885     -12.82995969381119   0.003091104526612148    0.04054812037145698   0.002168706092435867      16.22050401464152      417.4101765224405   0.006407074250512562     0.8000081388136977     0.5255176049287974     0.2598423421338283     0.4391003673741359    0.04028542730963174  7.910875305097274e-06    0.04200889296475101    0.08725380364395513      787.9712910061638 133.8310971273803
2.864161515714886      19.39701115958886      15.99775410315921  0.0004323495069667167     0.5006572998288885     -12.82995969381119   0.003091104526612148    0.04054812037145698   0.002168706092435867      16.22050401464152      417.4101765224405   0.006407074250512562     0.8000081388136977     0.5255176049287974     0.2598423421338283     0.4391003673741359    0.04028542730963174  7.910875305097274e-06    0.04200889296475101    0.08725380364395513      787.9712910061638 133.8310984504996
2.864161515714886      19.39701115958886      15.99775410315921  0.0004323346058055228     0.5006573147300497     -12.82995969381119   0.003091104526612148    0.04054812037145698   0.002168706092435867      16.22050401464152      417.4101765224405   0.006407074250512562     0.8000081388136977     0.5255176049287974     0.2598423421338283     0.4391003673741359    0.04028542730963174  7.910875305097274e-06    0.04200889296475101    0.08725380364395513      787.9712910061638 133.8310971298406
2.864161515714886      19.39701115958886      15.99775410315921  0.0004323346058055228     0.5006572998288885     -12.82995988499249   0.003091104526612148    0.04054812037145698   0.002168706092435867      16.22050401464152      417.4101765224405   0.006407074250512562     0.8000081388136977     0.5255176049287974     0.2598423421338283     0.4391003673741359    0.04028542730963174  7.910875305097274e-06    0.04200889296475101    0.08725380364395513      787.9712910061638 133.8310971372177
2.864161515714886      19.39701115958886      15.99775410315921  0.0004323346058055228     0.5006572998288885     -12.82995969381119   0.003091119427773342    0.04054812037145698   0.002168706092435867      16.22050401464152      417.4101765224405   0.006407074250512562     0.8000081388136977     0.5255176049287974     0.2598423421338283     0.4391003673741359    0.04028542730963174  7.910875305097274e-06    0.04200889296475101    0.08725380364395513      787.9712910061638 133.8310973167841
2.864161515714886      19.39701115958886      15.99775410315921  0.0004323346058055228     0.5006572998288885     -12.82995969381119   0.003091104526612148    0.04054813527261817   0.002168706092435867      16.22050401464152      417.4101765224405   0.006407074250512562     0.8000081388136977     0.5255176049287974     0.2598423421338283     0.4391003673741359    0.04028542730963174  7.910875305097274e-06    0.04200889296475101    0.08725380364395513      787.9712910061638 133.8310972764532
2.864161515714886      19.39701115958886      15.99775410315921  0.0004323346058055228     0.5006572998288885     -12.82995969381119   0.003091104526612148    0.04054812037145698    0.00216872099359706      16.22050401464152      417.4101765224405   0.006407074250512562     0.8000081388136977     0.5255176049287974     0.2598423421338283     0.4391003673741359    0.04028542730963174  7.910875305097274e-06    0.04200889296475101    0.08725380364395513      787.9712910061638 133.8310972957009
2.864161515714886      19.39701115958886      15.99775410315921  0.0004323346058055228     0.5006572998288885     -12.82995969381119   0.003091104526612148    0.04054812037145698   0.002168706092435867      16.22050425634587      417.4101765224405   0.006407074250512562     0.8000081388136977     0.5255176049287974     0.2598423421338283     0.4391003673741359    0.04028542730963174  7.910875305097274e-06    0.04200889296475101    0.08725380364395513      787.9712910061638 133.8310973028004
2.864161515714886      19.39701115958886      15.99775410315921  0.0004323346058055228     0.5006572998288885     -12.82995969381119   0.003091104526612148    0.04054812037145698   0.002168706092435867      16.22050401464152      417.4101827423368   0.006407074250512562     0.8000081388136977     0.5255176049287974     0.2598423421338283     0.4391003673741359    0.04028542730963174  7.910875305097274e-06    0.04200889296475101    0.08725380364395513      787.9712910061638 133.831097138621
2.864161515714886      19.39701115958886      15.99775410315921  0.0004323346058055228     0.5006572998288885     -12.82995969381119   0.003091104526612148    0.04054812037145698   0.002168706092435867      16.22050401464152      417.4101765224405   0.006407089151673756     0.8000081388136977     0.5255176049287974     0.2598423421338283     0.4391003673741359    0.04028542730963174  7.910875305097274e-06    0.04200889296475101    0.08725380364395513      787.9712910061638 133.831101535858
2.864161515714886      19.39701115958886      15.99775410315921  0.0004323346058055228     0.5006572998288885     -12.82995969381119   0.003091104526612148    0.04054812037145698   0.002168706092435867      16.22050401464152      417.4101765224405   0.006407074250512562     0.8000081537148589     0.5255176049287974     0.2598423421338283     0.4391003673741359    0.04028542730963174  7.910875305097274e-06    0.04200889296475101    0.08725380364395513      787.9712910061638 133.8310986892859
2.864161515714886      19.39701115958886      15.99775410315921  0.0004323346058055228     0.5006572998288885     -12.82995969381119   0.003091104526612148    0.04054812037145698   0.002168706092435867      16.22050401464152      417.4101765224405   0.006407074250512562     0.8000081388136977     0.5255176198299586     0.2598423421338283     0.4391003673741359    0.04028542730963174  7.910875305097274e-06    0.04200889296475101    0.08725380364395513      787.9712910061638 133.8310972018126
2.864161515714886      19.39701115958886      15.99775410315921  0.0004323346058055228     0.5006572998288885     -12.82995969381119   0.003091104526612148    0.04054812037145698   0.002168706092435867      16.22050401464152      417.4101765224405   0.006407074250512562     0.8000081388136977     0.5255176049287974     0.2598423570349895     0.4391003673741359    0.04028542730963174  7.910875305097274e-06    0.04200889296475101    0.08725380364395513      787.9712910061638 133.8310971900882
2.864161515714886      19.39701115958886      15.99775410315921  0.0004323346058055228     0.5006572998288885     -12.82995969381119   0.003091104526612148    0.04054812037145698   0.002168706092435867      16.22050401464152      417.4101765224405   0.006407074250512562     0.8000081388136977     0.5255176049287974     0.2598423421338283     0.4391003822752971    0.04028542730963174  7.910875305097274e-06    0.04200889296475101    0.08725380364395513      787.9712910061638 133.8310971362095
2.864161515714886      19.39701115958886      15.99775410315921  0.0004323346058055228     0.5006572998288885     -12.82995969381119   0.003091104526612148    0.04054812037145698   0.002168706092435867      16.22050401464152      417.4101765224405   0.006407074250512562     0.8000081388136977     0.5255176049287974     0.2598423421338283     0.4391003673741359    0.04028544221079293  7.910875305097274e-06    0.04200889296475101    0.08725380364395513      787.9712910061638 133.8310971486329
2.864161515714886      19.39701115958886      15.99775410315921  0.0004323346058055228     0.5006572998288885     -12.82995969381119   0.003091104526612148    0.04054812037145698   0.002168706092435867      16.22050401464152      417.4101765224405   0.006407074250512562     0.8000081388136977     0.5255176049287974     0.2598423421338283     0.4391003673741359    0.04028542730963174  7.925776466291121e-06    0.04200889296475101    0.08725380364395513      787.9712910061638 133.8310974488135
2.864161515714886      19.39701115958886      15.99775410315921  0.0004323346058055228     0.5006572998288885     -12.82995969381119   0.003091104526612148    0.04054812037145698   0.002168706092435867      16.22050401464152      417.4101765224405   0.006407074250512562     0.8000081388136977     0.5255176049287974     0.2598423421338283     0.4391003673741359    0.04028542730963174  7.910875305097274e-06    0.04200890786591221    0.08725380364395513      787.9712910061638 133.8310971486102
2.864161515714886      19.39701115958886      15.99775410315921  0.0004323346058055228     0.5006572998288885     -12.82995969381119   0.003091104526612148    0.04054812037145698   0.002168706092435867      16.22050401464152      417.4101765224405   0.006407074250512562     0.8000081388136977     0.5255176049287974     0.2598423421338283     0.4391003673741359    0.04028542730963174  7.910875305097274e-06    0.04200889296475101    0.08725381854511632      787.9712910061638 133.8310971486334
2.864161515714886      19.39701115958886      15.99775410315921  0.0004323346058055228     0.5006572998288885     -12.82995969381119   0.003091104526612148    0.04054812037145698   0.002168706092435867      16.22050401464152      417.4101765224405   0.006407074250512562     0.8000081388136977     0.5255176049287974     0.2598423421338283     0.4391003673741359    0.04028542730963174  7.910875305097274e-06    0.04200889296475101    0.08725380364395513       787.971302747851 133.8310971486167
2.864151120536915      19.39701092052762      15.99775417588713  0.0004322647983254616     0.5006596557921852     -12.82995970292932   0.003091040633116218    0.04054747308956801   0.002168667482972765      16.22048469114968        417.41017299093   0.006403571438781398     0.8000081372472571     0.5255141141887112     0.2598409974964125     0.4391019145132623    0.04028542534867244  7.910578321880665e-06    0.04200891541471053    0.08725380092434679      788.9425954876791 133.8305895323303
2.864151163216093      19.39701092052762      15.99775417588713  0.0004322647983254616     0.5006596557921852     -12.82995970292932   0.003091040633116218    0.04054747308956801   0.002168667482972765      16.22048469114968        417.41017299093   0.006403571438781398     0.8000081372472571     0.5255141141887112     0.2598409974964125     0.4391019145132623    0.04028542534867244  7.910578321880665e-06    0.04200891541471053    0.08725380092434679      788.9425954876791 133.830589587534
2.864151120536915      19.39701120956561      15.99775417588713  0.0004322647983254616     0.5006596557921852     -12.82995970292932   0.003091040633116218    0.04054747308956801   0.002168667482972765      16.22048469114968        417.41017299093   0.006403571438781398     0.8000081372472571     0.5255141141887112     0.2598409974964125     0.4391019145132623    0.04028542534867244  7.910578321880665e-06    0.04200891541471053    0.08725380092434679      788.9425954876791 133.8305895833958
2.864151120536915      19.39701092052762      15.99775441427225  0.0004322647983254616     0.5006596557921852     -12.82995970292932   0.003091040633116218    0.04054747308956801   0.002168667482972765      16.22048469114968        417.41017299093   0.006403571438781398     0.8000081372472571     0.5255141141887112     0.2598409974964125     0.4391019145132623    0.04028542534867244  7.910578321880665e-06    0.04200891541471053    0.08725380092434679      788.9425954876791 133.8305895141482
2.864151120536915      19.39701092052762      15.99775417588713  0.0004322796994866554     0.5006596557921852     -12.82995970292932   0.003091040633116218    0.04054747308956801   0.002168667482972765      16.22048469114968        417.41017299093   0.006403571438781398     0.8000081372472571     0.5255141141887112     0.2598409974964125     0.4391019145132623    0.04028542534867244  7.910578321880665e-06    0.04200891541471053    0.08725380092434679      788.9425954876791 133.8305907621947
2.864151120536915      19.39701092052762      15.99775417588713  0.0004322647983254616     0.5006596706933464     -12.82995970292932   0.003091040633116218    0.04054747308956801   0.002168667482972765      16.22048469114968        417.41017299093   0.006403571438781398     0.8000081372472571     0.5255141141887112     0.2598409974964125     0.4391019145132623    0.04028542534867244  7.910578321880665e-06    0.04200891541471053    0.08725380092434679      788.9425954876791 133.8305895105029
2.864151120536915      19.39701092052762      15.99775417588713  0.0004322647983254616     0.5006596557921852     -12.82995989411061   0.003091040633116218    0.04054747308956801   0.002168667482972765      16.22048469114968        417.41017299093   0.006403571438781398     0.8000081372472571     0.5255141141887112     0.2598409974964125     0.4391019145132623    0.04028542534867244  7.910578321880665e-06    0.04200891541471053    0.08725380092434679      788.9425954876791 133.8305895037425
2.864151120536915      19.39701092052762      15.99775417588713  0.0004322647983254616     0.5006596557921852     -12.82995970292932   0.003091055534277412    0.04054747308956801   0.002168667482972765      16.22048469114968        417.41017299093   0.006403571438781398     0.8000081372472571     0.5255141141887112     0.2598409974964125     0.4391019145132623    0.04028542534867244  7.910578321880665e-06    0.04200891541471053    0.08725380092434679      788.9425954876791 133.8305891708071
2.864151120536915      19.39701092052762      15.99775417588713  0.0004322647983254616     0.5006596557921852     -12.82995970292932   0.003091040633116218     0.0405474879907292   0.002168667482972765      16.22048469114968        417.41017299093   0.006403571438781398     0.8000081372472571     0.5255141141887112     0.2598409974964125     0.4391019145132623    0.04028542534867244  7.910578321880665e-06    0.04200891541471053    0.08725380092434679      788.9425954876791 133.8305896594847
2.864151120536915      19.39701092052762      15.99775417588713  0.0004322647983254616     0.5006596557921852     -12.82995970292932   0.003091040633116218    0.04054747308956801   0.002168682384133959      16.22048469114968        417.41017299093   0.006403571438781398     0.8000081372472571     0.5255141141887112     0.2598409974964125     0.4391019145132623    0.04028542534867244  7.910578321880665e-06    0.04200891541471053    0.08725380092434679      788.9425954876791 133.8305895235384
2.864151120536915      19.39701092052762      15.99775417588713  0.0004322647983254616     0.5006596557921852     -12.82995970292932   0.003091040633116218    0.04054747308956801   0.002168667482972765      16.22048493285374        417.41017299093   0.006403571438781398     0.8000081372472571     0.5255141141887112     0.2598409974964125     0.4391019145132623    0.04028542534867244  7.910578321880665e-06    0.04200891541471053    0.08725380092434679      788.9425954876791 133.8305896004233
2.864151120536915      19.39701092052762      15.99775417588713  0.0004322647983254616     0.5006596557921852     -12.82995970292932   0.003091040633116218    0.04054747308956801   0.002168667482972765      16.22048469114968      417.4101792108262   0.006403571438781398     0.8000081372472571     0.5255141141887112     0.2598409974964125     0.4391019145132623    0.04028542534867244  7.910578321880665e-06    0.04200891541471053    0.08725380092434679      788.9425954876791 133.8305895165898
2.864151120536915      19.39701092052762      15.99775417588713  0.0004322647983254616     0.5006596557921852     -12.82995970292932   0.003091040633116218    0.04054747308956801   0.002168667482972765      16.22048469114968        417.41017299093   0.006403586339942592     0.8000081372472571     0.5255141141887112     0.2598409974964125     0.4391019145132623    0.04028542534867244  7.910578321880665e-06    0.04200891541471053    0.08725380092434679      788.9425954876791 133.8305890626218
2.864151120536915      19.39701092052762      15.99775417588713  0.0004322647983254616     0.5006596557921852     -12.82995970292932   0.003091040633116218    0.04054747308956801   0.002168667482972765      16.22048469114968        417.41017299093   0.006403571438781398     0.8000081521484183     0.5255141141887112     0.2598409974964125     0.4391019145132623    0.04028542534867244  7.910578321880665e-06    0.04200891541471053    0.08725380092434679      788.9425954876791 133.8305910751816
2.864151120536915      19.39701092052762      15.99775417588713  0.0004322647983254616     0.5006596557921852     -12.82995970292932   0.003091040633116218    0.04054747308956801   0.002168667482972765      16.22048469114968        417.41017299093   0.006403571438781398     0.8000081372472571     0.5255141290898724     0.2598409974964125     0.4391019145132623    0.04028542534867244  7.910578321880665e-06    0.04200891541471053    0.08725380092434679      788.9425954876791 133.8305896554221
2.864151120536915      19.39701092052762      15.99775417588713  0.0004322647983254616     0.5006596557921852     -12.82995970292932   0.003091040633116218    0.04054747308956801   0.002168667482972765      16.22048469114968        417.41017299093   0.006403571438781398     0.8000081372472571     0.5255141141887112     0.2598410123975737     0.4391019145132623    0.04028542534867244  7.910578321880665e-06    0.04200891541471053    0.08725380092434679      788.9425954876791 133.8305894299166
2.864151120536915      19.39701092052762      15.99775417588713  0.0004322647983254616     0.5006596557921852     -12.82995970292932   0.003091040633116218    0.04054747308956801   0.002168667482972765      16.22048469114968        417.41017299093   0.006403571438781398     0.8000081372472571     0.5255141141887112     0.2598409974964125     0.4391019294144234    0.04028542534867244  7.910578321880665e-06    0.04200891541471053    0.08725380092434679      788.9425954876791 133.8305895168114
2.864151120536915      19.39701092052762      15.99775417588713  0.0004322647983254616     0.5006596557921852     -12.82995970292932   0.003091040633116218    0.04054747308956801   0.002168667482972765      16.22048469114968        417.41017299093   0.006403571438781398     0.8000081372472571     0.5255141141887112     0.2598409974964125     0.4391019145132623    0.04028544024983363  7.910578321880665e-06    0.04200891541471053    0.08725380092434679      788.9425954876791 133.8305895323202
2.864151120536915      19.39701092052762      15.99775417588713  0.0004322647983254616     0.5006596557921852     -12.82995970292932   0.003091040633116218    0.04054747308956801   0.002168667482972765      16.22048469114968        417.41017299093   0.006403571438781398     0.8000081372472571     0.5255141141887112     0.2598409974964125     0.4391019145132623    0.04028542534867244  7.925479483074513e-06    0.04200891541471053    0.08725380092434679      788.9425954876791 133.8305898325467
2.864151120536915      19.39701092052762      15.99775417588713  0.0004322647983254616     0.5006596557921852     -12.82995970292932   0.003091040633116218    0.04054747308956801   0.002168667482972765      16.22048469114968        417.41017299093   0.006403571438781398     0.8000081372472571     0.5255141141887112     0.2598409974964125     0.4391019145132623    0.04028542534867244  7.910578321880665e-06    0.04200893031587172    0.08725380092434679      788.9425954876791 133.8305895323272
2.864151120536915      19.39701092052762      15.99775417588713  0.0004322647983254616     0.5006596557921852     -12.82995970292932   0.003091040633116218    0.04054747308956801   0.002168667482972765      16.22048469114968        417.41017299093   0.006403571438781398     0.8000081372472571     0.5255141141887112     0.2598409974964125     0.4391019145132623    0.04028542534867244  7.910578321880665e-06    0.04200891541471053    0.08725381582550798      788.9425954876791 133.8305895323079
2.864151120536915      19.39701092052762      15.99775417588713  0.0004322647983254616     0.5006596557921852     -12.82995970292932   0.003091040633116218    0.04054747308956801   0.002168667482972765      16.22048469114968        417.41017299093   0.006403571438781398     0.8000081372472571     0.5255141141887112     0.2598409974964125     0.4391019145132623    0.04028542534867244  7.910578321880665e-06    0.04200891541471053    0.08725380092434679      788.9426072438399 133.8305895323305
2.866266940585006      19.39826635538188      16.00561878254273   0.000432369931155569     0.5007045895870534     -12.83324926023094   0.003091397116255231    0.04054676045353136   0.002169458826663773      16.19370395280385      417.2024471656218   0.006388179412995454     0.8000078671918964       0.52495329164648     0.2600491386216031     0.4403698937693331    0.04077888483726186  7.657255810293573e-06    0.07647710740185879     0.1163289584093488      843.1772135775429 133.8169172521165
2.866266983295712      19.39826635538188      16.00561878254273   0.000432369931155569     0.5007045895870534     -12.83324926023094   0.003091397116255231    0.04054676045353136   0.002169458826663773      16.19370395280385      417.2024471656218   0.006388179412995454     0.8000078671918964       0.52495329164648     0.2600491386216031     0.4403698937693331    0.04077888483726186  7.657255810293573e-06    0.07647710740185879     0.1163289584093488      843.1772135775429 133.8169169537184
2.866266940585006      19.39826664443857      16.00561878254273   0.000432369931155569     0.5007045895870534     -12.83324926023094   0.003091397116255231    0.04054676045353136   0.002169458826663773      16.19370395280385      417.2024471656218   0.006388179412995454     0.8000078671918964       0.52495329164648     0.2600491386216031     0.4403698937693331    0.04077888483726186  7.657255810293573e-06    0.07647710740185879     0.1163289584093488      843.1772135775429 133.8169173039343
2.866266940585006      19.39826635538188      16.00561902104503   0.000432369931155569     0.5007045895870534     -12.83324926023094   0.003091397116255231    0.04054676045353136   0.002169458826663773      16.19370395280385      417.2024471656218   0.006388179412995454     0.8000078671918964       0.52495329164648     0.2600491386216031     0.4403698937693331    0.04077888483726186  7.657255810293573e-06    0.07647710740185879     0.1163289584093488      843.1772135775429 133.8169172398877
2.866266940585006      19.39826635538188      16.00561878254273  0.0004323848323167628     0.5007045895870534     -12.83324926023094   0.003091397116255231    0.04054676045353136   0.002169458826663773      16.19370395280385      417.2024471656218   0.006388179412995454     0.8000078671918964       0.52495329164648     0.2600491386216031     0.4403698937693331    0.04077888483726186  7.657255810293573e-06    0.07647710740185879     0.1163289584093488      843.1772135775429 133.816918424033
2.866266940585006      19.39826635538188      16.00561878254273   0.000432369931155569     0.5007046044882146     -12.83324926023094   0.003091397116255231    0.04054676045353136   0.002169458826663773      16.19370395280385      417.2024471656218   0.006388179412995454     0.8000078671918964       0.52495329164648     0.2600491386216031     0.4403698937693331    0.04077888483726186  7.657255810293573e-06    0.07647710740185879     0.1163289584093488      843.1772135775429 133.8169172349873
2.866266940585006      19.39826635538188      16.00561878254273   0.000432369931155569     0.5007045895870534     -12.83324945146126   0.003091397116255231    0.04054676045353136   0.002169458826663773      16.19370395280385      417.2024471656218   0.006388179412995454     0.8000078671918964       0.52495329164648     0.2600491386216031     0.4403698937693331    0.04077888483726186  7.657255810293573e-06    0.07647710740185879     0.1163289584093488      843.1772135775429 133.8169172255399
2.866266940585006      19.39826635538188      16.00561878254273   0.000432369931155569     0.5007045895870534     -12.83324926023094   0.003091412017416425    0.04054676045353136   0.002169458826663773      16.19370395280385      417.2024471656218   0.006388179412995454     0.8000078671918964       0.52495329164648     0.2600491386216031     0.4403698937693331    0.04077888483726186  7.657255810293573e-06    0.07647710740185879     0.1163289584093488      843.1772135775429 133.8169173426311
2.866266940585006      19.39826635538188      16.00561878254273   0.000432369931155569     0.5007045895870534     -12.83324926023094   0.003091397116255231    0.04054677535469255   0.002169458826663773      16.19370395280385      417.2024471656218   0.006388179412995454     0.8000078671918964       0.52495329164648     0.2600491386216031     0.4403698937693331    0.04077888483726186  7.657255810293573e-06    0.07647710740185879     0.1163289584093488      843.1772135775429 133.8169173421807
2.866266940585006      19.39826635538188      16.00561878254273   0.000432369931155569     0.5007045895870534     -12.83324926023094   0.003091397116255231    0.04054676045353136   0.002169473727824967      16.19370395280385      417.2024471656218   0.006388179412995454     0.8000078671918964       0.52495329164648     0.2600491386216031     0.4403698937693331    0.04077888483726186  7.657255810293573e-06    0.07647710740185879     0.1163289584093488      843.1772135775429 133.8169174482395
2.866266940585006      19.39826635538188      16.00561878254273   0.000432369931155569     0.5007045895870534     -12.83324926023094   0.003091397116255231    0.04054676045353136   0.002169458826663773      16.19370419410884      417.2024471656218   0.006388179412995454     0.8000078671918964       0.52495329164648     0.2600491386216031     0.4403698937693331    0.04077888483726186  7.657255810293573e-06    0.07647710740185879     0.1163289584093488      843.1772135775429 133.8169174575519
2.866266940585006      19.39826635538188      16.00561878254273   0.000432369931155569     0.5007045895870534     -12.83324926023094   0.003091397116255231    0.04054676045353136   0.002169458826663773      16.19370395280385      417.2024533824227   0.006388179412995454     0.8000078671918964       0.52495329164648     0.2600491386216031     0.4403698937693331    0.04077888483726186  7.657255810293573e-06    0.07647710740185879     0.1163289584093488      843.1772135775429 133.8169172748018
2.866266940585006      19.39826635538188      16.00561878254273   0.000432369931155569     0.5007045895870534     -12.83324926023094   0.003091397116255231    0.04054676045353136   0.002169458826663773      16.19370395280385      417.2024471656218   0.006388194314156648     0.8000078671918964       0.52495329164648     0.2600491386216031     0.4403698937693331    0.04077888483726186  7.657255810293573e-06    0.07647710740185879     0.1163289584093488      843.1772135775429 133.8169170835059
2.866266940585006      19.39826635538188      16.00561878254273   0.000432369931155569     0.5007045895870534     -12.83324926023094   0.003091397116255231    0.04054676045353136   0.002169458826663773      16.19370395280385      417.2024471656218   0.006388179412995454     0.8000078820930576       0.52495329164648     0.2600491386216031     0.4403698937693331    0.04077888483726186  7.657255810293573e-06    0.07647710740185879     0.1163289584093488      843.1772135775429 133.8169187828077
2.866266940585006      19.39826635538188      16.00561878254273   0.000432369931155569     0.5007045895870534     -12.83324926023094   0.003091397116255231    0.04054676045353136   0.002169458826663773      16.19370395280385      417.2024471656218   0.006388179412995454     0.8000078671918964     0.5249533065476412     0.2600491386216031     0.4403698937693331    0.04077888483726186  7.657255810293573e-06    0.07647710740185879     0.1163289584093488      843.1772135775429 133.816917319253
2.866266940585006      19.39826635538188      16.00561878254273   0.000432369931155569     0.5007045895870534     -12.83324926023094   0.003091397116255231    0.04054676045353136   0.002169458826663773      16.19370395280385      417.2024471656218   0.006388179412995454     0.8000078671918964       0.52495329164648     0.2600491535227643     0.4403698937693331    0.04077888483726186  7.657255810293573e-06    0.07647710740185879     0.1163289584093488      843.1772135775429 133.816917104684
2.866266940585006      19.39826635538188      16.00561878254273   0.000432369931155569     0.5007045895870534     -12.83324926023094   0.003091397116255231    0.04054676045353136   0.002169458826663773      16.19370395280385      417.2024471656218   0.006388179412995454     0.8000078671918964       0.52495329164648     0.2600491386216031     0.4403699086704943    0.04077888483726186  7.657255810293573e-06    0.07647710740185879     0.1163289584093488      843.1772135775429 133.8169172507993
2.866266940585006      19.39826635538188      16.00561878254273   0.000432369931155569     0.5007045895870534     -12.83324926023094   0.003091397116255231    0.04054676045353136   0.002169458826663773      16.19370395280385      417.2024471656218   0.006388179412995454     0.8000078671918964       0.52495329164648     0.2600491386216031     0.4403698937693331    0.04077889973842305  7.657255810293573e-06    0.07647710740185879     0.1163289584093488      843.1772135775429 133.8169172520717
2.866266940585006      19.39826635538188      16.00561878254273   0.000432369931155569     0.5007045895870534     -12.83324926023094   0.003091397116255231    0.04054676045353136   0.002169458826663773      16.19370395280385      417.2024471656218   0.006388179412995454     0.8000078671918964       0.52495329164648     0.2600491386216031     0.4403698937693331    0.04077888483726186  7.672156971487421e-06    0.07647710740185879     0.1163289584093488      843.1772135775429 133.8169175526958
2.866266940585006      19.39826635538188      16.00561878254273   0.000432369931155569     0.5007045895870534     -12.83324926023094   0.003091397116255231    0.04054676045353136   0.002169458826663773      16.19370395280385      417.2024471656218   0.006388179412995454     0.8000078671918964       0.52495329164648     0.2600491386216031     0.4403698937693331    0.04077888483726186  7.657255810293573e-06    0.07647712230301998     0.1163289584093488      843.1772135775429 133.8169172521136
2.866266940585006      19.39826635538188      16.00561878254273   0.000432369931155569     0.5007045895870534     -12.83324926023094   0.003091397116255231    0.04054676045353136   0.002169458826663773      16.19370395280385      417.2024471656218   0.006388179412995454     0.8000078671918964       0.52495329164648     0.2600491386216031     0.4403698937693331    0.04077888483726186  7.657255810293573e-06    0.07647710740185879       0.11632897331051      843.1772135775429 133.816917252108
2.866266940585006      19.39826635538188      16.00561878254273   0.000432369931155569     0.5007045895870534     -12.83324926023094   0.003091397116255231    0.04054676045353136   0.002169458826663773      16.19370395280385      417.2024471656218   0.006388179412995454     0.8000078671918964       0.52495329164648     0.2600491386216031     0.4403698937693331    0.04077888483726186  7.657255810293573e-06    0.07647710740185879     0.1163289584093488      843.1772261418626 133.81691725212
2.882574329970686      19.39019270564853      16.02328361831129  0.0004314009313892046     0.5016467849364309      -12.8367716370413   0.003088450760900459    0.04052128820325723   0.002174077052588827      15.81031176607378      408.7704001748405   0.006303774892233383     0.8000067899558079     0.5216353911567944     0.2610577434699569     0.4476379587554786    0.04269895222977502  6.629970245900023e-06     0.1980204169689637     0.2303399724002504      731.1585685705061 133.7253142222914
2.88257437292439      19.39019270564853      16.02328361831129  0.0004314009313892046     0.5016467849364309      -12.8367716370413   0.003088450760900459    0.04052128820325723   0.002174077052588827      15.81031176607378      408.7704001748405   0.006303774892233383     0.8000067899558079     0.5216353911567944     0.2610577434699569     0.4476379587554786    0.04269895222977502  6.629970245900023e-06     0.1980204169689637     0.2303399724002504      731.1585685705061 133.7253143004201
2.882574329970686      19.39019299458492      16.02328361831129  0.0004314009313892046     0.5016467849364309      -12.8367716370413   0.003088450760900459    0.04052128820325723   0.002174077052588827      15.81031176607378      408.7704001748405   0.006303774892233383     0.8000067899558079     0.5216353911567944     0.2610577434699569     0.4476379587554786    0.04269895222977502  6.629970245900023e-06     0.1980204169689637     0.2303399724002504      731.1585685705061 133.7253142635171
2.882574329970686      19.39019270564853      16.02328385707682  0.0004314009313892046     0.5016467849364309      -12.8367716370413   0.003088450760900459    0.04052128820325723   0.002174077052588827      15.81031176607378      408.7704001748405   0.006303774892233383     0.8000067899558079     0.5216353911567944     0.2610577434699569     0.4476379587554786    0.04269895222977502  6.629970245900023e-06     0.1980204169689637     0.2303399724002504      731.1585685705061 133.7253142141719
2.882574329970686      19.39019270564853      16.02328361831129  0.0004314158325503985     0.5016467849364309      -12.8367716370413   0.003088450760900459    0.04052128820325723   0.002174077052588827      15.81031176607378      408.7704001748405   0.006303774892233383     0.8000067899558079     0.5216353911567944     0.2610577434699569     0.4476379587554786    0.04269895222977502  6.629970245900023e-06     0.1980204169689637     0.2303399724002504      731.1585685705061 133.725314371612
2.882574329970686      19.39019270564853      16.02328361831129  0.0004314009313892046     0.5016467998375921      -12.8367716370413   0.003088450760900459    0.04052128820325723   0.002174077052588827      15.81031176607378      408.7704001748405   0.006303774892233383     0.8000067899558079     0.5216353911567944     0.2610577434699569     0.4476379587554786    0.04269895222977502  6.629970245900023e-06     0.1980204169689637     0.2303399724002504      731.1585685705061 133.7253142066105
2.882574329970686      19.39019270564853      16.02328361831129  0.0004314009313892046     0.5016467849364309     -12.83677182832411   0.003088450760900459    0.04052128820325723   0.002174077052588827      15.81031176607378      408.7704001748405   0.006303774892233383     0.8000067899558079     0.5216353911567944     0.2610577434699569     0.4476379587554786    0.04269895222977502  6.629970245900023e-06     0.1980204169689637     0.2303399724002504      731.1585685705061 133.725314186774
2.882574329970686      19.39019270564853      16.02328361831129  0.0004314009313892046     0.5016467849364309      -12.8367716370413   0.003088465662061652    0.04052128820325723   0.002174077052588827      15.81031176607378      408.7704001748405   0.006303774892233383     0.8000067899558079     0.5216353911567944     0.2610577434699569     0.4476379587554786    0.04269895222977502  6.629970245900023e-06     0.1980204169689637     0.2303399724002504      731.1585685705061 133.7253150547415
2.882574329970686      19.39019270564853      16.02328361831129  0.0004314009313892046     0.5016467849364309      -12.8367716370413   0.003088450760900459    0.04052130310441843   0.002174077052588827      15.81031176607378      408.7704001748405   0.006303774892233383     0.8000067899558079     0.5216353911567944     0.2610577434699569     0.4476379587554786    0.04269895222977502  6.629970245900023e-06     0.1980204169689637     0.2303399724002504      731.1585685705061 133.7253143343795
2.882574329970686      19.39019270564853      16.02328361831129  0.0004314009313892046     0.5016467849364309      -12.8367716370413   0.003088450760900459    0.04052128820325723   0.002174091953750021      15.81031176607378      408.7704001748405   0.006303774892233383     0.8000067899558079     0.5216353911567944     0.2610577434699569     0.4476379587554786    0.04269895222977502  6.629970245900023e-06     0.1980204169689637     0.2303399724002504      731.1585685705061 133.7253135492205
2.882574329970686      19.39019270564853      16.02328361831129  0.0004314009313892046     0.5016467849364309      -12.8367716370413   0.003088450760900459    0.04052128820325723   0.002174077052588827      15.81031200166578      408.7704001748405   0.006303774892233383     0.8000067899558079     0.5216353911567944     0.2610577434699569     0.4476379587554786    0.04269895222977502  6.629970245900023e-06     0.1980204169689637     0.2303399724002504      731.1585685705061 133.7253143830319
2.882574329970686      19.39019270564853      16.02328361831129  0.0004314009313892046     0.5016467849364309      -12.8367716370413   0.003088450760900459    0.04052128820325723   0.002174077052588827      15.81031176607378      408.7704062659941   0.006303774892233383     0.8000067899558079     0.5216353911567944     0.2610577434699569     0.4476379587554786    0.04269895222977502  6.629970245900023e-06     0.1980204169689637     0.2303399724002504      731.1585685705061 133.7253141903325
2.882574329970686      19.39019270564853      16.02328361831129  0.0004314009313892046     0.5016467849364309      -12.8367716370413   0.003088450760900459    0.04052128820325723   0.002174077052588827      15.81031176607378      408.7704001748405   0.006303789793394576     0.8000067899558079     0.5216353911567944     0.2610577434699569     0.4476379587554786    0.04269895222977502  6.629970245900023e-06     0.1980204169689637     0.2303399724002504      731.1585685705061 133.7253215957532
2.882574329970686      19.39019270564853      16.02328361831129  0.0004314009313892046     0.5016467849364309      -12.8367716370413   0.003088450760900459    0.04052128820325723   0.002174077052588827      15.81031176607378      408.7704001748405   0.006303774892233383     0.8000068048569691     0.5216353911567944     0.2610577434699569     0.4476379587554786    0.04269895222977502  6.629970245900023e-06     0.1980204169689637     0.2303399724002504      731.1585685705061 133.72531577933
2.882574329970686      19.39019270564853      16.02328361831129  0.0004314009313892046     0.5016467849364309      -12.8367716370413   0.003088450760900459    0.04052128820325723   0.002174077052588827      15.81031176607378      408.7704001748405   0.006303774892233383     0.8000067899558079     0.5216354060579556     0.2610577434699569     0.4476379587554786    0.04269895222977502  6.629970245900023e-06     0.1980204169689637     0.2303399724002504      731.1585685705061 133.7253142552538
2.882574329970686      19.39019270564853      16.02328361831129  0.0004314009313892046     0.5016467849364309      -12.8367716370413   0.003088450760900459    0.04052128820325723   0.002174077052588827      15.81031176607378      408.7704001748405   0.006303774892233383     0.8000067899558079     0.5216353911567944     0.2610577583711181     0.4476379587554786    0.04269895222977502  6.629970245900023e-06     0.1980204169689637     0.2303399724002504      731.1585685705061 133.7253143834899
2.882574329970686      19.39019270564853      16.02328361831129  0.0004314009313892046     0.5016467849364309      -12.8367716370413   0.003088450760900459    0.04052128820325723   0.002174077052588827      15.81031176607378      408.7704001748405   0.006303774892233383     0.8000067899558079     0.5216353911567944     0.2610577434699569     0.4476379736566398    0.04269895222977502  6.629970245900023e-06     0.1980204169689637     0.2303399724002504      731.1585685705061 133.7253142115522
2.882574329970686      19.39019270564853      16.02328361831129  0.0004314009313892046     0.5016467849364309      -12.8367716370413   0.003088450760900459    0.04052128820325723   0.002174077052588827      15.81031176607378      408.7704001748405   0.006303774892233383     0.8000067899558079     0.5216353911567944     0.2610577434699569     0.4476379587554786    0.04269896713093621  6.629970245900023e-06     0.1980204169689637     0.2303399724002504      731.1585685705061 133.7253142222734
2.882574329970686      19.39019270564853      16.02328361831129  0.0004314009313892046     0.5016467849364309      -12.8367716370413   0.003088450760900459    0.04052128820325723   0.002174077052588827      15.81031176607378      408.7704001748405   0.006303774892233383     0.8000067899558079     0.5216353911567944     0.2610577434699569     0.4476379587554786    0.04269895222977502  6.644871407093871e-06     0.1980204169689637     0.2303399724002504      731.1585685705061 133.7253145272614
2.882574329970686      19.39019270564853      16.02328361831129  0.0004314009313892046     0.5016467849364309      -12.8367716370413   0.003088450760900459    0.04052128820325723   0.002174077052588827      15.81031176607378      408.7704001748405   0.006303774892233383     0.8000067899558079     0.5216353911567944     0.2610577434699569     0.4476379587554786    0.04269895222977502  6.629970245900023e-06     0.1980204318701249     0.2303399724002504      731.1585685705061 133.7253142222857
2.882574329970686      19.39019270564853      16.02328361831129  0.0004314009313892046     0.5016467849364309      -12.8367716370413   0.003088450760900459    0.04052128820325723   0.002174077052588827      15.81031176607378      408.7704001748405   0.006303774892233383     0.8000067899558079     0.5216353911567944     0.2610577434699569     0.4476379587554786    0.04269895222977502  6.629970245900023e-06     0.1980204169689637     0.2303399873014116      731.1585685705061 133.7253142222904
2.882574329970686      19.39019270564853      16.02328361831129  0.0004314009313892046     0.5016467849364309      -12.8367716370413   0.003088450760900459    0.04052128820325723   0.002174077052588827      15.81031176607378      408.7704001748405   0.006303774892233383     0.8000067899558079     0.5216353911567944     0.2610577434699569     0.4476379587554786    0.04269895222977502  6.629970245900023e-06     0.1980204169689637     0.2303399724002504      731.1585794656178 133.7253142222926
2.885458033027295      19.39025351621268      16.03039461490906  0.0004315421822696848     0.5017816644452526     -12.83934719222624    0.00308765425774509    0.04051671725180888   0.002177125605593104      15.76303032912995      408.0412945268636   0.006284811064049891     0.8000065933689772     0.5209495272807572      0.261274872955359     0.4492164094603253    0.04304675976638567  6.450390612464573e-06     0.2177743116699098     0.2487689284578906      713.8299502683625 133.7112104047137
2.88545807602397      19.39025351621268      16.03039461490906  0.0004315421822696848     0.5017816644452526     -12.83934719222624    0.00308765425774509    0.04051671725180888   0.002177125605593104      15.76303032912995      408.0412945268636   0.006284811064049891     0.8000065933689772     0.5209495272807572      0.261274872955359     0.4492164094603253    0.04304675976638567  6.450390612464573e-06     0.2177743116699098     0.2487689284578906      713.8299502683625 133.7112104369476
2.885458033027295      19.39025380514997      16.03039461490906  0.0004315421822696848     0.5017816644452526     -12.83934719222624    0.00308765425774509    0.04051671725180888   0.002177125605593104      15.76303032912995      408.0412945268636   0.006284811064049891     0.8000065933689772     0.5209495272807572      0.261274872955359     0.4492164094603253    0.04304675976638567  6.450390612464573e-06     0.2177743116699098     0.2487689284578906      713.8299502683625 133.7112104556397
2.885458033027295      19.39025351621268      16.03039485378055  0.0004315421822696848     0.5017816644452526     -12.83934719222624    0.00308765425774509    0.04051671725180888   0.002177125605593104      15.76303032912995      408.0412945268636   0.006284811064049891     0.8000065933689772     0.5209495272807572      0.261274872955359     0.4492164094603253    0.04304675976638567  6.450390612464573e-06     0.2177743116699098     0.2487689284578906      713.8299502683625 133.7112104034911
2.885458033027295      19.39025351621268      16.03039461490906  0.0004315570834308786     0.5017816644452526     -12.83934719222624    0.00308765425774509    0.04051671725180888   0.002177125605593104      15.76303032912995      408.0412945268636   0.006284811064049891     0.8000065933689772     0.5209495272807572      0.261274872955359     0.4492164094603253    0.04304675976638567  6.450390612464573e-06     0.2177743116699098     0.2487689284578906      713.8299502683625 133.7112102049342
2.885458033027295      19.39025351621268      16.03039461490906  0.0004315421822696848     0.5017816793464138     -12.83934719222624    0.00308765425774509    0.04051671725180888   0.002177125605593104      15.76303032912995      408.0412945268636   0.006284811064049891     0.8000065933689772     0.5209495272807572      0.261274872955359     0.4492164094603253    0.04304675976638567  6.450390612464573e-06     0.2177743116699098     0.2487689284578906      713.8299502683625 133.7112103898134
2.885458033027295      19.39025351621268      16.03039461490906  0.0004315421822696848     0.5017816644452526     -12.83934738354743    0.00308765425774509    0.04051671725180888   0.002177125605593104      15.76303032912995      408.0412945268636   0.006284811064049891     0.8000065933689772     0.5209495272807572      0.261274872955359     0.4492164094603253    0.04304675976638567  6.450390612464573e-06     0.2177743116699098     0.2487689284578906      713.8299502683625 133.7112103671992
2.885458033027295      19.39025351621268      16.03039461490906  0.0004315421822696848     0.5017816644452526     -12.83934719222624   0.003087669158906284    0.04051671725180888   0.002177125605593104      15.76303032912995      408.0412945268636   0.006284811064049891     0.8000065933689772     0.5209495272807572      0.261274872955359     0.4492164094603253    0.04304675976638567  6.450390612464573e-06     0.2177743116699098     0.2487689284578906      713.8299502683625 133.711211751464
2.885458033027295      19.39025351621268      16.03039461490906  0.0004315421822696848     0.5017816644452526     -12.83934719222624    0.00308765425774509    0.04051673215297007   0.002177125605593104      15.76303032912995      408.0412945268636   0.006284811064049891     0.8000065933689772     0.5209495272807572      0.261274872955359     0.4492164094603253    0.04304675976638567  6.450390612464573e-06     0.2177743116699098     0.2487689284578906      713.8299502683625 133.7112105458223
2.885458033027295      19.39025351621268      16.03039461490906  0.0004315421822696848     0.5017816644452526     -12.83934719222624    0.00308765425774509    0.04051671725180888   0.002177140506754298      15.76303032912995      408.0412945268636   0.006284811064049891     0.8000065933689772     0.5209495272807572      0.261274872955359     0.4492164094603253    0.04304675976638567  6.450390612464573e-06     0.2177743116699098     0.2487689284578906      713.8299502683625 133.7112108616229
2.885458033027295      19.39025351621268      16.03039461490906  0.0004315421822696848     0.5017816644452526     -12.83934719222624    0.00308765425774509    0.04051671725180888   0.002177125605593104      15.76303056401741      408.0412945268636   0.006284811064049891     0.8000065933689772     0.5209495272807572      0.261274872955359     0.4492164094603253    0.04304675976638567  6.450390612464573e-06     0.2177743116699098     0.2487689284578906      713.8299502683625 133.7112104978556
2.885458033027295      19.39025351621268      16.03039461490906  0.0004315421822696848     0.5017816644452526     -12.83934719222624    0.00308765425774509    0.04051671725180888   0.002177125605593104      15.76303032912995      408.0413006071527   0.006284811064049891     0.8000065933689772     0.5209495272807572      0.261274872955359     0.4492164094603253    0.04304675976638567  6.450390612464573e-06     0.2177743116699098     0.2487689284578906      713.8299502683625 133.7112104655971
2.885458033027295      19.39025351621268      16.03039461490906  0.0004315421822696848     0.5017816644452526     -12.83934719222624    0.00308765425774509    0.04051671725180888   0.002177125605593104      15.76303032912995      408.0412945268636   0.006284825965211085     0.8000065933689772     0.5209495272807572      0.261274872955359     0.4492164094603253    0.04304675976638567  6.450390612464573e-06     0.2177743116699098     0.2487689284578906      713.8299502683625 133.7112173891799
2.885458033027295      19.39025351621268      16.03039461490906  0.0004315421822696848     0.5017816644452526     -12.83934719222624    0.00308765425774509    0.04051671725180888   0.002177125605593104      15.76303032912995      408.0412945268636   0.006284811064049891     0.8000066082701384     0.5209495272807572      0.261274872955359     0.4492164094603253    0.04304675976638567  6.450390612464573e-06     0.2177743116699098     0.2487689284578906      713.8299502683625 133.711211977997
2.885458033027295      19.39025351621268      16.03039461490906  0.0004315421822696848     0.5017816644452526     -12.83934719222624    0.00308765425774509    0.04051671725180888   0.002177125605593104      15.76303032912995      408.0412945268636   0.006284811064049891     0.8000065933689772     0.5209495421819184      0.261274872955359     0.4492164094603253    0.04304675976638567  6.450390612464573e-06     0.2177743116699098     0.2487689284578906      713.8299502683625 133.7112104493653
2.885458033027295      19.39025351621268      16.03039461490906  0.0004315421822696848     0.5017816644452526     -12.83934719222624    0.00308765425774509    0.04051671725180888   0.002177125605593104      15.76303032912995      408.0412945268636   0.006284811064049891     0.8000065933689772     0.5209495272807572     0.2612748878565202     0.4492164094603253    0.04304675976638567  6.450390612464573e-06     0.2177743116699098     0.2487689284578906      713.8299502683625 133.711210663751
2.885458033027295      19.39025351621268      16.03039461490906  0.0004315421822696848     0.5017816644452526     -12.83934719222624    0.00308765425774509    0.04051671725180888   0.002177125605593104      15.76303032912995      408.0412945268636   0.006284811064049891     0.8000065933689772     0.5209495272807572      0.261274872955359     0.4492164243614865    0.04304675976638567  6.450390612464573e-06     0.2177743116699098     0.2487689284578906      713.8299502683625 133.7112104998313
2.885458033027295      19.39025351621268      16.03039461490906  0.0004315421822696848     0.5017816644452526     -12.83934719222624    0.00308765425774509    0.04051671725180888   0.002177125605593104      15.76303032912995      408.0412945268636   0.006284811064049891     0.8000065933689772     0.5209495272807572      0.261274872955359     0.4492164094603253    0.04304677466754686  6.450390612464573e-06     0.2177743116699098     0.2487689284578906      713.8299502683625 133.7112104045999
2.885458033027295      19.39025351621268      16.03039461490906  0.0004315421822696848     0.5017816644452526     -12.83934719222624    0.00308765425774509    0.04051671725180888   0.002177125605593104      15.76303032912995      408.0412945268636   0.006284811064049891     0.8000065933689772     0.5209495272807572      0.261274872955359     0.4492164094603253    0.04304675976638567  6.465291773658421e-06     0.2177743116699098     0.2487689284578906      713.8299502683625 133.7112107103646
2.885458033027295      19.39025351621268      16.03039461490906  0.0004315421822696848     0.5017816644452526     -12.83934719222624    0.00308765425774509    0.04051671725180888   0.002177125605593104      15.76303032912995      408.0412945268636   0.006284811064049891     0.8000065933689772     0.5209495272807572      0.261274872955359     0.4492164094603253    0.04304675976638567  6.450390612464573e-06      0.217774326571071     0.2487689284578906      713.8299502683625 133.711210404674
2.885458033027295      19.39025351621268      16.03039461490906  0.0004315421822696848     0.5017816644452526     -12.83934719222624    0.00308765425774509    0.04051671725180888   0.002177125605593104      15.76303032912995      408.0412945268636   0.006284811064049891     0.8000065933689772     0.5209495272807572      0.261274872955359     0.4492164094603253    0.04304675976638567  6.450390612464573e-06     0.2177743116699098     0.2487689433590518      713.8299502683625 133.7112104047191
2.885458033027295      19.39025351621268      16.03039461490906  0.0004315421822696848     0.5017816644452526     -12.83934719222624    0.00308765425774509    0.04051671725180888   0.002177125605593104      15.76303032912995      408.0412945268636   0.006284811064049891     0.8000065933689772     0.5209495272807572      0.261274872955359     0.4492164094603253    0.04304675976638567  6.450390612464573e-06     0.2177743116699098     0.2487689284578906      713.8299609052576 133.7112104048007
2.881471777250787      19.39069839330715       16.0341685204575  0.0004337976874710069     0.5015110176312437     -12.84082920566223   0.003084984069407925    0.04055889839128665   0.002177155602930659      15.69658868078177      404.8583535005947   0.006286826663701963     0.8000063704339333     0.5212110472884602     0.2613587680933364     0.4447771202292654     0.0435027475882741   6.22848897392098e-06     0.2457325484642947     0.2398787180665098      688.2462897590483 133.7200349331564
2.881471820188063      19.39069839330715       16.0341685204575  0.0004337976874710069     0.5015110176312437     -12.84082920566223   0.003084984069407925    0.04055889839128665   0.002177155602930659      15.69658868078177      404.8583535005947   0.006286826663701963     0.8000063704339333     0.5212110472884602     0.2613587680933364     0.4447771202292654     0.0435027475882741   6.22848897392098e-06     0.2457325484642947     0.2398787180665098      688.2462897590483 133.7200349473438
2.881471777250787      19.39069868225107       16.0341685204575  0.0004337976874710069     0.5015110176312437     -12.84082920566223   0.003084984069407925    0.04055889839128665   0.002177155602930659      15.69658868078177      404.8583535005947   0.006286826663701963     0.8000063704339333     0.5212110472884602     0.2613587680933364     0.4447771202292654     0.0435027475882741   6.22848897392098e-06     0.2457325484642947     0.2398787180665098      688.2462897590483 133.7200349516909
2.881471777250787      19.39069839330715      16.03416875938523  0.0004337976874710069     0.5015110176312437     -12.84082920566223   0.003084984069407925    0.04055889839128665   0.002177155602930659      15.69658868078177      404.8583535005947   0.006286826663701963     0.8000063704339333     0.5212110472884602     0.2613587680933364     0.4447771202292654     0.0435027475882741   6.22848897392098e-06     0.2457325484642947     0.2398787180665098      688.2462897590483 133.720034912895
2.881471777250787      19.39069839330715       16.0341685204575  0.0004338125886322007     0.5015110176312437     -12.84082920566223   0.003084984069407925    0.04055889839128665   0.002177155602930659      15.69658868078177      404.8583535005947   0.006286826663701963     0.8000063704339333     0.5212110472884602     0.2613587680933364     0.4447771202292654     0.0435027475882741   6.22848897392098e-06     0.2457325484642947     0.2398787180665098      688.2462897590483 133.7200360737254
2.881471777250787      19.39069839330715       16.0341685204575  0.0004337976874710069     0.5015110325324049     -12.84082920566223   0.003084984069407925    0.04055889839128665   0.002177155602930659      15.69658868078177      404.8583535005947   0.006286826663701963     0.8000063704339333     0.5212110472884602     0.2613587680933364     0.4447771202292654     0.0435027475882741   6.22848897392098e-06     0.2457325484642947     0.2398787180665098      688.2462897590483 133.7200349168174
2.881471777250787      19.39069839330715       16.0341685204575  0.0004337976874710069     0.5015110176312437      -12.8408293970055   0.003084984069407925    0.04055889839128665   0.002177155602930659      15.69658868078177      404.8583535005947   0.006286826663701963     0.8000063704339333     0.5212110472884602     0.2613587680933364     0.4447771202292654     0.0435027475882741   6.22848897392098e-06     0.2457325484642947     0.2398787180665098      688.2462897590483 133.7200349299642
2.881471777250787      19.39069839330715       16.0341685204575  0.0004337976874710069     0.5015110176312437     -12.84082920566223   0.003084998970569119    0.04055889839128665   0.002177155602930659      15.69658868078177      404.8583535005947   0.006286826663701963     0.8000063704339333     0.5212110472884602     0.2613587680933364     0.4447771202292654     0.0435027475882741   6.22848897392098e-06     0.2457325484642947     0.2398787180665098      688.2462897590483 133.7200361959906
2.881471777250787      19.39069839330715       16.0341685204575  0.0004337976874710069     0.5015110176312437     -12.84082920566223   0.003084984069407925    0.04055891329244784   0.002177155602930659      15.69658868078177      404.8583535005947   0.006286826663701963     0.8000063704339333     0.5212110472884602     0.2613587680933364     0.4447771202292654     0.0435027475882741   6.22848897392098e-06     0.2457325484642947     0.2398787180665098      688.2462897590483 133.7200350332017
2.881471777250787      19.39069839330715       16.0341685204575  0.0004337976874710069     0.5015110176312437     -12.84082920566223   0.003084984069407925    0.04055889839128665   0.002177170504091853      15.69658868078177      404.8583535005947   0.006286826663701963     0.8000063704339333     0.5212110472884602     0.2613587680933364     0.4447771202292654     0.0435027475882741   6.22848897392098e-06     0.2457325484642947     0.2398787180665098      688.2462897590483 133.7200350717733
2.881471777250787      19.39069839330715       16.0341685204575  0.0004337976874710069     0.5015110176312437     -12.84082920566223   0.003084984069407925    0.04055889839128665   0.002177155602930659      15.69658891467917      404.8583535005947   0.006286826663701963     0.8000063704339333     0.5212110472884602     0.2613587680933364     0.4447771202292654     0.0435027475882741   6.22848897392098e-06     0.2457325484642947     0.2398787180665098      688.2462897590483 133.7200349803454
2.881471777250787      19.39069839330715       16.0341685204575  0.0004337976874710069     0.5015110176312437     -12.84082920566223   0.003084984069407925    0.04055889839128665   0.002177155602930659      15.69658868078177      404.8583595334542   0.006286826663701963     0.8000063704339333     0.5212110472884602     0.2613587680933364     0.4447771202292654     0.0435027475882741   6.22848897392098e-06     0.2457325484642947     0.2398787180665098      688.2462897590483 133.7200348979766
2.881471777250787      19.39069839330715       16.0341685204575  0.0004337976874710069     0.5015110176312437     -12.84082920566223   0.003084984069407925    0.04055889839128665   0.002177155602930659      15.69658868078177      404.8583535005947   0.006286841564863157     0.8000063704339333     0.5212110472884602     0.2613587680933364     0.4447771202292654     0.0435027475882741   6.22848897392098e-06     0.2457325484642947     0.2398787180665098      688.2462897590483 133.7200419098158
2.881471777250787      19.39069839330715       16.0341685204575  0.0004337976874710069     0.5015110176312437     -12.84082920566223   0.003084984069407925    0.04055889839128665   0.002177155602930659      15.69658868078177      404.8583535005947   0.006286826663701963     0.8000063853350945     0.5212110472884602     0.2613587680933364     0.4447771202292654     0.0435027475882741   6.22848897392098e-06     0.2457325484642947     0.2398787180665098      688.2462897590483 133.7200364886551
2.881471777250787      19.39069839330715       16.0341685204575  0.0004337976874710069     0.5015110176312437     -12.84082920566223   0.003084984069407925    0.04055889839128665   0.002177155602930659      15.69658868078177      404.8583535005947   0.006286826663701963     0.8000063704339333     0.5212110621896214     0.2613587680933364     0.4447771202292654     0.0435027475882741   6.22848897392098e-06     0.2457325484642947     0.2398787180665098      688.2462897590483 133.7200349748391
2.881471777250787      19.39069839330715       16.0341685204575  0.0004337976874710069     0.5015110176312437     -12.84082920566223   0.003084984069407925    0.04055889839128665   0.002177155602930659      15.69658868078177      404.8583535005947   0.006286826663701963     0.8000063704339333     0.5212110472884602     0.2613587829944976     0.4447771202292654     0.0435027475882741   6.22848897392098e-06     0.2457325484642947     0.2398787180665098      688.2462897590483 133.7200350904219
2.881471777250787      19.39069839330715       16.0341685204575  0.0004337976874710069     0.5015110176312437     -12.84082920566223   0.003084984069407925    0.04055889839128665   0.002177155602930659      15.69658868078177      404.8583535005947   0.006286826663701963     0.8000063704339333     0.5212110472884602     0.2613587680933364     0.4447771351304266     0.0435027475882741   6.22848897392098e-06     0.2457325484642947     0.2398787180665098      688.2462897590483 133.7200349202131
2.881471777250787      19.39069839330715       16.0341685204575  0.0004337976874710069     0.5015110176312437     -12.84082920566223   0.003084984069407925    0.04055889839128665   0.002177155602930659      15.69658868078177      404.8583535005947   0.006286826663701963     0.8000063704339333     0.5212110472884602     0.2613587680933364     0.4447771202292654     0.0435027624894353   6.22848897392098e-06     0.2457325484642947     0.2398787180665098      688.2462897590483 133.7200349331281
2.881471777250787      19.39069839330715       16.0341685204575  0.0004337976874710069     0.5015110176312437     -12.84082920566223   0.003084984069407925    0.04055889839128665   0.002177155602930659      15.69658868078177      404.8583535005947   0.006286826663701963     0.8000063704339333     0.5212110472884602     0.2613587680933364     0.4447771202292654     0.0435027475882741  6.243390135114828e-06     0.2457325484642947     0.2398787180665098      688.2462897590483 133.7200352378442
2.881471777250787      19.39069839330715       16.0341685204575  0.0004337976874710069     0.5015110176312437     -12.84082920566223   0.003084984069407925    0.04055889839128665   0.002177155602930659      15.69658868078177      404.8583535005947   0.006286826663701963     0.8000063704339333     0.5212110472884602     0.2613587680933364     0.4447771202292654     0.0435027475882741   6.22848897392098e-06     0.2457325633654559     0.2398787180665098      688.2462897590483 133.7200349331631
2.881471777250787      19.39069839330715       16.0341685204575  0.0004337976874710069     0.5015110176312437     -12.84082920566223   0.003084984069407925    0.04055889839128665   0.002177155602930659      15.69658868078177      404.8583535005947   0.006286826663701963     0.8000063704339333     0.5212110472884602     0.2613587680933364     0.4447771202292654     0.0435027475882741   6.22848897392098e-06     0.2457325484642947      0.239878732967671      688.2462897590483 133.7200349331682
2.881471777250787      19.39069839330715       16.0341685204575  0.0004337976874710069     0.5015110176312437     -12.84082920566223   0.003084984069407925    0.04055889839128665   0.002177155602930659      15.69658868078177      404.8583535005947   0.006286826663701963     0.8000063704339333     0.5212110472884602     0.2613587680933364     0.4447771202292654     0.0435027475882741   6.22848897392098e-06     0.2457325484642947     0.2398787180665098      688.2463000147172 133.7200349331637
2.884461350112314      19.39036471543158      16.03133809183941  0.0004336775852351719     0.5017141165016081     -12.83971771787982   0.003086955027383527    0.04052721889034047   0.002177125585707162      15.74641920664649      407.2455588388341   0.006284980329201879     0.8000065375560239      0.521014729710109     0.2612953300574172     0.4481062609885421    0.04316075672816405  6.394900153187035e-06     0.2247638708132942     0.2465463759430063      707.4340354084475 133.7131070800606
2.884461393094137      19.39036471543158      16.03133809183941  0.0004336775852351719     0.5017141165016081     -12.83971771787982   0.003086955027383527    0.04052721889034047   0.002177125585707162      15.74641920664649      407.2455588388341   0.006284980329201879     0.8000065375560239      0.521014729710109     0.2612953300574172     0.4481062609885421    0.04316075672816405  6.394900153187035e-06     0.2247638708132942     0.2465463759430063      707.4340354084475 133.7131069516086
2.884461350112314      19.39036500437053      16.03133809183941  0.0004336775852351719     0.5017141165016081     -12.83971771787982   0.003086955027383527    0.04052721889034047   0.002177125585707162      15.74641920664649      407.2455588388341   0.006284980329201879     0.8000065375560239      0.521014729710109     0.2612953300574172     0.4481062609885421    0.04316075672816405  6.394900153187035e-06     0.2247638708132942     0.2465463759430063      707.4340354084475 133.7131071657617
2.884461350112314      19.39036471543158      16.03133833072496  0.0004336775852351719     0.5017141165016081     -12.83971771787982   0.003086955027383527    0.04052721889034047   0.002177125585707162      15.74641920664649      407.2455588388341   0.006284980329201879     0.8000065375560239      0.521014729710109     0.2612953300574172     0.4481062609885421    0.04316075672816405  6.394900153187035e-06     0.2247638708132942     0.2465463759430063      707.4340354084475 133.7131070466816
2.884461350112314      19.39036471543158      16.03133809183941  0.0004336924863963657     0.5017141165016081     -12.83971771787982   0.003086955027383527    0.04052721889034047   0.002177125585707162      15.74641920664649      407.2455588388341   0.006284980329201879     0.8000065375560239      0.521014729710109     0.2612953300574172     0.4481062609885421    0.04316075672816405  6.394900153187035e-06     0.2247638708132942     0.2465463759430063      707.4340354084475 133.713108499705
2.884461350112314      19.39036471543158      16.03133809183941  0.0004336775852351719     0.5017141314027693     -12.83971771787982   0.003086955027383527    0.04052721889034047   0.002177125585707162      15.74641920664649      407.2455588388341   0.006284980329201879     0.8000065375560239      0.521014729710109     0.2612953300574172     0.4481062609885421    0.04316075672816405  6.394900153187035e-06     0.2247638708132942     0.2465463759430063      707.4340354084475 133.7131069752517
2.884461350112314      19.39036471543158      16.03133809183941  0.0004336775852351719     0.5017141165016081     -12.83971790920653   0.003086955027383527    0.04052721889034047   0.002177125585707162      15.74641920664649      407.2455588388341   0.006284980329201879     0.8000065375560239      0.521014729710109     0.2612953300574172     0.4481062609885421    0.04316075672816405  6.394900153187035e-06     0.2247638708132942     0.2465463759430063      707.4340354084475 133.7131070763582
2.884461350112314      19.39036471543158      16.03133809183941  0.0004336775852351719     0.5017141165016081     -12.83971771787982   0.003086969928544721    0.04052721889034047   0.002177125585707162      15.74641920664649      407.2455588388341   0.006284980329201879     0.8000065375560239      0.521014729710109     0.2612953300574172     0.4481062609885421    0.04316075672816405  6.394900153187035e-06     0.2247638708132942     0.2465463759430063      707.4340354084475 133.7131082613996
2.884461350112314      19.39036471543158      16.03133809183941  0.0004336775852351719     0.5017141165016081     -12.83971771787982   0.003086955027383527    0.04052723379150166   0.002177125585707162      15.74641920664649      407.2455588388341   0.006284980329201879     0.8000065375560239      0.521014729710109     0.2612953300574172     0.4481062609885421    0.04316075672816405  6.394900153187035e-06     0.2247638708132942     0.2465463759430063      707.4340354084475 133.7131073043095
2.884461350112314      19.39036471543158      16.03133809183941  0.0004336775852351719     0.5017141165016081     -12.83971771787982   0.003086955027383527    0.04052721889034047   0.002177140486868356      15.74641920664649      407.2455588388341   0.006284980329201879     0.8000065375560239      0.521014729710109     0.2612953300574172     0.4481062609885421    0.04316075672816405  6.394900153187035e-06     0.2247638708132942     0.2465463759430063      707.4340354084475 133.713107225747
2.884461350112314      19.39036471543158      16.03133809183941  0.0004336775852351719     0.5017141165016081     -12.83971771787982   0.003086955027383527    0.04052721889034047   0.002177125585707162      15.74641944128642      407.2455588388341   0.006284980329201879     0.8000065375560239      0.521014729710109     0.2612953300574172     0.4481062609885421    0.04316075672816405  6.394900153187035e-06     0.2247638708132942     0.2465463759430063      707.4340354084475 133.713107089037
2.884461350112314      19.39036471543158      16.03133809183941  0.0004336775852351719     0.5017141165016081     -12.83971771787982   0.003086955027383527    0.04052721889034047   0.002177125585707162      15.74641920664649      407.2455649072659   0.006284980329201879     0.8000065375560239      0.521014729710109     0.2612953300574172     0.4481062609885421    0.04316075672816405  6.394900153187035e-06     0.2247638708132942     0.2465463759430063      707.4340354084475 133.713106916258
2.884461350112314      19.39036471543158      16.03133809183941  0.0004336775852351719     0.5017141165016081     -12.83971771787982   0.003086955027383527    0.04052721889034047   0.002177125585707162      15.74641920664649      407.2455588388341   0.006284995230363073     0.8000065375560239      0.521014729710109     0.2612953300574172     0.4481062609885421    0.04316075672816405  6.394900153187035e-06     0.2247638708132942     0.2465463759430063      707.4340354084475 133.713113370138
2.884461350112314      19.39036471543158      16.03133809183941  0.0004336775852351719     0.5017141165016081     -12.83971771787982   0.003086955027383527    0.04052721889034047   0.002177125585707162      15.74641920664649      407.2455588388341   0.006284980329201879     0.8000065524571851      0.521014729710109     0.2612953300574172     0.4481062609885421    0.04316075672816405  6.394900153187035e-06     0.2247638708132942     0.2465463759430063      707.4340354084475 133.7131084101553
2.884461350112314      19.39036471543158      16.03133809183941  0.0004336775852351719     0.5017141165016081     -12.83971771787982   0.003086955027383527    0.04052721889034047   0.002177125585707162      15.74641920664649      407.2455588388341   0.006284980329201879     0.8000065375560239     0.5210147446112702     0.2612953300574172     0.4481062609885421    0.04316075672816405  6.394900153187035e-06     0.2247638708132942     0.2465463759430063      707.4340354084475 133.7131072108832
2.884461350112314      19.39036471543158      16.03133809183941  0.0004336775852351719     0.5017141165016081     -12.83971771787982   0.003086955027383527    0.04052721889034047   0.002177125585707162      15.74641920664649      407.2455588388341   0.006284980329201879     0.8000065375560239      0.521014729710109     0.2612953449585784     0.4481062609885421    0.04316075672816405  6.394900153187035e-06     0.2247638708132942     0.2465463759430063      707.4340354084475 133.713107216523
2.884461350112314      19.39036471543158      16.03133809183941  0.0004336775852351719     0.5017141165016081     -12.83971771787982   0.003086955027383527    0.04052721889034047   0.002177125585707162      15.74641920664649      407.2455588388341   0.006284980329201879     0.8000065375560239      0.521014729710109     0.2612953300574172     0.4481062758897033    0.04316075672816405  6.394900153187035e-06     0.2247638708132942     0.2465463759430063      707.4340354084475 133.7131071020696
2.884461350112314      19.39036471543158      16.03133809183941  0.0004336775852351719     0.5017141165016081     -12.83971771787982   0.003086955027383527    0.04052721889034047   0.002177125585707162      15.74641920664649      407.2455588388341   0.006284980329201879     0.8000065375560239      0.521014729710109     0.2612953300574172     0.4481062609885421    0.04316077162932525  6.394900153187035e-06     0.2247638708132942     0.2465463759430063      707.4340354084475 133.7131070800083
2.884461350112314      19.39036471543158      16.03133809183941  0.0004336775852351719     0.5017141165016081     -12.83971771787982   0.003086955027383527    0.04052721889034047   0.002177125585707162      15.74641920664649      407.2455588388341   0.006284980329201879     0.8000065375560239      0.521014729710109     0.2612953300574172     0.4481062609885421    0.04316075672816405  6.409801314380882e-06     0.2247638708132942     0.2465463759430063      707.4340354084475 133.7131073849889
2.884461350112314      19.39036471543158      16.03133809183941  0.0004336775852351719     0.5017141165016081     -12.83971771787982   0.003086955027383527    0.04052721889034047   0.002177125585707162      15.74641920664649      407.2455588388341   0.006284980329201879     0.8000065375560239      0.521014729710109     0.2612953300574172     0.4481062609885421    0.04316075672816405  6.394900153187035e-06     0.2247638857144554     0.2465463759430063      707.4340354084475 133.7131070800226
2.884461350112314      19.39036471543158      16.03133809183941  0.0004336775852351719     0.5017141165016081     -12.83971771787982   0.003086955027383527    0.04052721889034047   0.002177125585707162      15.74641920664649      407.2455588388341   0.006284980329201879     0.8000065375560239      0.521014729710109     0.2612953300574172     0.4481062609885421    0.04316075672816405  6.394900153187035e-06     0.2247638708132942     0.2465463908441675      707.4340354084475 133.7131070800563
2.884461350112314      19.39036471543158      16.03133809183941  0.0004336775852351719     0.5017141165016081     -12.83971771787982   0.003086955027383527    0.04052721889034047   0.002177125585707162      15.74641920664649      407.2455588388341   0.006284980329201879     0.8000065375560239      0.521014729710109     0.2612953300574172     0.4481062609885421    0.04316075672816405  6.394900153187035e-06     0.2247638708132942     0.2465463759430063      707.4340459500361 133.7131070799696
2.885208743328652      19.39028129596259        16.030630484684  0.0004336475593492819     0.5017648912192388     -12.83943984593387   0.003087447766884632    0.04051929901510312   0.002177118081402842      15.75887683812835      407.8423601741384    0.00628451874564589     0.8000065793365466     0.5209656503154969     0.2612794705485251     0.4489385461794672    0.04307525901302991  6.436502948058566e-06      0.219521701394006     0.2482132904142094      712.2309718267799 133.7115817554005
2.885208786321613      19.39028129596259        16.030630484684  0.0004336475593492819     0.5017648912192388     -12.83943984593387   0.003087447766884632    0.04051929901510312   0.002177118081402842      15.75887683812835      407.8423601741384    0.00628451874564589     0.8000065793365466     0.5209656503154969     0.2612794705485251     0.4489385461794672    0.04307525901302991  6.436502948058566e-06      0.219521701394006     0.2482132904142094      712.2309718267799 133.7115818347268
2.885208743328652       19.3902815849003        16.030630484684  0.0004336475593492819     0.5017648912192388     -12.83943984593387   0.003087447766884632    0.04051929901510312   0.002177118081402842      15.75887683812835      407.8423601741384    0.00628451874564589     0.8000065793365466     0.5209656503154969     0.2612794705485251     0.4489385461794672    0.04307525901302991  6.436502948058566e-06      0.219521701394006     0.2482132904142094      712.2309718267799 133.7115817733595
2.885208743328652      19.39028129596259      16.03063072355901  0.0004336475593492819     0.5017648912192388     -12.83943984593387   0.003087447766884632    0.04051929901510312   0.002177118081402842      15.75887683812835      407.8423601741384    0.00628451874564589     0.8000065793365466     0.5209656503154969     0.2612794705485251     0.4489385461794672    0.04307525901302991  6.436502948058566e-06      0.219521701394006     0.2482132904142094      712.2309718267799 133.711581734441
2.885208743328652      19.39028129596259        16.030630484684  0.0004336624605104758     0.5017648912192388     -12.83943984593387   0.003087447766884632    0.04051929901510312   0.002177118081402842      15.75887683812835      407.8423601741384    0.00628451874564589     0.8000065793365466     0.5209656503154969     0.2612794705485251     0.4489385461794672    0.04307525901302991  6.436502948058566e-06      0.219521701394006     0.2482132904142094      712.2309718267799 133.7115832426788
2.885208743328652      19.39028129596259        16.030630484684  0.0004336475593492819        0.5017649061204     -12.83943984593387   0.003087447766884632    0.04051929901510312   0.002177118081402842      15.75887683812835      407.8423601741384    0.00628451874564589     0.8000065793365466     0.5209656503154969     0.2612794705485251     0.4489385461794672    0.04307525901302991  6.436502948058566e-06      0.219521701394006     0.2482132904142094      712.2309718267799 133.7115817385969
2.885208743328652      19.39028129596259        16.030630484684  0.0004336475593492819     0.5017648912192388     -12.83944003725643   0.003087447766884632    0.04051929901510312   0.002177118081402842      15.75887683812835      407.8423601741384    0.00628451874564589     0.8000065793365466     0.5209656503154969     0.2612794705485251     0.4489385461794672    0.04307525901302991  6.436502948058566e-06      0.219521701394006     0.2482132904142094      712.2309718267799 133.7115817635442
2.885208743328652      19.39028129596259        16.030630484684  0.0004336475593492819     0.5017648912192388     -12.83943984593387   0.003087462668045826    0.04051929901510312   0.002177118081402842      15.75887683812835      407.8423601741384    0.00628451874564589     0.8000065793365466     0.5209656503154969     0.2612794705485251     0.4489385461794672    0.04307525901302991  6.436502948058566e-06      0.219521701394006     0.2482132904142094      712.2309718267799 133.7115830132658
2.885208743328652      19.39028129596259        16.030630484684  0.0004336475593492819     0.5017648912192388     -12.83943984593387   0.003087447766884632    0.04051931391626432   0.002177118081402842      15.75887683812835      407.8423601741384    0.00628451874564589     0.8000065793365466     0.5209656503154969     0.2612794705485251     0.4489385461794672    0.04307525901302991  6.436502948058566e-06      0.219521701394006     0.2482132904142094      712.2309718267799 133.7115819102215
2.885208743328652      19.39028129596259        16.030630484684  0.0004336475593492819     0.5017648912192388     -12.83943984593387   0.003087447766884632    0.04051929901510312   0.002177132982564036      15.75887683812835      407.8423601741384    0.00628451874564589     0.8000065793365466     0.5209656503154969     0.2612794705485251     0.4489385461794672    0.04307525901302991  6.436502948058566e-06      0.219521701394006     0.2482132904142094      712.2309718267799 133.711581914769
2.885208743328652      19.39028129596259        16.030630484684  0.0004336475593492819     0.5017648912192388     -12.83943984593387   0.003087447766884632    0.04051929901510312   0.002177118081402842      15.75887707295391      407.8423601741384    0.00628451874564589     0.8000065793365466     0.5209656503154969     0.2612794705485251     0.4489385461794672    0.04307525901302991  6.436502948058566e-06      0.219521701394006     0.2482132904142094      712.2309718267799 133.7115817891717
2.885208743328652      19.39028129596259        16.030630484684  0.0004336475593492819     0.5017648912192388     -12.83943984593387   0.003087447766884632    0.04051929901510312   0.002177118081402842      15.75887683812835      407.8423662514632    0.00628451874564589     0.8000065793365466     0.5209656503154969     0.2612794705485251     0.4489385461794672    0.04307525901302991  6.436502948058566e-06      0.219521701394006     0.2482132904142094      712.2309718267799 133.7115816695541
2.885208743328652      19.39028129596259        16.030630484684  0.0004336475593492819     0.5017648912192388     -12.83943984593387   0.003087447766884632    0.04051929901510312   0.002177118081402842      15.75887683812835      407.8423601741384   0.006284533646807084     0.8000065793365466     0.5209656503154969     0.2612794705485251     0.4489385461794672    0.04307525901302991  6.436502948058566e-06      0.219521701394006     0.2482132904142094      712.2309718267799 133.7115880408661
2.885208743328652      19.39028129596259        16.030630484684  0.0004336475593492819     0.5017648912192388     -12.83943984593387   0.003087447766884632    0.04051929901510312   0.002177118081402842      15.75887683812835      407.8423601741384    0.00628451874564589     0.8000065942377078     0.5209656503154969     0.2612794705485251     0.4489385461794672    0.04307525901302991  6.436502948058566e-06      0.219521701394006     0.2482132904142094      712.2309718267799 133.7115830929415
2.885208743328652      19.39028129596259        16.030630484684  0.0004336475593492819     0.5017648912192388     -12.83943984593387   0.003087447766884632    0.04051929901510312   0.002177118081402842      15.75887683812835      407.8423601741384    0.00628451874564589     0.8000065793365466     0.5209656652166581     0.2612794705485251     0.4489385461794672    0.04307525901302991  6.436502948058566e-06      0.219521701394006     0.2482132904142094      712.2309718267799 133.7115818095505
2.885208743328652      19.39028129596259        16.030630484684  0.0004336475593492819     0.5017648912192388     -12.83943984593387   0.003087447766884632    0.04051929901510312   0.002177118081402842      15.75887683812835      407.8423601741384    0.00628451874564589     0.8000065793365466     0.5209656503154969     0.2612794854496863     0.4489385461794672    0.04307525901302991  6.436502948058566e-06      0.219521701394006     0.2482132904142094      712.2309718267799 133.7115818638976
2.885208743328652      19.39028129596259        16.030630484684  0.0004336475593492819     0.5017648912192388     -12.83943984593387   0.003087447766884632    0.04051929901510312   0.002177118081402842      15.75887683812835      407.8423601741384    0.00628451874564589     0.8000065793365466     0.5209656503154969     0.2612794705485251     0.4489385610806284    0.04307525901302991  6.436502948058566e-06      0.219521701394006     0.2482132904142094      712.2309718267799 133.7115817394096
2.885208743328652      19.39028129596259        16.030630484684  0.0004336475593492819     0.5017648912192388     -12.83943984593387   0.003087447766884632    0.04051929901510312   0.002177118081402842      15.75887683812835      407.8423601741384    0.00628451874564589     0.8000065793365466     0.5209656503154969     0.2612794705485251     0.4489385461794672     0.0430752739141911  6.436502948058566e-06      0.219521701394006     0.2482132904142094      712.2309718267799 133.7115817553866
2.885208743328652      19.39028129596259        16.030630484684  0.0004336475593492819     0.5017648912192388     -12.83943984593387   0.003087447766884632    0.04051929901510312   0.002177118081402842      15.75887683812835      407.8423601741384    0.00628451874564589     0.8000065793365466     0.5209656503154969     0.2612794705485251     0.4489385461794672    0.04307525901302991  6.451404109252413e-06      0.219521701394006     0.2482132904142094      712.2309718267799 133.7115820603522
2.885208743328652      19.39028129596259        16.030630484684  0.0004336475593492819     0.5017648912192388     -12.83943984593387   0.003087447766884632    0.04051929901510312   0.002177118081402842      15.75887683812835      407.8423601741384    0.00628451874564589     0.8000065793365466     0.5209656503154969     0.2612794705485251     0.4489385461794672    0.04307525901302991  6.436502948058566e-06     0.2195217162951672     0.2482132904142094      712.2309718267799 133.7115817553934
2.885208743328652      19.39028129596259        16.030630484684  0.0004336475593492819     0.5017648912192388     -12.83943984593387   0.003087447766884632    0.04051929901510312   0.002177118081402842      15.75887683812835      407.8423601741384    0.00628451874564589     0.8000065793365466     0.5209656503154969     0.2612794705485251     0.4489385461794672    0.04307525901302991  6.436502948058566e-06      0.219521701394006     0.2482133053153706      712.2309718267799 133.7115817553913
2.885208743328652      19.39028129596259        16.030630484684  0.0004336475593492819     0.5017648912192388     -12.83943984593387   0.003087447766884632    0.04051929901510312   0.002177118081402842      15.75887683812835      407.8423601741384    0.00628451874564589     0.8000065793365466     0.5209656503154969     0.2612794705485251     0.4489385461794672    0.04307525901302991  6.436502948058566e-06      0.219521701394006     0.2482132904142094      712.2309824398484 133.7115817553844
2.885395591636565      19.39026044109495      16.03045358289162  0.0004336400515700855     0.5017775848988052     -12.83937037794598   0.003087570951788728    0.04051731904629059   0.002177116205332981      15.76199124606155      407.9915605109422    0.00628440335003302     0.8000065897816776     0.5209533804667468     0.2612755056716528     0.4491466174816219    0.04305388458381983  6.446903646996516e-06     0.2182111590130321     0.2486300190403259      713.4302059552936 133.7112130221341
2.885395634632309      19.39026044109495      16.03045358289162  0.0004336400515700855     0.5017775848988052     -12.83937037794598   0.003087570951788728    0.04051731904629059   0.002177116205332981      15.76199124606155      407.9915605109422    0.00628440335003302     0.8000065897816776     0.5209533804667468     0.2612755056716528     0.4491466174816219    0.04305388458381983  6.446903646996516e-06     0.2182111590130321     0.2486300190403259      713.4302059552936 133.7112130616493
2.885395591636565      19.39026073003234      16.03045358289162  0.0004336400515700855     0.5017775848988052     -12.83937037794598   0.003087570951788728    0.04051731904629059   0.002177116205332981      15.76199124606155      407.9915605109422    0.00628440335003302     0.8000065897816776     0.5209533804667468     0.2612755056716528     0.4491466174816219    0.04305388458381983  6.446903646996516e-06     0.2182111590130321     0.2486300190403259      713.4302059552936 133.7112130345547
2.885395591636565      19.39026044109495        16.030453821764  0.0004336400515700855     0.5017775848988052     -12.83937037794598   0.003087570951788728    0.04051731904629059   0.002177116205332981      15.76199124606155      407.9915605109422    0.00628440335003302     0.8000065897816776     0.5209533804667468     0.2612755056716528     0.4491466174816219    0.04305388458381983  6.446903646996516e-06     0.2182111590130321     0.2486300190403259      713.4302059552936 133.7112129987953
2.885395591636565      19.39026044109495      16.03045358289162  0.0004336549527312794     0.5017775848988052     -12.83937037794598   0.003087570951788728    0.04051731904629059   0.002177116205332981      15.76199124606155      407.9915605109422    0.00628440335003302     0.8000065897816776     0.5209533804667468     0.2612755056716528     0.4491466174816219    0.04305388458381983  6.446903646996516e-06     0.2182111590130321     0.2486300190403259      713.4302059552936 133.7112145301906
2.885395591636565      19.39026044109495      16.03045358289162  0.0004336400515700855     0.5017775997999664     -12.83937037794598   0.003087570951788728    0.04051731904629059   0.002177116205332981      15.76199124606155      407.9915605109422    0.00628440335003302     0.8000065897816776     0.5209533804667468     0.2612755056716528     0.4491466174816219    0.04305388458381983  6.446903646996516e-06     0.2182111590130321     0.2486300190403259      713.4302059552936 133.7112130064087
2.885395591636565      19.39026044109495      16.03045358289162  0.0004336400515700855     0.5017775848988052      -12.8393705692675   0.003087570951788728    0.04051731904629059   0.002177116205332981      15.76199124606155      407.9915605109422    0.00628440335003302     0.8000065897816776     0.5209533804667468     0.2612755056716528     0.4491466174816219    0.04305388458381983  6.446903646996516e-06     0.2182111590130321     0.2486300190403259      713.4302059552936 133.7112130281325
2.885395591636565      19.39026044109495      16.03045358289162  0.0004336400515700855     0.5017775848988052     -12.83937037794598   0.003087585852949922    0.04051731904629059   0.002177116205332981      15.76199124606155      407.9915605109422    0.00628440335003302     0.8000065897816776     0.5209533804667468     0.2612755056716528     0.4491466174816219    0.04305388458381983  6.446903646996516e-06     0.2182111590130321     0.2486300190403259      713.4302059552936 133.711214277008
2.885395591636565      19.39026044109495      16.03045358289162  0.0004336400515700855     0.5017775848988052     -12.83937037794598   0.003087570951788728    0.04051733394745179   0.002177116205332981      15.76199124606155      407.9915605109422    0.00628440335003302     0.8000065897816776     0.5209533804667468     0.2612755056716528     0.4491466174816219    0.04305388458381983  6.446903646996516e-06     0.2182111590130321     0.2486300190403259      713.4302059552936 133.7112131586696
2.885395591636565      19.39026044109495      16.03045358289162  0.0004336400515700855     0.5017775848988052     -12.83937037794598   0.003087570951788728    0.04051731904629059   0.002177131106494175      15.76199124606155      407.9915605109422    0.00628440335003302     0.8000065897816776     0.5209533804667468     0.2612755056716528     0.4491466174816219    0.04305388458381983  6.446903646996516e-06     0.2182111590130321     0.2486300190403259      713.4302059552936 133.711213181939
2.885395591636565      19.39026044109495      16.03045358289162  0.0004336400515700855     0.5017775848988052     -12.83937037794598   0.003087570951788728    0.04051731904629059   0.002177116205332981      15.76199148093353      407.9915605109422    0.00628440335003302     0.8000065897816776     0.5209533804667468     0.2612755056716528     0.4491466174816219    0.04305388458381983  6.446903646996516e-06     0.2182111590130321     0.2486300190403259      713.4302059552936 133.7112131644277
2.885395591636565      19.39026044109495      16.03045358289162  0.0004336400515700855     0.5017775848988052     -12.83937037794598   0.003087570951788728    0.04051731904629059   0.002177116205332981      15.76199124606155      407.9915665904902    0.00628440335003302     0.8000065897816776     0.5209533804667468     0.2612755056716528     0.4491466174816219    0.04305388458381983  6.446903646996516e-06     0.2182111590130321     0.2486300190403259      713.4302059552936 133.7112129914008
2.885395591636565      19.39026044109495      16.03045358289162  0.0004336400515700855     0.5017775848988052     -12.83937037794598   0.003087570951788728    0.04051731904629059   0.002177116205332981      15.76199124606155      407.9915605109422   0.006284418251194214     0.8000065897816776     0.5209533804667468     0.2612755056716528     0.4491466174816219    0.04305388458381983  6.446903646996516e-06     0.2182111590130321     0.2486300190403259      713.4302059552936 133.7112193664719
2.885395591636565      19.39026044109495      16.03045358289162  0.0004336400515700855     0.5017775848988052     -12.83937037794598   0.003087570951788728    0.04051731904629059   0.002177116205332981      15.76199124606155      407.9915605109422    0.00628440335003302     0.8000066046828388     0.5209533804667468     0.2612755056716528     0.4491466174816219    0.04305388458381983  6.446903646996516e-06     0.2182111590130321     0.2486300190403259      713.4302059552936 133.7112145801511
2.885395591636565      19.39026044109495      16.03045358289162  0.0004336400515700855     0.5017775848988052     -12.83937037794598   0.003087570951788728    0.04051731904629059   0.002177116205332981      15.76199124606155      407.9915605109422    0.00628440335003302     0.8000065897816776      0.520953395367908     0.2612755056716528     0.4491466174816219    0.04305388458381983  6.446903646996516e-06     0.2182111590130321     0.2486300190403259      713.4302059552936 133.7112130680182
2.885395591636565      19.39026044109495      16.03045358289162  0.0004336400515700855     0.5017775848988052     -12.83937037794598   0.003087570951788728    0.04051731904629059   0.002177116205332981      15.76199124606155      407.9915605109422    0.00628440335003302     0.8000065897816776     0.5209533804667468      0.261275520572814     0.4491466174816219    0.04305388458381983  6.446903646996516e-06     0.2182111590130321     0.2486300190403259      713.4302059552936 133.7112131536822
2.885395591636565      19.39026044109495      16.03045358289162  0.0004336400515700855     0.5017775848988052     -12.83937037794598   0.003087570951788728    0.04051731904629059   0.002177116205332981      15.76199124606155      407.9915605109422    0.00628440335003302     0.8000065897816776     0.5209533804667468     0.2612755056716528     0.4491466323827831    0.04305388458381983  6.446903646996516e-06     0.2182111590130321     0.2486300190403259      713.4302059552936 133.7112130078652
2.885395591636565      19.39026044109495      16.03045358289162  0.0004336400515700855     0.5017775848988052     -12.83937037794598   0.003087570951788728    0.04051731904629059   0.002177116205332981      15.76199124606155      407.9915605109422    0.00628440335003302     0.8000065897816776     0.5209533804667468     0.2612755056716528     0.4491466174816219    0.04305389948498103  6.446903646996516e-06     0.2182111590130321     0.2486300190403259      713.4302059552936 133.7112130231169
2.885395591636565      19.39026044109495      16.03045358289162  0.0004336400515700855     0.5017775848988052     -12.83937037794598   0.003087570951788728    0.04051731904629059   0.002177116205332981      15.76199124606155      407.9915605109422    0.00628440335003302     0.8000065897816776     0.5209533804667468     0.2612755056716528     0.4491466174816219    0.04305388458381983  6.461804808190364e-06     0.2182111590130321     0.2486300190403259      713.4302059552936 133.7112133272446
2.885395591636565      19.39026044109495      16.03045358289162  0.0004336400515700855     0.5017775848988052     -12.83937037794598   0.003087570951788728    0.04051731904629059   0.002177116205332981      15.76199124606155      407.9915605109422    0.00628440335003302     0.8000065897816776     0.5209533804667468     0.2612755056716528     0.4491466174816219    0.04305388458381983  6.446903646996516e-06     0.2182111739141933     0.2486300190403259      713.4302059552936 133.7112130204593
2.885395591636565      19.39026044109495      16.03045358289162  0.0004336400515700855     0.5017775848988052     -12.83937037794598   0.003087570951788728    0.04051731904629059   0.002177116205332981      15.76199124606155      407.9915605109422    0.00628440335003302     0.8000065897816776     0.5209533804667468     0.2612755056716528     0.4491466174816219    0.04305388458381983  6.446903646996516e-06     0.2182111590130321     0.2486300339414871      713.4302059552936 133.7112130230103
2.885395591636565      19.39026044109495      16.03045358289162  0.0004336400515700855     0.5017775848988052     -12.83937037794598   0.003087570951788728    0.04051731904629059   0.002177116205332981      15.76199124606155      407.9915605109422    0.00628440335003302     0.8000065897816776     0.5209533804667468     0.2612755056716528     0.4491466174816219    0.04305388458381983  6.446903646996516e-06     0.2182111590130321     0.2486300190403259      713.4302165862321 133.7112130221094
2.885442303728853      19.39025522737644      16.03040935742941  0.0004336381693943996     0.5017807583193313     -12.83935301094338   0.003087601748130032    0.04051682405407468   0.002177115736340391      15.76276984829581      408.0288606070537   0.006284374502234309     0.8000065923929614     0.5209503130041708     0.2612745144538379     0.4491986353248543    0.04304854097481119  6.449503822611274e-06     0.2178835233131816     0.2487342012301179      713.7300145831437 133.7111216332563
2.885442346725294      19.39025522737644      16.03040935742941  0.0004336381693943996     0.5017807583193313     -12.83935301094338   0.003087601748130032    0.04051682405407468   0.002177115736340391      15.76276984829581      408.0288606070537   0.006284374502234309     0.8000065923929614     0.5209503130041708     0.2612745144538379     0.4491986353248543    0.04304854097481119  6.449503822611274e-06     0.2178835233131816     0.2487342012301179      713.7300145831437 133.7111216568704
2.885442303728853      19.39025551631375      16.03040935742941  0.0004336381693943996     0.5017807583193313     -12.83935301094338   0.003087601748130032    0.04051682405407468   0.002177115736340391      15.76276984829581      408.0288606070537   0.006284374502234309     0.8000065923929614     0.5209503130041708     0.2612745144538379     0.4491986353248543    0.04304854097481119  6.449503822611274e-06     0.2178835233131816     0.2487342012301179      713.7300145831437 133.7111216137174
2.885442303728853      19.39025522737644      16.03040959630112  0.0004336381693943996     0.5017807583193313     -12.83935301094338   0.003087601748130032    0.04051682405407468   0.002177115736340391      15.76276984829581      408.0288606070537   0.006284374502234309     0.8000065923929614     0.5209503130041708     0.2612745144538379     0.4491986353248543    0.04304854097481119  6.449503822611274e-06     0.2178835233131816     0.2487342012301179      713.7300145831437 133.7111216049674
2.885442303728853      19.39025522737644      16.03040935742941  0.0004336530705555935     0.5017807583193313     -12.83935301094338   0.003087601748130032    0.04051682405407468   0.002177115736340391      15.76276984829581      408.0288606070537   0.006284374502234309     0.8000065923929614     0.5209503130041708     0.2612745144538379     0.4491986353248543    0.04304854097481119  6.449503822611274e-06     0.2178835233131816     0.2487342012301179      713.7300145831437 133.711123126471
2.885442303728853      19.39025522737644      16.03040935742941  0.0004336381693943996     0.5017807732204925     -12.83935301094338   0.003087601748130032    0.04051682405407468   0.002177115736340391      15.76276984829581      408.0288606070537   0.006284374502234309     0.8000065923929614     0.5209503130041708     0.2612745144538379     0.4491986353248543    0.04304854097481119  6.449503822611274e-06     0.2178835233131816     0.2487342012301179      713.7300145831437 133.7111216148878
2.885442303728853      19.39025522737644      16.03040935742941  0.0004336381693943996     0.5017807583193313     -12.83935320226465   0.003087601748130032    0.04051682405407468   0.002177115736340391      15.76276984829581      408.0288606070537   0.006284374502234309     0.8000065923929614     0.5209503130041708     0.2612745144538379     0.4491986353248543    0.04304854097481119  6.449503822611274e-06     0.2178835233131816     0.2487342012301179      713.7300145831437 133.7111216015581
2.885442303728853      19.39025522737644      16.03040935742941  0.0004336381693943996     0.5017807583193313     -12.83935301094338   0.003087616649291225    0.04051682405407468   0.002177115736340391      15.76276984829581      408.0288606070537   0.006284374502234309     0.8000065923929614     0.5209503130041708     0.2612745144538379     0.4491986353248543    0.04304854097481119  6.449503822611274e-06     0.2178835233131816     0.2487342012301179      713.7300145831437 133.7111231143735
2.885442303728853      19.39025522737644      16.03040935742941  0.0004336381693943996     0.5017807583193313     -12.83935301094338   0.003087601748130032    0.04051683895523588   0.002177115736340391      15.76276984829581      408.0288606070537   0.006284374502234309     0.8000065923929614     0.5209503130041708     0.2612745144538379     0.4491986353248543    0.04304854097481119  6.449503822611274e-06     0.2178835233131816     0.2487342012301179      713.7300145831437 133.7111219032628
2.885442303728853      19.39025522737644      16.03040935742941  0.0004336381693943996     0.5017807583193313     -12.83935301094338   0.003087601748130032    0.04051682405407468   0.002177130637501585      15.76276984829581      408.0288606070537   0.006284374502234309     0.8000065923929614     0.5209503130041708     0.2612745144538379     0.4491986353248543    0.04304854097481119  6.449503822611274e-06     0.2178835233131816     0.2487342012301179      713.7300145831437 133.7111217574404
2.885442303728853      19.39025522737644      16.03040935742941  0.0004336381693943996     0.5017807583193313     -12.83935301094338   0.003087601748130032    0.04051682405407468   0.002177115736340391      15.76277008317939      408.0288606070537   0.006284374502234309     0.8000065923929614     0.5209503130041708     0.2612745144538379     0.4491986353248543    0.04304854097481119  6.449503822611274e-06     0.2178835233131816     0.2487342012301179      713.7300145831437 133.7111217400272
2.885442303728853      19.39025522737644      16.03040935742941  0.0004336381693943996     0.5017807583193313     -12.83935301094338   0.003087601748130032    0.04051682405407468   0.002177115736340391      15.76276984829581      408.0288666871575   0.006284374502234309     0.8000065923929614     0.5209503130041708     0.2612745144538379     0.4491986353248543    0.04304854097481119  6.449503822611274e-06     0.2178835233131816     0.2487342012301179      713.7300145831437 133.711121666531
2.885442303728853      19.39025522737644      16.03040935742941  0.0004336381693943996     0.5017807583193313     -12.83935301094338   0.003087601748130032    0.04051682405407468   0.002177115736340391      15.76276984829581      408.0288606070537   0.006284389403395502     0.8000065923929614     0.5209503130041708     0.2612745144538379     0.4491986353248543    0.04304854097481119  6.449503822611274e-06     0.2178835233131816     0.2487342012301179      713.7300145831437 133.7111280526055
2.885442303728853      19.39025522737644      16.03040935742941  0.0004336381693943996     0.5017807583193313     -12.83935301094338   0.003087601748130032    0.04051682405407468   0.002177115736340391      15.76276984829581      408.0288606070537   0.006284374502234309     0.8000066072941225     0.5209503130041708     0.2612745144538379     0.4491986353248543    0.04304854097481119  6.449503822611274e-06     0.2178835233131816     0.2487342012301179      713.7300145831437 133.7111230628059
[truncated: 25,789 more chars]
